# Supplementary material for: Genome-wide review of transcriptional complexity in mouse protein kinases and phosphatases
Source: Genome Biol. 2006 Jan 26;7(1):R5. doi: 10.1186/gb-2006-7-1-r5 (PMC1431701; doi:10.1186/gb-2006-7-1-r5)
Supplement: Additional data file 1 — An Excel file listing all protein kinase-like and protein phosphatase-like loci considered in this study (sheet 1 lists the 522 kinase-like and 158 phosphatase-like loci with detected transcripts; sheets 2 and 3 provide details of the entries retired because of false positives, and duplications in reported by Forrest [22] and Caenepeel [23] and their coworkers; and sheet 4 provides a list of predicted transcripts still awaiting confirmation by cDNA evidence). [file gb-2006-7-1-r5-S1.xls]

## Sheet: PREGDB
PREGID	CEPRID	forrest et al.2003	type	kinomeID (http://kinase.com/mouse/)	representative nucleotide accession	EST support	chromosomal mapping mm5 May 2004	MGI_ID	Description
1	CEPK1	CEPK1	kinase-like	mSK525	AK171678	AK171678	chr1:9857117..9980211	MGI:2182368	Sgk3: serum/glucocorticoid regulated kinase 3(Cisk, cytokine-independent survival kinase)
2	CEPK2	CEPK2	kinase-like	mSK523	AK136559	AK136559	chr2:163048189..163080139	MGI:1351318	Sgk2: serum/glucocorticoid regulated kinase 2
3	CEPK3	CEPK3	kinase-like	mSK346	AK132234	AK132234	chr10:21591090..21735822	MGI:1340062	Sgk: serum/glucocorticoid regulated kinase(Sgk1)
4	CEPK4	CEPK4	kinase-like	mSK242	BC035298	BC035298	chr12:95178631..95391305	MGI:1920336	Rps6ka5: ribosomal protein S6 kinase, polypeptide 5(MSK1, MSPK1, RLPK)
5	CEPK5	CEPK5	kinase-like	mSK243	BC012964	BC012964	chr19:6541361..6555211	MGI:1930076	Rps6ka4: ribosomal protein S6 kinase, polypeptide 4(MSK2)
6	CEPK6	CEPK6	kinase-like	mSK518	AK049349	AK049349	chrX:102700668..102880388	MGI:1914321	Rps6ka6: ribosomal protein S6 kinase polypeptide 6(RSK4)
7	CEPK7	CEPK7	kinase-like	mSK338	AK148208	AK148208	chr4:132297871..132346463	MGI:104558	Rps6ka1: ribosomal protein S6 kinase polypeptide 1(Rsk1)
8	CEPK8	CEPK8	kinase-like	mSK337	AK154778	AK154778	chrX:149164741..149349775	MGI:104557	Rps6ka3: ribosomal protein S6 kinase polypeptide 3(Rsk2)
9	CEPK9	CEPK9	kinase-like	mSK336	BC055331	BC055331	chr17:6862408..7200286	MGI:1342290	Rps6ka2: ribosomal protein S6 kinase, polypeptide 2(p90rsk, pp90rsk, Rps6ka-rs1, Rsk3)
10	CEPK10	CEPK10	kinase-like	mSK265	BC038491	BC038491	chr11:86100028..86150658	MGI:1270849	Rps6kb1: ribosomal protein S6 kinase, polypeptide 1(p70/85s6k, p70s6k, S6K1)
11	CEPK11	CEPK11	kinase-like	mSK266	AK014412	AK014412	chr19:3944514..3952454	MGI:1927343	Rps6kb2: ribosomal protein S6 kinase, polypeptide 2(S6K2)
12	CEPK12	CEPK12	kinase-like	mSK019	AK158792	AK158792	chr7:16524113..16581825	MGI:104874	Akt2: thymoma viral proto-oncogene 2(PKB, PKBbeta)
13	CEPK13	CEPK13	kinase-like	mSK020	AF124142	AF124142	chr1:177129821..177401809	MGI:1345147	Akt3: thymoma viral proto-oncogene 3(PKB gamma)
14	CEPK14	CEPK14	kinase-like	mSK018	X65687	X65687	chr12:107403738..107428276	MGI:87986	Akt1: thymoma viral proto-oncogene 1(Akt, PKB, PKB/Akt, PKBalpha)
15	CEPK15	CEPK15	kinase-like	mSK307	AK144419	AK144419	chrUn_random:93388006..93402369	MGI:97597	Prkcc: protein kinase C, gamma(Pkcc, PKCgamma)
16	CEPK16	CEPK16	kinase-like	mSK303	AK147084	AK147084	chr11:107568727..108055628	MGI:97595	Prkca: protein kinase C, alpha(Pkca)
17	CEPK17	CEPK17	kinase-like	mSK304	X53532	X53532	chr7:109552212..109967541	MGI:97596	Prkcb: protein kinase C, beta(Pkcb)
18	CEPK18	CEPK18	kinase-like	mSK306	AK082438	AK082438	chr17:84687272..85282883	MGI:97599	Prkce: protein kinase C, epsilon(PKC[e], Pkce)
19	CEPK19	CEPK19	kinase-like	mSK270	AK145817	AK145817	chr12:68845353..69077409	MGI:97600	Prkch: protein kinase C, eta(Pkch)
20	CEPK20	CEPK20	kinase-like	mSK305	AB011812	AB011812	chr14:26630228..26667550	MGI:97598	Prkcd: protein kinase C, delta(D14Ertd420e, PKC[d], Pkcd, PKCdelta)
21	CEPK21	CEPK21	kinase-like	mSK310	D11091	D11091	chr2:11110307..11265242	MGI:97601	Prkcq: protein kinase C, theta(PKC-0, Pkcq, PKC-theta)
22	CEPK22	CEPK22	kinase-like	mSK308	AK144979	AK144979	chr3:30756824..30824438	MGI:99260	Prkci: protein kinase C, iota(Pkci, Pkcl, Prkcl)
23	CEPK23	CEPK23	kinase-like	mSK311	M94632	M94632	chr4:153135942..153257406	MGI:97602	Prkcz: protein kinase C, zeta(Pkcz, zetaPKC)
24	CEPK24	CEPK24	kinase-like	mSK511	BC034126	BC034126	chr2:30036437..30052372	MGI:2388285	Pkn3: protein kinase N3(PKNbeta)
25	CEPK25	CEPK25	kinase-like	mSK318	AK133298	AK133298	chr3:143345072..143452617	MGI:109211	Pkn2: protein kinase N2(PRK2, Prkcl2, Stk7)
26	CEPK26	CEPK26	kinase-like	mSK317	AK149649	AK149649	chr8:82933981..82969654	MGI:108022	Pkn1: protein kinase N1(DBK, PAK1, Pkn, PRK1, Prkcl1, Stk3)
27	CEPK27	CEPK27	kinase-like	mSK073	AF084547	AF084547	chr19:29747533..31200398	MGI:108174	Prkg1: protein kinase, cGMP-dependent, type I(CGKI, Prkg1b, Prkgr1b)
28	CEPK28	CEPK28	kinase-like	mSK075	AK081422	AK081422	chr5:96240295..96365564	MGI:108173	Prkg2: protein kinase, cGMP-dependent, type II(CGKII, Prkgr2)
29	CEPK29	CEPK29	kinase-like	mSK313	AK154447	AK154447	chrX:69314953..69356426	MGI:1309999	Prkx: protein kinase, X-linked(Pkare, PKX1)
30	CEPK30	CEPK30	kinase-like	mSK300	BC054834	BC054834	chr8:83238209..83266302	MGI:97592	Prkaca: protein kinase, cAMP dependent, catalytic, alpha(C alpha, Cs, PKA, Pkaca)
31	CEPK31	CEPK31	kinase-like	mSK301	AK150122	AK150122	chr3:147295319..147395678	MGI:97594	Prkacb: protein kinase, cAMP dependent, catalytic, beta(cAMP-dependent protein kinase C beta, Pkacb)
32	CEPK32	CEPK32	kinase-like	mSK695	AF086824	AF086824	chr5:113250225..113452561	MGI:105313	Cit: citron(Cit-k, citron kinase, citron-N, CRIK, CRIK-SK)
33	CEPK33	CEPK33	kinase-like	mSK442	AF145021	AF145021	chr14:49556627..49754503	MGI:1354386	Lats2: large tumor suppressor 2
34	CEPK34	CEPK34	kinase-like	mSK441	AF104414	AF104414	chr10:7347879..7387457	MGI:1333883	Lats1: large tumor supressor
35	CEPK35	CEPK35	kinase-like	mSK249	BC009658	BC009658	chr17:27561712..27607764	MGI:2442572	Stk38: serine/threonine kinase 38(Ndr1)
36	CEPK36	CEPK36	kinase-like	mSK500	BC062170	BC062170	chr6:146840227..146904951	MGI:1922250	Stk38l: serine/threonine kinase 38 like(Ndr2)
38	CEPK38	CEPK38	kinase-like	mSK299	AK138649	AK138649	chr1:180014597..180258606	MGI:2441841	Cdc42bpa: Cdc42 binding protein kinase alpha(DMPK-like)
39	CEPK39	CEPK39	kinase-like	mSK241	AY277589	AY277589	chr12:106029108..106130367	MGI:2136459	Cdc42bpb: Cdc42 binding protein kinase beta(DMPK-like)
40	CEPK40	CEPK40	kinase-like	mSK112	BC046418	BC046418	chr19:6092904..6115936	MGI:2652845	BC046418: myotonic dystrophy protein kinase like protein(Cdc25bpg)
41	CEPK41	CEPK41	kinase-like	mSK111	S60314	S60314	chr7:10605473..10617412	MGI:94906	Dm15: dystrophia myotonica kinase, B15(DM, DMPK)
42	CEPK42	CEPK42	kinase-like	mSK263	U58513	U58513	chr12:17017402..17126229	MGI:107926	Rock2: Rho-associated coiled-coil forming kinase 2(Rock-II)
43	CEPK43	CEPK43	kinase-like	mSK331	U58512	U58512	chr18:10274828..10415154	MGI:107927	Rock1: Rho-associated coiled-coil forming kinase 1(Rock-I)
47	CEPK47	CEPK47	kinase-like	mSK455	AK030140	AK030140	chr2:23072614..23119859	MGI:1914371	Mastl: microtubule associated serine/threonine kinase-like(THC2)
49	CEPK49	CEPK49	kinase-like	mSK345	BC054524	BC054524	chr8:84184004..84215663	MGI:1861901	Mast1: microtubule associated serine/threonine kinase 1(SAST, SAST170)
50	CEPK50	CEPK50	kinase-like	mSK701	AK090136	AK090136	chr13:99415986..100155082	MGI:1918885	G431004F08: hypothetical serine/threonine kinase
51	CEPK51	CEPK51	kinase-like	mSK216	BC060703	BC060703	chr4:114636694..114825198	MGI:894676	Mast2: microtubule associated serine/threonine kinase 2(MAST205, mKIAA0807, Mtssk)
52	CEPK52	CEPK52	kinase-like	mSK196	BC024265	BC024265	chr8:69814395..69846852	MGI:2683541	BC024265: hypothetical serine/threonine kinase
53	CEPK53	CEPK53	kinase-like	mSK491	AK138440	AK138440	chr11:77902815..77909956	MGI:2652869	BC030499: hypothetical serine/threonine kinase
54	CEPK54	CEPK54	kinase-like	mSK469	AB041542	AB041542	chr7:126746458..126870418	MGI:2385336	Stk32c: serine/threonine kinase 32C(PKE, Pkek, YANK3)
55	CEPK55	CEPK55	kinase-like	mSK624	AK036266	AK036266	chr18:43637489..43771513	MGI:2442403	Stk32a: serine/threonine kinase 32A(YANK1)
56	CEPK56	CEPK56	kinase-like	mSK481	BC056396	BC056396	chr5:35902799..36225686	MGI:1927552	Stk32b: serine/threonine kinase 32B(Stk32, STKG6, YANK2)
57	CEPK57	CEPK57	kinase-like	mSK276	AK147149	AK147149	chr17:22662721..22754899	MGI:1338068	Pdpk1: 3-phosphoinositide dependent protein kinase-1(Pdk1, Pkb kinase)
58	CEPK58	CEPK58	kinase-like	mSK341	BC026785	BC026785	chr3:40550245..40570469	MGI:101783	Plk4: polo-like kinase 4 (Drosophila)(Sak, Stk18)
59	CEPK59	CEPK59	kinase-like	mSK406	BC003261	BC003261	chr11:68657610..68664819	MGI:107168	Aurkb: aurora kinase B(Aik2, Aim1, AIM-1, AIRK2, Ark2, AurB, IPL1, STK-1, Stk12, Stk5)
60	CEPK60	CEPK60	kinase-like	mSK407	BC014711	BC014711	chr2:172417876..172435087	MGI:894678	Stk6: serine/threonine kinase 6(AIRK1, Ark1, aurora A, Aurora-A, Ayk1, IAK, Stk6)
61	CEPK61	CEPK61	kinase-like	mSK478	AK134672	AK134672	chr5:110250058..110376530	MGI:87941	Adrbk2: adrenergic receptor kinase, beta 2(Adrbk-2, Bark-2, beta ARK2, GRK3)
62	CEPK62	CEPK62	kinase-like	mSK045	AK155691	AK155691	chr19:4072450..4096714	MGI:87940	Adrbk1: adrenergic receptor kinase, beta 1(Adrbk-1, Bark-1, beta ARK, beta ARK1, beta-adrenergic receptor kinase-1, beta-AR kinase-1, betaARK1, GRK2)
63	CEPK63	CEPK63	kinase-like	mSK327	AF085240	AF085240	chr10:7579978..7580178	MGI:1345146	Grk1: G protein-coupled receptpr kinase 1(GPRK1, Rhok, RK)
64	CEPK64	CEPK64	kinase-like	mSK156	AK132685	AK132685	chr5:33096435..33209868	MGI:95801	Gprk2l: G protein-coupled receptor kinase 2, groucho gene related (Drosophila)(GRK4)
65	CEPK65	CEPK65	kinase-like	mSK158	AF040747	AF040747	chr13:54533263..54552299	MGI:1347078	Gprk6: G protein-coupled receptor kinase 6(GRK6)
66	CEPK66	CEPK66	kinase-like	mSK157	AK135076	AK135076	chr19:60260486..60507832	MGI:109161	Gprk5: G protein-coupled receptor kinase 5(GRK5)
67	CEPK67	CEPK67	kinase-like	mSK376	BC060724	BC060724	chr15:27753295..27946292	MGI:1927230	Trio: triple functional domain (PTPRF interacting)
68	CEPK68	CEPK68	kinase-like	mSK533	AK081504	AK081504	chr16:33841287..33855743	MGI:2443174	Hapip: Huntingtin-associated protein-interacting protein (Duo protein)(Kalirin)
69	CEPK69	CEPK69	kinase-like	mSK487	AY092028	AY092028	chr1:54140957..54176525	MGI:2138162	Stk17b: serine/threonine kinase 17b (apoptosis-inducing)(Drak2)
70	CEPK70	CEPK70	kinase-like	mSK536	AK146683	AK146683	chr8:84598703..84672567	MGI:2443063	Mlck: myosin light chain kinase
72	CEPK72	CEPK72	kinase-like	mSK716	AB007143	AB007143	chr10:81094550..81106407	MGI:1203520	Dapk3: death-associated kinase 3(ZIP)
73	CEPK73	CEPK73	kinase-like	mSK104	BC022165	BC022165	chr9:66387668..66524474	MGI:1341297	Dapk2: death-associated kinase 2(drp1)
74	CEPK74	CEPK74	kinase-like	mSK103	AY245540	AY245540	chr13:59728824..59921962	MGI:1916885	Dapk1: death associated protein kinase 1(D13Ucla1, DAP-Kinase)
75	CEPK75	CEPK75	kinase-like	mSK527	BC056921	BC056921	chr3:87261038..87422672	MGI:1918012	Dcamkl2: double cortin and calcium/calmodulin-dependent protein kinase-like 2
76	CEPK76	CEPK76	kinase-like	mSK063	AF155819	AF155819	chr3:55308040..55659934	MGI:1330861	Dcamkl1: double cortin and calcium/calmodulin-dependent protein kinase-like 1(CPG16, DCLK, mKIAA0369)
77	CEPK77	CEPK77	kinase-like	mSK064	Y17138	Y17138	chrX:11820217..12210828	MGI:1309489	Cask: calcium/calmodulin-dependent serine protein kinase(DXPri1, DXRib1, LIN-2, mLin-2, Pals3)
78	CEPK78	CEPK78	kinase-like	mSK057	AK083245	AK083245	chr18:61433079..61508093	MGI:88256	Camk2a: calcium/calmodulin-dependent protein kinase II alpha(alpha-CaMKII, CaMKII, mKIAA0968)
79	CEPK79	CEPK79	kinase-like	mSK060	AF395884	AF395884	chr14:17014253..17085268	MGI:88259	Camk2g: calcium/calmodulin -dependent protein kinase II gamma(Ca2+/calmodulin-dependent protein kinase II, CaMK II, Camkg)
80	CEPK80	CEPK80	kinase-like	mSK703	AK039076	AK039076	chr3:127053224..127352816	MGI:1341265	Camk2d: calcium/calmodulin-dependent protein kinase II, delta([d]-CaMKII, CaMK II)
81	CEPK81	CEPK81	kinase-like	mSK058	AK046454	AK046454	chr11:5854852..5970148	MGI:88257	Camk2b: calcium/calmodulin-dependent protein kinase II, beta(CaMK II)
83	CEPK83	CEPK83	kinase-like	mSK284	AK005277	AK005277	chr7:115043425..115055383	MGI:1916211	Phkg2: phosphorylase kinase, gamma 2 (testis)
84	CEPK84	CEPK84	kinase-like	mSK283	BC055102	BC055102	chr5:127424511..127443338	MGI:97579	Phkg: phosphorylase kinase gamma
85	CEPK85	CEPK85	kinase-like	mSK459	AK135010	AK135010	chr9:111438863..111499481	MGI:3039580	BC056929: hypothetical double cortin and calcium/calmodulin-dependent protein kinase
86	CEPK86	CEPK86	kinase-like	mSK298	AK011932	AK011932	chr4:43539634..43616144	MGI:106924	Melk: maternal embryonic leucine zipper kinase(mKIAA0175, MPK38)
87	CEPK87	CEPK87	kinase-like	mSK061	X58995	X58995	chr18:33372656..33659656	MGI:88258	Camk4: calcium/calmodulin-dependent protein kinase IV(Ca2+/calmodulin-dependent protein kinase type IV/Gr, CaMKIV, CaMKIV/Gr)
88	CEPK88	CEPK88	kinase-like	mSK322	AB016228	AB016228	chr8:105211183..105251295	MGI:88558	Ctrl: chymotrypsin-like(Ctra1)
89	CEPK89	CEPK89	kinase-like	mSK062	BC017634	BC017634	chr9:107970271..107996603	MGI:2384296	BC017634: vesicle associated calmodulin binding protein kinase
90	CEPK90	CEPK90	kinase-like	mSK662	AF181984	AF181984	chrX:65213973..65218843	MGI:1347357	Pnck: pregnancy upregulated non-ubiquitously expressed CaM kinase(Bstk3, Camk1b, Punc)
91	CEPK91	CEPK91	kinase-like	mSK021	AF428262	AF428262	chr1:193237660..193266319	MGI:2388073	Camk1g: calcium/calmodulin-dependent protein kinase I gamma(CLICK-III)
92	CEPK92	CEPK92	kinase-like	mSK572	AK147616	AK147616	chr2:5199176..5704735	MGI:2442190	Camk1d: calcium/calmodulin-dependent protein kinase ID(CKLiK)
93	CEPK93	CEPK93	kinase-like	mSK056	BC014825	BC014825	chr6:113854807..113866441	MGI:1098535	Camk1: calcium/calmodulin-dependent protein kinase I(D6Ertd263e)
94	CEPK94	CEPK94	kinase-like	mSK463	AK014819	AK014819	chr7:96533618..96725420	MGI:2152419	Stk33: serine/threonine kinase 33
95	CEPK95	CEPK95	kinase-like	mSK502	AK147425	AK147425	chr16:90809280..90945524	MGI:1347352	Hunk: hormonally upregulated Neu-associated kinase(Bstk1, Mak-v)
96	CEPK96	CEPK96	kinase-like	mSK499	AK028435	AK028435	chr1:93242074..93283708	MGI:2155936	Pask: PAS domain containing serine/threonine kinase(mKIAA0135, Paskin)
97	CEPK97	CEPK97	kinase-like	mSK598	NM_001003920	CB056707	chr7_random:393082..406727	MGI:2685946	Brsk1: BR serine/threonine kinase 1 (SADB)
98	CEPK98	CEPK98	kinase-like	mSK015	AK158574	AK158574	chr7:129649333..129712003	MGI:1923020	Brsk2: brain-selective kinase 2/STK29(SAD1)
99	CEPK99	CEPK99	kinase-like	mSK604	AK141817	AK141817	chr17:30443622..30457473	MGI:104754	Snf1lk: SNF1-like kinase(Msk, salt inducible kinase, Sik)
100	CEPK100	CEPK100	kinase-like	mSK501	BC063268	BC063268	chr9:46094221..46347617	MGI:2446296	BC033915: hypothetical SNF1 related kinase(mKIAA0999)
102	CEPK102	CEPK102	kinase-like	mSK513	AB067780	AB067780	chr9:51034153..51181749	MGI:2445031	Sik2: salt induceable kinase 2
103	CEPK103	CEPK103	kinase-like	mSK515	AK146784	AK146784	chr7:10944848..10984898	MGI:1920955	Mark4: MAP/microtubule affinity-regulating kinase 4(Markl1)
104	CEPK104	CEPK104	kinase-like	mSK120	X70764	X70764	chr19:6983676..7061752	MGI:99638	Mark2: MAP/microtubule affinity-regulating kinase 2(Emk, Par-1)
105	CEPK105	CEPK105	kinase-like	mSK215	AF453686	AF453686	chr1:184524180..184646434	MGI:2664902	Mark1: MAP/microtubule affinity-regulating kinase 1(Emk3)
106	CEPK106	CEPK106	kinase-like	mSK096	AK132247	AK132247	chr12:106312198..106413786	MGI:1341865	Mark3: MAP/microtubule affinity-regulating kinase 3(ETK-1, mKIAA1860)
108	CEPK108	CEPK108	kinase-like	mSK033	AK134573	AK134573	chr4:103373141..103463021	MGI:1336173	Prkaa2: protein kinase, AMP-activated, alpha 2 catalytic subunit
110	CEPK110	CEPK110	kinase-like	mSK534	AK016890	AK016890	chr14:47624076..47626893	MGI:1918349	4933424F08Rik: testis-specific serine kinase 4
111	CEPK111	CEPK111	kinase-like	mSK524	AF329484	AF329484	chr8:68935567..68937128	MGI:2148775	Sstk: serine/threonine protein kinase SSTK
112	CEPK112	CEPK112	kinase-like	mSK471	BC048470	BC048470	chr4:127859140..127861538	MGI:1929914	Stk22c: serine/threonine kinase 22C (spermiogenesis associated)(Stk22c, Stk22d, Tssk-3)
113	CEPK113	CEPK113	kinase-like	mSK705	AK029655	AK029655	chr16:17670770..17675209	MGI:1347557	Stk22a: serine/threonine kinase 22A (spermiogenesis associated)(Stk22a, Tsk1, TSK-1, Tssk, TSSK-1)
114	CEPK114	CEPK114	kinase-like	mSK474	BC061175	BC061175	chr16:17675434..17677078	MGI:1347559	Stk22b: serine/threonine kinase 22B (spermiogenesis associated)(DGS-G, SPOGA2, Stk22b, Tsk2)
115	CEPK115	CEPK115	kinase-like	mSK625	AF387809	AF387809	chr9:122122715..122185536	MGI:108104	Snrk: SNF related kinase(mKIAA0096)
116	CEPK116	CEPK116	kinase-like	mSK292	NM_138606	NM_138606	chrX:6166724..6172928	MGI:97587	Pim2: proviral integration site 2(Pim-2)
117	CEPK117	CEPK117	kinase-like	mSK291	BC042885	BC042885	chr17:28092328..28098634	MGI:97584	Pim1: proviral integration site 1(Pim-1)
118	CEPK118	CEPK118	kinase-like	mSK200	AK079623	AK079623	chr15:89251454..89256806	MGI:1355297	Pim3: proviral integration site 3(Kid1, KID-1/kinase induced by depolarization)
119	CEPK119	CEPK119	kinase-like	mSK831	AK029504	AK029504	chr2:151533330..151540061	MGI:2685851	4921509C19Rik: hypothetical serine/threonine protein kinase(LOC381389)
120	CEPK120	CEPK120	kinase-like	mSK825	AK029722	AK029722	chr1:46384306..46396783		ENSMUSG00000044457: hypothetical serine/threonine protein kinase
126	CEPK126	CEPK126	kinase-like	mSK844	AJ245452	AJ245452	chr17:12687335..12695708	MGI:1351488	Smok1: sperm motility kinase 1(Smok, Tcr1, Tcr-1)
127	CEPK127	CEPK127	kinase-like	mSK816	AK133180	AK133180	chrUn_random:81049028..81051806	MGI:1351487	Smok2: sperm motility kinase 2
129	CEPK129	CEPK129	kinase-like	mSK819	AK030207	AK030207	chr10:18474983..18483464		ENSMUSG00000044624: hypothetical Smok2 related serine/threonine protein kinase
131	CEPK131	CEPK131	kinase-like	mSK807	AK030017	AK030017	chr17:51888114..51966718		ENSMUSG00000047406: hypothetical Mark2 related serine/threonine protein kinase
133	CEPK133	CEPK133	kinase-like	mSK449	AK048694	AK048694	chrUn_random:23561003..23566143	MGI:2442399	E130304F04Rik: hypothetical serine/threonine protein kinase
134	CEPK134	CEPK134	kinase-like	mSK808	AK052786	AK052786	chr2:126933186..126959496	MGI:1925560	1810024B03Rik: hypothetical serine/threonine protein kinase
139	CEPK139	CEPK139	kinase-like	mSK195	BC040467	BC040467	chr10:84031822..84114815	MGI:1925226	Ark5: AMPK-related protein kinase 5
140	CEPK140	CEPK140	kinase-like	mSK472	BC046833	BC046833	chr1:132191746..132212349	MGI:1921387	1200013B22Rik: SNF1/AMP-activated protein kinase(mKIAA0537)
142	CEPK142	CEPK142	kinase-like	mSK214	AF039840	AF039840	chr5:119025788..119058522	MGI:1333110	Mapkapk5: MAP kinase-activated protein kinase 5(MK5, PRAK)
143	CEPK143	CEPK143	kinase-like	mSK213	BC031467	BC031467	chr9:107271367..107313307	MGI:2143163	Mapkapk3: MAP kinase-activated protein kinase 3(3PK, MAPKAP3)
144	CEPK144	CEPK144	kinase-like	mSK212	AK155171	AK155171	chr1:130920476..130972317	MGI:109298	Mapkapk2: MAP kinase-activated protein kinase 2(MAPKAP kinase 2, MK2, Rps6kc1)
145	CEPK145	CEPK145	kinase-like	mSK235	AK155934	AK155934	chr4:114180861..114228894	MGI:894316	Mknk1: MAP kinase-interacting serine/threonine kinase 1(Mnk1)
146	CEPK146	CEPK146	kinase-like	mSK236	AK154235	AK154235	chr10:80572340..80587592	MGI:894279	Mknk2: MAP kinase-interacting serine/threonine kinase 2(Mnk2)
147	CEPK147	CEPK147	kinase-like	mSK079	AK044913	AK044913	chr5:108166000..108206980	MGI:1355321	Chek2: CHK2 checkpoint homolog (S. pombe)(Cds1, CHK2, Rad53)
148	CEPK148	CEPK148	kinase-like	mSK492	BC024543	BC024543	chr4:124462641..124515764	MGI:1921428	Lyk4: hypothetical serine/threonine protein kinase
149	CEPK149	CEPK149	kinase-like	mSK480	AK037030	AK037030	chr7:8525899..8558947	MGI:2141917	Prkcd2: Protein kinase C, D2 type(PKD2)
150	CEPK150	CEPK150	kinase-like	mSK489	BC037012	BC037012	chr17:77494404..77577861	MGI:1922542	Prkcn: protein kinase C, nu
151	CEPK151	CEPK151	kinase-like	mSK309	Z34524	Z34524	chr12:45505954..45876268	MGI:99879	Prkcm: protein kinase C, mu(Pkcm, PKD)
152	CEPK152	CEPK152	kinase-like	mSK251	AK147072	AK147072	chr1:191712439..191726299	MGI:109359	Nek2: NIMA (never in mitosis gene a)-related expressed kinase 2
153	CEPK153	CEPK153	kinase-like	mSK256	BC057939	BC057939	chr14:26982620..27027789	MGI:1344404	Nek4: NIMA (never in mitosis gene a)-related expressed kinase 4
154	CEPK154	CEPK154	kinase-like	mSK450	AK154642	AK154642	chr9:57793225..57801353	MGI:1918992	1200015E14Rik: hypothetical serine/threonine protein kinase
155	CEPK155	CEPK155	kinase-like	mSK493	AK006778	AK006778	chr2:129546481..129584459	MGI:1914583	Stk35: Serine/threonine kinase 35 (EC 2.7.1.37) (CLP-36 interacting kinase) (Clik1)(CLIK1, CLP-36 interacting kinase)
156	CEPK156	CEPK156	kinase-like	mSK452	BC058514	BC058514	chr4:132728348..132743741	MGI:2385213	BC027088: hypothetical serine/threonine protein kinase
158	CEPK158	CEPK158	kinase-like	mSK387	BC059835	BC059835	chr5:108111362..108142072	MGI:1270126	Ulk1: Unc-51 like kinase 1 (C. elegans)(mKIAA0722, Unc51.1)
159	CEPK159	CEPK159	kinase-like	mSK388	AB019577	AB019577	chr11:61380304..61475053	MGI:1352758	Ulk2: Unc-51 like kinase 2 (C. elegans)(mKIAA0623, Unc51.2)
161	CEPK161	CEPK161	kinase-like	mSK373	BC051641	BC051641	chr2:70639739..70775423	MGI:2441683	Tlk1: tousled-like kinase 1(PKU-beta)
162	CEPK162	CEPK162	kinase-like	mSK374	AK165667	AK165667	chr11:104843106..104963319	MGI:1346023	Tlk2: tousled-like kinase 2 (Arabidopsis)(PKUalpha, protein kinase U-alpha)
163	CEPK163	CEPK163	kinase-like	mSK175	U12473	U12473	chr19:43406580..43447549	MGI:99484	Chuk: conserved helix-loop-helix ubiquitous kinase(Chuk1, IkappaB kinase alpha, IKK 1, IKK alpha, IKK[a], IKK1, IKK-1, IKKalpha, IKK-alpha)
164	CEPK164	CEPK164	kinase-like	mSK176	BC037723	BC037723	chr8:21409243..21466081	MGI:1338071	Ikbkb: inhibitor of kappaB kinase beta(IKK[b], IKK2, IKK-2, IKK-beta)
165	CEPK165	CEPK165	kinase-like	mSK193	AK088580	AK088580	chr1:131122294..131152247	MGI:1929612	Ikbke: inhibitor of kappaB kinase epsilon(IKK-i)
166	CEPK166	CEPK166	kinase-like	mSK531	AK004649	AK004649	chr10:121285098..121333479	MGI:1929658	Tbk1: TANK-binding kinase 1
167	CEPK167	CEPK167	kinase-like	mSK093	AK140334	AK140334	chr18:4499659..4525615	MGI:1346878	Map3k8: mitogen activated protein kinase kinase kinase 8(c-COT, Cot, Cot/Tpl2, Est, Estf, Tpl2, Tpl-2)
169	CEPK169	CEPK169	kinase-like	mSK848	AK007032	AK007032	chr15:76696233..76700182	MGI:1920792	1700091F14Rik: hypothetical serine/threonine protein kinase
170	CEPK170	CEPK170	kinase-like	mSK490	AF193343	AF193343	chr2:118161533..118265468	MGI:1353427	Eif2ak4: eukaryotic translation initiation factor 2 alpha kinase 4(GCN2, MGCN2)
171	CEPK171	CEPK171	kinase-like	mSK281	BC054809	BC054809	chr6:71019590..71105526	MGI:1341830	Eif2ak3: eukaryotic translation initiation factor 2 alpha kinase 3(PEK, perk)
172	CEPK172	CEPK172	kinase-like	mSK119	M65029	M65029	chr17:77400578..77436533	MGI:1353449	Prkr: protein kinase, interferon-inducible double stranded RNA dependent(dsRNA-activated kinase, eIF-2 alpha, eIF-2 alpha, Eif2ak2, IFN- type I-induced and dsRNA-activated kinase, IFN-induced and double-stranded RNA-activated kinase, Pkr, Tik)
173	CEPK173	CEPK173	kinase-like	mSK645	AK147862	AK147862	chr14:11419451..11636744	MGI:2685128	Gm282: hypothetical tyrosine kinase(LOC238944)
174	CEPK174	CEPK174	kinase-like	mSK675	BC019408	BC019408	chr2:152973621..152986584	MGI:2139434	Mylk2: myosin, light polypeptide kinase 2, skeletal muscle
175	CEPK175	CEPK175	kinase-like	mSK456	AK155474	AK155474	chr4:136765910..136781352	MGI:1916193	Pink1: PTEN induced putative kinase 1(BRPK)
176	CEPK176	CEPK176	kinase-like	mSK601	BC046431	BC046431	chr11:58605297..58623168	MGI:2664530	Obscn: obscurin, cytoskeletal calmodulin and titin-interacting RhoGEF
177	CEPK177	CEPK177	kinase-like	mSK372	AK041121	AK041121	chr2:76556706..77110972	MGI:98864	Ttn: titin(connectin, mdm, shru)
178	CEPK178	CEPK178	kinase-like	mSK537	AF215896	AF215896	chr1:75816665..75884656	MGI:109282	Apeg1: aortic preferentially expressed gene 1(BPEG, D1Bwg1450e, mKIAA1297, SPEG, SPEGalpha, SPEGbeta)
179	CEPK179	CEPK179	kinase-like	mSK248	AK158550	AK158550	chr17:22320201..22332682	MGI:2137630	Myt1: membrane-associated tyrosine-and threonine-specific cdc2-inhibitory kinase (MYT1 kinase.)(Myt1)
180	CEPK180	CEPK180	kinase-like	mSK253	AK036200	AK036200	chr11:102886091..102943668	MGI:1858204	Map3k14: mitogen-activated protein kinase kinase kinase 14(aly, alymphoplasia, Nik)
181	CEPK181	CEPK181	kinase-like	mSK650	BC031759	BC031759	chr7:113745100..113772459	MGI:2135937	Sbk: SH3-binding kinase
182	CEPK182	CEPK182	kinase-like	mSK581	XM_355841	AA624575	chr7_random:9702885..9717828	MGI:2685924	Gm1078: hypothetical serine/threonine protein kinase(LOC381835, mSK592, Gm1079,mSK)
183	CEPK183	CEPK183	kinase-like	mSK457	AK016524	AK016524	chr9:120920976..121337931	MGI:1921622	4932415A06Rik: hypothetical protein kinase
185	CEPK185	CEPK185	kinase-like	mSK517	AK044809	AK044809	chr1:190567476..190821454	MGI:2443419	B130003F20Rik: hypothetical protein kinase(RPK118)
186	CEPK186	CEPK186	kinase-like	mSK473	AK031847	AK031847	chr12:80456492..80475047	MGI:2443413	Rps6kl1: ribosomal protein S6 kinase-like 1
187	CEPK187	CEPK187	kinase-like	mSK506	AK030404	AK030404	chr1:75653772..75659473	MGI:1313271	Stk16: serine/threonine kinase 16(EDPK, Embryo-Derived Protein Kinase, Krct, PKL12)
188	CEPK188	CEPK188	kinase-like	mSK383	M86377	M86377	chr9:84259945..84305745	MGI:1194921	Ttk: Ttk protein kinase(esk, Esk1, PYT)
189	CEPK189	CEPK189	kinase-like	mSK343	BC021640	BC021640	chr15:89521263..89533769	MGI:1353438	Mapk12: mitogen-activated protein kinase 12(Erk6, P38gamma, Prkm12, Sapk3)
190	CEPK190	CEPK190	kinase-like	mSK264	AK089059	AK089059	chr17:27279358..27347870	MGI:1346865	Mapk14: mitogen activated protein kinase 14(Crk1, Csbp1, CSBP2, Mxi2, p38, p38 MAP Kinase, p38-alpha, p38MAPK, PRKM14, PRKM15, tRNA synthetase cofactor p38)
191	CEPK191	CEPK191	kinase-like	mSK344	BC001992	BC001992	chr17:27362170..27373389	MGI:1346864	Mapk13: mitogen activated protein kinase 13(p38 delta MAP kinase, p38d, SAPK4, Serk4)
193	CEPK193	CEPK193	kinase-like	mSK189	AK145083	AK145083	chr11:49482550..49529867	MGI:1346862	Mapk9: mitogen activated protein kinase 9(JNK/SAPK alpha, JNK2, Jun kinase, p54aSAPK, Prkm9)
194	CEPK194	CEPK194	kinase-like	mSK190	BC046625	BC046625	chr5:100242834..100604802	MGI:1346863	Mapk10: mitogen activated protein kinase 10(JNK3, p493F12, p54bSAPK, SAPK(beta), Serk2)
195	CEPK195	CEPK195	kinase-like	mSK188	BC053027	BC053027	chr14:29418976..29497558	MGI:1346861	Mapk8: mitogen activated protein kinase 8(c-Jun N-terminal kinase, JNK, JNK1, Prkm8, SAPK1)
196	CEPK196	CEPK196	kinase-like	mSK255	BC058652	BC058652	chr11:78166706..78322949	MGI:1201387	Nlk: nemo like kinase
197	CEPK197	CEPK197	kinase-like	mSK408	AK155187	AK155187	chr11:61100811..61107312	MGI:1346347	Mapk7: mitogen-activated protein kinase 7(big MAP kinase 1, BMK1, ERK5, extracellular signal regulated kinase 5, PRKM7)
198	CEPK198	CEPK198	kinase-like	mSK135	AK132241	AK132241	chr16:16753415..16831137	MGI:1346858	Mapk1: mitogen activated protein kinase 1(ERK, Erk2, MAPK2, p41mapk, p42mapk, Prkm1, PRKM2)
199	CEPK199	CEPK199	kinase-like	mSK134	BC029712	BC029712	chr7:114230085..114237503	MGI:1346859	Mapk3: mitogen activated protein kinase 3(Erk1, Erk-1, Esrk1, p44, p44 MAP kinase, p44erk1, p44mapk, Prkm3)
200	CEPK200	CEPK200	kinase-like	mSK137	BC058942	BC058942	chr18:74441463..74605193	MGI:2444559	Mapk4: mitogen-activated protein kinase 4(Erk3, Erk3-related, p63Mapk, Prkm4)
201	CEPK201	CEPK201	kinase-like	mSK136	BC048779	BC048779	chr9:75718508..75746361	MGI:1354946	Mapk6: mitogen-activated protein kinase 6(ERK3, Erk3, Erk-3 related, Mapk4, Mapk63, Prkm4, Prkm6)
202	CEPK202	CEPK202	kinase-like	mSK295	AK143217	AK143217	chr2:32665046..32673796	MGI:1328368	Cdk9: cyclin-dependent kinase 9 (CDC2-related kinase)(PITALRE)
203	CEPK203	CEPK203	kinase-like	mSK361	AK139220	AK139220	chrX:150733124..150985567	MGI:1278336	Cdkl5: cyclin-dependent kinase-like 5(Stk9)
204	CEPK204	CEPK204	kinase-like	mSK070	AK051790	AK051790	chr5:22803722..22822837	MGI:101765	Cdk5: cyclin-dependent kinase 5(Crk6)
205	CEPK205	CEPK205	kinase-like	mSK271	X69025	X69025	chrX:19018706..19032770	MGI:97516	Pctk1: PCTAIRE-motif protein kinase 1(Crk5, Pctaire1)
206	CEPK206	CEPK206	kinase-like	mSK272	BC064815	BC064815	chr10:92921707..93049345	MGI:97517	Pctk2: PCTAIRE-motif protein kinase 2
207	CEPK207	CEPK207	kinase-like	mSK273	X69026	X69026	chr1:131983288..132016676	MGI:97518	Pctk3: PCTAIRE-motif protein kinase 3
208	CEPK208	CEPK208	kinase-like	mSK065	AK030231	AK030231	chr10:69105491..69125144	MGI:88351	Cdc2a: cell division cycle 2 homolog A (S. pombe)(Cdc2, CDK1, p34)
209	CEPK209	CEPK209	kinase-like	mSK067	BC005654	BC005654	chr10:128824267..128832772	MGI:104772	Cdk2: cyclin-dependent kinase 2
210	CEPK210	CEPK210	kinase-like	mSK462	AK042881	AK042881	chr1:59651632..59766490	MGI:3583944	ALS2CR7: Serine/threonine-protein kinase ALS2CR7 (EC 2.7.1.-) (Amyotrophic lateral sclerosis 2 chromosomal region candidate gene protein 7)
211	CEPK211	CEPK211	kinase-like	mSK282	AF033655	AF033655	chr5:4752802..5444592	MGI:894318	Pftk1: PFTAIRE protein kinase 1(mKIAA0834)
212	CEPK212	CEPK212	kinase-like	mSK055	AK145759	AK145759	chr13:97422545..97456645	MGI:102956	Cdk7: cyclin-dependent kinase 7 (homolog of Xenopus MO15 cdk-activating kinase)(Cdkn7, Crk4, CRK4 PK (CDC2-related-kinase-4 protein kinase))
213	CEPK213	CEPK213	kinase-like	mSK483	BC031907	BC031907	chr13:62772314..62782942	MGI:2145349	Ccrk: cell cycle related kinase(CDCH, p42)
214	CEPK214	CEPK214	kinase-like	mSK509	AK166428	AK166428	chr11:51635871..51732937	MGI:2388268	Cdkl3: cyclin-dependent kinase-like 3(NKIATRE)
216	CEPK216	CEPK216	kinase-like	mSK202	AB029065	AB029065	chr5:90828308..90872639	MGI:1858227	Cdkl2: cyclin-dependent kinase-like 2 (CDC2-related kinase)(KKIAMRE, Kkm)
217	CEPK217	CEPK217	kinase-like	mSK203	AK016781	AK016781	chr12:65005913..65058591	MGI:1918341	Cdkl1: cyclin-dependent kinase-like 1 (CDC2-related kinase)(KKIALRE)
218	CEPK218	CEPK218	kinase-like	mSK466	AK157995	AK157995	chr17:79080041..79144035	MGI:2685788	Gm942: hypothetical cyclin-dependent kinase(LOC381113)
219	CEPK219	CEPK219	kinase-like	mSK443	AK052818	AK052818	chr10:40199837..40374201	MGI:1925584	Cdk11: cylin-dependent kinase 11 (death-preventing kinase) homolog(mKIAA1028)
220	CEPK220	CEPK220	kinase-like	mSK072	AK131948	AK131948	chr5:143550926..143636823	MGI:1196224	Cdk8: cyclin-dependent kinase 8
222	CEPK222	CEPK222	kinase-like	mSK505	AB022695	AB022695	chr12:105550897..105590665	MGI:1347040	Rage: MAPK/MAK/MRK overlapping kinase (EC 2.7.1.37) (MOK protein kinase) (Renal tumor antigen 1) (RAGE-1)(MAPK/MAK/MRK/ overlapping kinase, MOK, RAGE1)
223	CEPK223	CEPK223	kinase-like	mSK497	AK154185	AK154185	chr9:78468813..78542348	MGI:1934157	Ick: intestinal cell kinase(MRK)
224	CEPK224	CEPK224	kinase-like	mSK211	X66983	X66983	chr13:40461931..40531265	MGI:96913	Mak: male germ cell-associated kinase
225	CEPK225	CEPK225	kinase-like	mSK162	AV131869	AV131869	chr7:13969772..13981258	MGI:2152453	Gsk3a: glycogen synthase kinase 3 alpha
226	CEPK226	CEPK226	kinase-like	mSK163	AK154293	AK154293	chr16:37927021..38113188	MGI:1861437	Gsk3b: glycogen synthase kinase 3 beta(GSK3, GSK-3, GSK-3beta)
227	CEPK227	CEPK227	kinase-like	mSK465	BC048082	BC048082	chr15:76318046..76324252	MGI:2652894	BC048082: hypothetical ERK/MAPK related kinase(ERK8)
228	CEPK228	CEPK228	kinase-like	mSK088	BC060742	BC060742	chr2:152284728..152350691	MGI:88543	Csnk2a1: casein kinase II, alpha 1 polypeptide(Csnk2a1-rs4)
229	CEPK229	CEPK229	kinase-like	mSK089	AK002927	AK002927	chr8:94785727..94835625	MGI:88547	Csnk2a2: casein kinase II, alpha 2, polypeptide(CK2)
230	CEPK230	CEPK230	kinase-like	mSK503	AB021861	AB021861	chr4:131693037..131707569	MGI:1855691	Map3k6: mitogen-activated protein kinase kinase kinase 6(apoptosis signal-regulating kinase 2, MAPKKK6)
231	CEPK231	CEPK231	kinase-like	mSK681	BC031147	BC031147	chrX:149959747..150105331	MGI:2448588	BC031147: cDNA sequence BC031147
232	CEPK232	CEPK232	kinase-like	mSK225	AB006787	AB006787	chrUn_random:43417972..43418110	MGI:1346876	Map3k5: mitogen activated protein kinase kinase kinase 5(ASK1, MAPKKK5, Mekk5)
233	CEPK233	CEPK233	kinase-like	mSK078	AK033179	AK033179	chr9:36716989..36738697	MGI:1202065	Chek1: checkpoint kinase 1 homolog (S. pombe)(Chk1, rad27)
234	CEPK234	CEPK234	kinase-like	mSK574	AK030042	AK030042	chr9:105065196..105344963	MGI:2442276	Nek11: NIMA (never in mitosis gene a)- related kinase 11
235	CEPK235	CEPK235	kinase-like	mSK208	AK172385	AK172385	chr10:80011560..80029416	MGI:1341870	Stk11: serine/threonine kinase 11(Lkb1)
236	CEPK236	CEPK236	kinase-like	mSK697	BC017529	BC017529	chr11:72629258..72656924	MGI:1891766	Camkk1: calcium/calmodulin-dependent protein kinase kinase 1, alpha(CaMKKalpha)
237	CEPK237	CEPK237	kinase-like	mSK482	AK032070	AK032070	chr5:120241857..120314827	MGI:2444812	Camkk2: calcium/calmodulin-dependent protein kinase kinase 2, beta(mKIAA0787)
238	CEPK238	CEPK238	kinase-like	mSK315	AK141202	AK141202	chr7:109427062..109471233	MGI:97621	Plk1: polo-like kinase 1 (Drosophila)(Plk, STPK13)
239	CEPK239	CEPK239	kinase-like	mSK895	AK031968	AK031968	chr10:80257052..80270280	MGI:3026984	6330514A18Rik: hypothetical polo-like kinase
240	CEPK240	CEPK240	kinase-like	mSK316	BC063051	BC063051	chr4:115473769..115480123	MGI:109604	Plk3: polo-like kinase 3 (Drosophila)(Cnk, Fnk, PRK)
241	CEPK241	CEPK241	kinase-like	mSK353	BC034513	BC034513	chr13:107185759..107192710	MGI:1099790	Plk2: polo-like kinase 2 (Drosophila)(Snk)
242	CEPK242	CEPK242	kinase-like	mSK222	U43186	U43186	chr18:32612967..32699460	MGI:1346873	Map3k2: mitogen activated protein kinase kinase kinase 2(MAP/ERK kinase kinase 2, MAPK/ERK kinase kinase 2, MEK kinase 2, Mekk2, Mekk2b)
243	CEPK243	CEPK243	kinase-like	mSK223	AK137127	AK137127	chr11:105748638..105833895	MGI:1346874	Map3k3: mitogen activated protein kinase kinase kinase 3(MAPKKK3, Mekk3)
244	CEPK244	CEPK244	kinase-like	mSK221	AF117340	AF117340	chr13:108673994..108748852	MGI:1346872	Map3k1: mitogen activated protein kinase kinase kinase 1(MAPKKK1, Mekk, MEKK1)
245	CEPK245	CEPK245	kinase-like	mSK362	AK129235	AK129235	chr7:114334830..114357976	MGI:1915919	Tao2: Thousand and one amino acid (TAO) related serine/threonine kinase, prostate derived STE20-like kinase PSK.(MAP3K17, mKIAA0881, PSK, PSK1, TAO1, TAO2)
246	CEPK246	CEPK246	kinase-like	mSK435	AK155208	AK155208	chr5:114550784..114735503	MGI:3041177	A430105I05Rik: STE20-like kinase homolog
247	CEPK247	CEPK247	kinase-like	mSK436	BC016522	BC016522	chr11:77133093..77247404	MGI:1914490	Tao1: Thousand and one amino acid (TAO) related serine/threonine kinase(MARKK)
248	CEPK248	CEPK248	kinase-like	mSK558	AK032672	AK032672	chr8:20821370..20883761	MGI:2142824	Nek12: NIMA (never in mitosis gene a)-related expressed kinase 12
249	CEPK249	CEPK249	kinase-like	mSK250	AK077047	AK077047	chr8:59877856..60043976	MGI:97303	Nek1: NIMA (never in mitosis gene a)-related expressed kinase 1(D8Ertd790e, kat, kidney, anemia and testis, NY-REN-55 antigen)
250	CEPK250	CEPK250	kinase-like	mSK252	AF093416	AF093416	chr8:20878225..20922453	MGI:1344371	Nek3: NIMA (never in mitosis gene a)-related expressed kinase 3
251	CEPK251	CEPK251	kinase-like	mSK421	AK035502	AK035502	chr1:138359771..138521759	MGI:1890645	Nek7: NIMA (never in mitosis gene a)-related expressed kinase 7
252	CEPK252	CEPK252	kinase-like	mSK420	AK086700	AK086700	chr2:38464022..38555669	MGI:1891638	Nek6: NIMA (never in mitosis gene a)-related expressed kinase 6
253	CEPK253	CEPK253	kinase-like	mSK470	AJ489828	AJ489828	chr12:80618204..80662702	MGI:2387995	Nek9: NIMA (never in mitosis gene a)-related expressed kinase 9(NERCC1)
254	CEPK254	CEPK254	kinase-like	mSK476	AF407579	AF407579	chr11:77777610..77790235	MGI:1890646	Nek8: NIMA (never in mitosis gene a)-related expressed kinase 8(jck, juvenile cystic kidney)
255	CEPK255	CEPK255	kinase-like	mSK219	AK159261	AK159261	chr9:63379305..63635398	MGI:1346345	Map2k5: mitogen activated protein kinase kinase 5(MAPK/ERK kinase 5, Mapkk5, MEK5, Prkmk5)
256	CEPK256	CEPK256	kinase-like	mSK217	AK154793	AK154793	chr9:64416181..64498979	MGI:1346866	Map2k1: mitogen activated protein kinase kinase 1(MAP kinase kinase 1, MAPKK1, MEK1, Mek1, MEKK1, Prkmk1)
257	CEPK257	CEPK257	kinase-like	mSK218	AK009392	AK009392	chr10:81015596..81037108	MGI:1346867	Map2k2: mitogen activated protein kinase kinase 2(MAP kinase kinase 2, MAP kinase/Erk kinase, MEK2, Prkmk2)
258	CEPK258	CEPK258	kinase-like	mSK230	AK028772	AK028772	chr8:4207030..4222147	MGI:1346871	Map2k7: mitogen activated protein kinase kinase 7(Jnkk2, MAP kinase kinase 7, MKK7, Prkmk7, sek2)
259	CEPK259	CEPK259	kinase-like	mSK239	AK139777	AK139777	chr11:65290787..65410850	MGI:1346869	Map2k4: mitogen activated protein kinase kinase 4(JNKK1, MEK4, MKK4, PRKMK4, Sek1, Serk1)
260	CEPK260	CEPK260	kinase-like	mSK220	AK141708	AK141708	chr11:110057607..110209287	MGI:1346870	Map2k6: mitogen activated protein kinase kinase 6(MAP kinase kinase 6, MEK6, MKK6, Prkmk6, SAPKK3)
261	CEPK261	CEPK261	kinase-like	mSK238	AK008141	AK008141	chr11:60542520..60567422	MGI:1346868	Map2k3: mitogen activated protein kinase kinase 3(MAP kinase kinase 3, MEK3, MKK3, mMKK3b, Prkmk3)
262	CEPK262	CEPK262	kinase-like	mSK429	AK145601	AK145601	chr2:118441921..118483021	MGI:2679420	Pak6: p21 (CDKN1A)-activated kinase 6
263	CEPK263	CEPK263	kinase-like	mSK430	BC048238	BC048238	chr7:17523329..17570538	MGI:1917834	Pak4: p21 (CDKN1A)-activated kinase 4(mKIAA1142)
264	CEPK264	CEPK264	kinase-like	mSK510	AK079080	AK079080	chr2:135800313..136167597	MGI:1920334	Pak7: p21 (CDKN1A)-activated kinase 7(Pak5)
265	CEPK265	CEPK265	kinase-like	mSK440	AB020741	AB020741	chrX:128912312..129024568	MGI:1351326	Nrk: Nik related kinase(Nesk)
266	CEPK266	CEPK266	kinase-like	mSK636	AY101368	AY101368	chr2:22250793..22640355	MGI:2183924	Myo3a: Myosin 3a
267	CEPK267	CEPK267	kinase-like	mSK437	U88984	U88984	chr1:40212772..40362748	MGI:1349394	Map4k4: mitogen-activated protein kinase kinase kinase kinase 4(HGK, HPK/GCK-like kinase, Nik)
268	CEPK268	CEPK268	kinase-like	mSK439	BC052474	BC052474	chr11:70162813..70232877	MGI:1355329	Map4k6: mitogen-activated protein kinase kinase kinase kinase 6(B55, MINK, Misshapen/NIKs-related kinase, Ysk2)
270	CEPK270	CEPK270	kinase-like	mSK438	AK088459	AK088459	chr3:27987830..28475831	MGI:1916264	Tnik: TRAF2 and NCK interacting kinase
271	CEPK271	CEPK271	kinase-like	mSK268	AK037275	AK037275	chr16:31879956..31951811	MGI:1339984	Pak2: p21 (CDKN1A)-activated kinase 2(D16Ertd269e, PAK-2)
272	CEPK272	CEPK272	kinase-like	mSK267	AF082077	AF082077	chr7:85002314..85151482	MGI:1339975	Pak1: p21 (CDKN1A)-activated kinase 1(PAK-1, Paka)
273	CEPK273	CEPK273	kinase-like	mSK269	AK158893	AK158893	chrX:133382392..133710256	MGI:1339656	Pak3: p21 (CDKN1A)-activated kinase 3(mPAK-3, Pak65alpha, Pak65beta, Stk4)
274	CEPK274	CEPK274	kinase-like	mSK170	Y09010	Y09010	chr7:17949191..17974365	MGI:1346882	Map4k1: mitogen activated protein kinase kinase kinase kinase 1(Hpk1, mHPK1)
275	CEPK275	CEPK275	kinase-like	mSK048	U50595	U50595	chr19:6128058..6145426	MGI:1346883	Map4k2: mitogen activated protein kinase kinase kinase kinase 2(BL44, GCK, Rab8ip)
276	CEPK276	CEPK276	kinase-like	mSK191	AK032123	AK032123	chr12:65058239..65165449	MGI:1925503	Map4k5: mitogen-activated protein kinase kinase kinase kinase 5(GCKR, KHS, MAPKKKK5)
277	CEPK277	CEPK277	kinase-like	mSK427	BC005781	BC005781	chr17:79126962..79304215	MGI:2154405	Map4k3: mitogen-activated protein kinase kinase kinase kinase 3(Glk, MAPKKKK3, RAB8IPL1)
278	CEPK278	CEPK278	kinase-like	mSK395	AK148041	AK148041	chr1:93555055..93572994	MGI:1891699	Stk25: serine/threonine kinase 25 (yeast)(Ste20-like, Ysk1)
279	CEPK279	CEPK279	kinase-like	mSK431	AK034609	AK034609	chrX:43182280..43242820	MGI:1917665	Mask: serine/threonine protein kinase MASK; STE20-like kinase MST4.
280	CEPK280	CEPK280	kinase-like	mSK246	AK154596	AK154596	chr14:113615077..113726665	MGI:2385007	Stk24: serine/threonine kinase 24 (STE20 homolog, yeast)(MST3)
281	CEPK281	CEPK281	kinase-like	mSK245	BC049123	BC049123	chr15:34900548..35236848	MGI:1928487	Stk3: serine/threonine kinase 3 (Ste20, yeast homolog)(mess1, MST, Mst3)
282	CEPK282	CEPK282	kinase-like	mSK244	BC054521	BC054521	chr2:164129364..164227009	MGI:1929004	Stk4: serine/threonine kinase 4(Kas-2, Mst1, Ysk3)
283	CEPK283	CEPK283	kinase-like	mSK433	AK138358	AK138358	chr11:105830180..105877212	MGI:1919399	2610019A05Rik: hypothetical tyrosine kinase
284	CEPK284	CEPK284	kinase-like	mSK434	AK046790	AK046790	chr1:59374566..59401217	MGI:2144047	Als2cr2: amyotrophic lateral sclerosis 2 (juvenile) chromosome region, candidate 2 homolog (human)(D1Ucla2, ILPIP, ILPIPA, PAPK, PRO1038)
285	CEPK285	CEPK285	kinase-like	mSK428	BC060645	BC060645	chr9:119200345..119301110	MGI:1917378	Osr1: oxidative-stress responsive 1(Osr1)
286	CEPK286	CEPK286	kinase-like	mSK432	BC051964	BC051964	chr2:68122900..68437086	MGI:1858416	Stk39: serine/threonine kinase 39, STE20/SPS1 homolog (yeast)(DCHT, SPAK)
287	CEPK287	CEPK287	kinase-like	mSK224	U85607	U85607	chr17:11627112..11736099	MGI:1346875	Map3k4: mitogen activated protein kinase kinase kinase 4(D17Rp17, D17Rp17e, MAPKKK4, Mekk4, mKIAA0213, MTK1, RP17, Rp17a)
288	CEPK288	CEPK288	kinase-like	mSK426	D89728	D89728	chr11:32419748..32529286	MGI:1099439	Stk10: serine/threonine kinase 10(Gek1, Lok)
289	CEPK289	CEPK289	kinase-like	mSK348	AF039574	AF039574	chr19:46917815..46994771	MGI:103241	Slk: STE20-like kinase (yeast)(9A2, Etk4, mKIAA0204, mSLK, Stk2)
290	CEPK290	CEPK290	kinase-like	mSK340	L02210	L02210	chr9:102736393..102829989	MGI:101766	Ryk: receptor-like tyrosine kinase(ERK-3, Vik)
291	CEPK291	CEPK291	kinase-like	mSK227	Y00671	Y00671	chr6:17195822..17325082	MGI:96969	Met: met proto-oncogene(c-Met, HGF receptor, HGFR)
292	CEPK292	CEPK292	kinase-like	mSK332	AK053655	AK053655	chr9:107927681..107943871	MGI:99614	Mst1r: macrophage stimulating 1 receptor (c-met-related tyrosine kinase)(CDw136, friend virus susceptibility 2, Fv-2, PTK8, Ron, STK)
293	CEPK293	CEPK293	kinase-like	mSK166	AK142296	AK142296	chr11:98081094..98111361	MGI:95410	Erbb2: v-erb-b2 erythroblastic leukemia viral oncogene homolog 2, neuro/glioblastoma derived oncogene homolog (avian)(c-erbB2, c-neu, Erbb-2, HER2, HER-2, mKIAA3023, Neu, Neu oncogene)
294	CEPK294	CEPK294	kinase-like	mSK118	AF275367	AF275367	chr11:16631602..16825650	MGI:95294	Egfr: epidermal growth factor receptor(avian erythroblastic leukemia viral (v-erb-b) oncogene homolog, Erbb, wa2, wa-2, Wa5, waved 2)
295	CEPK295	CEPK295	kinase-like	mSK386	U18933	U18933	chr2:119577272..119601714	MGI:104294	Tyro3: TYRO3 protein tyrosine kinase 3(Brt, Dtk, Etk-2, Rse, Sky, Sky, Tif)
296	CEPK296	CEPK296	kinase-like	mSK226	U21301	U21301	chr2:128437562..128562077	MGI:96965	Mertk: c-mer proto-oncogene tyrosine kinase(Eyk, Mer, Nyk, Tyro 12)
297	CEPK297	CEPK297	kinase-like	mSK044	AK155567	AK155567	chr7:14479661..14518291	MGI:1347244	Axl: AXL receptor tyrosine kinase(Ark, Tyro7, Ufo)
298	CEPK298	CEPK298	kinase-like	mSK411	AK053044	AK053044	chr17:44714626..44793200	MGI:1918711	Ptk7: PTK7 protein tyrosine kinase 7
300	CEPK300	CEPK300	kinase-like	mSK690	AK014886	AK014886	chr15:92122591..92246398	MGI:1913975	4921513O20Rik: hypothetical serine/threonine protein kinase(cI-46, LOC381026)
301	CEPK301	CEPK301	kinase-like	mSK516	AK132119	AK132119	chr1:132290607..132347820	MGI:1925064	Ripk5: receptor interacting protein kinase 5
302	CEPK302	CEPK302	kinase-like	mSK699	AF285584	AF285584	chr11:86991654..87172563	MGI:1933227	Tex14: testis expressed gene 14
303	CEPK303	CEPK303	kinase-like	mSK328	BC054542	BC054542	chr13:33433651..33473019	MGI:108212	Ripk1: receptor (TNFRSF)-interacting serine-threonine kinase 1(Rinp, RIP)
304	CEPK304	CEPK304	kinase-like	mSK329	AK159593	AK159593	chr4:16045752..16094833	MGI:1891456	Ripk2: receptor (TNFRSF)-interacting serine-threonine kinase 2(CARD3, CARDIAK, CCK, RICK, RIP2)
305	CEPK305	CEPK305	kinase-like	mSK658	AK036872	AK036872	chr9:49538177..49552014	MGI:3045301	Annk1: ankyrin repeat and kinase domain containing 1, receptor-interacting serine-threonine kinase
306	CEPK306	CEPK306	kinase-like	mSK546	AF302127	AF302127	chr16:98539140..98565457	MGI:1919638	Ripk4: receptor-interacting serine-threonine kinase 4(ANKK2, Ankrd3, DIk, PKK, RIP4)
307	CEPK307	CEPK307	kinase-like	mSK504	AK132186	AK132186	chr2:72164106..72352471	MGI:2443258	B230120H23Rik: mixed lineage kinase-related kinase MRK-beta; mixed lineage kinase with a leucine zipper and a sterile alpha motif; mixed lineage kinase-related kinase.(likely map3k)(MLTK, MLTKalpha, MLTKbeta, Zak)
308	CEPK308	CEPK308	kinase-like	mSK364	BC006665	BC006665	chr4:32189747..32258255	MGI:1346877	Map3k7: mitogen activated protein kinase kinase kinase 7(Tak1, TGF-beta activated kinase 1, transforming growth factor-beta-activated kinase 1)
309	CEPK309	CEPK309	kinase-like	mSK110	AK029882	AK029882	chr15:102977595..103000599	MGI:1346881	Map3k12: mitogen activated protein kinase kinase kinase 12(DLK, MUK, Zpk)
310	CEPK310	CEPK310	kinase-like	mSK398	AK051378	AK051378	chr16:21612982..21777380	MGI:2444243	Map3k13: mitogen-activated protein kinase kinase kinase 13 LocusID: 9175(LZK)
311	CEPK311	CEPK311	kinase-like	mSK232	AK155677	AK155677	chr12:77009941..77089397	MGI:2449952	Map3k9: mitogen-activated protein kinase kinase kinase 9(Mlk1, Prke1)
312	CEPK312	CEPK312	kinase-like	mSK233	BC046514	BC046514	chr7:16592023..16613932	MGI:1346879	Map3k10: mitogen activated protein kinase kinase kinase 10(mixed lineage kinase 2, MKN28 derived nonreceptor_type, MKN28 kinase, Mlk2, MST, serine/threonine kinase)
313	CEPK313	CEPK313	kinase-like	mSK356	BC047152	BC047152	chr19:5477368..5493078	MGI:1346880	Map3k11: mitogen activated protein kinase kinase kinase 11(Mlk3, PTK1, SPRK)
314	CEPK314	CEPK314	kinase-like	mSK691	BC021891	BC021891	chr8:125286576..125328418	MGI:2385307	MLK4: mixed lineage kinase 4 (likely map3k)
315	CEPK315	CEPK315	kinase-like	mSK532	AK031814	AK031814	chr4:115058108..115160096	MGI:2385204	Tesk2: testis-specific kinase 2
316	CEPK316	CEPK316	kinase-like	mSK368	AB003494	AB003494	chr4:42686420..42693766	MGI:1201675	Tesk1: testis specific protein kinase 1
317	CEPK317	CEPK317	kinase-like	mSK414	AK158724	AK158724	chr5:141551371..141658312	MGI:3036247	Lmtk2:lemur tyrosine kinase 2(BREK, cprk, KPI2, KPI-2)
318	CEPK318	CEPK318	kinase-like	mSK413	AY236859	AY236859	chr11:119674464..119722281	MGI:1197518	Aatk: apoptosis-associated tyrosine kinase(AATYK, mKIAA0641)
320	CEPK320	CEPK320	kinase-like	mSK698	AK147469	AK147469	chr7:53277039..53432527	MGI:2142227	Lrrk1: leucine-rich repeat kinase 1(mKIAA1790)
321	CEPK321	CEPK321	kinase-like	mSK370	X80764	X80764	chr4:116814945..116837589	MGI:99906	Tie1: tyrosine kinase receptor 1(TIE)
322	CEPK322	CEPK322	kinase-like	mSK367	D13738	D13738	chr4:93056006..93218777	MGI:98664	Tek: endothelial-specific receptor tyrosine kinase(Cd202b, Hyk, Tie2)
323	CEPK323	CEPK323	kinase-like	mSK335	X81650	X81650	chr10:52070505..52251095	MGI:97999	Ros1: Ros1 proto-oncogene(c-ros, Ros-1)
324	CEPK324	CEPK324	kinase-like	mSK458	AK018636	AK018636	chr8:110637206..110669586	MGI:1921818	9130019I15Rik: hypothetical tyrosine kinase
325	CEPK325	CEPK325	kinase-like	mSK412	X86569	X86569	chr5:132097894..132136945	MGI:104572	Limk1: LIM-domain containing, protein kinase
326	CEPK326	CEPK326	kinase-like	mSK207	AB008117	AB008117	chr11:3232553..3310454	MGI:1197517	Limk2: LIM motif-containing protein kinase 2(Limk2a, Limk2b)
327	CEPK327	CEPK327	kinase-like	mSK529	BC020099	BC020099	chr14:57790353..57804653	MGI:1289156	Pbk: PDZ binding kinase(D14Ertd732e, TOPK)
328	CEPK328	CEPK328	kinase-like	mSK494	AK084817	AK084817	chr3:155363638..155697925	MGI:2443276	D830019J24Rik: TNNI3 interacting kinase; cardiac ankyrin repeat kinase(Cark)
329	CEPK329	CEPK329	kinase-like	mSK177	U94479	U94479	chr7:93264722..93272242	MGI:1195267	Ilk: integrin linked kinase(ESTM24)
330	CEPK330	CEPK330	kinase-like	mSK036	BC004757	BC004757	chrX:19123265..19198511	MGI:88065	Araf: raf-related oncogene(araf, A-Raf)
331	CEPK331	CEPK331	kinase-like	mSK324	AK141745	AK141745	chr6:116002285..116072569	MGI:97847	Raf1: v-raf-1 leukemia viral oncogene 1(c-Raf, Craf1, Raf-1, sarcoma 3611 oncogene, v-Raf)
332	CEPK332	CEPK332	kinase-like	mSK050	AK140431	AK140431	chr6:39523944..39665168	MGI:88190	Braf: Braf transforming gene(Braf2, Braf-2, D6Ertd631e)
334	CEPK334	CEPK334	kinase-like	mSK205	U43585	U43585	chr11:78612694..78772332	MGI:105051	Ksr: kinase suppressor of ras(B-KSR1, D11Bhm183e, D11Bhm184e, hb, RSU2)
335	CEPK335	CEPK335	kinase-like	mSK326	AF209436	AF209436	chr6:118539091..118591731	MGI:97902	Ret: ret proto-oncogene(PTC, RET51, RET9)
336	CEPK336	CEPK336	kinase-like	mSK150	D88689	D88689	chr5:144870648..145067226	MGI:95558	Flt1: FMS-like tyrosine kinase 1(Flt-1, sFlt1, vascular endothelial growth factor receptor, vascular permeability factor receptor, VEGFR1, VEGFR-1)
337	CEPK337	CEPK337	kinase-like	mSK151	L07296	L07296	chr11:49244705..49296265	MGI:95561	Flt4: FMS-like tyrosine kinase 4(Chy, chylous ascites, VEGFR3, VEGFR-3)
338	CEPK338	CEPK338	kinase-like	mSK402	X70842	X70842	chr5:74624127..74678445	MGI:96683	Kdr: kinase insert domain protein receptor(Flk1, Flk-1, Ly73, vascular endothelial growth factor receptor- 2, VEGF receptor-2, VEGFR2, VEGFR-2)
339	CEPK339	CEPK339	kinase-like	mSK147	X59927	X59927	chr13:54242500..54261817	MGI:95525	Fgfr4: fibroblast growth factor receptor 4(Fgfr-4)
340	CEPK340	CEPK340	kinase-like	mSK145	M81342	M81342	chr5:32168489..32187087	MGI:95524	Fgfr3: fibroblast growth factor receptor 3(Fgfr-3, HBGFR)
341	CEPK341	CEPK341	kinase-like	mSK143	M28998	M28998	chr8:24290504..24357888	MGI:95522	Fgfr1: fibroblast growth factor receptor 1(Fgfr-1, FLG, Flt-2)
342	CEPK342	CEPK342	kinase-like	mSK144	M86441	M86441	chr7:117650784..117835688	MGI:95523	Fgfr2: fibroblast growth factor receptor 2(Bek, Fgfr-2, Fgfr7, Fgfr-7, KGFRTr)
343	CEPK343	CEPK343	kinase-like	mSK149	X59398	X59398	chr5:144648617..144732139	MGI:95559	Flt3: FMS-like tyrosine kinase 3(CD135, Flk-2, Flt-3, Ly72)
344	CEPK344	CEPK344	kinase-like	mSK201	AK047010	AK047010	chr5:74262450..74360246	MGI:96677	Kit: kit oncogene(belly-spot, Bs, CD117, c-KIT, dominant spotting, Dominant white spotting, Fdc, spotted sterile male, Ssm, Steel Factor Receptor, Tr-kit, W)
345	CEPK345	CEPK345	kinase-like	mSK094	AK076215	AK076215	chr18:61616977..61647365	MGI:1339758	Csf1r: colony stimulating factor 1 receptor(CD115, CSF-1R, Csfmr, Fim-2, Fms, M-CSFR)
346	CEPK346	CEPK346	kinase-like	mSK274	M84607	M84607	chr5:73843353..73898229	MGI:97530	Pdgfra: platelet derived growth factor receptor, alpha polypeptide(CD140a, PDGF alpha chain, Pdgfr-2)
347	CEPK347	CEPK347	kinase-like	mSK275	AK134785	AK134785	chr18:61554857..61602748	MGI:97531	Pdgfrb: platelet derived growth factor receptor, beta polypeptide(CD140b, PDGF beta chain, Pdgfr)
348	CEPK348	CEPK348	kinase-like	mSK095	AK136876	AK136876	chr9:57829524..57852334	MGI:88537	Csk: c-src tyrosine kinase
349	CEPK349	CEPK349	kinase-like	mSK418	S77473	S77473	chr10:81164505..81177021	MGI:99259	Matk: megakaryocyte-associated tyrosine kinase(CHK, Csk homologous kinase, HYL, Ntk)
350	CEPK350	CEPK350	kinase-like	mSK142	AK143639	AK143639	chr7:67458541..67470805	MGI:95514	Fes: feline sarcoma oncogene(c-fes, FPS)
351	CEPK351	CEPK351	kinase-like	mSK140	U76762	U76762	chr17:62151775..62526229	MGI:105917	Fert2: fer (fms/fps related) protein kinase, testis specific 2(Fer, Fert)
352	CEPK352	CEPK352	kinase-like	mSK419	BC007137	BC007137	chr10:34302914..34455518	MGI:103265	Frk: fyn-related kinase(BSK/IYK, GTK, RAK)
353	CEPK353	CEPK353	kinase-like	mSK049	AK089888	AK089888	chr14:55356984..55410204	MGI:88169	Blk: B lymphoid kinase
354	CEPK354	CEPK354	kinase-like	mSK206	AK088001	AK088001	chr4:127916140..127946452	MGI:96756	Lck: lymphocyte protein tyrosine kinase(Hck-3, p56)
355	CEPK355	CEPK355	kinase-like	mSK164	NM_010407	NM_010407	chr2:153167564..153219078	MGI:96052	Hck: hemopoietic cell kinase(Bmk, Hck-1)
356	CEPK356	CEPK356	kinase-like	mSK210	AK152199	AK152199	chr4:3593915..3730109	MGI:96892	Lyn: Yamaguchi sarcoma viral (v-yes-1) oncogene homolog(Hck-2)
357	CEPK357	CEPK357	kinase-like	mSK148	AK157640	AK157640	chr4:131424716..131459001	MGI:95527	Fgr: Gardner-Rasheed feline sarcoma viral (Fgr) oncogene homolog
358	CEPK358	CEPK358	kinase-like	mSK357	M17031	M17031	chr2:157476454..157540525	MGI:98397	Src: Rous sarcoma oncogene(pp60c-src)
359	CEPK359	CEPK359	kinase-like	mSK153	AK156584	AK156584	chr10:39219062..39452848	MGI:95602	Fyn: Fyn proto-oncogene(Src Kinase p59)
360	CEPK360	CEPK360	kinase-like	mSK393	X67677	X67677	chr5:31010453..31099435	MGI:99147	Yes: Yamaguchi sarcoma viral (v-yes) oncogene homolog
361	CEPK361	CEPK361	kinase-like	mSK051	AK154717	AK154717	chr2:180881569..180891567	MGI:99683	Ptk6: PTK6 protein tyrosine kinase 6(BRK, Sik, tks, Tksk)
362	CEPK362	CEPK362	kinase-like	mSK425	D49427	D49427	chr2:180893010..180902156	MGI:101865	Srms: src-related kinase lacking C-terminal regulatory tyrosine and N-terminal myristylation sites(srm)
363	CEPK363	CEPK363	kinase-like	mSK417	AK040936	AK040936	chrX:154156160..154234581	MGI:1101778	Bmx: BMX non-receptor tyrosine kinase(Etk, Etk/Bmx, Syn)
364	CEPK364	CEPK364	kinase-like	mSK384	U16145	U16145	chr5:71326989..71395951	MGI:102960	Txk: TXK tyrosine kinase(Btkl, PTK4, Rlk)
365	CEPK365	CEPK365	kinase-like	mSK052	BC053392	BC053392	chrX:124545402..124594373	MGI:88216	Btk: Bruton agammaglobulinemia tyrosine kinase(Bruton's tyrosine kinase, xid, X-linked immune deficiency)
366	CEPK366	CEPK366	kinase-like	mSK184	L00619	L00619	chr11:45958454..46035662	MGI:96621	Itk: IL2-inducible T-cell kinase(Emt, Tcsk, Tsk)
367	CEPK367	CEPK367	kinase-like	mSK366	AK154457	AK154457	chr5:71381727..71518797	MGI:98662	Tec: cytoplasmic tyrosine kinase, Dscr28C related (Drosophila)
368	CEPK368	CEPK368	kinase-like	mSK006	BC059260	BC059260	chr2:31636814..31775835	MGI:87859	Abl1: v-abl Abelson murine leukemia oncogene 1(c-Abl)
369	CEPK369	CEPK369	kinase-like	mSK037	U40827	U40827	chr1:156550218..156651067	MGI:87860	Abl2: v-abl Abelson murine leukemia viral oncogene 2 (arg, Abelson-related gene)(Abll, Arg)
370	CEPK370	CEPK370	kinase-like	mSK209	M90470	M90470	chr2:119531987..119542918	MGI:96840	Ltk: leukocyte tyrosine kinase
371	CEPK371	CEPK371	kinase-like	mSK024	D83002	D83002	chr17:70228923..71109904	MGI:103305	Alk: anaplastic lymphoma kinase(CD246, Tcrz)
372	CEPK372	CEPK372	kinase-like	mSK183	AB007135	AB007135	chr3:88286079..88309043	MGI:1346037	Insrr: insulin receptor-related receptor(IRR)
373	CEPK373	CEPK373	kinase-like	mSK174	AF056187	AF056187	chr7:54955821..55286497	MGI:96433	Igf1r: insulin-like growth factor I receptor(CD221, IGF-1R)
374	CEPK374	CEPK374	kinase-like	mSK178	J05149	J05149	chr8:3041416..3201368	MGI:96575	Insr: insulin receptor(CD220, IR)
375	CEPK375	CEPK375	kinase-like	mSK009	AF037260	AF037260	chr16:32532891..32550013	MGI:1858308	Tnk2: tyrosine kinase, non-receptor, 2(Ack, ACK1, activated p21cdc42Hs kinase, P21cdc42Hs kinase)
376	CEPK376	CEPK376	kinase-like	mSK375	BC055303	BC055303	chr11:69462789..69472059	MGI:1930958	Tnk1: tyrosine kinase, non-receptor, 1(Kos1)
377	CEPK377	CEPK377	kinase-like	mSK530	AK033606	AK033606	chr6:131601812..131667155	MGI:2141396	Nok: Novel Oncogene with Kinase-domain
381	CEPK381	CEPK381	kinase-like	mSK237	AK133089	AK133089	chr4:3797660..3799397	MGI:97052	Mos: Moloney sarcoma oncogene
382	CEPK382	CEPK382	kinase-like	mSK627	AK143168	AK143168	chr4:123247525..123291806	MGI:3586824	Epha10: Eph receptor A10
383	CEPK383	CEPK383	kinase-like	mSK132	AK087423	AK087423	chr6:41528579..41546499	MGI:1096338	Ephb6: Eph receptor B6(Cekl, Mep)
384	CEPK384	CEPK384	kinase-like	mSK130	AK046884	AK046884	chr5:134732772..134768171	MGI:104757	Ephb4: Eph receptor B4(Htk, MDK2, Myk1, Tyro11)
385	CEPK385	CEPK385	kinase-like	mSK129	AK144414	AK144414	chr16:21034812..21057042	MGI:104770	Ephb3: Eph receptor B3(Cek10, Etk2, HEK2, MDK5, Sek4, Tyro6)
386	CEPK386	CEPK386	kinase-like	mSK127	AK033966	AK033966	chr9:101770892..102291959	MGI:1096337	Ephb1: Eph receptor B1(Cek6, Elk, Elkh, Hek6, Net)
387	CEPK387	CEPK387	kinase-like	mSK128	BC062924	BC062924	chr4:135093386..135312267	MGI:99611	Ephb2: Eph receptor B2(Cek5, Drt, Erk, Erk, ETECK, Hek5, Nuk, Prkm5, Qek5, Sek3, Tyro5)
388	CEPK388	CEPK388	kinase-like	mSK126	U72207	U72207	chr4:135384695..135417573	MGI:109378	Epha8: Eph receptor A8(Eek, Hek3)
389	CEPK389	CEPK389	kinase-like	mSK123	AK132335	AK132335	chr16:63788369..64167521	MGI:99612	Epha3: Eph receptor A3(Cek4, ETK1, Hek, Hek4, Mek4, Tyro4)
390	CEPK390	CEPK390	kinase-like	mSK416	X79082	X79082	chr4:29021757..29206152	MGI:95276	Epha7: Eph receptor A7(Cek11, Ebk, Ehk3, Hek11, MDK1, Mdk1)
391	CEPK391	CEPK391	kinase-like	mSK125	U07357	U07357	chr5:82793493..83227602	MGI:99654	Epha5: Eph receptor A5(bsk, bsk, Cek7, Ehk1, Els1, Hek7, Rek7)
392	CEPK392	CEPK392	kinase-like	mSK124	AK147698	AK147698	chr1:77807553..77983500	MGI:98277	Epha4: Eph receptor A4(Cek8, Hek8, rb, Sek, Sek1, snoRNA MBII-267, Tyro1)
393	CEPK393	CEPK393	kinase-like	mSK122	AK137704	AK137704	chr4:139754728..139788499	MGI:95278	Epha2: Eph receptor A2(Eck, Myk2, Sek2, Sek-2)
394	CEPK394	CEPK394	kinase-like	mSK121	AK028478	AK028478	chr6:42293327..42311014	MGI:107381	Epha1: Eph receptor A1(Eph, Esk)
395	CEPK395	CEPK395	kinase-like	mSK186	BC054807	BC054807	chr19:28543416..28616014	MGI:96629	Jak2: Janus kinase 2(C81284, Fd17)
396	CEPK396	CEPK396	kinase-like	mSK187	AK142178	AK142178	chr8:70708681..70725736	MGI:99928	Jak3: Janus kinase 3
397	CEPK397	CEPK397	kinase-like	mSK185	AK143650	AK143650	chr4:99486721..99622173	MGI:96628	Jak1: Janus kinase 1
398	CEPK398	CEPK398	kinase-like	mSK385	AK154438	AK154438	chr9:21034990..21067595	MGI:1929470	Tyk2: tyrosine kinase 2(JTK1)
399	CEPK399	CEPK399	kinase-like	mSK363	AK143564	AK143564	chr13:51609639..51689607	MGI:99515	Syk: spleen tyrosine kinase
400	CEPK400	CEPK400	kinase-like	mSK397	BC029727	BC029727	chr1:37082399..37107590	MGI:99613	Zap70: zeta-chain (TCR) associated protein kinase(Srk, TZK, ZAP-70)
401	CEPK401	CEPK401	kinase-like	mSK424	AK150105	AK150105	chr14:58125898..58281945	MGI:104908	Ptk2b: PTK2 protein tyrosine kinase 2 beta(A6, CADTK, CAKB, CAKbeta, calcium-dependent tyrosine kinase, cellular adhesion kinase beta, FAK2, PKB, proline-rich tyrosine kinase 2, PTK, PYK2, Raftk, related adhesion focal tyrosine kinase)
402	CEPK402	CEPK402	kinase-like	mSK138	AK079821	AK079821	chr15:73465181..73730999	MGI:95481	Ptk2: PTK2 protein tyrosine kinase 2(Fadk, FAK, focal adhesion kinase)
403	CEPK403	CEPK403	kinase-like	mSK378	AK147391	AK147391	chr13:57897893..58298255	MGI:97384	Ntrk2: neurotrophic tyrosine kinase, receptor, type 2(trkB)
404	CEPK404	CEPK404	kinase-like	mSK379	AY336094	AY336094	chr7:65186378..65858831	MGI:97385	Ntrk3: neurotrophic tyrosine kinase, receptor, type 3(TrkC)
405	CEPK405	CEPK405	kinase-like	mSK377	AK081588	AK081588	chr3:88267580..88287882	MGI:97383	Ntrk1: neurotrophic tyrosine kinase, receptor, type 1(Tkr, trk, TrkA)
407	CEPK407	CEPK407	kinase-like	mSK247	X86444	X86444	chr4:57544913..57654663	MGI:103581	Musk: muscle, skeletal, receptor tyrosine kinase(MDK4, Nsk1, Nsk2, Nsk3)
409	CEPK409	CEPK409	kinase-like	mSK400	L57509	L57509	chr17:34188083..34216825	MGI:99216	Ddr1: discoidin domain receptor family, member 1(Cak, CD167a, PTK3A)
410	CEPK410	CEPK410	kinase-like	mSK410	X76505	X76505	chr1:170035105..170201040	MGI:1345277	Ddr2: discoidin domain receptor family, member 2(Ntrkr3, tyro10)
411	CEPK411	CEPK411	kinase-like	mSK333	AK049369	AK049369	chr4:98406757..98822861	MGI:1347520	Ror1: receptor tyrosine kinase-like orphan receptor 1(Ntrkr1)
412	CEPK412	CEPK412	kinase-like	mSK334	AK157705	AK157705	chr13:52127942..52342936	MGI:1347521	Ror2: receptor tyrosine kinase-like orphan receptor 2(Ntrkr2)
413	CEPK413	CEPK413	kinase-like	mSK029	BC063260	BC063260	chr4:46592236..46666178	MGI:98728	Tgfbr1: transforming growth factor, beta receptor I(ALK5, Alk-5, TbetaRI, TbetaR-I)
414	CEPK414	CEPK414	kinase-like	mSK405	AK142396	AK142396	chr2:58216598..58319720	MGI:2661081	Acvr1c: activin A receptor, type IC(ACVRLK7, ALK7, Alk-7)
415	CEPK415	CEPK415	kinase-like	mSK027	BC042611	BC042611	chr14:30448308..30559042	MGI:1338938	Bmpr1a: bone morphogenetic protein receptor, type 1A(ALK3, Bmpr, BMPR-IA)
416	CEPK416	CEPK416	kinase-like	mSK030	BC065143	BC065143	chr3:142362338..142760033	MGI:107191	Bmpr1b: bone morphogenetic protein receptor, type 1B(Acvrlk6, Alk6, BMPR-IB, CFK-43a)
417	CEPK417	CEPK417	kinase-like	mSK026	AK053428	AK053428	chr2:58324161..58538376	MGI:87911	Acvr1: activin A receptor, type 1(ActR-I, ActRIA, Acvr, Acvrlk2, ALK2, Alk-2, Alk8, SKR1, Tsk7L)
418	CEPK418	CEPK418	kinase-like	mSK025	AK134712	AK134712	chr15:101593595..101613734	MGI:1338946	Acvrl1: activin A receptor, type II-like 1(activin receptor-like kinase-1, Acvrlk1, Alk1, Alk-1)
419	CEPK419	CEPK419	kinase-like	mSK028	AK154578	AK154578	chr15:101636563..101685053	MGI:1338944	Acvr1b: activin A receptor, type 1B(ActRIB, ActR-IB, Acvrlk4, SKR2)
420	CEPK420	CEPK420	kinase-like	mSK010	AK041246	AK041246	chr2:48765292..48871565	MGI:102806	Acvr2: activin receptor IIA(ActRIIa, Acvr2a, tActRII)
421	CEPK421	CEPK421	kinase-like	mSK011	M84120	M84120	chr9:119369703..119406919	MGI:87912	Acvr2b: activin receptor IIB(ActRIIB)
422	CEPK422	CEPK422	kinase-like	mSK228	AF503863	AF503863	chr15:102926116..102937168	MGI:105062	Amhr2: anti-Mullerian hormone type 2 receptor(MIS TypeII receptor, MISIIR)
423	CEPK423	CEPK423	kinase-like	mSK369	BC052629	BC052629	chr9:116033160..116143647	MGI:98729	Tgfbr2: transforming growth factor, beta receptor II(DNIIR, RIIDN, TbetaRII, TbetaR-II)
424	CEPK424	CEPK424	kinase-like	mSK365	AF003942	AF003942	chr1:60156938..60290833	MGI:1095407	Bmpr2: bone morphogenic protein receptor, type II (serine/threonine kinase)(BMP-2, BMPR-II)
425	CEPK425	CEPK425	kinase-like	mSK330	BC029210	BC029210	chr14:47758738..47763371	MGI:2154952	Ripk3: receptor-interacting serine-threonine kinase 3(Rip3)
426	CEPK426	CEPK426	kinase-like	mSK086	AK152413	AK152413	chr10:80528360..80549921	MGI:1920014	Csnk1g2: casein kinase 1, gamma 2
427	CEPK427	CEPK427	kinase-like	mSK087	BC033601	BC033601	chr18:54346647..54458740	MGI:1917675	Csnk1g3: casein kinase 1, gamma 3
428	CEPK428	CEPK428	kinase-like	mSK647	AK090262	AK090262	chr9:66136438..66297302	MGI:2660884	Csnk1g1: casein kinase 1, gamma 1
429	CEPK429	CEPK429	kinase-like	mSK082	AK146873	AK146873	chr18:62070958..62111840	MGI:1934950	Csnk1a1: casein kinase 1, alpha 1
430	CEPK430	CEPK430	kinase-like	mSK390	AK154485	AK154485	chr11:26354719..26501742	MGI:1917172	Vrk2: vaccinia related kinase 2
431	CEPK431	CEPK431	kinase-like	mSK083	BC052740	BC052740	chr11:120626311..120665706	MGI:1355272	Csnk1d: casein kinase 1, delta
432	CEPK432	CEPK432	kinase-like	mSK526	AK144536	AK144536	chr17:44593798..44648584		Ttbk2: tau tubulin kinase 2
433	CEPK433	CEPK433	kinase-like	mSK066	AK146009	AK146009	chr5:104395551..104420847	MGI:1309511	Cdc7: cell division cycle 7 (S. cerevisiae)(Cdc7l1, muCdc7)
434	CEPK434	CEPK434	kinase-like	mSK084	BC026127	BC026127	chr15:79741998..79770974	MGI:1351660	Csnk1e: casein kinase 1, epsilon(CKI epsilon, CKIepsilon, KC1epsilon, tau)
435	CEPK435	CEPK435	kinase-like	mSK453	AK157271	AK157271	chr2:120502619..120643937	MGI:2155779	Ttbk1: tau tubulin kinase 1(Ttbk, TTK)
436	CEPK436	CEPK436	kinase-like	mSK389	AK088674	AK088674	chr12:100725267..100805956	MGI:1261847	Vrk1: vaccinia related kinase 1(51PK)
437	CEPK437	CEPK437	kinase-like	mSK535	AK150435	AK150435	chr7:32138767..32174057	MGI:2182465	Vrk3: vaccinia related kinase 3
438	CEPK438	CEPK438	kinase-like	mSK116	AK077117	AK077117	chr6:127503246..127558240	MGI:1330292	Dyrk4: dual-specificity tyrosine-(Y)-phosphorylation regulated kinase 4(Dyrk4a, Dyrk4b)
439	CEPK439	CEPK439	kinase-like	mSK488	BC006704	BC006704	chr1:130996575..131009558	MGI:1330300	Dyrk3: dual-specificity tyrosine-(Y)-phosphorylation regulated kinase 3
441	CEPK441	CEPK441	kinase-like	mSK090	M38381	M38381	chr1:58801381..58818010	MGI:107403	Clk: CDC-like kinase(STY)
442	CEPK442	CEPK442	kinase-like	mSK091	AF033564	AF033564	chr3_random:19506235..19508775	MGI:1098669	Clk2: CDC-like kinase 2
443	CEPK443	CEPK443	kinase-like	mSK092	AK146942	AK146942	chr9:57954591..57972887	MGI:1098670	Clk3: CDC-like kinase 3
444	CEPK444	CEPK444	kinase-like	mSK484	BC012675	BC012675	chr11:50901062..50923364	MGI:1098551	Clk4: CDC like kinase 4
445	CEPK445	CEPK445	kinase-like	mSK234	U58497	U58497	chr16:95268808..95431628	MGI:1330299	Dyrk1a: dual-specificity tyrosine-(Y)-phosphorylation regulated kinase 1a(D16Ertd272e, D16Ertd493e, Dyrk, mmb, Mnbh)
446	CEPK446	CEPK446	kinase-like	mSK114	AJ537610	AJ537610	chr7:17137528..17146712	MGI:1330302	Dyrk1b: dual-specificity tyrosine-(Y)-phosphorylation regulated kinase 1b(Mirk)
447	CEPK447	CEPK447	kinase-like	mSK321	AF283466	AF283466	chr13:34304712..34341352	MGI:109584	Prpf4b: PRP4 pre-mRNA processing factor 4 homolog B (yeast)(Prp4, Prp4k, Prpk)
448	CEPK448	CEPK448	kinase-like	mSK661	BC058732	BC058732	chr1:170272893..170293462	MGI:1341908	Kist: kinase interacting with leukemia-associated gene (stathmin)(KIS, Kist)
450	CEPK450	CEPK450	kinase-like	mSK099	AK044234	AK044234	chrX:131974574..132093463	MGI:105119	Gucy2f: guanylate cyclase 2f
451	CEPK451	CEPK451	kinase-like	mSK896	XM_485966	BQ713193	chr7:85646012..85706467		ENSMUSG00000030758: hypothetical guanylate cyclase
452	CEPK452	CEPK452	kinase-like	mSK097	NM_008192	NM_008192	chr11:68834910..68849881	MGI:105123	Gucy2e: guanylate cyclase 2e
453	CEPK453	CEPK453	kinase-like	mSK034	J05504	J05504	chr3:90878949..90896280	MGI:97371	Npr1: natriuretic peptide receptor 1
454	CEPK454	CEPK454	kinase-like	mSK897	XM_129326	AK049940	chr19:54569613..54617062	MGI:106025	Gucy2g: guanylate cyclase 2g
455	CEPK455	CEPK455	kinase-like	mSK035	BC042470	BC042470	chr4:42876063..42897296	MGI:97372	Npr2: natriuretic peptide receptor 2
457	CEPK457	CEPK457	kinase-like	mSK171	AK136496	AK136496	chr6:136766998..136860173	MGI:106903	Gucy2c: guanylate cyclase 2c
458	CEPK458	CEPK458	kinase-like	not in kinome	AK045260	AK045260	chr10:21843912..21889549	MGI:2442914	E030030I06Rik: hypothetical cyclin-dependentkinase 6 related sequence, potential pseudogene
459	CEPK459	CEPK459	kinase-like	mSK071	AK154197	AK154197	chr5:3331967..3547154	MGI:1277162	Cdk6: cyclin-dependent kinase 6(Crk2)
464	CEPK464	CEPK464	kinase-like	mSK069	AK011871	AK011871	chr10:127185056..127189593	MGI:88357	Cdk4: cyclin-dependent kinase 4(Crk3, p34/cdk4)
465	CEPK465	CEPK465	kinase-like	mSK863	AK009918	AK009918	chr11:115887295..115891789	MGI:1916931	Cdk3: cyclin-dependent kinase 3
466	CEPK466	CEPK466	kinase-like	mSK294	AK170594	AK170594	chr8:122691205..122700098	MGI:2448549	Cdk10: cyclin-dependent kinase (CDC2-like) 10
469	CEPK469	CEPK469	kinase-like	mSK297	AK077668	AK077668	chr4:153508298..153538381	MGI:88353	Cdc2l1: cell division cycle 2 homolog (S. pombe)-like 1(CDK11-p110, CDK11-p46, CDK11-p58, PITSLRE proteins)
470	CEPK470	CEPK470	kinase-like	mSK181	AK029057	AK029057	chr10:119823717..119896743	MGI:1921164	Irak3: interleukin-1 receptor-associated kinase 3(IRAK-M)
471	CEPK471	CEPK471	kinase-like	mSK180	AK150056	AK150056	chr6:114154237..114222876	MGI:2429603	Irak2: interleukin-1 receptor-associated kinase 2(IRAK-2)
474	CEPK474	CEPK474	kinase-like	mSK179	BC004778	BC004778	chrX:65571311..65583298	MGI:107420	Irak1: interleukin-1 receptor-associated kinase 1(Il1rak, IRAK, IRAK-1, mPLK, Plpk)
475	CEPK475	CEPK475	kinase-like	mSK508	AY309076	AY309076	chr6:120303952..120445484	MGI:2442092	Prkwnk1: protein kinase, lysine deficient 1(Wnk1)
477	CEPK477	CEPK477	kinase-like	mSK641	BC043119	BC043119	chrX:141073685..141217767	MGI:2652875	Prkwnk3: protein kinase, lysine deficient 3
478	CEPK478	CEPK478	kinase-like	mSK588	AY187027	AY187027	chr11:100930006..100950216	MGI:1917097	Prkwnk4: protein kinase, lysine deficient 4(PHA2B, WNK4)
480	CEPK480	CEPK480	kinase-like	mSK076	AK035493	AK035493	chr13:17079708..17185659	MGI:1916812	Cdc2l5: cell division cycle 2-like 5 (cholinesterase-related cell division controller)
481	CEPK481	CEPK481	kinase-like	mSK485	AY072295	AY072295	chr11:97866915..97957176	MGI:1098802	Crk7: CDC2-related kinase 7
485	CEPK485	CEPK485	kinase-like	mSK155	BC065052	BC065052	chr5:106011233..106083675	MGI:2442153	Gak: cyclin G associated kinase
486	CEPK486	CEPK486	kinase-like	mSK014	AK044537	AK044537	chr15:59849832..59860331	MGI:2443397	Trib1: tribbles homolog 1 (Drosophila)(Trb1)
487	CEPK487	CEPK487	kinase-like	mSK160	AK144192	AK144192	chr12:15912693..15942839	MGI:2145021	Trib2: tribbles homolog 2 (Drosophila)
488	CEPK488	CEPK488	kinase-like	mSK694	AK160099	AK160099	chr2:152400112..152408062	MGI:1345675	Trib3: tribbles homolog 3 (Drosophila)(Ifld2, Nipk, SINK, SKIP3, Trb3)
492	CEPK492	CEPK492	kinase-like	mSK520	BC012437	BC012437	chr15:76408590..76415827	MGI:2385017	BC011468: hypothetical protein kinase
494	CEPK494	CEPK494	kinase-like	mSK479	AK046142	AK046142	chr5:29648069..29661004	MGI:2183436	Nrbp: nuclear receptor binding protein(Mlf1)
495	CEPK495	CEPK495	kinase-like	mSK468	AK030824	AK030824	chr1:163941789..163973002	MGI:1921385	Pace1: ezrin-binding partner PACE-1(1200016D23Rik)
496	CEPK496	CEPK496	kinase-like	mSK454	AK144134	AK144134	chr19:5545953..5561610	MGI:1931787	Scyl1: SCY1-like 1 (S. cerevisiae)(Ntkl, p105)
497	CEPK497	CEPK497	kinase-like	mSK475	BC042443	BC042443	chr10:89392248..89455984	MGI:1289172	D10Ertd802e: hypothetical protein kinase
501	CEPK501	CEPK501	kinase-like	mSK199	AK029842	AK029842	chr1:75056422..75098926	MGI:1920831	Stk36: serine/threonine kinase 36 (fused homolog, Drosophila); serine/threonine kinase 36, fused homolog (Drosophila).(Fused)
504	CEPK504	CEPK504	kinase-like	mSK359	AK136861	AK136861	chr5:21872497..22090010	MGI:1201408	Srpk2: serine/arginine-rich protein specific kinase 2(mSRPK2, WBP6)
505	CEPK505	CEPK505	kinase-like	mSK507	AF043288	AF043288	chrX:65332337..65337758	MGI:1891338	Stk23: serine/threonine kinase 23(Mssk1)
506	CEPK506	CEPK506	kinase-like	mSK358	AK151152	AK151152	chr17:27180320..27219830	MGI:106908	Srpk1: serine/arginine-rich protein specific kinase 1(SR protein-specific kinase 1)
507	CEPK507	CEPK507	kinase-like	mSK643	AK036672	AK036672	chr8:35059164..35122383	MGI:1196223	D8Ertd82e: hypothetical protein kinase
508	CEPK508	CEPK508	kinase-like	mSK649	AK090133	AK090133	chr9:56384005..56639616	MGI:2442366	C230081A13Rik: hypothetical protein kinase
509	CEPK509	CEPK509	kinase-like	mSK496	AF028808	AF028808	chrUn_random:65999770..66009817	MGI:1353448	Eif2ak1: eukaryotic translation initiation factor 2 alpha kinase 1(Hri)
511	CEPK511	CEPK511	kinase-like	mSK609	AK014605	AK014605	chr1:180234836..180271702	MGI:1914676	Cabc1: chaperone, ABC1 activity of bc1 complex like (S. pombe)(mKIAA0451)
512	CEPK512	CEPK512	kinase-like	mSK401	AK050868	AK050868	chr12:82924993..83045088	MGI:1919363	Adck1: aarF domain containing kinase 1
513	CEPK513	CEPK513	kinase-like	mSK167	BC049279	BC049279	chr10:128692260..128719858	MGI:95411	Erbb3: v-erb-b2 erythroblastic leukemia viral oncogene homolog 3 (avian)(Erbb-3, Erbb3r)
514	CEPK514	CEPK514	kinase-like	mSK168	AK144050	AK144050	chr1:68340547..69621932	MGI:104771	Erbb4: v-erb-a erythroblastic leukemia viral oncogene homolog 4 (avian)
515	CEPK515	CEPK515	kinase-like	mSK053	AF107296	AF107296	chr2:118375499..118427499	MGI:1333889	Bub1b: budding uninhibited by benzimidazoles 1 homolog, beta (S. cerevisiae)(BUBR1)
516	CEPK516	CEPK516	kinase-like	mSK409	AK144213	AK144213	chr2:127547070..127583962	MGI:1100510	Bub1: budding uninhibited by benzimidazoles 1 homolog (S. cerevisiae)(Bub1a, D2Xrf87)
517	CEPK517	CEPK517	kinase-like	mSK582	AK133498	AK133498	chr7:16461277..16470588	MGI:2685008	Hipk4: homeodomain interacting protein kinase 4(LOC233020)
518	CEPK518	CEPK518	kinase-like	mSK495	AF170302	AF170302	chr6:38609216..38822875	MGI:1314872	Hipk2: homeodomain interacting protein kinase 2(Stank)
519	CEPK519	CEPK519	kinase-like	mSK182	AB031332	AB031332	chr11:106052273..106168677	MGI:1930134	Ern1: endoplasmic reticulum (ER) to nucleus signalling 1(Ire1a, Ire1alpha, Ire1p)
520	CEPK520	CEPK520	kinase-like	mSK729	AK140815	AK140815	chr1:153727906..153745636	MGI:1098272	Rnasel: ribonuclease L (2', 5'-oligoisoadenylate synthetase-dependent)(2-5A-dependent RNAase)
526	CEPK526	CEPK526	kinase-like	mSK528	AK157364	AK157364	chr14:3890399..3971276	MGI:1289230	Pxk: PX domain containing serine/threonine kinase(D14Ertd813e)
531	CEPK531	CEPK531	kinase-like	mSK169	AF071070	AF071070	chr3:103665557..103727409	MGI:1314873	Hipk1: homeodomain interacting protein kinase 1(Myak)
532	CEPK532	CEPK532	kinase-like	mSK615	AK152707	AK152707	chr13:37475175..37504468	MGI:1918590	Riok1: RIO kinase 1 (yeast)
535	CEPK535	CEPK535	kinase-like	mSK262	AK087938	AK087938	chr9:105564801..105617529	MGI:1922919	Pik3r4: phosphatidylinositol 3 kinase, regulatory subunit, polypeptide 4, p150(D9Ertd418e)
536	CEPK536	CEPK536	kinase-like	mSK314	AK140130	AK140130	chr2:104316089..104393887	MGI:1314882	Hipk3: homeodomain interacting protein kinase 3(DYRK6, FIST3, PKY)
537	CEPK537	CEPK537	kinase-like	mSK257	AK029028	AK029028	chr15:94964423..95010215	MGI:2182474	Irak4: interleukin-1 receptor-associated kinase 4(IRAK-4, NY-REN-64)
538	CEPK538	CEPK538	kinase-like	mSK723	AK139573	AK139573	chr6:40374572..40402370	MGI:3027899	BC052883: hypothetical wee1 related kinase(LOC381759)
539	CEPK539	CEPK539	kinase-like	mSK692	D87326	D87326	chr11:72747759..72751130	MGI:1194498	Gsg2: germ cell-specific gene 2(Haspin)
540	CEPK540	CEPK540	kinase-like	mSK664	NM_175416	NM_175416	chr3:133215490..133404516	MGI:2445052	A630047E20Rik: hypothetical protein kinase
541	CEPK541	CEPK541	kinase-like	mSK652	AF285580	AF285580	chr6:49317549..49408530	MGI:1924735	Stk31: serine threonine kinase 31
543	CEPK543	CEPK543	kinase-like	mSK422	BC028270	BC028270	chr6:87167846..87344917	MGI:1098687	Aak1: adaptor-associated kinase 1(D6Ertd245e, mKIAA1048)
546	CEPK546	CEPK546	kinase-like	mSK391	BC006852	BC006852	chr7:97390267..97415731	MGI:103075	Wee1: wee 1 homolog (S. pombe)
548	CEPK548	CEPK548	kinase-like	mSK628	AK043620	AK043620	chr8:24757659..24774088	MGI:1921903	4930444A02Rik: hypothetical protein kinase
554	CEPK554	CEPK554	kinase-like	mSK498	AK153659	AK153659	chr7:109465951..109485527	MGI:1349436	Ern2: endoplasmic reticulum (ER) to nucleus signalling 2(Ire1b)
557	CEPK557	CEPK557	kinase-like	mSK704	AY050249	AY050249	chr5:94304897..94417379	MGI:2155456	Bmp2k: BMP2 inducible kinase(BIKE)
558	CEPK558	CEPK558	kinase-like	mSK464	AK028411	AK028411	chr2:166854947..166863315	MGI:1914050	Trp53rk: TP53 regulating kinase(mNori-2p, Nori-2, PRPK)
756	CEPK590		kinase-like	mSK013	U96441	U96441	chr7:16163702..16222678	MGI:1924139	Adck4: aarF domain containing kinase 4
787	CEPK621		kinase-like	mSK016	AK147550	AK147550	chr13:48522546..48656117	MGI:104834	X83337: WNK2 related kinase
733	CEPK567		kinase-like	mSK032	AK147811	AK147811	chr15:4960417..5005325	MGI:2145955	Prkaa1: protein kinase, AMP-activated, alpha 1 catalytic subunit
764	CEPK598		kinase-like	mSK038	U43678	U43678	chr9:53585999..53702765	MGI:107202	Atm: ataxia telangiectasia mutated homolog (human)
765	CEPK599		kinase-like	mSK039	AK142244	AK142244	chr9:95697608..95810123	MGI:108028	Atr: ataxia telangiectasia and rad3 related
783	CEPK617		kinase-like	mSK046	AK150607	AK150607	chr7:115374684..115381382	MGI:1276121	Bckdk: branched chain ketoacid dehydrogenase kinase(BCKD-kinase)
771	CEPK605		kinase-like	mSK047	BC060270	BC060270	chr10:74884544..75032458	MGI:88141	Bcr1: breakpoint cluster region 1(mKIAA3017)
760	CEPK594		kinase-like	mSK113	D87521	D87521	chr16:15392439..15636703	MGI:104779	Prkdc: protein kinase, DNA activated, catalytic polypeptide(DNAPDcs, DNAPK, DNA-PK, DNA-PKcs, DNPK1, HYRC1, scid, severe combined immunodeficiency, slip, XRCC7)
758	CEPK592		kinase-like	mSK115	AK155496	AK155496	chr10:118545581..118563558	MGI:1330301	Dyrk2: dual-specificity tyrosine-(Y)-phosphorylation regulated kinase 2
749	CEPK583		kinase-like	mSK117	BC003433	BC003433	chr7:108132169..108205510	MGI:1195261	Eef2k: eukaryotic elongation factor-2 kinase(eEF-2K)
759	CEPK593		kinase-like	mSK139	AK152369	AK152369	chr5:22835478..22843588	MGI:1913837	Fastk: Fas-activated serine/threonine kinase
772	CEPK606		kinase-like	mSK152	AF152838	AF152838	chr4:146323625..146454533	MGI:1928394	Frap1: FK506 binding protein 12-rapamycin associated protein 1(FKBP-rapamycin-associated protein FRAP, flat, FRAP2, MTOR, mTOR, RAFT1, RAPT1)
784	CEPK618		kinase-like	mSK231	BC058610	BC058610	chr16:34637595..34861823	MGI:894806	Mylk: myosin, light polypeptide kinase(Mlck, MLCK108, MLCK210, telokin)
782	CEPK616		kinase-like	mSK277	AK153649	AK153649	chr2:71764498..71799780	MGI:1926119	Pdk2: pyruvate dehydrogenase kinase, isoenzyme 1
781	CEPK615		kinase-like	mSK278	AF267660	AF267660	chr11:94695876..94713944	MGI:1343087	Pdk2: pyruvate dehydrogenase kinase, isoenzyme 2
780	CEPK614		kinase-like	mSK279	AK088478	AK088478	chrX:85309378..85390460	MGI:2384308	Pdk3: pyruvate dehydrogenase kinase, isoenzyme 3
779	CEPK613		kinase-like	mSK280	BC026134	BC026134	chr6:5207353..5222880	MGI:1351481	Pdk4: pyruvate dehydrogenase kinase, isoenzyme 4
736	CEPK570		kinase-like	mSK342	BC064737	BC064737	chr15:89533795..89542372	MGI:1338024	Mapk11: mitogen-activated protein kinase 11(p38-2, P38b, p38beta, p38beta2, Prkm11, Sapk2, Sapk2b)
775	CEPK609		kinase-like	mSK380	AK147241	AK147241	chr5:142227209..142336511	MGI:2140918	Trrap: transformation/transcription domain-associated protein
805	CEPK627		kinase-like	mSK415	BC059845	BC059845	chr7:33186040..33209233	MGI:3039582	Lmtk3: lemur tyrosine kinase 3
729	CEPK563		kinase-like	mSK423	AY032951	AY032951	chr2:126532122..126633720	MGI:1929996	Trpm7: transient receptor potential cation channel, subfamily M, member 7(CHAK, CHAK1, Ltpr7, TRP-PLIK)
804	CEPK626		kinase-like	mSK460	XM_128778	BC022157	chr17:81787500..81796905	MGI:2147077	AW548124: kinase-like
739	CEPK573		kinase-like	mSK521	BC050806	BC050806	chr2:26892148..26915460	MGI:2685557	Gm711: hypothetical tyrosine protein kinase(LOC279029)
735	CEPK569		kinase-like	mSK583	BC034907	BC034907	chr2:69963111..70136339	MGI:2448580	Myo3b: Myosin 3b
803	CEPK625		kinase-like	mSK605	XM_285897	AK137433	chr5:114843363..115231400		Ksr2: kinase suppressor of ras 2
763	CEPK597		kinase-like	mSK606	AK147074	AK147074	chr18:12491783..12525982	MGI:1914128	Riok3: RIO kinase 3 (yeast)(D18Ertd331e, Sudd)
741	CEPK575		kinase-like	mSK646	U58332	U58332	chr16:59811306..60957098	MGI:108034	Epha6: Eph receptor A6(Ehk2, Hek12, m-ehk2)
777	CEPK611		kinase-like	mSK665	AK041264	AK041264	chr7:105452589..105547971	MGI:2444194	SMG1: PI-3-kinase-related kinase SMG-1
755	CEPK589		kinase-like	mSK712	AK028568	AK028568	chr6:39500292..39518163	MGI:1889336	Adck2: aarF domain containing kinase 2
730	CEPK564		kinase-like	mSK746	AY135644	AY135644	chr19:18014753..18185790	MGI:2675603	Trpm6: transient receptor potential cation channel, subfamily M, member 6
762	CEPK596		kinase-like	mSK753	BC010781	BC010781	chr17:16024421..16048010	MGI:1914295	Riok2: RIO kinase 2 (yeast)
738	CEPK572		kinase-like	mSK754	AK132555	AK132555	chr18:65786923..65887953	MGI:2449492	Hak: heart alpha-kinase(Hak)
737	CEPK571		kinase-like	mSK755	AK018401	AK018401	chr3:128139477..128272916	MGI:1918731	Lak: lymphocyte alpha-kinase(LAK)
761	CEPK595		kinase-like	mSK756	BC022681	BC022681	chr17:33318038..33333531	MGI:1860085	Stk19: serine/threonine kinase 19(G11, RP1)
778	CEPK612		kinase-like	mSK761	AK158970	AK158970	chr17:32609165..32621877	MGI:99495	Brd2: bromodomain containing 2(D17H6S113E, Frg-1, Fsrg1, NAT, Ring3, Rnf3)
770	CEPK604		kinase-like	mSK762	AK159827	AK159827	chr2:27401167..27473731	MGI:1914632	Brd3: bromodomain containing 3(Fsrg2, ORFX, RINGL3)
768	CEPK602		kinase-like	mSK763	AK147545	AK147545	chr17:30788868..30896322	MGI:1337084	Brd4: bromodomain containing 4
769	CEPK603		kinase-like	mSK764	AF358660	AF358660	chr5:104766840..104834281	MGI:1891374	Fsrg3: female sterile homeotic-related gene 3(Brd6, Fsrg3)
751	CEPK585		kinase-like	mSK765	AF338872	AF338872	chr7:68139316..68198640	MGI:2151224	AW319487: Myocyte induction differentiation originator(MAK, Midori)
776	CEPK610		kinase-like	mSK772	BC047418	BC047418	chrX:92929556..93010656	MGI:2147953	TAF1: TAF1 RNA polymerase II, TATA box binding protein (TBP)-associated factor, 250kDa
757	CEPK591		kinase-like	mSK780	AK039217	AK039217	chr15:76900535..76924100	MGI:2679274	Adck5: aarF domain containing kinase 5
773	CEPK607		kinase-like	mSK782	AF273453	AF273453	chr5:113840142..113857361	MGI:2135756	H11: H11 protein kinase(Cryac, D5Ucla4, E2IG1, H11, HSP20-like, HSP22)
767	CEPK601		kinase-like	mSK783	S78221	S78221	chr6:37790503..37905075	MGI:109275	Trim24: tripartite motif protein 24(TIF1, Tif1a)
766	CEPK600		kinase-like	mSK784	U67303	U67303	chr7_random:43663731..43671477	MGI:109274	Trim28: tripartite motif protein 28(KAP-1, KRIP-1, Tif1b)
774	CEPK608		kinase-like	mSK785	AK129293	AK129293	chr3:103201815..103293338	MGI:2137357	Trim33: tripartite motif protein 33(mKIAA1113, Tif1g)
753	CEPK587		kinase-like	mSK794	AK030001	AK030001	chr11:21388655..21408395		4932414J04Rik: hypothetical protein kinase
797	CEPK624		kinase-like	mSK839	AK139578	AK139578	chr7:11081849..11089169	MGI:2686291	Gm1445: hypothetical serine/threonine kinase
752	CEPK586		kinase-like	mSK879	AF054620	AF054620	chr4:43997141..43998330	MGI:1321119	Aurkc: aurora kinase C(AIE1, AIK3, aurora B, Stk13)
731	CEPK565		kinase-like	not in kinome	AK167662	AK167662	chr2:165552913..165556753	MGI:1914050	TP53 regulating kinase: TP53 regulating kinase(Trp53rk)
786	CEPK620		kinase-like	not in kinome	AK145348	AK145348	chr2:151265902..151297605		I0C0018M10: Hypothetical protein kinase
796	CEPK623		kinase-like	not in kinome	AK163219	AK163219	chrUn_random:80881861..80885769	MGI:2685501	Gm655: hypothetical serine/threonine kinase
562	CEPP1	CEPP1	phosphatase-like		AJ133130	AJ133130	chr6:22686785..22899356	MGI:97816	Ptprz1: protein tyrosine phosphatase, receptor type Z, polypeptide 1(DSD-1-PG, phosphacan, PTPbeta, Ptprz, Ptpz, PTPzeta, Rptpbeta)
563	CEPP2	CEPP2	phosphatase-like		AY026863	AY026863	chr2:161477496..162837860	MGI:1321152	Ptprt: protein tyrosine phosphatase, receptor type, T(RPTPrho)
564	CEPP3	CEPP3	phosphatase-like		X58287	X58287	chr17:65017637..65843291	MGI:102694	Ptprm: protein tyrosine phosphatase, receptor type, M
565	CEPP4	CEPP4	phosphatase-like		U55057	U55057	chr4:130010462..130094247	MGI:1321151	Ptpru: protein tyrosine phosphatase, receptor type, U(PCP2, PTP, Ptprl)
566	CEPP5	CEPP5	phosphatase-like		L10106	L10106	chr10:27811063..28438892	MGI:103310	Ptprk: protein tyrosine phosphatase, receptor type, K
567	CEPP6	CEPP6	phosphatase-like		M92933	M92933	chr1:137941587..138076092	MGI:97810	Ptprc: protein tyrosine phosphatase, receptor type, C(B220, CD45, Cd45, CD45R, Ly-5, Ly-5, Lyt-4, T200)
568	CEPP7	CEPP7	phosphatase-like		D13904	D13904	chr4:74041255..76169079	MGI:97812	Ptprd: protein tyrosine phosphatase, receptor type, D
569	CEPP8	CEPP8	phosphatase-like		D28530	D28530	chr17:54684287..54760909	MGI:97815	Ptprs: protein tyrosine phosphatase, receptor type, S(PTP-NU3, PTPsigma, Ptpt9, RPTPsigma)
571	CEPP10	CEPP10	phosphatase-like		AF300943	AF300943	chr4:116547283..116645206	MGI:102695	Ptprf: protein tyrosine phosphatase, receptor type, F(LAR, LARS)
572	CEPP11	CEPP11	phosphatase-like		M36033	M36033	chr2:130188903..130313725	MGI:97808	Ptpra: protein tyrosine phosphatase, receptor type, A(PTP[a], Ptpa, PTPalpha, RPTR[a], RPTRalpha)
573	CEPP12	CEPP12	phosphatase-like		AK132455	AK132455	chr7:123147458..123325621	MGI:97813	Ptpre: protein tyrosine phosphatase, receptor type, E(PTPe, PTPepsilon)
574	CEPP13	CEPP13	phosphatase-like		L09562	L09562	chr14:8093013..8914098	MGI:97814	Ptprg: protein tyrosine phosphatase, receptor type, G
577	CEPP16	CEPP16	phosphatase-like		U28217	U28217	chr7:34480755..34547813	MGI:97807	Ptpn5: protein tyrosine phosphatase, non-receptor type 5(Step)
578	CEPP17	CEPP17	phosphatase-like		AK083305	AK083305	chr1:135020426..135034793	MGI:2443461	Ptpn7: protein tyrosine phosphatase, non-receptor type 7
579	CEPP18	CEPP18	phosphatase-like		D31898	D31898	chr10:115781040..116090929	MGI:109559	Ptprr: protein tyrosine phosphatase, receptor type, R(Gmcp1, mPTP213, PTPBR7, PTP-SL, STEP-like PTPase)
580	CEPP19	CEPP19	phosphatase-like		AK156112	AK156112	chr1:134995156..135023866	MGI:108027	Ptprv: protein tyrosine phosphatase, receptor type, V(Esp, mOST-PTP)
581	CEPP20	CEPP20	phosphatase-like		BC059902	BC059902	chr9:110382647..110410251	MGI:2144837	Ptpn23: protein tyrosine phosphatase, non-receptor type 23(HD-PTP, PTP-D14, PTP-TD14)
582	CEPP21	CEPP21	phosphatase-like		AK078884	AK078884	chr7_random:11463223..11468171	MGI:3026877	Ptprh: protein tyrosine phosphatase, receptor type, H
583	CEPP22	CEPP22	phosphatase-like		AK041657	AK041657	chr10:107151447..107634650	MGI:1096349	Ptprq: protein tyrosine phosphatase, receptor type, Q
584	CEPP23	CEPP23	phosphatase-like		AK147556	AK147556	chr2:90308777..90489736	MGI:104574	Ptprj: protein tyrosine phosphatase, receptor type, J(BET, Byp, CD148, DEP-1, Ptpb2, PTPbeta2, Scc1, Scc-1)
585	CEPP24	CEPP24	phosphatase-like		AK147439	AK147439	chr10:116054807..116185497	MGI:97809	Ptprb: protein tyrosine phosphatase, receptor type, B
586	CEPP25	CEPP25	phosphatase-like		BC052743	BC052743	chr6:137327747..137580893	MGI:1097152	Ptpro: protein tyrosine phosphatase, receptor type, O(GLEPP1, PTP-BK, PTP-phi, PTPROt, PTP-U2)
587	CEPP26	CEPP26	phosphatase-like		M90388	M90388	chr3:103785242..103848183	MGI:107170	Ptpn8: protein tyrosine phosphatase, non-receptor type 8(70zpep, Lyp, PEP)
588	CEPP27	CEPP27	phosphatase-like		BC008512	BC008512	chr1:34741615..34762400	MGI:108410	Ptpn18: protein tyrosine phosphatase, non-receptor type 18(FLP1, HSCF, PTP-HSCF, Ptpk1, PTP-K1)
589	CEPP28	CEPP28	phosphatase-like		AK156480	AK156480	chr1:189575599..189757522	MGI:102467	Ptpn14: protein tyrosine phosphatase, non-receptor type 14(Pez, PTP36)
590	CEPP29	CEPP29	phosphatase-like		D37801	D37801	chr12:93285705..93356281	MGI:1344406	Ptpn21: protein tyrosine phosphatase, non-receptor type 21(PTPD1, PTPRL10)
591	CEPP30	CEPP30	phosphatase-like		AF106702	AF106702	chr1:119399087..119620941	MGI:1099792	Ptpn4: protein tyrosine phosphatase, non-receptor type 4(hPTP-MEG, protein tyrosine phosphatase, non-receptor type 4 (megakaryocyte), PTPMEG, TEP, TEP/mPTPMEG, testis-enriched phosphatase)
592	CEPP31	CEPP31	phosphatase-like		X82561	X82561	chr4:56450331..56579207	MGI:105307	Ptpn3: protein tyrosine phosphatase, non-receptor type 3(PTPCL, PTPH1)
593	CEPP32	CEPP32	phosphatase-like		BC053017	BC053017	chr9:57192379..57273784	MGI:1928376	Ptpn9: protein tyrosine phosphatase, non-receptor type 9(PTPMEG2)
594	CEPP33	CEPP33	phosphatase-like		AK157431	AK157431	chr2:167990921..168045207	MGI:97805	Ptpn1: protein tyrosine phosphatase, non-receptor type 1(PTP1B, PTP-1B)
595	CEPP34	CEPP34	phosphatase-like		AK132013	AK132013	chr18:68185245..68256143	MGI:97806	Ptpn2: protein tyrosine phosphatase, non-receptor type 2(Ptpt, TC-PTP)
596	CEPP35	CEPP35	phosphatase-like		AK154107	AK154107	chr5:19358966..19442056	MGI:104673	Ptpn12: protein tyrosine phosphatase, non-receptor type 12(P19-PTP, PTPG1, PTP-P19, PTP-PEST)
597	CEPP36	CEPP36	phosphatase-like		X74438	X74438	chr1:75688607..75712895	MGI:102765	Ptprn: protein tyrosine phosphatase, receptor type, N(IA-2, IA-2, mIA-A)
598	CEPP37	CEPP37	phosphatase-like		U57345	U57345	chr12:111390225..112340395	MGI:107418	Ptprn2: protein tyrosine phosphatase, receptor type, N polypeptide 2(IA-2 beta, IA-2beta, phogrin, PTP-NP, snoRNA MBII-51)
599	CEPP38	CEPP38	phosphatase-like		D64141	D64141	chr14:29626722..29688667	MGI:1196295	Ptpn20: protein tyrosine phosphatase, non-receptor type 20(typ)
600	CEPP39	CEPP39	phosphatase-like		Z32740	Z32740	chr5:100769071..100977901	MGI:103293	Ptpn13: protein tyrosine phosphatase, non-receptor type 13(PTP-BL, Ptpri, RIP)
602	CEPP41	CEPP41	phosphatase-like		BC059278	BC059278	chr5:118620765..118693906	MGI:99511	Ptpn11: protein tyrosine phosphatase, non-receptor type 11(PTP1D, PTP2C, SAP-2, SH2 domain-containing protein tyrosine phosphatase-2, Shp2, SHP-2, SH-PTP2, SH-PTP3, Syp)
603	CEPP42	CEPP42	phosphatase-like		AK169804	AK169804	chr6:125336172..125357846	MGI:96055	Hcph: hemopoietic cell phosphatase(hcp, me, motheaten, Ptp1C, PTPN6, SHP-1)
604	CEPP43	CEPP43	phosphatase-like		AK170772	AK170772	chr11:101643240..101659456	MGI:1919599	Dusp3: dual specificity phosphatase 3 (vaccinia virus phosphatase VH1-related)(T-DSP11, VHR)
605	CEPP44	CEPP44	phosphatase-like		AK009781	AK009781	chr8:30026000..30034857	MGI:1914209	2310043K02Rik: hypothetical dual specificity phosphatase member
606	CEPP45	CEPP45	phosphatase-like		AK163738	AK163738	chr11:83647637..83672297	MGI:1927168	Dusp14: dual specificity phosphatase 14(D11Ertd395e, Mkp6, MKP-L)
607	CEPP46	CEPP46	phosphatase-like		BC048605	BC048605	chrX:16477509..16478493	MGI:1920797	Dusp21: dual specificity phosphatase 21(LMWDSP21)
608	CEPP47	CEPP47	phosphatase-like		BC020036	BC020036	chr11:3789430..3796689	MGI:1922469	Dusp18: dual specificity phosphatase 18(DUSP20, LMWDSP20)
609	CEPP48	CEPP48	phosphatase-like		BC028922	BC028922	chr19:4049390..4058401	MGI:2683546	Ssh3: slingshot homolog 3 (Drosophila)(SSH-3)
610	CEPP49	CEPP49	phosphatase-like		AK163560	AK163560	chr1:92840294..92842064	MGI:1914696	0710001B24Rik: hypothetical dual specificity phosphatase member
611	CEPP50	CEPP50	phosphatase-like		XM_140740	BF301027	chr19:52884734..52900770	MGI:2685183	Dusp5: Dual specificity protein phosphatase 5(hVH3)
612	CEPP51	CEPP51	phosphatase-like		AK134067	AK134067	chr2:127084960..127087621	MGI:101911	Dusp2: dual specificity phosphatase 2(PAC1)
613	CEPP52	CEPP52	phosphatase-like		AK165991	AK165991	chr8:33765466..33780583	MGI:2442191	Dusp4: dual specificity phosphatase 4(hVH2)
614	CEPP53	CEPP53	phosphatase-like		AK145903	AK145903	chr17:25092669..25096127	MGI:105120	Dusp1: dual specificity phosphatase 1(3CH134, erp, mkp-1, MKP1, hVH1, CL100, Ptpn16)
615	CEPP54	CEPP54	phosphatase-like		AK142568	AK142568	chr1:183665319..183715181	MGI:1927070	Dusp10: dual specificity phosphatase 10(MKP5, MKP-5)
616	CEPP55	CEPP55	phosphatase-like		BC052705	BC052705	chr7:129782496..129801144	MGI:106626	Dusp8: dual specificity phosphatase 8(hVH5, Nttp1)
617	CEPP56	CEPP56	phosphatase-like		AF345951	AF345951	chr6:134759288..134849072	MGI:1917936	Dusp16: dual specificity phosphatase 16(D6Ertd213e, MKP7, MKP-7)
618	CEPP57	CEPP57	phosphatase-like		AK141667	AK141667	chrX:65197394..65202304	MGI:2387107	Dusp9: dual specificity phosphatase 9(MKP4, Pyst3)
619	CEPP58	CEPP58	phosphatase-like		AK148192	AK148192	chr10:99043940..99049043	MGI:1914853	Dusp6: dual specificity phosphatase 6(MKP3, MKP3, MKP-3, PYST1)
620	CEPP59	CEPP59	phosphatase-like		BC010207	BC010207	chr9:106315659..106324005	MGI:2387100	Dusp7: dual specificity phosphatase 7(MKPX, MKP-X, PYST2)
621	CEPP60	CEPP60	phosphatase-like		BC045148	BC045148	chr5:133189213..133226609	MGI:1923821	Mk-styx: map kinase phosphatase-like protein MK-STYX
622	CEPP61	CEPP61	phosphatase-like		AK171210	AK171210	chr5:111328272..111391504	MGI:2686241	Ssh1: slingshot 1
623	CEPP62	CEPP62	phosphatase-like		AB099288	AB099288	chr11:76805069..77092016	MGI:2679255	Ssh2: slingshot homolog 2 (Drosophila)(SSH-2)
624	CEPP63	CEPP63	phosphatase-like		AF268196	AF268196	chr1:170949435..170963795	MGI:1890614	Dusp12: dual specificity phosphatase 12(ESTM36, LMW-DSP4, mVH1, T-DSP4, VH1)
625	CEPP64	CEPP64	phosphatase-like		AF237619	AF237619	chr13:30034658..30096018	MGI:1915926	Dusp22: dual specificity phosphatase 22(JKAP, JSP1, LMW-TSP2, MKPX)
626	CEPP65	CEPP65	phosphatase-like		AF357887	AF357887	chr2:153003333..153015792	MGI:1934928	Dusp15: dual specificity phosphatase-like 15(LMW-DSP10, T-DSP10, VHY)
627	CEPP66	CEPP66	phosphatase-like		AK154136	AK154136	chr14:37995473..38089329	MGI:1891150	Styx: phosphoserine/threonine/tyrosine interaction protein(STNS (alternatively spliced intron of Styx))
628	CEPP67	CEPP67	phosphatase-like		AK077871	AK077871	chr2:80509763..80527934	MGI:1915332	Dusp19: dual specificity phosphatase 19(C79103, SKRP1, TS-DSP1)
629	CEPP68	CEPP68	phosphatase-like		AF073996	AF073996	chrX:62766495..62892403	MGI:1099452	Mtm1: X-linked myotubular myopathy gene 1
630	CEPP69	CEPP69	phosphatase-like		BC032166	BC032166	chr11:4364271..4500973	MGI:1921552	Mtmr3: myotubularin related protein 3(FYVE-DSP1, mKIAA0371, ZFYVE10)
631	CEPP70	CEPP70	phosphatase-like		AF262986	AF262986	chr11:87191474..87220369	MGI:2180699	Mtmr4: myotubularin related protein 4(ESTM44, FYVE zinc finger phosphatase, FYVE-DSP2, mKIAA0647, ZFYVE11)
632	CEPP71	CEPP71	phosphatase-like		AK081973	AK081973	chr8:39656613..39757785	MGI:1891693	Mtmr7: myotubularin related protein 7
633	CEPP72	CEPP72	phosphatase-like		AK076218	AK076218	chr14:52256985..52301229	MGI:2145637	Mtmr6: myotubularin related protein 6
634	CEPP73	CEPP73	phosphatase-like		BC056376	BC056376	chrX:62925536..62990861	MGI:1858271	Mtmr1: myotubularin related protein 1
635	CEPP74	CEPP74	phosphatase-like		AY055832	AY055832	chr9:13575428..13645193	MGI:1924366	Mtmr2: myotubularin related protein 2
636	CEPP75	CEPP75	phosphatase-like		AK035026	AK035026	chr14:55511019..55534972	MGI:2442842	Mtmr9: myotubularin related protein 9(LIP-STYX, mMTMH3, MTMR8)
638	CEPP77	CEPP77	phosphatase-like		BC002223	BC002223	chr2:39153697..39189297	MGI:1915107	Ppp6c: protein phosphatase 6, catalytic subunit
639	CEPP78	CEPP78	phosphatase-like		BC014828	BC014828	chr19:3980313..3984214	MGI:103016	Ppp1ca: protein phosphatase 1, catalytic subunit, alpha isoform(dism2, Ppp1c)
641	CEPP80	CEPP80	phosphatase-like		AK147112	AK147112	chr5:30861476..30931422	MGI:104871	Ppp1cb: protein phosphatase 1, catalytic subunit, beta isoform
643	CEPP82	CEPP82	phosphatase-like		M27071	M27071	chr5:119670659..119691105	MGI:104872	Ppp1cc: protein phosphatase 1, catalytic subunit, gamma isoform(dis2m1, PP1, PP1C gamma, PP1C gamma 1, PP1C gamma 2)
644	CEPP83	CEPP83	phosphatase-like		AK076110	AK076110	chr11:51736171..51764881	MGI:1321161	Ppp2cb: protein phosphatase 2a, catalytic subunit, beta isoform(D8Ertd766e, PP2Ac)
645	CEPP84	CEPP84	phosphatase-like		BC003744	BC003744	chr7:8688213..8715714	MGI:102666	Ppp5c: protein phosphatase 5, catalytic subunit(ANP receptor, PP5)
646	CEPP85	CEPP85	phosphatase-like		BC001993	BC001993	chr7:114256131..114264085	MGI:1891763	Ppp4c: protein phosphatase 4, catalytic subunit(PPX)
647	CEPP86	CEPP86	phosphatase-like		AK044232	AK044232	chr7:10799551..10803450	MGI:2142330	C79127: hypothetical PP2c member
648	CEPP87	CEPP87	phosphatase-like		AK154192	AK154192	chr16:16670050..16707110	MGI:1918464	Ppm1f: protein phosphatase 1F (PP2C domain containing)(hFEM-2, mKIAA0015)
649	CEPP88	CEPP88	phosphatase-like		AK165160	AK165160	chr3:69633294..69919253	MGI:2139740	Ppm1l: protein phosphatase 1 (formerly 2C)-like(Pp2ce, PP2C-epsilon)
650	CEPP89	CEPP89	phosphatase-like		BC026953	BC026953	chr1:91286297..91316243	MGI:1914694	Ilkap: integrin-linked kinase-associated serine/threonine phosphatase 2C(PP2C-DELTA)
651	CEPP90	CEPP90	phosphatase-like		BC009004	BC009004	chr5:29609095..29630569	MGI:106065	Ppm1g: protein phosphatase 1G (formerly 2C), magnesium-dependent, gamma isoform(Fin13)
652	CEPP91	CEPP91	phosphatase-like		U09218	U09218	chr17:83521489..83602189	MGI:101841	Ppm1b: protein phosphatase 1B, magnesium dependent, beta isoform(PP2CB)
654	CEPP93	CEPP93	phosphatase-like		AV095480	AV095480	chr12:68036048..68076920	MGI:99878	Ppm1a: protein phosphatase 1A, magnesium dependent, alpha isoform(MMPa-2, Mpp alpha, MPPa-1)
655	CEPP94	CEPP94	phosphatase-like		BC051966	BC051966	chr11:84909338..84952311	MGI:1858214	Ppm1d: protein phosphatase 1D magnesium-dependent, delta isoform(Wip1)
658	CEPP97	CEPP97	phosphatase-like		U84411	U84411	chr1:31212390..31222173	MGI:1277096	Ptp4a1: protein tyrosine phosphatase 4a1(PRL1, Prl-1)
659	CEPP98	CEPP98	phosphatase-like		AK155895	AK155895	chr4:128187561..128223270	MGI:1277117	Ptp4a2: protein tyrosine phosphatase 4a2(PRL2, Prl-2)
660	CEPP99	CEPP99	phosphatase-like		AK014601	AK014601	chr15:74005942..74046768	MGI:1277098	Ptp4a3: protein tyrosine phosphatase 4a3(PRL3, Prl-3)
661	CEPP100	CEPP100	phosphatase-like		AK089717	AK089717	chr11:8304986..8582442	MGI:2443012	Tens1: tensin-like SH2 domain-containing 1(TEM6, tensin3)
662	CEPP101	CEPP101	phosphatase-like		AJ311311	AJ311311	chr8:21026999..21132567	MGI:2446460	Tpte: transmembrane phosphatase with tensin homology(Pten2)
663	CEPP102	CEPP102	phosphatase-like		BC060734	BC060734	chr4:99827708..100003051	MGI:1919935	Dnajc6: DnaJ (Hsp40) homolog, subfamily C, member 6(mKIAA0473)
664	CEPP103	CEPP103	phosphatase-like		U92437	U92437	chr19:32061269..32139199	MGI:109583	Pten: phosphatase and tensin homolog(MMAC1, TEP1)
665	CEPP104	CEPP104	phosphatase-like		AK004912	AK004912	chr1:172754253..172756925	MGI:1915690	Dusp23: dual specificity phosphatase 23(Ldp-3)
666	CEPP105	CEPP105	phosphatase-like		BC057357	BC057357	chr13:62522126..62544778	MGI:2441808	Cdc14b: CDC14 cell division cycle 14 homolog B (S. cerevisiae)(Cdc14B1, CDC14B3)
667	CEPP106	CEPP106	phosphatase-like		AK038922	AK038922	chr13:48069058..48126307	MGI:2145430	AW456874: hypothetical phosphotyrosine phosphatase
668	CEPP107	CEPP107	phosphatase-like		AK142294	AK142294	chr3:116603523..116784403	MGI:2442676	Cdc14a: CDC14 cell division cycle 14 homolog A (S. cerevisiae)
669	CEPP108	CEPP108	phosphatase-like		AK164717	AK164717	chr7:93080513..93085266	MGI:98325	Smpd1: sphingomyelin phosphodiesterase 1, acid lysosomal(acid sphingomyelinase, ASM, aSMase, A-SMase)
670	CEPP109	CEPP109	phosphatase-like		BC009087	BC009087	chr4:131183976..131213022	MGI:1916022	Smpdl3b: sphingomyelin phosphodiesterase, acid-like 3B(Asml3b)
671	CEPP110	CEPP110	phosphatase-like		Y08135	Y08135	chr10:57849213..57869839	MGI:1931437	Smpdl3a: sphingomyelin phosphodiesterase, acid-like 3A(ASM3A, ASML3A)
672	CEPP111	CEPP111	phosphatase-like		AK088941	AK088941	chr6:86269230..86292282	MGI:1919352	Dusp11: dual specificity phosphatase 11 (RNA/RNP complex 1-interacting)
674	CEPP113	CEPP113	phosphatase-like		AF025653	AF025653	chr4:33522459..33753195	MGI:1329041	Rngtt: RNA guanylyltransferase and 5'-phosphatase(mouse capping enzyme)
675	CEPP114	CEPP114	phosphatase-like		J05479	J05479	chr3:137198328..137519042	MGI:107164	Ppp3ca: protein phosphatase 3, catalytic subunit, alpha isoform(calcineurin A, Caln, Calna, CN, CnA, PP2B alpha 1, PP2BA alpha)
676	CEPP115	CEPP115	phosphatase-like		M81483	M81483	chr14:16779887..16836563	MGI:107163	Ppp3cb: protein phosphatase 3, catalytic subunit, beta isoform(calcineurin B, Calnb, CnAbeta, PP2BA beta, protein phosphatase 3)
677	CEPP116	CEPP116	phosphatase-like		AK133393	AK133393	chr14:61986794..62073063	MGI:107162	Ppp3cc: protein phosphatase 3, catalytic subunit, gamma isoform(calcineurin gamma, Calnc, PP2BA gamma)
678	CEPP117	CEPP117	phosphatase-like		AY184802	AY184802	chr3:104729596..104735547	MGI:1919137	Ppp2cz: protein phosphatase 2a, catalytic subunit, zeta isoform
679	CEPP118	CEPP118	phosphatase-like		AK134804	AK134804	chr10:122428875..122748351	MGI:2442087	Ppm1h: protein phosphatase 1H (PP2C domain containing)(ARHCL1)
680	CEPP119	CEPP119	phosphatase-like		AY332616	AY332616	chr9:106134365..106141199	MGI:1915155	P2ce: protein phosphatase 2C eta isoform
681	CEPP120	CEPP120	phosphatase-like		AK077991	AK077991	chr9:109858171..109879289	MGI:103198	Cdc25a: cell division cycle 25 homolog A (S. cerevisiae)
682	CEPP121	CEPP121	phosphatase-like		L16926	L16926	chr18:35170980..35193147	MGI:88350	Cdc25c: cell division cycle 25 homolog C (S. cerevisiae)(Cdc25)
683	CEPP122	CEPP122	phosphatase-like		AK153903	AK153903	chr2:130934821..130948672	MGI:99701	Cdc25b: cell division cycle 25 homolog B (S. cerevisiae)
684	CEPP123	CEPP123	phosphatase-like		Y17343	Y17343	chr7:109740385..109740957	MGI:87881	Acp1: acid phosphatase 1, soluble(Acp-1, LMW-PTP)
685	CEPP124	CEPP124	phosphatase-like		AK082955	AK082955	chr12:25878037..25900083	MGI:87881	Acp1: acid phosphatase 1, soluble(Acp-1, LMW-PTP)
686	CEPP125	CEPP125	phosphatase-like		BC027049	BC027049	chr5:91049663..91085073	MGI:1342304	Ppef2: protein phosphatase, EF hand calcium-binding domain 2
687	CEPP126	CEPP126	phosphatase-like		AK141939	AK141939	chrX:150579032..150750933	MGI:1097157	Ppef: protein phosphatase with EF hand calcium-binding domain(PPEF 1, PPEF-1)
688	CEPP127	CEPP127	phosphatase-like		AK016919	AK016919	chr13:101838283..101885872	MGI:1914013	4933425L06Rik: hypothetical 5' nucleotidase, ecto
689	CEPP128	CEPP128	phosphatase-like		AK154614	AK154614	chr9:88762402..88815764	MGI:99782	Nt5e: 5' nucleotidase, ecto(CD73, ecto-5'-nucleotidase, eNT, NT, Nt5)
690	CEPP129	CEPP129	phosphatase-like		AK165186	AK165186	chr2:106568614..106777273	MGI:1924265	2700082O15Rik: hypothetical metallophosphoesterase(239Fb)
691	CEPP130	CEPP130	phosphatase-like		BC065111	BC065111	chr15:84202456..84440821	MGI:1924877	4931407K02Rik: hypothetical metallophosphoesterase
692	CEPP131	CEPP131	phosphatase-like		XM_358697	CA468722	chr8:103946462..103950802	MGI:1918878	Pdp2: pyruvate dehydrogenase phosphatase, catalytic subunit 2
693	CEPP132	CEPP132	phosphatase-like		AK133542	AK133542	chr4:11883915..11892892	MGI:2685870	Pdp1: pyruvate dehydrogenase phosphatase, catalytic subunit 1
694	CEPP133	CEPP133	phosphatase-like		AK075665	AK075665	chr14:17959625..18018194	MGI:2685870	Gm1024: dual specificity phosphatase adjacent to DUSP13(LOC381511)
696	CEPP135	CEPP135	phosphatase-like		AK006247	AK006247	chr14:18020059..18031433	MGI:1351599	Dusp13: dual specificity phosphatase 13(LMW-DSP6, TMDP, TS-DSP6)
697	CEPP136	CEPP136	phosphatase-like		AK142263	AK142263	chr1:166113699..166148807	MGI:2685055	C130085G02Rik: hypothetical dual specificity phosphatase member
698	CEPP137	CEPP137	phosphatase-like		AK048260	AK048260	chr8:109176989..109263829	MGI:2444928	C130044A18Rik: hypothetical PP2c member
699	CEPP138	CEPP138	phosphatase-like		BC059254	BC059254	chr1:106120789..106387533	MGI:2138327	Plekhe1: pleckstrin homology domain containing, family E (with leucine rich repeats) member 1(mKIAA0606, SCOP)
700	CEPP139	CEPP139	phosphatase-like		AK122434	AK122434	chr11:86960279..86960736	MGI:2444096	Ppm1e: protein phosphatase 1E (PP2C domain containing)(CaM kinase phosphatase N, mKIAA1072, POPX1, PP2CH)
701	CEPP140	CEPP140	phosphatase-like		AK044610	AK044610	chr6:57492092..57523446	MGI:2442111	A930026L03Rik: hypothetical PP2c member
702	CEPP141	CEPP141	phosphatase-like		AF169286	AF169286	chr16:34855100..34959201	MGI:1918007	Ptplb: protein tyrosine phosphatase-like (proline instead of catalytic arginine), member b
703	CEPP142	CEPP142	phosphatase-like		AF114493	AF114493	chr2:13780713..14027616	MGI:1353592	Ptpla: protein tyrosine phosphatase-like (proline instead of catalytic arginine), member a
704	CEPP143	CEPP143	phosphatase-like		AF300293	AF300293	chr7:99415811..99426249	MGI:1931520	Dbr1: debranching enzyme homolog 1 (S. cerevisiae)
705	CEPP144	CEPP144	phosphatase-like		AK046793	AK046793	chr2:120755511..120792498	MGI:2139461	B830009D23Rik: hypothetical metallophosphoesterase
706	CEPP145	CEPP145	phosphatase-like		AK171593	AK171593	chr9:114319906..114409844	MGI:88151	B230342F07: metallophosphoesterase internal to beta galactosidase
707	CEPP146	CEPP146	phosphatase-like		AK076579	AK076579	chr17:51685454..51723843	MGI:105926	Rab5a: RAB5A, member RAS oncogene family
708	CEPP147	CEPP147	phosphatase-like		AK146489	AK146489	chr10:61073510..61150721	MGI:1351623	Pald: paladin(mKIAA1274, paladin)
709	CEPP148	CEPP148	phosphatase-like		BC019160	BC019160	chr9:22067361..22078139	MGI:87883	Acp5: acid phosphatase 5, tartrate resistant(TRAP)
710	CEPP149	CEPP149	phosphatase-like		BC026750	BC026750	chr2:90801844..90813019	MGI:1913711	2810004N20Rik: hypothetical dual specificity phosphatase member
711	CEPP150	CEPP150	phosphatase-like		AK004103	AK004103	chr5:119867344..119879284	MGI:1928344	Vps29: vacuolar protein sorting 29 (S. pombe)(PEP11)
712	CEPP151	CEPP151	phosphatase-like		AF124044	AF124044	chr10:11044661..11186742	MGI:1341085	Epm2a: epilepsy, progressive myoclonic epilepsy, type 2 gene alpha(laforin)
713	CEPP152	CEPP152	phosphatase-like		BC065144	BC065144	chr9:14615668..14675362	MGI:1100512	Mre11a: meiotic recombination 11 homolog A (S. cerevisiae)
714	CEPP153	CEPP153	phosphatase-like		AK145941	AK145941	chr11:66648957..66666613	MGI:1913608	2310004I24Rik: hypothetical metallophosphoesterase
716	CEPP155	CEPP155	phosphatase-like		BC054369	BC054369	chr15:80458270..80492527	MGI:1913763	Map3k7ip1: mitogen-activated protein kinase kinase kinase 7 interacting protein 1(beta activated kinase-1 binding protein-1, Tab1, Tak1-binding protein 1)
717	CEPP156	CEPP156	phosphatase-like		AK083481	AK083481	chr5:119794354..119841224	MGI:2444593	9130017A15Rik: T-cell activation protein phosphatase 2C
718	CEPP157	CEPP157	phosphatase-like		AK133977	AK133977	chr16:11540945..11663942	MGI:2443300	C530044N13Rik: hypothetical metallophosphoesterase
719	CEPP158	CEPP158	phosphatase-like		AK049131	AK049131	chr7:17573743..17601797	MGI:2142121	C330005M16Rik: hypothetical metallophosphoesterase
720	CEPP159	CEPP159	phosphatase-like		AK041262	AK041262	chr18:67748703..67773101	MGI:2661311	Mppe1: metallophosphoesterase 1
721	CEPP160	CEPP160	phosphatase-like		BC018294	BC018294	chr6:113750486..113802928	MGI:1916075	1110061O04Rik: hypothetical dual specificity phosphatase member
722	CEPP161	CEPP161	phosphatase-like		AK128934	AK128934	chr13:3312937..3378886	MGI:2145274	BC016423: hypothetical serine threonine phosphatase
724	CEPP163		phosphatase-like		BC049694	BC049694	chr14:39420855..39433971	MGI:1919641	Cdkn3: cyclin-dependent kinase inhibitor 3(KAP)
727	CEPP166		phosphatase-like		BC058582	BC058582	chr8:32561093..32584873	MGI:1321161	Ppp2cb: Serine/threonine protein phosphatase 2A, catalytic subunit, beta isoform (EC 3.1.3.16) (PP2A-beta)
788	CEPP167		phosphatase-like		AK158740	AK158740	chr15:84127174..84221982	MGI:106316	D15Bwg0669e: Hypothetical metallophosphoesterase
789	CEPP168		phosphatase-like		AK139654	AK139654	chr19:43442571..43475258	MGI:1919752	Cwf19l1: CWF19-like 1, cell cycle control (S. pombe)
793	CEPP171		phosphatase-like		BC042190	BC042190	chr15:102576531..102595513	MGI:2387586	Tenc1: tensin like C1 domain-containing phosphatase
798	CEPP174		phosphatase-like		BC052740	BC052740	chr1:74352205..74387416	MGI:104552	Tns1: tensin 1
799	CEPP175		phosphatase-like		BC060260	BC060260	chr1:14315664..14471789	MGI:109344	Eya1: eyes absent 1 homolog (Drosophila)
800	CEPP176		phosphatase-like		AK141765	AK141765	chr2:165649311..165843572	MGI:109341	Eya2: eyes absent 2 homolog (Drosophila)
801	CEPP177		phosphatase-like		BC063259	BC063259	chr4:131088266..131182473	MGI:109339	Eya3: eyes absent 3 homolog (Drosophila)
802	CEPP178		phosphatase-like		NM_010167	NM_010167	chr10:22858334..23127531	MGI:1337104	Eya4: eyes absent 4 homolog (Drosophila)

## Sheet: Forrest et al.
PREGID	reason for exclusion
CEPK37	Retired ENSEMBL gene prediction
CEPK44	Retired ENSEMBL gene prediction
CEPK45	Retired ENSEMBL gene prediction
CEPK46	Duplicate entry, retired
CEPK48	Retired ENSEMBL gene prediction
CEPK71	Retired ENSEMBL gene prediction
CEPK82	Partial fragment, retired
CEPK101	Retired ENSEMBL gene prediction
CEPK107	Partial fragment, retired
CEPK109	Partial fragment, retired
CEPK121	Smok2 fragment, see CEPK127.
CEPK122	Smok2 fragment, see CEPK127.
CEPK123	Smok2 fragment, see CEPK127.
CEPK124	Smok2 fragment, see CEPK127.
CEPK125	Smok2 fragment, see CEPK127.
CEPK128	Smok1 fragment retired, see CEPK126.
CEPK130	Retired ENSEMBL gene prediction
CEPK132	Retired ENSEMBL gene prediction
CEPK136	Retired ENSEMBL gene prediction
CEPK137	Retired ENSEMBL gene prediction
CEPK138	Retired ENSEMBL gene prediction
CEPK141	Partial fragment, retired
CEPK157	Retired ENSEMBL gene prediction
CEPK160	Retired ENSEMBL gene prediction
CEPK168	Partial fragment, retired
CEPK184	Retired ENSEMBL gene prediction
CEPK192	Duplicate entry, retired see CEPK189.
CEPK215	Partial fragment, retired
CEPK221	Retired ENSEMBL gene prediction
CEPK269	Partial fragment, retired
CEPK319	Retired ENSEMBL gene prediction
CEPK333	Retired ENSEMBL gene prediction
CEPK378	Retired ENSEMBL gene prediction
CEPK379	Partial fragment, retired
CEPK380	Duplicate entry, retired
CEPK406	Retired ENSEMBL gene prediction
CEPK408	Partial fragment, retired
CEPK440	Retired ENSEMBL gene prediction
CEPK449	Partial fragment, retired
CEPK456	Retired ENSEMBL gene prediction
CEPK460	Retired ENSEMBL gene prediction
CEPK461	Retired ENSEMBL gene prediction
CEPK462	Retired ENSEMBL gene prediction
CEPK463	Retired ENSEMBL gene prediction
CEPK468	Retired ENSEMBL gene prediction
CEPK472	Retired ENSEMBL gene prediction
CEPK473	Retired ENSEMBL gene prediction
CEPK476	Retired ENSEMBL gene prediction
CEPK479	Retired ENSEMBL gene prediction
CEPK482	Retired ENSEMBL gene prediction
CEPK483	Retired ENSEMBL gene prediction
CEPK484	Retired ENSEMBL gene prediction
CEPK493	Retired ENSEMBL gene prediction
CEPK499	Retired ENSEMBL gene prediction
CEPK502	Retired ENSEMBL gene prediction
CEPK503	Retired ENSEMBL gene prediction
CEPK510	Likely false positive (PS00107)
CEPK521	Not a kinase, false positive PS00107
CEPK522	Not a kinase, false positive PS00107
CEPK523	Likely false positive (PS00107)
CEPK524	Partial fragment, retired
CEPK525	Partial fragment, retired
CEPK527	Likely false positive (PS00107)
CEPK528	Likely false positive (PS00107)
CEPK529	Likely false positive (PS00107)
CEPK530	Likely false positive (PS00107)
CEPK533	Likely false positive (PS00107)
CEPK534	Partial fragment, retired
CEPK544	Retired ENSEMBL gene prediction
CEPK545	Retired ENSEMBL gene prediction
CEPK547	Likely false positive (PS00107)
CEPK549	Likely false positive (PS00107)
CEPK550	Partial fragment, retired
CEPK551	Likely false positive (PS00107)
CEPK552	Likely false positive (PS00107)
CEPK553	Likely false positive (PS00107)
CEPK555	Likely false positive (PS00107)
CEPK556	Partial fragment, retired
CEPK559	Likely false positive (PS00107)
CEPK560	Likely false positive (PS00107)
CEPP9	Retired ENSEMBL gene prediction
CEPP14	Retired ENSEMBL gene prediction
CEPP15	Retired ENSEMBL gene prediction
CEPP40	Retired ENSEMBL gene prediction
CEPP76	Duplicate entry, retired see CEPP74.
CEPP79	Retired ENSEMBL gene prediction
CEPP81	Retired ENSEMBL gene prediction
CEPP92	Retired ENSEMBL gene prediction
CEPP95	Retired ENSEMBL gene prediction
CEPP96	Retired ENSEMBL gene prediction
CEPP112	Partial fragment, retired
CEPP134	Retired ENSEMBL gene prediction
CEPP154	Partial fragment, retired
CEPP162	Partial fragment, retired

## Sheet: Caenepeel et al.
kinome_id	reason for exclusion
mSK791	A6-rs	Not a kinase Vartiainen et al. 2000
mSK001	A6	Not a kinase Vartiainen et al. 2000
mSK512	A6r	Not a kinase Vartiainen et al. 2000
mSK890	CK2a1-rs	poorly supported, see chromosomal co-ordinates chr1:156523796..156526895
mSK707	SgK424	related to Tex14 mSK699 but lacks kinase domain, see chromosomal co-ordinates chr7:19471303..19521302
mSK592	SgK110	Fragment of SgK069, see PREG182					AK138915
mSK801	MarkmB2	unexpressed pseudogene?			ATGGCCAGCAACTCCAAAAAGAAGAGCTTGGAAAGTCAGTATAGGGTTCTTTTCTATCTTGGTGAGGGTACATTTGGCACAGTTAAATTGGCCTTGCACCTGAAAACAGAGGCCCTGGTTGCCGTAAAAATGATAGAGGTCAACGAGAAGACCCTCAAGGCTATCCTGGTAGAACAAGAAATACTGGCGACACTCAACCATCCTAATATCATTCGCCTCTTCCAGGTTATATTAACACCAGGCTGCGTCAACTTCATACTGGAGTACGCATCAGGAGGGAACTTATTTGATTTAATACAAGAGCATGGCCCACTGCAGGAGGAAGAGGCAAAACATATATTCGGACAATTAGTGGCCTCTGTCAAGTATTGTCACAACCTTAATATTGTCCATCGAGAC…	10	No cDNA
mSK812	MarkmD1	unexpressed pseudogene?			ATGCAGCAGGATCGTAAAGCCAGCTCCTCTGAACAGGAGCTCCTCATTGGTCCTTACAGGGTCCTCAAGACCCTCGGCACAGGCAACTTTGCTCAGGTGAAACTGGCTGTCCACCTCCACACAGAGGTGCAAGTTGCTCTGAAGACTCTGGAAAAGGATAAGAAGAATGCTACTCTGATTTCAAATGAGCTAGAGATCATGAGATTAGTAGACCACCCTAATATAACCAAATTGTTCCATGTCATGGAAACCACTGAACATATCTGCATGGTTATGGAATACGCTTCTGGTGGTGATCTGGCTGGTCGCATCATAGAGGTGAGCTACATACATGAAGAGGAGGCCCGACACATCTTCACACAGATAGTTTGTGCAGTTAGTTACTGCCATGAGAATGGC…	13	No cDNA
mSK813	MarkmE3	unexpressed pseudogene?			ATGTTTCTTTTAGACCCACTTTTACTTCCTATTTTTCTTGCATCCCTAGGTGTTGTGGACACTGACCACAAAACAATTGACCTATCAGCAATGATGAAGAGGTGGCAAGCACGTCAGGACCTCAGGTCGAACACCTTTGGCGAACTTGCCGTAACGGAGCACTATAAAATATTAACAACCCTTGGCCAAGGGTCATTCGGGGAAGTAAAACTGGCGAGCCATCTACTCACAAAGATAAAGGTAGCAATAAAAATCCTCCCCCAAAGCAGGAGAAACCCCCTTGTGCAATCTGAAATCGAAATCATGAAATCCCTTGACCATCCCCATATTATCAAAGTTTTACACATAATCGACACCACCAGAAACATTTTCATCGTTCTGGAGCATGCTATGGGAGGA…	5	No cDNA
mSK820	MarkmA10	Poor alignments, likely artifact			ATGTTCGCCAAAACAAGAGGATACCTCATCATGGAACTGGTTGAAGGCCAAGAACTTTATGAATACATCAAATATTCTGGCCACATAGAGGAGGACGAAGCCCGACAAATATTTTTACAAATACTGTCGGCAGTGAGCTACTGCCACAGACATGGGATAGTGCATAGGGGCCTAAAACCTGATAATATCATCATAGATAACAAGGGGAACACCAAAATAATCGACTTTGGGCTTAGTACCCAAGTCAAACCCGGAGATTTGTTGGATGAGCCCTGTGGTGCTTATGCTTTTGGTGCTCCTGAGTTATTCCTCTGGGAAAGATATGATGGAAGAAAAAGTGACCTATGGGCGTTAGGAGTGATATTGTATTACATGGTTGTTGGAAAGGTCCCATTCCAC…	2	AK015649
mSK822	MarkmE2	unexpressed pseudogene?			ATGTTTCTCTTAGACCCACTTTTACTTCCTATTTTTCTTGCATCCCTAGGTGTTGTGGACACTGACCACAAAAAAATTGACCTATCAGCAATGATGAAGAGGTGGCAAGCATGTCAGAACCTCAGGTCCAACACCTTTGGCGAAGTAGCTCTAACGGAGCACTATAAAATATTAACAACCCTTGGCCAAGGGTCATTTGGGGAAGTAAAACTCGCGAGCCATCTCCTGACAAACATAAAGGTGGCCATAAAAATCCTCCCCCAAAGCAGGAGAAACCCCCTTGTGCAATCCGAAATCGAAATCATGAAATCCCTTGACCATCCCCATATTATCAAAGTTTTACACATAATCGACACCACCAGAAACATTTTCATCATTCTGGAGCATGCTGTGGGAGGA…	5	No cDNA
mSK823	MarkmA2	unexpressed pseudogene?			ATGTGTGGTCCGAAGAGTGAGTTGACAGGCCGGTCCACCCTCTCATATGAGAACCTCAGGGCACAATATAACATTTTAAAGACCATAGGCCAGGGAAGCTATGCCCAAGTGAAGCTGGCCCACCACCGGCTTACGGGCACAGCGGTGGCGATAAAAGTCCTGCTGAAGCAGAACATACAGAACTGCCCAGTTTGCACGGAAGTGGGTATAATGAAGAGGATGGACCATCCAAACATCATTTCGCTGCACCAGGTCATTGAAACCGAGCAGAATGTCTTTCTGATACTGGAACTGGCTGATGGACATGAGCTATTTGATTGGATCGTGGAAACTGGCTTCCTGCATGAGGGTCTAGCCCGGAAAATATTCCGTCAGATTGTACATGCCATGTGTTACTGC…	16	No cDNA
mSK824	MarkmB1-rs	unexpressed pseudogene?			AGACTGTTTCTCTTGTCCATACAGAGCAGGAAGCTGGTTTCAGTGACCTGTGGGACTCCTTCGTAGCTATCTAGTTTGTCAGTTGTCGGGTTGTTGTACCTCACAACCTGTGTGCACCAGAGCACAGGGAACACTTAGCCTCATGGCCAGCAACTCCAAAAAGAAGGATGTTGGAAGTCAGTACAAGGTGCTTTTCACTCTTGGCCATGGTTCATTTGGCACCGTGAAACTGGCCTGTCACTTGAAAACCAAGGCACTGGTTGCCATAAAAACGGTAGAGCTCAGCAAGAAGAACATCAGGGGAATCCGTGCAGAGATAGCCACATTAGAGAAACTACAGCATCCTAACATCATCTGCCTCTTCCAGGTGCTGGTAACATCTAAGCACATTAATATCGT…	17	No cDNA
mSK826	MarkmD4	unexpressed pseudogene?			ATGAGAGTAGGAGTTGAACTTGAGCGAAACATCATGGCCAGCCACATGGAAGAGAACATCCTTGAAAAGGATTTCAGGATGTTGACATCTCTGGGTTGTGGTTCATTTGGGGAGGTAAAGCTTGCCTGCCACCTTCCCACACGTATACGGGTGGCTGTCAAGGTCCTTGAGAAAAACATCAACAGCATGGCTGAGATCACTTCGGAGGTGGAACTCCTTCAATCTTTAGAACACAGAAACATTGTTCGATTTTTTCACATGATTGACACACTGACAACAACTTATATGATCATGGAATATGTGGCAGGAGAGGACCTTGAGAAGTGCCTCAGGGCACTGGGCTGTCTGAAAGAGGAGGAGGCTAGACCTGTTTTCCAGCAGATTGTGTCAGCAGTTCAC…	17	No cDNA
mSK827	MarkmA12	unexpressed pseudogene?			ATGTTATTTTCAGGTACCACTAGTAGTGATACAATGCCTGCACAGAGTGAAGAGGAGTTACCACTGCCCAGCCCTCAGCCCGGTAACTCTGAGGACAGAAACTTCCACTCACAATACAAAGTTATAAGAACTATCGGGCATGGGACTTTTGCCAAGGTCCTCCTGGCCCAGCACCGGCTCACAGGCACATCCGTGGCCATCAAAGTTCTTGTAAAGAACAAGCCCTGGTTCCAGGAAGCCATGAAGGAGGCCAATATACTGAAAAAGATCAAACACCCGAACATTGTCTCACTTCTCCAAGTGATTGAGACCAAAACAAGAGGATACCTCATCCTGGAACTGGTTGAAGGCCAAGAACTTTATGAATACATCAAAACTTCTGGCCACATAGAGGAGGAC…	17	No cDNA
mSK835	MarkmA5	Poor alignment to random fragment of unknown chromsome			ATGTGTGGTTTTGCTTTTCTGGGTTTTTGCTGTTGTTATTTTTTGTTGGGTTTTAGTTTTCTGTTTTTCTTATTTTTCACTATTTTAATTTTTATCTTAGCTTTCTTTCTTCCCTTTATTTCTTCCCCCACCCCCTTAGGTAGCATTTATACTTTGTTACCTCAAGTGGGCTCTGGGAGTCAACAGAAGTCAGGAAAGCTCATATCCAAGCCCGCTATCTCTGACATGGAAAATTTTCATGCTCAATACGTGATGCTAGAGACTATCGGACATGGAGGCTGCTCCAAGGTGATGCTGGCCCGGCATCGCCTCACAGGCTCCCATGTGGCTGTCAAAATGATTCGAAAGAGTGAGTGTTGGTGCAATCCTGTCATGTCTGAGGTAGAGTTACTGATGATG…	Unmapped	BY118971.1
mSK836	MarkmC2	Poor alignment to random fragment of unknown chromsome			TGAGCTCCATGTGGTGGAATTGAATCCACGCCTTAGAGGCTAGAGGTGTAAGATTGAGAGCTGGACTTAGGGCAGTTGTGGGCCATCTGACCTGGGTCTTGACAACCAAGTGCAGGTCCTCTACAGGAGTAGCTGACATTTTGGACTCCAGATCCAGCTCTCCAGCCTGGACACTGTGGGTGTTGGAGTGTCTGTTTGTTGTCTTATGCACTCCACTAGAACCTGATTTTCTTGGTGCACTGGCTCTCAGTGTGTGCTGAGACCAGGGGAGAGGATGGTTCTTTCCAATGAGCAGCTCTTACTGTCCGTGATCCCTTGTTTTGTTCTATCAGTTTGCACTTGGTTGCTGTCAACCTGATCTATGTCATAGTTTGTGTCTACTGCTTTAGAAGGTGCTTT…	Unmapped	No cDNA
mSK838	MarkmB3	Poor alignment to random fragment of unknown chromsome			ATGGCCAGCAACTCCAAAAAGAAGAGATTGGGAAGTCAGTATAGGGTCCTTTCCTATCTTGGTGAGGGTGCATATGGCACTGTGAAATTGGCCTTGCACCTGAAAACTGAGGCTCTGGTTGCCATCAAAATGGTAGAGATCAGTCAGAAGACCATAGACGTTATCCTGGCAGAACTTGAAGTATTGAAGACACTAAACCATCCTAATATCATTCGCCTCTTCCAAGTTCTATTAACATCAAGCCACGTCAACTTCATACTGGAGTACGCATCGGGAGGGAGCTTATTGGATTTAATAGAGGAGCATGGCCCACTGCAGGAGGAAGAGGCAAAAAAAATATTCGGAGAGATACTGGCAGCTGTCAAATACTGCCACAACATTGATATTATCCATGGAGAC…	Unmapped	No cDNA
mSK840	MarkmA9	Poor alignment to random fragment of unknown chromsome			ATGTTATTTTCAGGTACCACTAGTAGTGATTCAATGCCTGCACATATTGAAGAGGAGTTACCACCTCCCAGCCCTCAGCTGATTAAGCCTGAGGATGGAGAGTTGTACTCCCAATATAATGTTGTAAGAACTATCGGGCATAGGACTTATGCCAAGGTCCTCCTGGCCCAGCACCGGCTCACAGGCACACCCGTGGCTGTCAAAGTTCTTGTAAAGAACAAGCCCTGGTTCCAGCCAGGCATGAAGGAGGCCAATTTAATGAAAAAGATCAAACACCCCAATATTGTCTCCCTTCTCCAAGTGATTGAGACCAAATCAAGAGGATACCTCATCATGGAACTGGTTGAAGGCCAAGAACTTTATGAATACATCAAAAATTCTGGCCACATAGAGGAGGAC…	Unmapped	No cDNA
mSK841	MarkmA11	Poor alignment to random fragment of unknown chromsome			GTCCTGAAATGAAATGGAATTTTCTCTGAAGTGCTGGAGGATATATATCTGTTTTGTCTTATACTAATTCTTTCTCCTCTTATTTATTTCATATGATTTCTTTTCAATCAACGTCCACTCATAATATTGATCAGCTGTAGCCCTCCCAGACCCACTGTCTTATGATTATAGTTTCATCATCTGTATTTAGTATGTGTGTGCTCTTGGCTTTCTAGTTTGGGGTTGGTTTTTTGGTTGGGTTTTACTTAAGATTTTTTGACTTTAGCTTTTCCCCCATATCTTTTTCATAATTTTTATTCTAGGTCTCTAACTTTTACTTACCTTTATTTCAAGCACCCTTTCTTTGTTTATTTTACGTAGCACTTGTAGTAATTTTAGTTTCTATTTTCCTGCATCTTT…	Unmapped	No cDNA
mSK842	MarkmA4	Poor alignment to random fragment of unknown chromsome			ATGGGCCCTGGGAGTCAACAGAAGTCAGAAAAGCTCAGATGTAAGCCTCCTTTCTCTAACATGGATGGTTTTCATGCTCAATATGTGATGCTAGAGACTATCGGCCATGGAGGCTGTGCCACAGTGAAGCTGGCCCAGCACCGCCTCACAGGCACTCATGTGGCTGTCAAAACCATTCAAAAGAGGGGGTATTGGTGCATCCTTATCATGTCTGAGGTAGACTTACTGATGATGGCCGATCATCCAAATGTCATCTCTCTCCTTCAAGTCATTGAGACCAAGAAGAAAGTATACCTCATTATGGAGTTGTGCGAGGGTAAATCACTTTACCAACACATCCGAAAAGCTGGCTACCTGCAGGAGCATGAAGCACGCGCATTATTCAAGCAGCTCTTAAGT…	Unmapped	No cDNA
mSK921	MarkmA6	Poor alignment to random fragment of unknown chromsome			AGAACACCTCTTGTGTTGAGGCCGTCAGTCAGCTTGGCCATTGTTTCTAAGGTAGCATTTATACTTTGTTACCTCAAATGGGGTCTGGGAGTCAACAGAAGTCAGAAAAGCTCAGATCCAAGCCCCCTTTCTCTGAAATGGAGAACTTTCATGCTCAATATGAGATGCTAGGGACTATTGGCCATGGAGGCAGCACAAAGGTGAAGCTGGCCCGACACCGCCTCACAGGCACCCACGTGGCTGTCAAAATGATTCCAAAGAGGGAGTATTGGTGCAAACCTCTCATGTCTGAGGCAGAGTTACTGATGATGGCCGATCATCCGAATATCATCTCTCTCCTTCAAGTCATTGAGACCAAGAAGAAAGTATACCTCATTATGGAGTTGTGTGAGGGTAAAT…	Unmapped	No cDNA
mSK922	MarkmA7	Poor alignment to random fragment of unknown chromsome			AGATATGAGAGTTGTACTAATAAGTACAGTGGCCACACCAGCTTATATTCTAACTTGTACAACTTACATGAGTGCTTCCATCCCCCACATCCACCTGCACCAGCATTGGTGCCTTAGCCATCTGATTGTAATAAGATAAAATCTTAAGCTAGTATTAGTTTTCATGTCCCTGACGGCCATATATATATATAGACATTTCTCAGCCGTTTCCACTTCTTCTGAGAAAACCCTCTTCAGATCACTATCCCAATTATTTTCAATTAACCACTGGGTTCTTTTCTCCTTTTTTTTTTTTTTTAGTTCTTTGTATATTCTAGAATTTTTGATGAGTTTTATAGTAATCATTTACACATTCCCTTGTAGACTTTTGTTCGTTTGTTTGTTTGTTTGTTTGTTTTT…	Unmapped	AJ245453.1
mSK790	AKT2ps	unexpressed pseudogene
mSK874	AurAps1	unexpressed pseudogene
mSK875	AurAps2	unexpressed pseudogene
mSK876	AurBps1	unexpressed pseudogene
mSK880	AurCps1	unexpressed pseudogene
mSK881	AurCps2	unexpressed pseudogene
mSK882	AurCps3	unexpressed pseudogene
mSK883	AurCps4	unexpressed pseudogene
mSK885	AurCps5	unexpressed pseudogene
mSK886	AurCps6	unexpressed pseudogene
mSK878	AurCps7	unexpressed pseudogene
mSK877	AurCps8	unexpressed pseudogene
mSK892	BIKEps	unexpressed pseudogene
mSK906	BRAFps	unexpressed pseudogene
mSK850	CDC2ps1	unexpressed pseudogene
mSK851	CDC2ps2	unexpressed pseudogene
mSK853	CDK4ps1	unexpressed pseudogene
mSK854	CDK4ps2	unexpressed pseudogene
mSK855	CDK4ps3	unexpressed pseudogene
mSK856	CDK4ps4	unexpressed pseudogene
mSK857	CDK4ps5	unexpressed pseudogene
mSK858	CDK4ps6	unexpressed pseudogene
mSK859	CDK4ps7	unexpressed pseudogene
mSK860	CDK6ps1	unexpressed pseudogene
mSK917	CDK6ps2	unexpressed pseudogene
mSK861	CDK7ps	unexpressed pseudogene
mSK862	CDK8ps	unexpressed pseudogene
mSK849	CK1g3ps	unexpressed pseudogene
mSK887	CK2a1ps1	unexpressed pseudogene
mSK888	CK2a1ps2	unexpressed pseudogene
mSK889	CK2a1ps3	unexpressed pseudogene
mSK864	CLK3ps1	unexpressed pseudogene
mSK865	CLK3ps2	unexpressed pseudogene
mSK845	DCAMKL3ps	unexpressed pseudogene
mSK868	ERK1ps1	unexpressed pseudogene
mSK869	ERK1ps2	unexpressed pseudogene
mSK870	ERK1ps3	unexpressed pseudogene
mSK871	ERK1ps4	unexpressed pseudogene
mSK872	ERK1ps5	unexpressed pseudogene
mSK918	ERK1ps6	unexpressed pseudogene
mSK927	FERps	unexpressed pseudogene
mSK902	FGFR3ps	unexpressed pseudogene
mSK867	GSK3Aps	unexpressed pseudogene
mSK891	IKKaps	unexpressed pseudogene
mSK904	ILKps	unexpressed pseudogene
mSK928	IRAK2ps	unexpressed pseudogene
mSK899	KHS1ps	unexpressed pseudogene
mSK920	LIMK1ps	unexpressed pseudogene
mSK901	MAP2K3ps	unexpressed pseudogene
mSK898	MAP3K3ps	unexpressed pseudogene
mSK929	MAP3K4ps	unexpressed pseudogene
mSK923	MarkmB2ps	unexpressed pseudogene
mSK814	MarkmBps1	unexpressed pseudogene
mSK829	MarkmBps2	unexpressed pseudogene
mSK817	MarkmCps1	unexpressed pseudogene
mSK815	MarkmCps2	unexpressed pseudogene
mSK811	MarkmCps3	unexpressed pseudogene
mSK802	MarkmCps4	unexpressed pseudogene
mSK806	MarkmCps5	unexpressed pseudogene
mSK796	MarkmDps3	unexpressed pseudogene
mSK797	MarkmDps4	unexpressed pseudogene
mSK809	MarkmDps5	unexpressed pseudogene
mSK800	MarkmEps1	unexpressed pseudogene
mSK821	MarkmEps10	unexpressed pseudogene
mSK795	MarkmEps11	unexpressed pseudogene
mSK798	MarkmEps12	unexpressed pseudogene
mSK793	MarkmEps2	unexpressed pseudogene
mSK832	MarkmEps3	unexpressed pseudogene
mSK834	MarkmEps5	unexpressed pseudogene
mSK799	MarkmEps6	unexpressed pseudogene
mSK810	MarkmEps7	unexpressed pseudogene
mSK924	MarkmEps8	unexpressed pseudogene
mSK803	MarkmEps9	unexpressed pseudogene
mSK805	MarkmFps	unexpressed pseudogene
mSK893	MPSK1ps	unexpressed pseudogene
mSK930	NDR2ps	unexpressed pseudogene
mSK873	NLKps	unexpressed pseudogene
mSK932	PBKps	unexpressed pseudogene
mSK846	PIM2ps	unexpressed pseudogene
mSK933	PKACaps	unexpressed pseudogene
mSK919	PKCzps	unexpressed pseudogene
mSK894	PLK1ps	unexpressed pseudogene
mSK866	PRP4ps	unexpressed pseudogene
mSK925	ROCK1ps	unexpressed pseudogene
mSK934	RYKps	unexpressed pseudogene
mSK926	SNRKps	unexpressed pseudogene
mSK935	SRPK1ps	unexpressed pseudogene
mSK900	STLK5ps	unexpressed pseudogene
mSK905	TAK1ps	unexpressed pseudogene
mSK903	YESps	unexpressed pseudogene

## Sheet: Additional not considered
No EST support
135	CEPK135	mSK818	XM_138612	No est support		chr13:49253352..49264935		ENSMUSG00000037835: hypothetical protein kinase
467	CEPK467	mSK852	XM_484845	No est support		chr1:29991429..31139401		ENSMUSG00000001061: hypothetical protein kinase
746	CEPK580	mSK792	ENSMUST00000063959	No est support		chr5:5804747..5806775		ENSMUSG00000052208: hypothetical protein kinase
748	CEPK582	mSK709	XM_111421	No est support	gnf1m14889_at	chr13:32053489..32173948		ENSMUSG00000044951: hypothetical MLCK related kinase
542	CEPK542	mSK573	XM_136210	No est support	U49951	U49951	chr1:127652995..127695809	MGI:1203481	Ysk4: Yeast Sps1/Ste20-related kinase 4 (S. cerevisiae)
725	CEPP164		XM_485036	No est support		chr2:90249396..90279752		ENSMUSG00000053149: hypothetical Ptprj related sequence, catalytic domain immediately downstream of Ptprj
726	CEPP165		XM_485033	No est support		chr2:90066536..90084371		ENSMUSG00000055031: hypothetical tyrosine phosphatase
Prka regulatory subunits
491	CEPK491	kinase-like	regulatory subunit	AK158562	AK158562	gnf1m10071_a_at	chr11:109319339..109342730	MGI:104878	Prkar1a: protein kinase, cAMP dependent regulatory, type I, alpha(RIalpha, Tse1, Tse-1)
490	CEPK490	kinase-like	regulatory subunit	AF533977	AF533977	gnf1m15156_at	chr9:108694230..108759300	MGI:108025	Prkar2a: protein kinase, cAMP dependent regulatory, type II alpha(RII(alpha))
489	CEPK489	kinase-like	regulatory subunit	BC011424	BC011424	gnf1m00760_at	chr5:136407970..136570404	MGI:97759	Prkar1b: protein kinase, cAMP dependent regulatory, type I beta(RIbeta)
732	CEPK566	kinase-like	regulatory subunit	AK138963	AK138963	gnf1m22797_a_at	chr12:26935697..27059961	MGI:97760	Prkar2b: protein kinase, cAMP dependent regulatory, type II beta(Pkarb2, RII(beta))
myotubularin related motif
790	CEPP169	myotubularin related	AK147332	AK147332	gnf1m22932_at	chr15:89678256..89710636	IPR010569	Sbf1: SET binding factor 1
791	CEPP170	myotubularin related	BC055074	BC055074	gnf1m22638_at	chr7:51274510..51338224	IPR010569	BB128963: myotubularin related
794	CEPP172	myotubularin related	BC054352	BC054352	gnf1m27199_a_at	chr15:12109292..12189614	IPR010569	Pip3ap: phosphatidylinositol-3-phosphatase associated protein
795	CEPP173	myotubularin related	AK132375	AK132375	gnf1m09455_a_at	chr3:96155816..96167467	IPR010569	BC051083: hypothetical myotubularin related protein
PK-like aminoglycoside phosphotransferases
498	CEPK498	CEPK498	kinase-like	kinase-like aminoglycoside phosphotransferase	BC045199	BC045199	chr9:103978436..104055859	MGI:2143169	5730439E10Rik: hypothetical protein kinase-like acyl coA dehydrogenase(NPHP3)
500	CEPK500	CEPK500	kinase-like	kinase-like aminoglycoside phosphotransferase	BC027825	BC027825	chr5:119127274..119174575	MGI:1919235	2410021P16Rik: hypothetical protein kinase-like acyl coA dehydrogenase
