# Supplementary material for: Genome-wide review of transcriptional complexity in mouse protein kinases and phosphatases
Source: Genome Biol. 2006 Jan 26;7(1):R5. doi: 10.1186/gb-2006-7-1-r5 (PMC1431701; doi:10.1186/gb-2006-7-1-r5)
Supplement: Additional data file 3 — An Excel file listing alternative splice junctions identified in the set and the cDNA accession numbers that support them. [file gb-2006-7-1-r5-S3.xls]

## Sheet: README
Support for splice junctions worksheet contains the support for given junctions
C	constitutive for this region
I	intron retention
A	alternative for this region
S	Starts in intron of another form
E	Ends in the intron of another form
Junction sets contains a worksheet with the set of junction alternatives for a given donor or acceptor
left and right correspond to donor and acceptor for + strand or acceptor and donor for - strand

## Sheet: Support for splice junctions
PREGID	TKID	JunctionID	junction positions	type	support	supporting accessions
PREGID	=====	=====
785	182006	182006	3_random	+
785	182006	182006_01A	5101344_5152751	A	1/17 (5%)	Found in BQ880698
785	182006	182006_02A	5101344_5153104	A	16/17 (94%)	Found in BC015080, G370118L10, BU517003, BU514572, BQ931047, BI687526, BI646874, BF165836, PLB00060E11A, K2B30312D14T3, M1B30008K13T3, M2B30024N19T3, M2B30028C06T3, M1B30023H10T3, G8B30046D09T3, G6B30015F02T3
785	182006	182006_04A	5153273_5154764	A	5/8 (62%)	Found in G370118L10, BU519507, BU517003, BU514572, BI646874
785	182006	182006_05A	5153273_5154767	A	3/8 (37%)	Found in BC015080, BQ931047, BI663697
785	182006	182006_06I	5154992_5154993	I	2/6 (33%)	Found in BI646874, G370118L10
785	182006	182006_08A	5154992_5155689	A	4/7 (57%)	Found in BC015080, BU519507, BU517003, BI663697
785	182006	182006_11S	5155688_5155689	S	1/6 (16%)	Found in 4921539L20
785	182006	182006_12I	5155773_5155774	I	3/7 (42%)	Found in 4921539L20, G370118L10, AI430275
785	182006	182006_13A	5155773_5156120	A	4/7 (57%)	Found in BC015080, BU519507, BI663697, AA097860
785	182006	182006_18C	5156186_5156364	C	5/5 (100%)	Found in G370118L10, BI663697, AI430275, AA097860, 4921539L20
785	182006	182006_19C	5207804_5208458	C	7/7 (100%)	Found in BC015080, G370118L10, CA984678, AI325628, AI316823, AA799102, 4921539L20
785	182006	182006_20C	5208587_5208671	C	6/6 (100%)	Found in BC015080, G370118L10, CA984678, BF150326, AI325628, 4921539L20
785	182006	182006_21C	5208753_5208905	C	7/7 (100%)	Found in BC015080, CA984678, BI690777, BF150326, AI325628, AA921262, 4921539L20
785	182006	182006_22IOL	5208938_5208939	I	6/7 (85%)	Found in 4921539L20, CA984678, BF150326, BG085898, BI690777, AA921262, BC015080, BG868460
785	182006	182006_23A	5208938_5208975	A	1/10 (10%)	Found in AI325628
785	182006	182006_24S	5208974_5208975	S	1/9 (11%)	Found in BF608697
785	182006	182006_25I	5208984_5208985	I	1/9 (11%)	Found in BF150326
785	182006	182006_26A	5208984_5209158	A	8/9 (88%)	Found in BC015080, BG085898, CA984678, BI690777, BG868460, BF608697, AA921262, 4921539L20
785	182006	182006_27E	5209248_5209249	E	1/7 (14%)	Found in BG085898
785	182006	182006_28A	5209248_5209907	A	6/7 (85%)	Found in BC015080, G370118L10, BI690777, BG868460, AA921262, 4921539L20
785	182006	182006_29I	5211031_5211032	I	17/18 (94%)	Found in BF163171, BE309579, BI789546, L1B30041D24T3, BF450839, BC002021, BF781603, I8B30061E03T3, I730033N19, BU615007, BF784731, 6720482P16, F6B30327H08T3, CA468313, L8B30010I22T3, PLB00049L12A, L8B30008P12T3, CK331443, BU513196, I8B30078N08T3, 2410044M07, K5B30351E07T3, CA495505, BG173755, L8B30034J10T3
785	182006	182006_30A	5211031_5211067	A	2/45 (4%)	Found in I7B30057F12T3, I7B30095F06T3
785	182006	182006_33S	5211066_5211067	S	17/45 (37%)	Found in K6B30062B15T3, BI101351, BI440225, M1B30008L20T3, G9B30011H13T3, L9B30205F11T3, CB205217, BG808239, CA491093, F630019A21, CA541801, M1B30013B03T3, G9B30023L23T3, L6B30058B04T3, I9B20090A06T3, F6B30044G10T3, CK389757
785	182006	182006_35A	5211164_5211189	A	1/55 (1%)	Found in L1B30041D24T3
785	182006	182006_36A	5211170_5211503	A	54/56 (96%)	Found in BC002021, 6720482P16, I730033N19, 2410044M07, F630019A21, CN672735, CK389757, CK331443, BG077500, CK129499, CB205217, CA541801, CA495505, CA491093, CA468313, BU615007, BU513196, BM938599, BI789546, BI440225, BI329853, BI101351, BG808239, BG173755, BF784731, BF781603, BF450839, BF236784, BF163171, BE332323, BE226396, BE309579, AA277348, AA030756, PLB00049L12A, M1B30008L20T3, I9B20009A08T3…
785	182006	182006_41S	5211502_5211503	S	1/55 (1%)	Found in CA461918
785	182006	182006_43A	5211580_5212605	A	22/56 (39%)	Found in BC002021, 6720482P16, CK129499, CB205217, CA541801, CA491093, CA468313, BU615007, BI440225, BI101351, BG173755, BF784731, BF236784, BE332323, BE309579, AI573517, AA277348, I9B20009A08T3, G6B30001D15T3, I9B20090A06T3, L8B30008P12T3, L8B30010I22T3
785	182006	182006_44A	5211580_5212608	A	34/56 (60%)	Found in I730033N19, 2410044M07, AF295403, F630019A21, CN672735, CK389757, CK331443, BG077500, CA977960, CA495505, CA461918, BU513196, BM938599, BI697148, BI411170, BI329853, BG808239, BF781603, BF163171, AW740651, AA030756, W78293, W59632, PLB00049L12A, M1B30008L20T3, K5B30351E07T3, M1B30013B03T3, I8B30078N08T3, I7B30028F16T3, G9B30023L23T3, L6B30058B04T3, F6B30044G10T3, F6B30019A21T3, L9B30205F…
785	182006	182006_45A	5212734_5212829	A	1/53 (1%)	Found in BI329853
785	182006	182006_46A	5212736_5212779	A	2/53 (3%)	Found in I8B30078N08T3, L6B30058B04T3
785	182006	182006_47A	5212736_5212830	A	50/53 (94%)	Found in BC002021, 6720482P16, I730033N19, 2410044M07, AF295403, F630019A21, CN672735, CK389757, CK331443, BG077500, CK129499, CK032038, CB205217, CA977960, CA541801, CA495505, CA468313, CA461918, BU615007, BU513196, BQ102040, BM938599, BI789546, BI697148, BI440225, BI411170, BG808239, BG173755, BF784731, BF781603, BF236784, BF163171, BF137267, BE573810, BE332323, BE309579, AW740651, AI573517, AI…
785	182006	182006_48E	5212946_5212947	E	2/40 (5%)	Found in BM938599, BU615007
785	182006	182006_49AOL	5212946_5213264	A	1/38 (2%)	Found in AW740651	_5213267_5213765
785	182006	182006_50E	5212950_5212951	E	2/38 (5%)	Found in BM938599, BU615007
785	182006	182006_52A	5212950_5213552	A	1/38 (2%)	Found in CK032038
785	182006	182006_53A	5212950_5213765	A	34/40 (85%)	Found in BC002021, 6720482P16, I730033N19, 2410044M07, AF295403, CN672735, CK796014, CK389757, CK331443, BG077500, CK129499, CB205217, CA977960, CA541801, CA468313, BU513196, BI697148, BI440225, BI411170, BI329853, BG871841, BG808239, BF781603, BF452440, BF452406, BF236784, BF163171, BF137267, BE573810, BE332323, BE226396, BE309579, AI573517, I9B20009A08T3
785	182006	182006_59AOL	5213267_5213765	A	1/38 (2%)	Found in AW740651	5212946_5213264_
785	182006	182006_61I	5213626_5213627	I	1/36 (2%)	Found in CK032038
785	182006	182006_62A	5213626_5213765	A	1/38 (2%)	Found in BI145025
785	182006	182006_65A	5213724_5213917	A	1/37 (2%)	Found in BI456833
785	182006	182006_66A	5213883_5214343	A	1/26 (3%)	Found in AI573517
785	182006	182006_68A	5213893_5214242	A	20/23 (86%)	Found in BC002021, 6720482P16, I730033N19, 2410044M07, AF005036, NM_011886, AF295403, CN672735, CK796014, CK389757, BG077500, CA977960, BU513196, BI411170, BI329853, BI145025, BG871841, BF452440, BF452406, AA140353
785	182006	182006_69A	5213893_5214246	A	1/23 (4%)	Found in CK032038
785	182006	182006_70S	5214342_5214343	S	3/24 (12%)	Found in AA388176, BF607568, AA879662
785	182006	182006_71A	5214401_5214688	A	18/19 (94%)	Found in BC002021, 6720482P16, I730033N19, 2410044M07, AF005036, NM_011886, AF295403, CK796014, BQ102040, BI145025, BG871841, BF607568, BF452440, BF452406, AI573517, AA879662, AA388176, AA140353
785	182006	182006_72A	5214401_5215439	A	1/17 (5%)	Found in F630019A21
785	182006	182006_74A	5214789_5215439	A	11/12 (91%)	Found in BC002021, 6720482P16, I730033N19, 2410044M07, AF295403, CK796014, BI145025, BG871841, BF607568, AA879662, AA388176
785	182006	182006_75C	5215556_5215812	C	17/17 (100%)	Found in BC002021, 6720482P16, I730033N19, 2410044M07, AF295403, F630019A21, CB201514, BG091107, AI035892, AA879662, AA822797, AA249971, AA168606, AA048238, I8B30067E03T3, I8B30065A19T3, I8B30035G07T3
	=====	=====
18	107191	107191	17	+
18	107191	107191_01I	84737326_84737327	I	2/4 (50%)	Found in C230050N24, A730046G04
18	107191	107191_02A	84737326_84737527	A	2/4 (50%)	Found in D630014L18, PXB00196D08a
18	107191	107191_03A	84738058_84745335	A	1/8 (12%)	Found in A730046G04
18	107191	107191_04A	84738058_84924024	A	7/8 (87%)	Found in C230050N24, D630014L18, AF028009, NM_011104, AF325507, CN677501, PXB00196D08a
18	107191	107191_05A	84745460_84746271	A	1/8 (12%)	Found in A730046G04
18	107191	107191_06C	84924087_85044040	C	6/6 (100%)	Found in C230050N24, D630014L18, AF028009, NM_011104, AF325507, CN677501
18	107191	107191_07C	85044199_85045238	C	5/5 (100%)	Found in C230050N24, D630014L18, AF028009, NM_011104, AF325507
18	107191	107191_08C	85045272_85046529	C	6/6 (100%)	Found in C230050N24, D630014L18, AF028009, NM_011104, AF325507, BU707276
18	107191	107191_09C	85046614_85051843	C	6/6 (100%)	Found in C230050N24, D630014L18, AF028009, NM_011104, AF325507, BU707276
18	107191	107191_10C	85051972_85057939	C	6/6 (100%)	Found in C230050N24, D630014L18, AF028009, NM_011104, CD352448, BU707276
18	107191	107191_11A	85058081_85060530	A	4/5 (80%)	Found in C230050N24, D630014L18, AF028009, NM_011104
18	107191	107191_12S	85060529_85060530	S	1/5 (20%)	Found in AA738659
18	107191	107191_13C	85060626_85063000	C	6/6 (100%)	Found in C230050N24, D630014L18, AF028009, NM_011104, AF325507, AA738659
18	107191	107191_14C	85065820_85132680	C	5/5 (100%)	Found in C230050N24, D630014L18, AF028009, NM_011104, BM950429
18	107191	107191_15C	85132834_85195210	C	5/5 (100%)	Found in C230050N24, D630014L18, AF028009, NM_011104, BM950429
18	107191	107191_16C	85195348_85200643	C	4/4 (100%)	Found in C230050N24, D630014L18, AF028009, NM_011104
18	107191	107191_17C	85200831_85205392	C	7/7 (100%)	Found in C230050N24, D630014L18, AF028009, NM_011104, CD804074, CA318236, BU604118
18	107191	107191_18C	85205538_85229872	C	6/6 (100%)	Found in C230050N24, D630014L18, AF028009, NM_011104, AF325507, CA318236
	=====	=====
658	80584	80584	1	-
658	80584	80584_01C	31214936_31215545	C	38/38 (100%)	Found in G370079M23, I830008L20, I830031H07, C130021B01, BC055039, CO424536, BG081215, CF948782, CF900784, CD806172, CD804755, CD564266, CD559832, CD555550, CD549198, CA577135, CA576835, CA562118, CA557401, CA546854, CA542411, CA536023, CA534763, CA534553, CA463729, CA316544, BQ896425, BM114836, BF147979, AW412057, AW412051, AW227840, AA881005, AA265848, I830015D03, I830019P16, I830011O13, BC0317…
658	80584	80584_02S	31215619_31215620	S	1/43 (2%)	Found in CA546854
658	80584	80584_03A	31215619_31216149	A	43/45 (95%)	Found in U84411, NM_011200, G370079M23, I830008L20, I830031H07, C130021B01, BC055039, CO424536, CN456378, CK793708, CF948782, CF900784, CD804755, CD772016, CD564266, CD555550, CD549198, CB181769, CA976740, CA577876, CA577135, CA576835, CA562118, CA557401, CA534763, CA534553, CA463729, CA316544, BU706786, BU514208, BM114836, BI660489, BI499093, BF147979, AW412057, AW412051, AW227840, AA265848, I83…
658	80584	80584_04S	31215621_31215622	S	1/43 (2%)	Found in CA546854
658	80584	80584_05A	31215621_31216152	A	1/45 (2%)	Found in AA881005
658	80584	80584_07C	31216279_31216551	C	46/46 (100%)	Found in U84411, NM_011200, G370079M23, I830008L20, I830031H07, C130021B01, BC055039, CO424536, CN456378, CK793708, CF948782, CD804755, CD555550, CD549198, CB181769, CA976740, CA577876, CA577791, CA577135, CA576835, CA562118, CA557401, CA534763, CA534553, CA463729, CA316544, BU706786, BU514208, BM114836, BI663103, BI499093, BF147979, BE690423, AW412057, AW412051, AW227840, AA881005, AA432947, AA2…
658	80584	80584_10A	31216643_31217651	A	31/34 (91%)	Found in U84411, NM_011200, G370079M23, I830008L20, I830031H07, BC055039, CN456378, CK793708, CA976740, CA577876, CA577791, CA577135, CA576835, CA562118, CA557401, CA534553, CA463729, BU706786, BU514208, BM114836, BI663103, BI499093, BF147979, BE690423, AW412057, AW412051, AW227840, AA265848, BC031734, PLB00053I02A, PXB01142O09A
658	80584	80584_12I	31217650_31217651	I	3/34 (8%)	Found in I830011O13, I830019P16, I830015D03
658	80584	80584_16A	31218249_31218309	A	2/30 (6%)	Found in CD354717, CA315628
658	80584	80584_17A	31218249_31221162	A	6/31 (19%)	Found in BC055039, CN691175, CK621782, BQ952687, BQ891924, PXB01159K04A
658	80584	80584_19A	31218252_31220610	A	1/31 (3%)	Found in PXB01186G09A
658	80584	80584_20A	31218252_31221162	A	21/31 (67%)	Found in G370079M23, CK628539, CF162234, CD554837, CB520294, CA315780, BU510210, BU053891, BF152368, BE307890, AW907726, BC031734, PNB00006E05A, PLB00225H04A, PXB01191D07A, PXB01190G18A, PXB01195A07A, PXB01161D06A, PXB01154L23A, PXB01194G02A, PXB01194B12A
658	80584	80584_21A	31218963_31221162	A	1/29 (3%)	Found in BQ714509
	=====	=====
25	104463	104463	3	-
25	104463	104463_01A	143355150_143372114	A	1/60 (1%)	Found in CN687531
25	104463	104463_02A	143355443_143355532	A	13/14 (92%)	Found in 4932431F01, F630223H24, C530043P11, NM_178654, BC052073, D030006F11, E330010D20, CN670971, CN536546, CA570370, AI020269, AA921612, AA116335
25	104463	104463_03S	143355612_143355613	S	1/17 (5%)	Found in CA570370
25	104463	104463_04A	143355612_143355817	A	15/17 (88%)	Found in 4932431F01, F630223H24, C530043P11, NM_178654, BC052073, D030006F11, E330010D20, CN536546, CB231344, CA531447, AL364790, AA921612, I0B20017I10T3, I0B20036J04T3, I0B20018O16T3
25	104463	104463_05A	143355924_143360332	A	16/17 (94%)	Found in 4932431F01, F630223H24, C530043P11, NM_178654, BC052073, D030006F11, E330010D20, CN715311, CN692100, CN536546, CB231344, AL364790, AA840420, I0B20017I10T3, I0B20036J04T3, I0B20018O16T3
25	104463	104463_06A	143360474_143361234	A	17/18 (94%)	Found in 4932431F01, F630223H24, C530043P11, NM_178654, BC052073, D030006F11, E330010D20, CO431165, CN715311, CN692100, CA879843, AL363223, AA840420, PXB00212G13a, I0B20017I10T3, I0B20036J04T3, I0B20018O16T3
25	104463	104463_07A	143361310_143362469	A	23/25 (92%)	Found in 4932431F01, F630223H24, C530043P11, NM_178654, BC052073, D030006F11, E330010D20, CO431165, CN715311, CN692100, CF914683, CF899129, CF735653, CD563819, CD550799, CA879843, CA531447, BF147177, AL363223, AI510284, AA863703, AA840420, PXB00212G13a
25	104463	104463_08A	143361520_143362469	A	1/25 (4%)	Found in B230361G21
25	104463	104463_10AOL	143362531_143362662	A	1/25 (4%)	Found in CD550799	_143362664_143364986
25	104463	104463_11A	143362531_143364983	A	23/25 (92%)	Found in 4932431F01, C530043P11, NM_178654, BC052073, D030006F11, B230361G21, E330010D20, CO431165, CN692100, CN672204, CK128459, CF914683, CF899129, CF735771, CF735653, CD563819, CA879843, CA531447, AL363223, AI510284, AA863703, AA840420, PXB00212G13a
25	104463	104463_12AOL	143362664_143364986	A	1/25 (4%)	Found in CD550799	143362531_143362662_
25	104463	104463_14A	143365155_143368842	A	1/21 (4%)	Found in CA879843
25	104463	104463_15A	143365159_143370790	A	18/21 (85%)	Found in 4932431F01, C530043P11, NM_178654, BC052073, D030006F11, B230361G21, E330010D20, CO431165, CN672204, CK128459, CF916085, CF914683, CF899129, CF735771, CF735653, CD563819, BG863778, PXB00212G13a
25	104463	104463_16A	143366296_143370790	A	1/21 (4%)	Found in 4631416I22
25	104463	104463_18A	143370881_143370959	A	24/25 (96%)	Found in 4932431F01, F630223H24, C530043P11, NM_178654, BC052073, D030006F11, B230361G21, 4631416I22, CO431165, CN672204, CN536302, CN531106, CK128459, CF916085, CF914683, CF899129, CF735771, CF735653, CF734427, CD563819, BG863778, AI553004, AA426816, I9B20032P16T3
25	104463	104463_19A	143371034_143371141	A	25/26 (96%)	Found in 4932431F01, F630223H24, C530043P11, NM_178654, BC052073, D030006F11, B230361G21, 4631416I22, CO431165, CN672204, CN536302, CN531106, CK128459, CF916085, CF914683, CF899129, CF735771, CF735653, CF734427, CD563819, CB289912, CA572977, BU517932, BG863778, I9B20032P16T3
25	104463	104463_20A	143371271_143371678	A	25/26 (96%)	Found in 4932431F01, F630223H24, C530043P11, NM_178654, BC052073, D030006F11, B230361G21, CO431165, CO430068, CO045897, CN672204, CN536302, CN531106, CK128459, CF916085, CF914683, CF899129, CF735653, CF734427, CB289912, CA572977, BU517932, BG970442, BG863778, I9B20032P16T3
25	104463	104463_22S	143371751_143371752	S	2/21 (9%)	Found in I9B20032P16T3, CK128459
25	104463	104463_23A	143371751_143372008	A	1/22 (4%)	Found in CO045897
25	104463	104463_24A	143371804_143372008	A	18/20 (90%)	Found in 4932431F01, F630223H24, C530043P11, NM_178654, BC052073, D030006F11, B230361G21, CN716854, CN536302, CN531106, CF916085, CF904183, CF734427, CB289912, CA572977, CA538260, BU517932, BG970442
25	104463	104463_25E	143372113_143372114	E	4/24 (16%)	Found in CN724880, BG921347, CN533813, CF916499
25	104463	104463_26C	143372182_143372844	C	19/19 (100%)	Found in 4932431F01, F630223H24, C530043P11, NM_178654, BC052073, D030006F11, B230361G21, 4631416I22, CO045897, CN724880, CN716854, CN687531, CN533813, CF916499, CF904183, CB289912, CA538260, BG970442, BG921347
25	104463	104463_28A	143372915_143373228	A	1/25 (4%)	Found in CF531674
25	104463	104463_29A	143372919_143373231	A	24/25 (96%)	Found in 4932431F01, F630223H24, C530043P11, NM_178654, BC052073, D030006F11, B230361G21, 4631416I22, CO430068, CO045897, CN724880, CN687531, CN533813, CN533164, CK637303, CF916499, CF904183, CB289912, CB245293, CA892657, CA538260, BG970442, BG921347, BE305628
25	104463	104463_32A	143373374_143381853	A	33/34 (97%)	Found in 4932431F01, F630223H24, C530043P11, NM_178654, BC052073, D030006F11, B230361G21, 4631416I22, CN724880, CN721402, CN687531, CN534638, CN533813, CN533164, CN530444, CN455206, CK637303, BG078640, CF916499, CF904183, CF747442, CF531674, CB245293, CA892657, CA538260, BU058577, BI987671, BI987650, BG970442, BG921347, BG242738, BE305628, PXB00178J10a
25	104463	104463_33A	143373374_143382835	A	1/40 (2%)	Found in CO045897
25	104463	104463_34A	143381962_143382835	A	33/35 (94%)	Found in 4932431F01, F630223H24, C530043P11, NM_178654, BC052073, D030006F11, B230361G21, 4631416I22, CN724880, CN721402, CN537673, CN534638, CN533813, CN533164, CN530444, CN532241, CN455206, CK637303, CK635740, BG078640, CF916499, CF908022, CF747442, CF536457, CF531674, CD564239, CB245293, CA892657, BU058577, BI987671, BI987650, BG242738, PXB00178J10a
25	104463	104463_35E	143382834_143382835	E	1/35 (2%)	Found in BE133327
25	104463	104463_36C	143383020_143390423	C	42/42 (100%)	Found in 4932431F01, F630223H24, C530043P11, NM_178654, BC052073, D030006F11, B230361G21, 4631416I22, CO045561, CN724880, CN721402, CN708312, CN707753, CN537673, CN536586, CN534638, CN534042, CN533706, CN533164, CN530444, CN532241, CN528951, CN455206, CK637303, CK635761, CK635740, CK622475, BG078640, CF908022, CF747442, CF728935, CF536457, CF531674, CD564239, CB245293, CA892657, CA557468, BU05857…
25	104463	104463_37C	143390636_143390726	C	40/40 (100%)	Found in 4932431F01, F630223H24, C530043P11, NM_178654, BC052073, B230361G21, 4631416I22, CO045561, CO045226, CN708312, CN707753, CN705253, CN538432, CN538276, CN536586, CN536553, CN536073, CN534042, CN533706, CN533334, CN532991, CN532241, CN529907, CN528951, CK637714, CK637237, CK635761, CK635740, CK622475, BG078640, CF728935, CF539832, CF536457, CF531674, CB245293, CA557468, BU058577, BI987671,…
25	104463	104463_38A	143401343_143414986	A	26/27 (96%)	Found in 4932431F01, F630223H24, C530043P11, NM_178654, BC052073, B230361G21, 6030436C20, 4631416I22, CO045226, CN719692, CN705253, CN701440, CN538276, CN536553, CN535041, CN529907, CN528951, CK637366, CK635761, CK391064, CF909866, CF162994, BQ936254, BI104284, BF781674, PXB00193J24a
25	104463	104463_39A	143401343_143443273	A	1/35 (2%)	Found in CA885855
25	104463	104463_40S	143415202_143415203	S	1/24 (4%)	Found in CF162994
25	104463	104463_41A	143415202_143415236	A	2/24 (8%)	Found in BC052073, BQ771003
25	104463	104463_42I	143415235_143415236	I	18/21 (85%)	Found in CN536553, CK637366, PXB00160P08a, CA326784, M5BC1081N12T3, 4631416I22, NM_178654, CK391064, B230361G21, CN538276, BQ936254, M5BC1095H14T3, 6030436C20, M5BC1048K21T3, C530043P11, PXB00056P20a, 4932431F01, BI104284, PXB00193J24a, F630223H24
25	104463	104463_43A	143415286_143443273	A	15/16 (93%)	Found in 4932431F01, F630223H24, BC052073, B230361G21, 6030436C20, 4631416I22, CA326784, BQ936254, BQ771003, PXB00160P08a, PXB00056P20a, M5BC1048K21T3, M5BC1081N12T3, M5BC1095H14T3, M1B30001J07T3
25	104463	104463_44A	143443456_143443542	A	1/15 (6%)	Found in CA885855
25	104463	104463_45I	143443541_143443542	I	14/15 (93%)	Found in PXB00160P08a, CA326784, M5BC1081N12T3, 4631416I22, BC052073, B230361G21, M1B30001J07T3, M5BC1095H14T3, 6030436C20, BQ771003, M5BC1048K21T3, PXB00056P20a, 4932431F01, F630223H24
	=====	=====
679	106650	106650	10	+
679	106650	106650_01I	122455620_122455621	I	4/5 (80%)	Found in 6330571E01, A430077F16, D130048N03, A730057L01
679	106650	106650_02A	122455620_122455664	A	1/5 (20%)	Found in PXB00183D21a
679	106650	106650_03C	122559103_122580528	C	14/14 (100%)	Found in 6330571E01, D130048N03, I830002I12, A430075L18, NM_176919, A430077F16, BC052910, A730057L01, 4833441J07, CA580098, CA578519, CA577541, CA576977, K4B30009I18T3
679	106650	106650_04I	122580689_122580690	I	13/13 (100%)	Found in CA578519, CA580098, 6330571E01, 4833441J07, A430077F16, NM_176919, D130048N03, A430075L18, I830002I12, CA576977, CA577541, A730057L01, BC052910
679	106650	106650_05A	122580689_122580746	A	1/14 (7%)	Found in BI739433
679	106650	106650_06A	122580872_122592721	A	13/14 (92%)	Found in 6330571E01, D130048N03, I830002I12, A430075L18, NM_176919, A430077F16, BC052910, A730057L01, 4833441J07, CA578519, CA576977, BI739433, BE373339
679	106650	106650_07S	122592720_122592721	S	1/14 (7%)	Found in AW988658
679	106650	106650_08A	122592833_122596920	A	1/11 (9%)	Found in AW988658
679	106650	106650_09A	122592833_122636695	A	10/11 (90%)	Found in 6330571E01, D130048N03, I830002I12, A430075L18, NM_176919, A430077F16, BC052910, BQ933368, BI739433, BE373339
679	106650	106650_10C	122636779_122658036	C	12/12 (100%)	Found in 6330571E01, D130048N03, I830002I12, A430075L18, NM_176919, A430077F16, BC052910, BQ933368, BI739433, BI414182, BE572774, BE373339
679	106650	106650_11C	122675641_122684104	C	3/3 (100%)	Found in PHB00002L06a, L0B30001L04T3, L0B30035G24T3
679	106650	106650_12C	122684167_122687461	C	13/13 (100%)	Found in 6330571E01, D130048N03, I830002I12, A430075L18, NM_176919, A430077F16, BC052910, BQ933368, BI739433, 5730406A11, PHB00002L06a, L0B30001L04T3, L0B30035G24T3
679	106650	106650_13C	122687568_122700909	C	13/13 (100%)	Found in 6330571E01, D130048N03, I830002I12, A430075L18, NM_176919, A430077F16, BC052910, BQ933368, BI739433, BE911667, 5730406A11, PHB00002L06a, L0B30035G24T3
679	106650	106650_14E	122701060_122701061	E	3/7 (42%)	Found in A430077F16, NM_176919, A430075L18
679	106650	106650_15A	122701060_122720776	A	4/7 (57%)	Found in 6330571E01, D130048N03, I830002I12, BC052910
	=====	=====
183	160407	160407	9	-
183	160407	160407_01C	120956800_120958423	C	2/2 (100%)	Found in A730098P15, NM_177589
183	160407	160407_02A	120958484_120961851	A	2/4 (50%)	Found in A730098P15, NM_177589
183	160407	160407_03A	120960062_120961851	A	2/4 (50%)	Found in CD769635, BU946109
183	160407	160407_04A	120961936_121039540	A	4/5 (80%)	Found in A730098P15, NM_177589, BU946109, BM938704
183	160407	160407_05A	120961976_121039540	A	1/5 (20%)	Found in CD769635
183	160407	160407_06S	121039725_121039726	S	1/5 (20%)	Found in CD769635
183	160407	160407_07A	121039725_121067075	A	4/6 (66%)	Found in A730098P15, NM_177589, BU946109, BM938704
183	160407	160407_08E	121067074_121067075	E	1/5 (20%)	Found in 4922503L23
183	160407	160407_09C	121067173_121074326	C	5/5 (100%)	Found in 4922503L23, A730098P15, NM_177589, BU946109, BM938704
183	160407	160407_10A	121074492_121097126	A	3/4 (75%)	Found in 4922503L23, A730098P15, NM_177589
183	160407	160407_11E	121097125_121097126	E	1/4 (25%)	Found in A830013O05
183	160407	160407_12A	121097231_121101252	A	2/4 (50%)	Found in A730098P15, NM_177589
183	160407	160407_13A	121097231_121101870	A	1/4 (25%)	Found in A830013O05
183	160407	160407_14A	121097231_121120300	A	1/4 (25%)	Found in 4922503L23
183	160407	160407_15S	121102056_121102057	S	2/4 (50%)	Found in NM_177589, A730098P15
183	160407	160407_16A	121102056_121120300	A	1/4 (25%)	Found in A830013O05
183	160407	160407_17C	121120348_121135743	C	2/2 (100%)	Found in A830013O05, 4922503L23
183	160407	160407_18C	121135835_121138896	C	2/2 (100%)	Found in A830013O05, 4922503L23
183	160407	160407_19C	121139040_121139244	C	2/2 (100%)	Found in A830013O05, 4922503L23
183	160407	160407_20C	121139295_121145999	C	2/2 (100%)	Found in A830013O05, 4922503L23
183	160407	160407_21C	121146093_121146187	C	2/2 (100%)	Found in A830013O05, 4922503L23
183	160407	160407_22A	121146238_121151007	A	2/3 (66%)	Found in A830013O05, 4922503L23
183	160407	160407_23E	121151006_121151007	E	1/3 (33%)	Found in 4932415A06
183	160407	160407_24C	121151063_121151200	C	3/3 (100%)	Found in 4932415A06, A830013O05, 4922503L23
183	160407	160407_25C	121151321_121154301	C	4/4 (100%)	Found in 4932415A06, A830013O05, 4922503L23, BU848334
183	160407	160407_26C	121154434_121162215	C	5/5 (100%)	Found in 4932415A06, A830013O05, 4922503L23, CF914080, BU848334
183	160407	160407_27C	121162342_121181919	C	6/6 (100%)	Found in 4932415A06, A830013O05, 4922503L23, CF914080, BU848334, BQ892103
183	160407	160407_28A	121186656_121186874	A	1/6 (16%)	Found in CF914080
183	160407	160407_29A	121186656_121198579	A	5/6 (83%)	Found in 4932415A06, A830013O05, 4922503L23, BQ956237, BQ892103
183	160407	160407_30C	121198662_121202014	C	5/5 (100%)	Found in 4932415A06, A830013O05, 4922503L23, BQ956237, BQ892103
183	160407	160407_31C	121202121_121242832	C	4/4 (100%)	Found in 4932415A06, A830013O05, 4922503L23, BQ956237
183	160407	160407_32A	121242910_121245349	A	1/4 (25%)	Found in A830013O05
183	160407	160407_33A	121242910_121247392	A	3/4 (75%)	Found in 4932415A06, 4922503L23, BQ956237
183	160407	160407_34A	121245377_121247392	A	1/4 (25%)	Found in A830013O05
183	160407	160407_35C	121247438_121249329	C	4/4 (100%)	Found in 4932415A06, A830013O05, 4922503L23, BQ956237
183	160407	160407_36C	121249510_121251120	C	3/3 (100%)	Found in 4932415A06, A830013O05, 4922503L23
183	160407	160407_37C	121251180_121253584	C	3/3 (100%)	Found in 4932415A06, A830013O05, 4922503L23
183	160407	160407_38C	121253688_121254767	C	3/3 (100%)	Found in 4932415A06, A830013O05, 4922503L23
183	160407	160407_39C	121254863_121255548	C	3/3 (100%)	Found in 4932415A06, A830013O05, 4922503L23
183	160407	160407_40C	121255617_121255769	C	3/3 (100%)	Found in 4932415A06, A830013O05, 4922503L23
183	160407	160407_41C	121255887_121257199	C	3/3 (100%)	Found in 4932415A06, A830013O05, 4922503L23
183	160407	160407_42C	121270970_121275260	C	12/12 (100%)	Found in 4932415A06, A830013O05, 4922503L23, CD355131, PXB00017I09X, PXB00703H05a, PXB00017P22a, PXB00153P24a, M2B30002H10T3, M1B30025F12T3, M1B30031B21T3, M1B30027D21T3
	=====	=====
399	111995	111995	13	+
399	111995	111995_01C	51630801_51644743	C	7/7 (100%)	Found in F420003H05, 8430401I19, U36776, 9830169A11, C330013E14, PXB00714H03a, PXB00119J19a
399	111995	111995_02C	51645199_51646242	C	11/11 (100%)	Found in F420003H05, BC065121, 8430401I19, U36776, U25685, Z49877, NM_011518, 9830169A11, C330013E14, PXB00714H03a, PXB00119J19a
399	111995	111995_03C	51646402_51654748	C	9/9 (100%)	Found in F420003H05, BC065121, 8430401I19, U36776, U25685, Z49877, NM_011518, 9830169A11, C330013E14
399	111995	111995_04C	51654886_51656627	C	9/9 (100%)	Found in F420003H05, BC065121, 8430401I19, U36776, U25685, Z49877, NM_011518, 9830169A11, C330013E14
399	111995	111995_05C	51656708_51657192	C	9/9 (100%)	Found in F420003H05, BC065121, 8430401I19, U36776, U25685, Z49877, NM_011518, 9830169A11, C330013E14
399	111995	111995_06E	51657223_51657224	E	1/10 (10%)	Found in 9830169A11
399	111995	111995_07A	51657223_51658655	A	8/10 (80%)	Found in F420003H05, BC065121, 8430401I19, U36776, U25685, Z49877, NM_011518, CK388868
399	111995	111995_08A	51657223_51665606	A	1/8 (12%)	Found in C330013E14
399	111995	111995_09A	51658723_51665606	A	6/7 (85%)	Found in F420003H05, BC065121, 8430401I19, U36776, U25685, CK388868
399	111995	111995_10C	51665693_51666837	C	7/7 (100%)	Found in F420003H05, BC065121, 8430401I19, U36776, U25685, CK388868, C330013E14
399	111995	111995_11C	51667014_51672190	C	9/9 (100%)	Found in F420003H05, BC065121, 8430401I19, U36776, U25685, Z49877, NM_011518, CK388868, C330013E14
399	111995	111995_12C	51672399_51674757	C	8/8 (100%)	Found in F420003H05, BC065121, 8430401I19, U36776, U25685, Z49877, NM_011518, C330013E14
399	111995	111995_13C	51674946_51676017	C	7/7 (100%)	Found in F420003H05, BC065121, 8430401I19, U36776, Z49877, NM_011518, C330013E14
399	111995	111995_14C	51676157_51677192	C	8/8 (100%)	Found in F420003H05, BC065121, 8430401I19, U36776, Z49877, NM_011518, CF161707, C330013E14
399	111995	111995_15E	51677304_51677305	E	1/10 (10%)	Found in C330013E14
399	111995	111995_16A	51677304_51679875	A	9/10 (90%)	Found in F420003H05, BC065121, 8430401I19, U25685, Z49877, NM_011518, CF161707, CA317318, BE647782
	=====	=====
504	104255	104255	5	-
504	104255	104255_01A	21894081_21894507	A	1/7 (14%)	Found in BE983390
504	104255	104255_02I	21894506_21894507	I	6/6 (100%)	Found in 9330154P18, 7120479J06, 9630021E16, BC062941, BC020178, A630008K11
504	104255	104255_03A	21894987_21901219	A	9/10 (90%)	Found in 9330154P18, BC020178, AB006036, NM_009274, 9630021E16, BC062941, A630008K11, 7120479J06, CN702917
504	104255	104255_04E	21901218_21901219	E	1/10 (10%)	Found in CN675098
504	104255	104255_05C	21901311_21901901	C	17/17 (100%)	Found in 9330154P18, BC020178, AB006036, NM_009274, 9630021E16, BC062941, A630008K11, 7120479J06, CN702917, CN675098, BQ879757, BQ714569, BF160582, PXB00144D03g6, PXB00115K20a, PXB00320F12A, K6B30075D07T3
504	104255	104255_06C	21901970_21905683	C	16/16 (100%)	Found in 9330154P18, BC020178, 9630021E16, BC062941, A630008K11, 7120479J06, CN702917, BU704087, BQ879757, BQ714569, BI734658, BE627733, PXB00144D03g6, PXB00115K20a, PXB00320F12A, K6B30075D07T3
504	104255	104255_07C	21905790_21905886	C	13/13 (100%)	Found in 9330154P18, BC020178, 9630021E16, BC062941, A630008K11, CN702917, BU704087, BQ879757, BQ714569, BI734658, BE627733, PXB00144D03g6, PXB00115K20a
504	104255	104255_10S	21905986_21905987	S	2/16 (12%)	Found in PXB00144D03g6, A630008K11
504	104255	104255_11A	21905986_21911415	A	14/16 (87%)	Found in 9330154P18, BC020178, AB006036, NM_009274, 9630021E16, BC062941, CN702917, CF914799, BU743701, BU704087, BI734658, BF160582, BE627733, PXB00115K20a
504	104255	104255_13C	21911882_21912763	C	8/8 (100%)	Found in 9330154P18, BC020178, BC062941, CN699690, CN527361, CF914799, CF748166, PXB00683O15A
504	104255	104255_14A	21912926_21912954	A	1/11 (9%)	Found in CA316592
504	104255	104255_15I	21912953_21912954	I	10/11 (90%)	Found in CN527421, 9330154P18, CN531688, L6B30083E05T3, BC062941, CN699690, BM948316, CN527361, BC020178, CF748166
504	104255	104255_16A	21913012_21914057	A	15/17 (88%)	Found in 9330154P18, BC020178, U92456, 4930524A13, C920019I05, CN699690, CN531688, CN527421, CN527361, CF748166, CD545861, CA316592, BM948316, BF151710, L6B30083E05T3
504	104255	104255_17A	21913012_21915164	A	2/19 (10%)	Found in BC062941, E130018M21
504	104255	104255_18A	21914082_21915164	A	14/21 (66%)	Found in 9330154P18, BC020178, AB006036, NM_009274, U92456, 4930524A13, CN699690, CN531688, CF748166, CF166356, CD545861, CA316592, BI249988, L6B30083E05T3
504	104255	104255_19A	21914082_21915191	A	5/23 (21%)	Found in C920019I05, CN527421, CN527361, BM948316, BF151710
504	104255	104255_21C	21915329_21927642	C	18/18 (100%)	Found in 9330154P18, BC020178, AB006036, NM_009274, U92456, 4930524A13, C920019I05, 3300001N16, BC062941, CN672841, CF748166, CF166356, CD545861, BU512693, BM948316, BI082117, BG805074, E130018M21
504	104255	104255_22A	21927748_21932790	A	21/24 (87%)	Found in 9330154P18, BC020178, AB006036, NM_009274, U92456, 4930524A13, C920019I05, 3300001N16, BC062941, CN702550, CN672841, CF748166, CF166356, CD548258, CD545861, CB204585, BU513077, BU512693, BM948316, BI082117, BG805074
504	104255	104255_23A	21927770_21928376	A	1/22 (4%)	Found in E130018M21
504	104255	104255_24E	21932789_21932790	E	2/23 (8%)	Found in 3110005M20, CB174533
504	104255	104255_25C	21932877_21934247	C	27/27 (100%)	Found in BC020178, AB006036, NM_009274, U92456, 4930524A13, C920019I05, 3300001N16, BC062941, CN702550, CN672841, CF166356, CD548258, CD545861, CD545192, CD543853, CD542444, CB522308, CB204585, CB174533, CA896314, CA468408, BU515913, BU513077, BU512693, BI082117, BG805074, 3110005M20
504	104255	104255_26C	21934334_21935722	C	43/43 (100%)	Found in BC020178, AB006036, NM_009274, U92456, 4930524A13, C920019I05, 3300001N16, BC062941, CN702550, CN672841, CF728060, CF727083, CF553173, CF166356, CD548258, CD545861, CD545192, CD543853, CD542444, CB522308, CB204645, CB204585, CB174533, CA896314, CA539640, CA468408, BU515913, BU513077, BU512693, BI082117, BG805074, BG295566, BF012738, AW701629, AI605657, 3110005M20, PXB00683N05A, PXB00104N…
504	104255	104255_27A	21935830_21952381	A	49/50 (98%)	Found in 9330154P18, BC020178, AB006036, NM_009274, U92456, 4930524A13, C920019I05, 3300001N16, BC062941, CN702550, CF728060, CF727083, CF553173, CD548258, CD545192, CD543853, CD542444, CB522308, CB204645, CB204585, CB174533, CA896314, CA468408, BU515913, BU513077, BU512693, BQ940822, BI082117, BG295566, BF012738, AW701629, AI605657, AA864027, W12836, 3110005M20, PXB00683N05A, PXB00104N16A, PXB00…
504	104255	104255_28E	21952380_21952381	E	1/50 (2%)	Found in PXB01185J15A
504	104255	104255_31A	21952532_22003594	A	35/58 (60%)	Found in 9330154P18, BC020178, AB006036, NM_009274, 4930524A13, C920019I05, 3300001N16, CF728060, CF553173, CB204645, CB204585, CA896314, CA468408, BU515913, BU512693, BQ940822, BI082117, BG295566, AI605657, AA968079, AA864027, W12836, PXB00683N05A, PXB00104N16A, PXB00715B03a, PXB00726L04a, G3B70014H13T3, K2B30040H10T3, K5B30053D09T3, K4B30044A01T3, K5B30327P09T3, L9B30108L20T3, L9B30038K08T3, G7…
504	104255	104255_32A	21952532_22011320	A	1/65 (1%)	Found in BU513077
504	104255	104255_33A	21952532_22062987	A	20/65 (30%)	Found in U92456, BC062941, CN702550, CF727083, CD548258, CD545192, CD543853, CD542444, CB522308, CB174533, BF012738, 3110005M20, PXB00683B04A, M1B30017C17T3, PXB01185J15A, K4B30312A06T3, I0B20010I12T3, I0B20042I23T3, I0B20049H03T3, I0B20024A02T3
504	104255	104255_34A	21952532_22071646	A	1/71 (1%)	Found in PXB00683I20A
504	104255	104255_36A	21952535_22003597	A	1/58 (1%)	Found in CB274044
504	104255	104255_37S	22003657_22003658	S	19/62 (30%)	Found in 9330154P18, AA864027, CA896314, AA968079, BG295566, CF728060, W12836, C920019I05, CA468408, PXB00726L04a, K4B30044A01T3, AI605657, K5B30053D09T3, G3B70014H13T3, CF553173, PXB00104N16A, BQ940822, BC020178, BU512693
504	104255	104255_38A	22003657_22016599	A	3/62 (4%)	Found in CB274044, K4B30310A17T3, K4B30329A16T3
504	104255	104255_39A	22003657_22062987	A	13/62 (20%)	Found in CB204645, CB204585, BU515913, PXB00683N05A, K2B30040H10T3, K5B30327P09T3, L9B30108L20T3, L9B30038K08T3, G7B30012O16T3, L9B30162F18T3, L9B30127K09T3, L1B30016C03T3, L1B30035F17T3
504	104255	104255_41A	22003657_22071646	A	5/68 (7%)	Found in 4930524A13, 3300001N16, AI595541, AA062255, PXB00715B03a
504	104255	104255_42A	22011393_22062987	A	1/43 (2%)	Found in BU513077
504	104255	104255_43A	22016744_22062987	A	2/43 (4%)	Found in K4B30310A17T3, K4B30329A16T3
504	104255	104255_44A	22016744_22071646	A	1/49 (2%)	Found in CB274044
504	104255	104255_46A	22063041_22063125	A	30/45 (66%)	Found in U92456, CN702550, CF727083, CD548258, CD545192, CD542444, CB204645, CB204585, BU515913, BU513077, 3110005M20, PXB00683N05A, PXB00683B04A, K2B30040H10T3, M1B30017C17T3, PXB00167O23a, PXB01185J15A, K4B30039A06T3, I0B20010I12T3, I0B20042I23T3, I0B20049H03T3, K5B30327P09T3, L9B30108L20T3, L9B30038K08T3, G7B30012O16T3, L9B30287H05T3, L9B30162F18T3, I0B20024A02T3, L9B30127K09T3, I0B20012N08T3
504	104255	104255_47A	22063041_22063328	A	1/45 (2%)	Found in K4B30024J01T3
504	104255	104255_48A	22063041_22063581	A	7/45 (15%)	Found in BC062941, CB522308, K4B30310A17T3, K4B30312A06T3, L1B30045E03T3, L1B30016C03T3, L1B30035F17T3
504	104255	104255_49S	22063196_22063197	S	24/40 (60%)	Found in CB204645, K2B30040H10T3, BU513077, L9B30038K08T3, BU515913, PXB00167O23a, L9B30108L20T3, CD542444, CF727083, PXB01185J15A, U92456, CN702550, CB204585, CD545192, PXB00683B04A, L9B30127K09T3, G7B30012O16T3, CD548258, L9B30162F18T3, 3110005M20, L9B30287H05T3, M1B30017C17T3, PXB00683N05A, K4B30039A06T3
504	104255	104255_50A	22063196_22063365	A	1/40 (2%)	Found in I0B20010I12T3
	=====	=====
665	167939	167939	1	-
665	167939	167939_01C	172755531_172756321	C	6/6 (100%)	Found in BE652399, AA048085, AA028820, AA023073, W41278, R0B00011C17Y
	=====	=====
156	84299	84299	4	-
156	84299	84299_01A	132731229_132731240	A	1/5 (20%)	Found in F830112H21
156	84299	84299_02I	132731239_132731240	I	4/5 (80%)	Found in E130019B17, NM_146156, D130012P03, BC058514
156	84299	84299_05A	132733742_132738872	A	18/23 (78%)	Found in BC058514, NM_146156, F830112H21, E130019B17, D130012P03, A830054C09, BC027088, C630029K16, CF903736, CA325091, BQ570592, BQ553641, PXB00084D15a, PXB00182G20a, M1B30049M22T3, F7B30104K07T3, M1B30000M19T3, I9B20023C22T3
156	84299	84299_06AOL	132733742_132739154	A	1/36 (2%)	Found in PKB00003K15A	_132739169_132741024
156	84299	84299_07A	132734167_132738872	A	2/23 (8%)	Found in 9230008I20, PXB00323L02A
156	84299	84299_08E	132738871_132738872	E	2/23 (8%)	Found in PXB00208L11a, E130306L18
156	84299	84299_09EOL	132739153_132739154	E	15/37 (40%)	Found in PXB00208L11a, M1B30031H15T3, M1B30018B08T3, M1B30016E03T3, E130306L18, M1B30042O06T3, BU518109, F7B30311C01T3, L6B30060H07T3, PXB00654J14A, F6B30013P07T3, PXB00661F24A, PLB00017F14A, AI891829, M2B30022C04T3	_132739169_132741024	_132739173_132741787	_132739173_132742253
156	84299	84299_10AOL	132739169_132741024	A	1/35 (2%)	Found in PKB00003K15A	132733742_132739154_
156	84299	84299_11A	132739173_132741787	A	25/35 (71%)	Found in F830112H21, D130012P03, A830054C09, BC027088, C630029K16, 9230008I20, E130306L18, BU518109, BQ570592, BQ553641, R0B00008B06Y, PXB00084D15a, PXB00182G20a, PXB00661F24A, PLB00017F14A, PXB00654J14A, PXB00208L11a, PXB00323L02A, M1B30049M22T3, F7B30104K07T3, M1B30031H15T3, M1B30000M19T3, F7B30311C01T3, F6B30013P07T3, L6B30060H07T3
156	84299	84299_12A	132739173_132742253	A	9/35 (25%)	Found in BC058514, NM_146156, E130019B17, CF903736, AI891829, M1B30016E03T3, M2B30022C04T3, M1B30042O06T3, M1B30018B08T3
	=====	=====
717	108126	108126	5	+
717	108126	108126_01IOL	119798282_119798283	I	2/2 (100%)	Found in 9130017A15, 6430627L16, NM_177242, D030027E24, CF534580, PXB00179D06a
717	108126	108126_02A	119798282_119798630	A	1/7 (14%)	Found in AI891692
717	108126	108126_03A	119798785_119822054	A	9/11 (81%)	Found in 6430627L16, 9130017A15, NM_177242, CF534580, BU743685, BF452348, AI891692, BC038622, PXB00179D06a
717	108126	108126_04A	119809769_119822054	A	2/11 (18%)	Found in 7420488I19, PXB00323G02A
717	108126	108126_05C	119822233_119827518	C	12/12 (100%)	Found in 6430627L16, 9130017A15, NM_177242, 7420488I19, CO430942, CF897988, CF534580, BU743685, AI891692, BC038622, PXB00323G02A, K5B30347L14T3
717	108126	108126_06C	119827716_119831035	C	10/10 (100%)	Found in D030027E24, 6430627L16, 9130017A15, NM_177242, 7420488I19, CO430942, CF897988, BU743685, BC038622, K5B30347L14T3
717	108126	108126_08C	119831158_119833638	C	8/8 (100%)	Found in D030027E24, 6430627L16, 9130017A15, NM_177242, 7420488I19, CO430942, BC038622, PXB00323M16A
717	108126	108126_09C	119833768_119834744	C	8/8 (100%)	Found in D030027E24, 6430627L16, 9130017A15, NM_177242, 7420488I19, CO430942, BE656030, BC038622
	=====	=====
235	226767	226767	10	+
235	226767	226767_04I	80013605_80013606	I	5/5 (100%)	Found in F830205I24, F830212K01, FLB00002C03A, G270046F13, F830019B22, AF129870, NM_011492
235	226767	226767_05A	80013605_80013616	A	1/8 (12%)	Found in BM948516
235	226767	226767_06A	80013961_80022047	A	2/38 (5%)	Found in G270046F13, FLB00002C03A
235	226767	226767_08A	80014152_80014910	A	1/38 (2%)	Found in BE951985
235	226767	226767_09A	80014152_80022047	A	35/38 (92%)	Found in F830205I24, F830212K01, AF129870, NM_011492, AB015801, BC052379, AF145287, AF151711, F830019B22, CO428750, CO424672, CO424479, CN718561, CN661183, BG080328, CF909513, CA571044, CD353117, CA885845, CA885357, CA542072, CA536671, CA534977, CA317779, BM948516, BI985281, BI816749, BI687031, BI557561, BI331798, BF299636, BF236253, BF016595, BE288890, AA408041
235	226767	226767_11A	80022130_80022724	A	34/36 (94%)	Found in F830205I24, F830212K01, AF129870, NM_011492, AB015801, BC052379, AF145287, AF151711, F830019B22, G270046F13, CO424672, CN718561, CN661183, BG080328, CF909513, CA571044, CD353117, CA978087, CA885845, CA885357, CA542072, CA536671, CA534977, BU918416, BI985281, BI687031, BI557561, BI331798, BI147653, BF299636, BF236253, BF016595, AA222428, FLB00002C03A
235	226767	226767_12S	80022723_80022724	S	2/36 (5%)	Found in 1190005L10, R0B00019N13Y
235	226767	226767_13A	80022813_80023278	A	36/37 (97%)	Found in F830205I24, F830212K01, AF129870, NM_011492, AB015801, BC052379, AF145287, AF151711, F830019B22, G270046F13, 1190005L10, CO046433, CN718561, CN661183, CN660610, BG080328, CF909513, CA571044, CD353117, CA978087, CA536671, CA534977, BU918416, BU707854, BI985281, BI687031, BI147653, BF299636, BF133970, BF016595, BE650619, BE290442, AW911691, R75141, R0B00019N13Y, FLB00002C03A
235	226767	226767_14A	80022813_80023320	A	1/38 (2%)	Found in AA798897
235	226767	226767_15I	80023409_80023410	I	2/30 (6%)	Found in BU918416, AW911691
235	226767	226767_16A	80023409_80023478	A	1/31 (3%)	Found in AA798897
235	226767	226767_17I	80023410_80023411	I	2/30 (6%)	Found in BU918416, AW911691
235	226767	226767_19A	80023410_80023478	A	28/31 (90%)	Found in F830205I24, F830212K01, AF129870, NM_011492, AB015801, BC052379, AF145287, AF151711, F830019B22, G270046F13, 1190005L10, CO046433, CN718561, CF729609, CD353117, CB601645, CA978087, CA534977, CA317779, BU707854, BI687031, BI147653, BG863833, BF133970, BE650619, BE290442, R75141, R0B00019N13Y
235	226767	226767_22A	80023614_80023899	A	24/25 (96%)	Found in F830205I24, F830212K01, AF129870, NM_011492, AB015801, BC052379, AF145287, AF151711, F830019B22, G270046F13, 1190005L10, CO046433, CF729609, CD353117, CB601645, CA978087, BU918416, BG863833, BE650619, BE290442, AI550915, AA798897, AA545690, R0B00019N13Y
235	226767	226767_23S	80023898_80023899	S	1/25 (4%)	Found in BG864091
235	226767	226767_24AOL	80024025_80024216	A	1/25 (4%)	Found in BG286171	_80024221_80024296
235	226767	226767_25A	80024026_80024290	A	24/25 (96%)	Found in F830212K01, AF129870, NM_011492, AB015801, BC052379, AF145287, AF151711, F830019B22, G270046F13, 1190005L10, CO046433, CF729609, CD353117, CB182332, CA978087, CA322376, CA322372, BG864091, BE650619, BE290442, AI550915, AA798897, AA545690, R0B00019N13Y
235	226767	226767_26AOL	80024221_80024296	A	1/25 (4%)	Found in BG286171	80024025_80024216_
235	226767	226767_27A	80024347_80025149	A	18/19 (94%)	Found in F830212K01, AF129870, NM_011492, AB015801, BC052379, AF145287, AF151711, F830019B22, G270046F13, 1190005L10, CF729609, CB182332, CA322372, BI731813, BG286171, AI550915, AA798897, AA545690
235	226767	226767_28A	80024347_80025203	A	1/20 (5%)	Found in CA322376
235	226767	226767_29S	80025202_80025203	S	1/22 (4%)	Found in CF104217
235	226767	226767_31A	80025345_80025636	A	3/26 (11%)	Found in F830019B22, CF729609, CD565465
235	226767	226767_32A	80025345_80027150	A	22/26 (84%)	Found in F830205I24, F830212K01, AF129870, NM_011492, AB015801, BC052379, AF145287, AF151711, G270046F13, 1190005L10, CB600172, CB182332, CA322376, CA322372, BM946239, BI731813, BI110860, BG298753, BF783342, AI181595, AA545690, W08018
235	226767	226767_34AOL	80025348_80025740	A	1/26 (3%)	Found in CF104217	_80025742_80027155
235	226767	226767_35EOL	80025742_80025743	E	1/25 (4%)	Found in CD565465	80025348_80025740_
235	226767	226767_36AOL	80025742_80027155	A	1/25 (4%)	Found in CF104217	80025348_80025740_
235	226767	226767_37A	80026945_80027150	A	1/24 (4%)	Found in F830019B22
235	226767	226767_38C	80027356_80027501	C	19/19 (100%)	Found in F830205I24, F830212K01, AF129870, NM_011492, AB015801, BC052379, AF145287, F830019B22, G270046F13, 1190005L10, CF982422, CF104217, CA322376, BM946239, BI110860, BE632730, AI585431, AA612238, AA198899
	=====	=====
219	221907	221907	10	+
219	221907	221907_01A	40214405_40269157	A	3/23 (13%)	Found in 4732423C17, PXB00050J09a, L9B30025N15T3
219	221907	221907_02A	40224503_40269157	A	15/23 (65%)	Found in D730031K06, E130118K14, NM_198164, AK122421, CK780436, CF733928, CF723355, CB525146, BU503275, BG093933, BC048908, PXB00675H23A, K2B30051K24T3, L0B30012J06T3, L6B30001C04T3
219	221907	221907_03A	40224503_40309310	A	5/22 (22%)	Found in M5C1016E09, CF536494, M5BC1018B19T3, M5BC1016E09T3, M5BC1095K22T3
219	221907	221907_06A	40269232_40309310	A	15/20 (75%)	Found in D730031K06, E130118K14, NM_198164, AK122421, 4732423C17, CK780436, CF733928, CF723355, CB525146, BU503275, BG093933, BC048908, L0B30012J06T3, L9B30025N15T3, L6B30001C04T3
219	221907	221907_11C	40309420_40311078	C	16/16 (100%)	Found in D730031K06, M5C1016E09, E130118K14, NM_198164, AK122421, 4732423C17, CK780436, CF733928, CF723355, CF536494, CB525146, BU503275, BC048908, M5BC1018B19T3, M5BC1016E09T3, M5BC1095K22T3
219	221907	221907_12A	40311218_40329678	A	13/15 (86%)	Found in D730031K06, M5C1016E09, E130118K14, NM_198164, AK122421, CK780436, CF733928, CF723355, CB246304, BU704390, BE534783, BC048908, M5BC1018B19T3
219	221907	221907_13A	40311218_40342488	A	2/15 (13%)	Found in 4732423C17, CB525146
219	221907	221907_14A	40329735_40342488	A	9/14 (64%)	Found in D730031K06, M5C1016E09, AK122421, CK780436, CF733928, CF723355, BU704390, BE534783, BC048908
219	221907	221907_15A	40329735_40345429	A	3/15 (20%)	Found in E130118K14, NM_198164, CB246304
219	221907	221907_17A	40342619_40345429	A	9/12 (75%)	Found in D730031K06, M5C1016E09, AK122421, 4732423C17, CF733928, CF723355, CF537729, BU704390, BC048908
219	221907	221907_18C	40345572_40345736	C	13/13 (100%)	Found in D730031K06, M5C1016E09, E130118K14, NM_198164, AK122421, 4732423C17, CF726466, CF537729, CB246304, BU704390, BI654166, BF783618, BC048908
219	221907	221907_19C	40345805_40351419	C	13/13 (100%)	Found in D730031K06, M5C1016E09, E130118K14, NM_198164, AK122421, BC030312, 4732423C17, CF726466, CF537729, CB246304, BU704390, BI654166, BC048908
219	221907	221907_20C	40351491_40352007	C	13/13 (100%)	Found in D730031K06, M5C1016E09, E130118K14, NM_198164, AK122421, BC030312, 4732423C17, CF726466, CF537729, CB246304, BU704390, BI654166, BC048908
219	221907	221907_21C	40352104_40352739	C	11/11 (100%)	Found in D730031K06, M5C1016E09, E130118K14, NM_198164, AK122421, BC030312, 4732423C17, CF743392, CF726466, BI654166, BC048908
219	221907	221907_22A	40352817_40353552	A	12/13 (92%)	Found in D730031K06, M5C1016E09, E130118K14, NM_198164, AK122421, BC030312, 4732423C17, CF745153, CF743392, CF726466, CD350062, BI654166
219	221907	221907_23A	40352895_40353552	A	1/13 (7%)	Found in BC048908
219	221907	221907_24C	40353818_40355525	C	10/10 (100%)	Found in D730031K06, M5C1016E09, E130118K14, NM_198164, AK122421, BC030312, 4732423C17, CF745153, BI654166, BC048908
	=====	=====
51	151539	151539	4	-
51	151539	151539_03A	114653975_114654288	A	6/13 (46%)	Found in BC060703, AB093264, CF539949, CA543244, BQ442302, BQ442240
51	151539	151539_04A	114653978_114654288	A	7/13 (53%)	Found in U02313, NM_008641, 1200012K12, CN696803, CN459194, CA558697, BU921525
51	151539	151539_06A	114654481_114654566	A	19/20 (95%)	Found in BC060703, U02313, NM_008641, AB093264, 1200012K12, CN696803, CN459194, CF895564, CF539949, CD553171, CA558697, BU921525, BQ442302, BQ442240, BI416091, BI143595, BG966495, BF124828, M1B30031L05T3
51	151539	151539_07A	114654481_114654585	A	1/20 (5%)	Found in BU515428
51	151539	151539_13C	114654702_114655145	C	14/14 (100%)	Found in BC060703, U02313, NM_008641, AB093264, 1200012K12, CN459194, CF895564, CD553171, BU921525, BU706282, BU610780, BI416091, BI143595, M1B30031L05T3
51	151539	151539_15A	114655267_114655457	A	11/12 (91%)	Found in BC060703, U02313, NM_008641, AB093264, 1200012K12, CF895564, CF170193, CD553171, BU706282, BU610780, BI143595
51	151539	151539_16I	114655456_114655457	I	1/12 (8%)	Found in BG085604
51	151539	151539_17S	114655595_114655596	S	2/15 (13%)	Found in CF895564, BU610780
51	151539	151539_18A	114655595_114656098	A	1/15 (6%)	Found in CF170193
51	151539	151539_19A	114655683_114656098	A	12/13 (92%)	Found in BC060703, U02313, NM_008641, AB093264, 1200012K12, BG085604, CF909434, CF908850, BU706282, BI250671, BI143595, AA624094
51	151539	151539_20C	114656292_114656389	C	13/13 (100%)	Found in BC060703, U02313, NM_008641, AB093264, 1200012K12, BG085604, CF909434, CF908850, CF743521, BU706282, BQ179519, BE533895, AA624094
51	151539	151539_21C	114656663_114656855	C	11/11 (100%)	Found in BC060703, U02313, NM_008641, AB093264, 1200012K12, CN681644, CF743521, BU613629, BQ179519, BI685152, BG296242
51	151539	151539_22A	114657009_114657320	A	15/16 (93%)	Found in BC060703, U02313, NM_008641, AB093264, 1200012K12, CN681644, CN678665, CF743521, CA319124, BU613629, BM947290, BI685152, BG296242, AW322831, R0B00009A20Y
51	151539	151539_23A	114657009_114657383	A	1/18 (5%)	Found in BM944305
51	151539	151539_24C	114657429_114657569	C	18/18 (100%)	Found in BC060703, U02313, NM_008641, AB093264, 1200012K12, CN681644, CN678665, CF743521, CA319124, BU613629, BQ900537, BQ180056, BM947290, BM944305, BI685152, BG296242, AW322831, R0B00009A20Y
51	151539	151539_25C	114657691_114657932	C	15/15 (100%)	Found in BC060703, U02313, NM_008641, AB093264, 1200012K12, CN681644, CN678665, CK633885, CA319124, BU613629, BQ900537, BQ180056, BM962987, BM947290, BM944305
51	151539	151539_26C	114658033_114658494	C	14/14 (100%)	Found in BC060703, U02313, NM_008641, AB093264, CN678665, CK633885, CA568238, BU613629, BQ900537, BQ180056, BM962987, BM947290, BM944879, BM944305
51	151539	151539_28C	114658659_114659334	C	16/16 (100%)	Found in BC060703, U02313, NM_008641, AB093264, CN678665, CK633885, CD348089, BU708840, BQ900537, BQ770916, BQ180056, BM964351, BM962987, BM944879, BM944305, BF785797
51	151539	151539_30C	114659466_114660448	C	16/16 (100%)	Found in BC060703, U02313, NM_008641, AB093264, CK633885, CD349891, CD348089, CB526689, CB244216, BU708840, BU701788, BQ770916, BM964351, BM944879, BM944305, BF785797
51	151539	151539_32C	114660586_114661464	C	28/28 (100%)	Found in BC060703, U02313, NM_008641, AB093264, CN535718, CN534571, CN459426, CN458056, CN457301, CN455336, CK633885, CF534890, CD349891, CD348089, CD348081, CB526689, CB244216, CA749442, CA324027, BU708840, BU708531, BU701788, BQ771110, BQ770916, BQ770465, BM964351, BM944879, BF785797
51	151539	151539_33S	114661647_114661648	S	2/34 (5%)	Found in BQ770916, BM964351
51	151539	151539_34A	114661647_114662104	A	1/33 (3%)	Found in BU701788
51	151539	151539_35S	114661672_114661673	S	1/32 (3%)	Found in BQ770916
51	151539	151539_36A	114661672_114662104	A	30/32 (93%)	Found in BC060703, U02313, NM_008641, AB093264, CN690946, CN535718, CN534571, CN530445, CN459426, CN458056, CN457301, CN455336, CK636730, CF534890, CF531887, CD349891, CD348405, CD348089, CD348081, CB526689, CA880603, CA878185, CA878107, CA749442, CA324027, BU708840, BU708531, BU701376, BQ771110, BQ770465
51	151539	151539_37C	114662189_114662618	C	40/40 (100%)	Found in BC060703, U02313, NM_008641, AB093264, CO433824, CO433557, CO431312, CN690946, CN535718, CN534571, CN530445, CN459426, CN458056, CN457301, CN455336, CK639924, CK636730, CK636660, CF534890, CF533056, CF531887, CF531569, CD349891, CD348405, CD348081, CB526689, CB519467, CA880603, CA878185, CA878107, CA749442, CA324027, BU708840, BU708531, BU704342, BU701788, BU701376, BU701350, BQ771110, B…
51	151539	151539_38AOL	114662679_114662741	A	5/46 (10%)	Found in CN459687, CN458056, CK639924, CF531582, CA749442	_114662744_114663353
51	151539	151539_39A	114662679_114663350	A	41/46 (89%)	Found in BC060703, U02313, NM_008641, AB093264, CO433824, CO433557, CO431312, CN537277, CN535718, CN534571, CN530445, CN525665, CN459426, CN457301, CN455336, CK636730, CK636660, CF534748, CF534208, CF533056, CF531887, CF531569, CD349891, CD348405, CD348081, CB526689, CB519467, CB518632, CA880603, CA878185, CA878107, CA325161, CA324027, BU708531, BU704342, BU701788, BU701376, BU701350, BQ771110, B…
51	151539	151539_40AOL	114662744_114663353	A	5/46 (10%)	Found in CN459687, CN458056, CK639924, CF531582, CA749442	114662679_114662741_
51	151539	151539_41C	114663482_114665400	C	36/36 (100%)	Found in BC060703, U02313, NM_008641, AB093264, CO433824, CO433557, CO431312, CN534571, CN530445, CN525665, CN459687, CN457301, CK639924, CK636730, CK636660, CF534748, CF534730, CF534208, CF533056, CF531887, CF531582, CF531569, CD348405, CB723203, CB519467, CB518632, CA880603, CA878185, CA878107, CA325161, CA324027, BU708531, BU704342, BU701376, BU701350, BQ770465
51	151539	151539_42C	114665501_114667905	C	34/34 (100%)	Found in BC060703, AB093264, CO433824, CO433557, CO431312, CO431064, CN534571, CN530445, CN525665, CN459687, CK639924, CK636730, CK636660, CF534748, CF534730, CF534208, CF533056, CF531887, CF531582, CF531569, CF168073, CD351481, CD350741, CD348405, CB723203, CB519467, CB518632, CA327789, CA325161, BU704342, BU701376, BU701350, BQ770465, G3B70047P03T3
51	151539	151539_43C	114668114_114671714	C	27/27 (100%)	Found in BC060703, CO433824, CO433557, CO431312, CO431064, CN525665, CN459687, CK639924, CK636660, CF534748, CF534730, CF534208, CF533056, CF531582, CF168073, CD351481, CD351447, CD350741, CD350003, CB723203, CB519531, CB519467, CB518632, CA327789, CA325161, BU704342, BQ442198
51	151539	151539_44C	114671789_114673250	C	19/19 (100%)	Found in BC060703, CO431064, CN459687, CF537984, CF537095, CF534730, CF531582, CF168073, CD351481, CD351447, CD350741, CD350003, CB519531, CA327789, CA325161, BU704342, BU055783, BQ442198, BQ442146
51	151539	151539_45S	114673359_114673360	S	3/17 (17%)	Found in CO431064, CF534730, CD350741
51	151539	151539_46A	114673359_114673431	A	1/17 (5%)	Found in CA327789
51	151539	151539_47A	114673404_114676032	A	13/14 (92%)	Found in BC060703, CF537984, CF537095, CD351481, CD351447, CD350003, CB519531, BU704227, BU057112, BU056875, BU055783, BQ442198, BQ442146
51	151539	151539_48S	114676110_114676111	S	4/16 (25%)	Found in CF537984, CF537095, CD351447, CD351481
51	151539	151539_49A	114676110_114679054	A	7/16 (43%)	Found in BC060703, CD350003, CB519752, CB519531, BU056875, BQ442198, BQ442146
51	151539	151539_50A	114676110_114683063	A	5/16 (31%)	Found in U02313, NM_008641, BU057112, BU055783, BU055660
51	151539	151539_52A	114679074_114683063	A	7/12 (58%)	Found in BC060703, CD350003, CB519752, CB519531, BU056875, BQ442198, BQ442146
51	151539	151539_53C	114683138_114698614	C	13/13 (100%)	Found in BC060703, U02313, NM_008641, CN537802, CB519752, CB519531, BU057112, BU056887, BU056875, BU055783, BQ442146, BG403948, F6B30313P14T3
51	151539	151539_54A	114698705_114714377	A	1/17 (5%)	Found in BG403948
51	151539	151539_55A	114698705_114737244	A	16/17 (94%)	Found in BC060703, U02313, NM_008641, CN537802, CB723037, CB523400, CB519752, CB519531, CB246117, BU704227, BU703377, BU057112, BU056887, BU056875, BU055783, F6B30313P14T3
51	151539	151539_56A	114714425_114737244	A	1/17 (5%)	Found in BG403948
51	151539	151539_57A	114737272_114751004	A	1/20 (5%)	Found in CB523400
51	151539	151539_58A	114737275_114751004	A	4/20 (20%)	Found in CF536569, CB723037, CB519752, BU704227
51	151539	151539_59A	114737275_114752415	A	1/20 (5%)	Found in BG403948
51	151539	151539_60A	114737275_114776047	A	14/20 (70%)	Found in BC060703, U02313, NM_008641, CB519531, CB246117, BU703377, BU057112, BU056887, BU056875, BU055783, BU055660, AW049370, F6B30313P14T3, F6B30002B20T3
51	151539	151539_61C	114776189_114781085	C	12/12 (100%)	Found in BC060703, U02313, NM_008641, CB246117, BU703377, BU056887, BU056875, BU055660, BE950134, AW049370, F6B30313P14T3, F6B30002B20T3
51	151539	151539_62C	114781232_114809377	C	7/7 (100%)	Found in BC060703, U02313, NM_008641, CB246117, BE950134, AW049370, AI413663
	=====	=====
12	104574	104574	7	+
12	104574	104574_08A	16529242_16546015	A	67/89 (75%)	Found in K430312O07, G430127A20, U22445, CF740007, CD354657, BU560541, PLB00174F08a, FLB00069E22A, PXB01178O12A, PLB00230O16A, K5B30307N13T3, K2B30035F09T3, G3B70033A16T3, M1B30048P14T3, PKB00036I13A, M1B30006A04T3, PRB00036A13A, K5B30357M11T3, K5B30059L08T3, PXB01191L22A, K4B30052L09T3, FLB00067A06A, M1B30014O13T3, PRB00035O01A, M1B30012G01T3, K5B30002M03T3, I9B20009P11T3, M1B30045O15T3, K3B3000…
12	104574	104574_09A	16529242_16553486	A	1/109 (0%)	Found in FKB00013E18A
12	104574	104574_10A	16529802_16546015	A	1/89 (1%)	Found in M1B30001K24T3
12	104574	104574_11A	16530192_16546015	A	3/89 (3%)	Found in CF737155, K2B30007M11T3, K2B30002I07T3
12	104574	104574_12A	16530947_16546015	A	1/89 (1%)	Found in BI330995
12	104574	104574_13A	16534646_16546015	A	5/89 (5%)	Found in K3B30004D11T3, PXB01201I09A, ZXB00207C10A, L9B30116L14T3, L2B30028F11T3
12	104574	104574_14A	16543329_16544635	A	1/82 (1%)	Found in AI787711
12	104574	104574_15A	16543329_16546015	A	3/89 (3%)	Found in BC026151, NM_007434, K4B30058K22T3
12	104574	104574_16A	16544794_16546013	A	1/89 (1%)	Found in BG286067
12	104574	104574_17A	16544797_16546015	A	1/89 (1%)	Found in BC040377
12	104574	104574_18A	16545307_16546015	A	5/89 (5%)	Found in AW106274, K2B30024I05T3, K2B30330H04T3, PXB01187L06A, K4B30306G22T3
12	104574	104574_19A	16545504_16546015	A	1/89 (1%)	Found in G4B30013N15T3
12	104574	104574_20A	16546145_16552992	A	1/91 (1%)	Found in BI330995
12	104574	104574_21A	16546145_16553486	A	87/91 (95%)	Found in K430312O07, BC026151, NM_007434, BC040377, G430127A20, U22445, CN704761, CN702375, CN698865, CF740007, CF737155, CD550883, CD354657, CB946645, CA571102, BG863548, BG286067, BG143871, BF534673, BE954105, BE951673, BE688359, AW106274, AW060566, AA710784, AA537854, BC028759, PLB00174F08a, K2B30024I05T3, PXB01178O12A, PLB00230O16A, K5B30307N13T3, M1B30048P14T3, K3B30004D11T3, PKB00036I13A, M…
12	104574	104574_22A	16546145_16555454	A	2/92 (2%)	Found in K4B30058K22T3, K4B30360J15T3
12	104574	104574_23A	16553400_16553486	A	1/91 (1%)	Found in BI330995
12	104574	104574_24E	16553513_16553514	E	38/86 (44%)	Found in K2B30024I05T3, L9B30284C01T3, PXB01187L06A, L1B30030D09T3, G4B30013N15T3, PKB00036I13A, L9B30218M19T3, K6B30090J11T3, BI330995, L0B30038H04T3, M1B30014O13T3, CF737155, FLB00067A06A, L1B30043J24T3, K3B30322A15T3, K5B30002M03T3, I9B20009P11T3, K6B30125L16T3, PLB00227I22A, PXB01201I09A, PXB01174F04A, K4B30052L09T3, K3B30004D11T3, M1B30032H01T3, I7B30076H12T3, M1B30045O15T3, L9B30116L14T3, M…
12	104574	104574_25A	16553513_16555451	A	2/86 (2%)	Found in M1B30015L21T3, K7B20003H13T3
12	104574	104574_26E	16553549_16553550	E	28/76 (36%)	Found in K2B30024I05T3, L9B30284C01T3, PXB01187L06A, L1B30030D09T3, G4B30013N15T3, PKB00036I13A, L9B30218M19T3, BI330995, M1B30014O13T3, CF737155, FLB00067A06A, K3B30322A15T3, K5B30002M03T3, I9B20009P11T3, K6B30125L16T3, PLB00227I22A, PXB01201I09A, PXB01174F04A, K4B30052L09T3, K3B30004D11T3, M1B30045O15T3, L9B30116L14T3, M1B30013B22T3, K4B30306G22T3, K6B30057I01T3, K5B30034C24T3, AW060566, L9B302…
12	104574	104574_27A	16553549_16555454	A	1/76 (1%)	Found in PXB01191L22A
12	104574	104574_31A	16553614_16555454	A	43/48 (89%)	Found in K430312O07, BC026151, NM_007434, BC040377, G430127A20, U22445, CN704761, CN702375, CN698865, CF740007, CD550883, CD354657, CB946645, CA571102, CA316635, BQ565685, BG863548, BG286067, BG143871, BF534673, BE954105, BE951673, BE688359, AW106274, AA710784, AA537854, BC028759, PLB00174F08a, FKB00013E18A, PLB00230O16A, K5B30307N13T3, M1B30048P14T3, M1B30006A04T3, PRB00036A13A, K5B30306D04T3, K…
12	104574	104574_34E	16555528_16555529	E	8/41 (19%)	Found in K5B30053L12T3, K5B30059L08T3, FLB00069E22A, K4B30360J15T3, K2B30002I07T3, PXB01191L22A, AW106274, K7B20003H13T3
12	104574	104574_35A	16555528_16575598	A	2/79 (2%)	Found in AA710784, BC028759
12	104574	104574_36A	16555565_16566031	A	28/34 (82%)	Found in K430312O07, BC026151, NM_007434, BC040377, G430127A20, U22445, CN704761, CN702375, CN698865, CF948636, CF740007, CD550883, CB946645, CB587683, CA571102, CA319125, CA316635, BQ565685, BG863548, BG286067, BG143871, BF534673, BE951673, BE688359, AA537854, FKB00013E18A, K5B30307N13T3, K4B30058K22T3
12	104574	104574_37A	16555566_16555733	A	3/33 (9%)	Found in PLB00174F08a, K2B30007M11T3, M1B30015L21T3
12	104574	104574_38S	16566030_16566031	S	1/31 (3%)	Found in BM461332
12	104574	104574_39A	16566184_16566490	A	24/26 (92%)	Found in K430312O07, BC026151, NM_007434, BC040377, G430127A20, U22445, 4732465F20, CN704761, CN702375, CN698865, CF948636, CF908658, CF740007, CB587683, CA319125, CA316635, BQ565685, BM461332, BI651952, BG863548, BG143871, AA537854, PXB00051D02a, PXB01185P16A
12	104574	104574_40A	16566621_16569614	A	17/19 (89%)	Found in K430312O07, BC026151, NM_007434, BC040377, G430127A20, U22445, 4732465F20, CF948636, CF908658, CB587683, CA319125, CA316635, BU706812, BM461332, BI651952, PXB00051D02a, PXB01185P16A
12	104574	104574_41A	16569679_16570395	A	18/20 (90%)	Found in K430312O07, BC026151, NM_007434, BC040377, G430127A20, U22445, 4732465F20, CN725340, CF948636, CF908658, CB587683, CA319125, CA316635, BU706812, BI651952, AA166537, AA110035, PXB00051D02a
12	104574	104574_42A	16570463_16571758	A	17/19 (89%)	Found in K430312O07, BC026151, NM_007434, BC040377, G430127A20, U22445, 4732465F20, CN725340, CF948636, CF908658, CA319125, CA316635, BU706812, BI651952, AA166537, AA110035, PXB00051D02a
12	104574	104574_44A	16571880_16573505	A	22/24 (91%)	Found in K430312O07, BC026151, NM_007434, BC040377, G430127A20, U22445, 4732465F20, CN725340, CN712479, CN711437, CN710001, CN708780, CN530077, CF908658, BU707516, BU706812, BI651952, BI146880, BF137494, BF122616, AA166537, AA110035
12	104574	104574_45A	16573633_16573730	A	19/22 (86%)	Found in K430312O07, BC026151, NM_007434, BC040377, G430127A20, U22445, 4732465F20, CO426121, CN725340, CN712479, CN711437, CN710001, CN708780, CF908658, CA319369, BU707516, BU706812, BI146880, BF159081
12	104574	104574_46A	16573633_16573829	A	1/27 (3%)	Found in CN530077
12	104574	104574_47S	16573828_16573829	S	5/26 (19%)	Found in BF786573, BQ951928, D030074P07, BQ955325, CD297803
12	104574	104574_48A	16573944_16574389	A	21/23 (91%)	Found in K430312O07, BC026151, NM_007434, BC040377, G430127A20, U22445, 4732465F20, CO426121, CN711437, CN710001, CN708780, CN530077, CD297803, CA319369, BU707516, BQ955325, BQ951928, BQ832881, BI146880, BF786573, D030074P07
12	104574	104574_49A	16574476_16574558	A	20/22 (90%)	Found in K430312O07, BC026151, NM_007434, BC040377, G430127A20, U22445, 4732465F20, CO426121, CN708780, BG086612, CD297803, CA319369, BQ951928, BQ832881, BF786573, BF658230, BF581990, AA403389, D030074P07, PXB01173B23A
12	104574	104574_50E	16574660_16574661	E	1/21 (4%)	Found in CA319369
12	104574	104574_51A	16574660_16575528	A	18/21 (85%)	Found in K430312O07, BC026151, NM_007434, BC040377, G430127A20, U22445, 4732465F20, CN712479, BG086612, BQ951928, BQ830391, BI653574, BF658230, AW907974, AA763582, AA403389, D030074P07, PXB01173B23A
12	104574	104574_52COL	16576559_16576660	C	18/18 (100%)	Found in K430312O07, BC026151, NM_007434, BC040377, G430127A20, 4732465F20, CK794482, BG087359, CB055685, BQ443114, BF608774, BE554097, AA237369, W85443, B930014H19, BC028759, 2410016A19, PXB00163D07g6	16576441_16576545_
12	104574	104574_53I	16576845_16576846	I	14/15 (93%)	Found in W85443, AA237369, CK794482, BC040377, 4732465F20, CB055685, BC028759, PXB00163D07g6, NM_007434, BC026151, 2410016A19, BE554097, B930014H19, K430312O07
12	104574	104574_54A	16576845_16576955	A	1/15 (6%)	Found in G430127A20
	=====	=====
779	73509	73509	6	-
779	73509	73509_01C	5210882_5211968	C	8/8 (100%)	Found in BC026134, 9930014N18, 1200002E01, AJ001418, NM_013743, CA569449, BQ561616, BF536667
779	73509	73509_02C	5212081_5212354	C	10/10 (100%)	Found in BC026134, 9930014N18, 1200002E01, AJ001418, NM_013743, CB951588, CB595272, CA569449, BQ561616, BF536667
779	73509	73509_03C	5212464_5212669	C	11/11 (100%)	Found in BC026134, 9930014N18, 1200002E01, AJ001418, NM_013743, CB951588, CB595272, CA569449, BQ561616, BI455773, BF536667
779	73509	73509_04C	5212767_5214425	C	11/11 (100%)	Found in BC026134, 9930014N18, 1200002E01, AJ001418, NM_013743, CB951588, CB595272, CA569449, BQ561616, BI455773, BF536667
779	73509	73509_05C	5214501_5216360	C	10/10 (100%)	Found in BC026134, 9930014N18, 1200002E01, AJ001418, NM_013743, CB951588, CB595272, CA569449, BQ561616, BI455773
779	73509	73509_06C	5216437_5216881	C	7/7 (100%)	Found in BC026134, 9930014N18, 1200002E01, AJ001418, NM_013743, BI455773, W13097
779	73509	73509_07C	5216967_5217120	C	9/9 (100%)	Found in BC026134, 9930014N18, 1200002E01, AJ001418, NM_013743, AW911745, AI322278, W17814, W13097
779	73509	73509_10C	5217304_5217996	C	9/9 (100%)	Found in BC026134, 9930014N18, 1200002E01, AJ001418, NM_013743, CF906158, AW911745, AI322278, W13097
779	73509	73509_11C	5218067_5220180	C	13/13 (100%)	Found in BC026134, 9930014N18, 1200002E01, AJ001418, NM_013743, CF906158, BF539337, BF140010, AI322278, AI153770, AA472695, W13097, R0B00008A01Y
779	73509	73509_13A	5220321_5221323	A	14/15 (93%)	Found in BC026134, 9930014N18, 1200002E01, AJ001418, NM_013743, CF906158, BF539337, BF140010, BE374089, R0B00008A01Y, PXB00119E08a, L6B30021M10T3, L6B30021C22T3, L6B30024D21T3
779	73509	73509_15A	5220322_5221325	A	1/15 (6%)	Found in BF535760
	=====	=====
60	5408	5408	2	-
60	5408	5408_01C	172420099_172420199	C	17/17 (100%)	Found in AF007817, I530019A07, 5730433I06, I920192H06, U69106, U80932, AY336976, D830019E15, BG077290, BX521541, AW744199, AL118258, AA574744, AA265643, W43970, W70401, I0B20009A07T3
60	5408	5408_03A	172420332_172430152	A	2/118 (1%)	Found in I0B20009A07T3, I0B20017N15T3
60	5408	5408_04A	172420373_172422859	A	1/19 (5%)	Found in AA445076
60	5408	5408_05A	172420373_172422873	A	16/19 (84%)	Found in AF007817, I530019A07, 5730433I06, BC005425, I920192H06, U69106, U80932, AY336976, D830019E15, BG077290, BX521541, BI683686, AW744199, AA265643, AA072015, W63849
60	5408	5408_06S	172423021_172423022	S	1/27 (3%)	Found in AA265643
60	5408	5408_07A	172423021_172425893	A	25/28 (89%)	Found in BC014711, AF007817, I530019A07, 5730433I06, BC005425, I920192H06, U69106, U80932, AY336976, D830019E15, BG077290, CK023559, CF916269, BX521541, CA531209, BU510028, BI697247, BI683686, BI411077, BG916298, BE554288, AW744199, AA815824, AA445076, W63849
60	5408	5408_09A	172426029_172426714	A	1/39 (2%)	Found in BI697247
60	5408	5408_10A	172426029_172426715	A	1/39 (2%)	Found in BI692876
60	5408	5408_11A	172426031_172426716	A	35/39 (89%)	Found in BC014711, AF007817, I530019A07, 5730433I06, BC005425, I920192H06, U69106, U80932, AY336976, D830019E15, BG077290, CK023559, CF916269, CF915894, CF915389, CF175170, CB183494, CA531209, CA531140, BU516142, BU510028, BU152063, BU152040, BU147569, BQ958949, BQ958796, BQ942736, BQ927992, BQ919746, BI683686, BI656964, BI645504, BI411077, BI410562, W63849
60	5408	5408_14AOL	172426907_172427057	A	1/73 (1%)	Found in BE369643	_172427060_172427563
60	5408	5408_15A	172426907_172427560	A	70/73 (95%)	Found in BC014711, AF007817, I530019A07, 5730433I06, BC005425, I920192H06, U69106, U80932, AY336976, D830019E15, CN723086, CN710581, CN687987, CK023559, CF916493, CF916466, CF916440, CF916269, CF915894, CF892549, CF175170, CF159762, CD563970, CD562470, CD562045, CD561379, CD561300, CD560646, CD560171, CD554170, CD550301, CD542489, CB183494, CA569746, CA566567, CA556334, CA539687, CA531209, CA5311…
60	5408	5408_16AOL	172427060_172427563	A	1/73 (1%)	Found in BE369643	172426907_172427057_
60	5408	5408_19A	172427614_172430040	A	72/76 (94%)	Found in AF007817, I530019A07, 5730433I06, BC005425, I920192H06, U69106, AY336976, D830019E15, CN723086, CN710581, CK392831, CF916493, CF916466, CF916440, CF916269, CF915894, CF907213, CF175170, CF159762, CD562470, CD562045, CD561379, CD561300, CD561246, CD560646, CD560171, CD554170, CD552475, CD550301, CD542489, CB183494, CA569746, CA566567, CA556334, CA544918, CA539687, CA531140, BU840098, BU51…
60	5408	5408_20A	172429823_172430040	A	1/76 (1%)	Found in I9B20078I17T3
60	5408	5408_22I	172430039_172430040	I	1/76 (1%)	Found in PXB00659N11A
60	5408	5408_24E	172430151_172430152	E	23/101 (22%)	Found in I7B30095H05T3, L7B30005J05T3, L7B30005G17T3, I7B30025F24T3, I7B30004I07T3, L9B30018M21T3, I0B20063M13T3, L9B30172I08T3, L7B30012I12T3, PLB00048E03A, G7B30012L04T3, AW244697, G8B30026M14T3, CN714342, 01B00067PG07C, PXB00659N11A, G8B30022L19T3, L9B30287L02T3, L3B30044C07T3, I7B30059L12T3, L3B30015E05T3, L9B30166M22T3, CA559677
60	5408	5408_25A	172430289_172432104	A	90/91 (98%)	Found in AF007817, I530019A07, 5730433I06, BC005425, I920192H06, U69106, D830019E15, CN723086, CN720280, CN714342, CN710581, CK392831, CF916493, CF915389, CF159840, CF159762, CD561379, CD561300, CD560646, CD560171, CD554170, CD552475, CD550301, CD542489, CB183494, CA569746, CA566567, CA559677, CA544918, CA539687, CA531140, BU840098, BU516142, BU152063, BU152040, BU147663, BU147569, BQ942736, BQ88…
60	5408	5408_26A	172430289_172433591	A	1/97 (1%)	Found in PXB00659N11A
60	5408	5408_29A	172432150_172433513	A	12/106 (11%)	Found in BC014711, AF007817, CD552475, CB202174, CA569746, CA531140, BU516142, BU513928, BI078192, G8B30026M14T3, K9B20005L18T3, K9B20009F11T3
60	5408	5408_30A	172432150_172433591	A	93/106 (87%)	Found in I530019A07, 5730433I06, BC005425, I920192H06, U69106, U80932, D830019E15, CN723086, CN720280, CN714342, CN710581, CN687987, CN685349, CK392831, CF915389, CF892549, CF584945, CF159840, CF159762, CD561379, CD561300, CD560171, CD554170, CD550301, CD542489, CB183494, CA559677, CA544918, CA539687, BU840098, BU152063, BU147663, BU147569, BQ958949, BQ958796, BQ942736, BQ927992, BQ919746, BQ8870…
60	5408	5408_31S	172433635_172433636	S	3/5 (60%)	Found in I7B30004I07T3, L3B30044C07T3, BI693742
60	5408	5408_32A	172433635_172434098	A	1/5 (20%)	Found in I9B20067D24T3
60	5408	5408_33S	172433649_172433650	S	2/4 (50%)	Found in I7B30004I07T3, L3B30044C07T3
60	5408	5408_34A	172433649_172433869	A	1/4 (25%)	Found in I7B30016H12T3
	=====	=====
167	161143	161143	18	-
167	161143	161143_01C	4502931_4504313	C	8/8 (100%)	Found in B430203C15, G530004B20, G530023A21, D13759, NM_007746, F830203E20, F730204A06, F830207A18
167	161143	161143_02C	4504559_4505112	C	9/9 (100%)	Found in B430203C15, G530004B20, G530023A21, D13759, NM_007746, F830203E20, F730204A06, F830207A18, F8B30226J16T3
167	161143	161143_03A	4505264_4506661	A	1/8 (12%)	Found in F830207A18
167	161143	161143_04A	4505264_4509992	A	7/8 (87%)	Found in B430203C15, G530004B20, G530023A21, D13759, NM_007746, F830203E20, F730204A06
167	161143	161143_05A	4510098_4511042	A	6/7 (85%)	Found in B430203C15, G530004B20, G530023A21, D13759, NM_007746, F830203E20
167	161143	161143_07A	4510098_4513517	A	1/8 (12%)	Found in F730204A06
167	161143	161143_10A	4511303_4513517	A	7/8 (87%)	Found in B430203C15, G530004B20, G530023A21, D13759, NM_007746, F830203E20, BI456940
167	161143	161143_11A	4513684_4519476	A	9/11 (81%)	Found in B430203C15, G530004B20, G530023A21, D13759, NM_007746, F830203E20, F730204A06, BI456940, PXB00719I17a
167	161143	161143_12E	4519475_4519476	E	2/11 (18%)	Found in PXB00142D07a, A530060H22
167	161143	161143_13AOL	4519829_4520116	A	1/32 (3%)	Found in L0B30029P03T3	_4520124_4523354
167	161143	161143_14A	4519833_4523347	A	31/32 (96%)	Found in B430203C15, G530004B20, G530023A21, F830203E20, F730204A06, A530060H22, PLB00056D24A, PLB00009G22A, PLB00007N14a, PLB00020D09A, PXB00719I17a, PSB00010E14a, PXB00142D07a, F8B30104A10T3, F8B30103K21T3, F7B30301H19T3, I8B30022O07T3, F7B30050I23T3, F8B30229D03T3, F7B30040F09T3, F8B30223B05T3, F7B30309G10T3, F8B30117K09T3, L0B30025J15T3, F8B30112E04T3, L0B30019C13T3, L9B30273A06T3, L9B30273G0…
167	161143	161143_15AOL	4520124_4523354	A	1/32 (3%)	Found in L0B30029P03T3	4519829_4520116_
	=====	=====
159	221952	221952	11	-
159	221952	221952_01C	61390379_61392214	C	20/20 (100%)	Found in AB019577, NM_013881, I920035I21, I920070I03, BC046778, BC053029, G370033E02, AK122331, CF198320, CD766621, CD354450, CB192664, CA895953, CA893579, BU502960, BE135039, AI157915, AA288611, AA038924, BC013691
159	221952	221952_02A	61392349_61394132	A	19/20 (95%)	Found in AB019577, NM_013881, I920035I21, I920070I03, BC046778, BC053029, G370033E02, AF145922, AK122331, CF198320, CD766621, CD354450, CB192664, CA895953, CA893579, BQ770578, BE135039, AI157915, BC013691
159	221952	221952_03E	61394131_61394132	E	1/20 (5%)	Found in 7330406M14
159	221952	221952_04C	61394289_61394546	C	20/20 (100%)	Found in AB019577, NM_013881, I920035I21, I920070I03, BC046778, BC053029, G370033E02, AF145922, AK122331, BG088936, CD766621, CB274010, CA895953, CA893579, BU611639, BQ770578, BE135039, AW258387, BC013691, 7330406M14
159	221952	221952_05S	61394664_61394665	S	1/21 (4%)	Found in 7330406M14
159	221952	221952_06A	61394664_61396077	A	20/22 (90%)	Found in AB019577, NM_013881, I920035I21, I920070I03, BC046778, BC053029, G370033E02, AF145922, AK122331, BG088936, CF728789, CD766621, CB274010, CA463057, CA328288, BU611639, BQ770578, BQ443809, AW258387, BC013691
159	221952	221952_07A	61394664_61399969	A	1/24 (4%)	Found in CF901400
159	221952	221952_08A	61396255_61399969	A	20/21 (95%)	Found in AB019577, NM_013881, I920035I21, I920070I03, BC046778, BC053029, G370033E02, AF145922, AK122331, BG088936, CF728789, CB274010, CA887820, CA463057, CA328288, BU611639, BQ770578, BQ443809, BF452586, BC013691
159	221952	221952_09A	61400177_61403974	A	18/19 (94%)	Found in AB019577, NM_013881, I920035I21, I920070I03, BC046778, BC053029, G370033E02, AF145922, AK122331, CN667078, CF901400, CD554191, CA887820, CA463057, BQ443809, BF452586, BF451620, BC013691
159	221952	221952_10E	61403973_61403974	E	1/18 (5%)	Found in 4732420K19
159	221952	221952_11C	61404123_61411603	C	18/18 (100%)	Found in AB019577, NM_013881, I920035I21, I920070I03, BC046778, BC053029, G370033E02, AF145922, AK122331, CN667078, CF901400, CD554191, CA887820, BF451620, AA098437, W57008, BC013691, 4732420K19
159	221952	221952_12C	61411706_61412000	C	19/19 (100%)	Found in AB019577, NM_013881, I920035I21, I920070I03, BC046778, BC053029, G370033E02, AF145922, AK122331, CN667078, CF901400, CD554191, CA887820, BF451620, BE309376, AA098437, AA061986, W57008, BC013691
159	221952	221952_13C	61412190_61412442	C	16/16 (100%)	Found in AB019577, NM_013881, I920035I21, I920070I03, BC046778, BC053029, G370033E02, AF145922, AK122331, CN667078, BU743864, BE309376, W57008, BC013691, PXB00009P04a, FLB00070C09A
159	221952	221952_14C	61412728_61414023	C	22/22 (100%)	Found in AB019577, NM_013881, I920035I21, I920070I03, BC046778, BC053029, G370033E02, AF145922, AK122331, CF742545, CF537627, CF536655, CB521133, CB518964, CA749711, BU058372, AA792647, BC013691, PXB00009P04a, PXB01134M10A, FLB00070C09A, PXB01195P17A
159	221952	221952_15A	61414100_61416179	A	1/24 (4%)	Found in CN536306
159	221952	221952_16A	61414103_61416182	A	23/24 (95%)	Found in AB019577, NM_013881, I920035I21, I920070I03, BC046778, BC053029, G370033E02, AF145922, AK122331, CO430687, CF537627, CF536655, CF534158, CB521133, CB518964, CB248777, CA749711, BU058372, BC013691, PXB00009P04a, PXB01134M10A, FLB00070C09A, PXB01195P17A
159	221952	221952_17S	61416327_61416328	S	1/27 (3%)	Found in CB248777
159	221952	221952_18A	61416327_61420602	A	26/27 (96%)	Found in AB019577, NM_013881, I920035I21, I920070I03, BC046778, BC053029, G370033E02, AF145922, AK122331, CO433996, CO430687, CN536306, CK335716, CF537627, CF536655, CF534158, CB521133, CB518964, CA888804, CA888606, CA749711, BU058372, BI077827, BC013691, PXB01134M10A, PXB01134K20A
159	221952	221952_19A	61420739_61425258	A	22/23 (95%)	Found in I920035I21, I920070I03, BC046778, BC053029, G370033E02, AK122331, CO433996, CO433541, CO430687, CN536306, CN525733, CF537627, CF536655, CF534158, CB521133, CA749711, BI077827, BF021821, BE282853, BC013691, PXB01134M10A, PXB01134K20A
159	221952	221952_20A	61421017_61421378	A	1/23 (4%)	Found in AA691884
159	221952	221952_21C	61425318_61431825	C	23/23 (100%)	Found in I920035I21, I920070I03, BC046778, BC053029, G370033E02, AK122331, CO433996, CO433541, CO430687, CN536306, CN525733, CN461100, CF743362, CF537627, CF536655, CD802790, CB523352, CB521133, CA749711, BI077827, BF021821, BE282853, BC013691
159	221952	221952_22COL	61431996_61437179	C	23/23 (100%)	Found in AB019577, NM_013881, I920035I21, I920070I03, BC046778, BC053029, G370033E02, AF145922, AK122331, CO433996, CO433541, CO432706, CN525733, CN461100, CF743362, CF535509, CF534045, CD802790, CD802704, CB523352, BI077827, BF021821, BC013691	_61437189_61440176
159	221952	221952_23SOL	61437189_61437190	S	1/24 (4%)	Found in BF021821	61431996_61437179_	61425318_61437179_
159	221952	221952_24AOL	61437189_61440176	A	1/32 (3%)	Found in BC013691	61431996_61437179_
159	221952	221952_25A	61437267_61438382	A	24/25 (96%)	Found in AB019577, NM_013881, I920035I21, I920070I03, BC046778, BC053029, G370033E02, AF145922, AK122331, CO433996, CO433541, CO432706, CN525733, CN525034, CN461100, CF743362, CF535509, CD802790, CD802704, CB523352, CB521527, CB520884, CB245527, BI077827
159	221952	221952_26A	61438429_61440142	A	27/28 (96%)	Found in AB019577, NM_013881, I920035I21, I920070I03, BC046778, BC053029, G370033E02, AF145922, AK122331, CO433541, CO432706, CN525733, CN525034, CN461100, CF743362, CF535509, CD802790, CD802704, CB525090, CB523352, CB521527, CB520884, CB519132, CB245527, CA326499, BM963082, PXB01136O12A
159	221952	221952_27C	61440224_61441932	C	28/28 (100%)	Found in AB019577, NM_013881, I920035I21, I920070I03, BC046778, BC053029, G370033E02, AF145922, AK122331, CO433541, CO432706, CN525733, CN525034, CN461100, CF743362, CF535509, CF534045, CD802790, CD802704, CB525090, CB523352, CB521527, CB520884, CB519132, CB245527, CA326499, BM963082, BC013691
159	221952	221952_28C	61441990_61443130	C	28/28 (100%)	Found in AB019577, NM_013881, I920035I21, I920070I03, BC046778, BC053029, G370033E02, AF145922, AK122331, CO432706, CN525733, CN525034, CN461100, CF743362, CF535509, CF534045, CD802790, CD802704, CB528060, CB525090, CB523352, CB521527, CB520884, CB519132, CB245527, CA326499, BM963082, BC013691
159	221952	221952_29C	61443231_61445953	C	22/22 (100%)	Found in AB019577, NM_013881, I920035I21, BC046778, BC053029, G370033E02, AF145922, AK122331, CO432706, CN525034, CD802790, CD802704, CB528060, CB525090, CB523352, CB521527, CB520884, CB519132, CB245527, CA326499, BM963082, BC013691
159	221952	221952_30C	61446026_61447320	C	20/20 (100%)	Found in AB019577, NM_013881, I920035I21, BC046778, BC053029, G370033E02, AF145922, AK122331, CN695536, CN525034, CB528060, CB525090, CB523352, CB521527, CB520884, CB519132, CB245527, CA326499, BM963082, BC013691
159	221952	221952_31C	61447493_61452650	C	16/16 (100%)	Found in AB019577, NM_013881, I920035I21, I920070I03, BC046778, BC053029, G370033E02, AF145922, AK122331, CN695536, CB528060, CB525090, CB519132, CB245527, CA326499, BC013691
159	221952	221952_32C	61452686_61453839	C	17/17 (100%)	Found in AB019577, NM_013881, I920035I21, I920070I03, BC046778, BC053029, G370033E02, AF145922, AK122331, CN695536, CB528060, CB525090, CB519132, CB245527, CA326499, BQ745969, BC013691
159	221952	221952_33C	61453871_61463602	C	13/13 (100%)	Found in AB019577, NM_013881, I920035I21, I920070I03, BC046778, BC053029, G370033E02, AF145922, AK122331, CB528060, CB519132, BQ745969, BC013691
159	221952	221952_34C	61463643_61465806	C	12/12 (100%)	Found in AB019577, NM_013881, I920035I21, BC046778, BC053029, G370033E02, AF145922, CB528060, CB519132, BQ745969, BE373580, BC013691
159	221952	221952_35C	61465898_61467027	C	11/11 (100%)	Found in AB019577, NM_013881, I920035I21, BC046778, BC053029, G370033E02, AF145922, CB528060, BQ745969, BC013691, PXB01139C24A
159	221952	221952_38C	61467626_61467994	C	1/1 (100%)	Found in M1B30033B06T3
	=====	=====
778	110746	110746	17	-
778	110746	110746_01A	32610692_32617209	A	2/169 (1%)	Found in AI425711, W77420
778	110746	110746_02A	32610805_32612232	A	1/86 (1%)	Found in W13253
778	110746	110746_04A	32610906_32611054	A	16/19 (84%)	Found in K530022D01, I920029G19, CO426593, CN526966, BG085865, CF981617, CB227930, CB203150, CA323621, BU523513, BQ946736, BI456428, BI157699, BG867915, BE851635, BC046809
778	110746	110746_10A	32611176_32611375	A	32/35 (91%)	Found in K530022D01, I920029G19, AF045462, NM_010238, CO426593, CO426429, CN526966, CN458654, BG085865, CF981617, CF751358, CF739983, CF171377, CF171337, CF104366, CB590704, CB227930, CA323621, BU523513, BQ177393, BI985559, BI456428, BI455730, BI157699, BI155139, BG867915, BG863765, BG404497, BE860573, AA239305, AA123711, BC046809
778	110746	110746_12S	32611409_32611410	S	15/42 (35%)	Found in CO426593, AA239305, CF751358, BI456428, AA123711, CN526966, BQ177393, BI455730, CN458654, BI155139, BI157699, CB227930, CF981617, BU523513, CA323621
778	110746	110746_13A	32611409_32611806	A	1/57 (1%)	Found in BU706215
778	110746	110746_14A	32611679_32611768	A	33/37 (89%)	Found in K530022D01, I920029G19, AF045462, NM_010238, CO426429, BG085865, CF739983, CF171377, CF171337, CF170858, CF104366, CB590704, CA565876, CA542724, CA541179, BQ963798, BQ938413, BQ570322, BQ085138, BQ085050, BI985559, BI790652, BI557589, BG923200, BG867915, BG863765, BG404497, BG101418, BF118091, BE860573, AW762862, AA041905, BC046809
778	110746	110746_15E	32611805_32611806	E	5/42 (11%)	Found in BI154334, BQ887332, BI687662, BF119089, CB248164
778	110746	110746_16S	32612028_32612029	S	1/39 (2%)	Found in BQ963798
778	110746	110746_17A	32612028_32612128	A	1/39 (2%)	Found in AA097506
778	110746	110746_18S	32612030_32612031	S	1/39 (2%)	Found in BQ963798
778	110746	110746_19A	32612030_32612130	A	34/39 (87%)	Found in K530022D01, I920029G19, AF045462, NM_010238, AB010246, AB010247, AB010248, I920015J10, CO426883, CO424216, CN721852, CF739983, CF171377, CF171337, CF170858, CB248164, CA877624, CA877251, CA565876, CA542724, CA541179, BU706215, BQ938413, BQ887332, BQ085138, BQ085050, BM963259, BI790652, BI687662, BI154334, BG923200, BF584199, BF119089, BC046809
778	110746	110746_20A	32612195_32612214	A	1/43 (2%)	Found in BC046809
778	110746	110746_22I	32612213_32612214	I	38/42 (90%)	Found in CA565876, BM963259, AF318183, BI154334, CF725522, BF299803, CO424216, AB010247, AB010248, BG923200, BQ887332, BF584199, CF739983, BF300407, BI648128, I920015J10, AA097506, BI687662, BF119089, BU706215, CA877251, CA877624, AA516863, I920029G19, BI738804, BE307094, BI735250, BQ043701, BM947875, AF045462, CO426883, NM_010238, AB010246, BI664194, K530022D01, CB248164, BF538474, CN721852, BQ9…
778	110746	110746_24E	32612231_32612232	E	14/41 (34%)	Found in AF318183, CF725522, BF299803, BF300407, BI648128, AA516863, BI738804, BE307094, BI735250, BQ043701, BM947875, BI664194, BF538474, BQ934847
778	110746	110746_25A	32612375_32612548	A	44/46 (95%)	Found in K530022D01, I920029G19, AF045462, NM_010238, AB010246, AF318183, AB010247, AB010248, G270097M15, I920015J10, CO426883, CO424216, CN721852, CN456613, CF901266, CF725522, CB272958, CA877624, CA877251, BU706215, BU551509, BQ944654, BQ934847, BQ043701, BM963259, BM947875, BI738804, BI735250, BI687662, BI664194, BI648128, BI646324, BI153208, BF584199, BF538474, BF300407, BF299803, BE307094, A…
778	110746	110746_27S	32612652_32612653	S	2/50 (4%)	Found in BF300407, BI648128
778	110746	110746_28A	32612652_32613431	A	1/60 (1%)	Found in AA038785
778	110746	110746_29A	32612676_32613088	A	43/50 (86%)	Found in K530022D01, I920029G19, AF045462, NM_010238, AB010246, AF318183, AB010247, AB010248, G270097M15, I920015J10, CO424216, CN721852, CN456613, CF901266, CF748338, CF725522, CB272958, BU706215, BU551509, BQ963674, BQ944654, BQ934847, BQ043701, BM963259, BM947875, BI735250, BI664194, BI655392, BI646324, BI153892, BI153208, BI149838, BI103078, BG148472, BF584199, BF538474, BE911064, AA982938, A…
778	110746	110746_30A	32612701_32613088	A	1/50 (2%)	Found in AA419909
778	110746	110746_31A	32612848_32613088	A	1/50 (2%)	Found in CO426883
778	110746	110746_32E	32613087_32613088	E	2/47 (4%)	Found in CA558490, CF174170
778	110746	110746_33E	32613430_32613431	E	9/37 (24%)	Found in CA558490, BQ178934, BG866780, CF174170, CA567383, BU058919, CA318534, CN676599, CN530132
778	110746	110746_34A	32613462_32613560	A	31/33 (93%)	Found in K530022D01, I920029G19, AF045462, NM_010238, AB010246, AF318183, AB010247, AB010248, G270097M15, I920015J10, CN701451, CN676599, CN530132, CF901266, CF748338, CF174170, CA567383, CA558490, CA318534, BU058919, BQ963674, BQ552049, BQ178934, BI655392, BI646324, BI153892, BI103078, BG866780, BE911064, AA982938, BC046809
778	110746	110746_35A	32613774_32613866	A	32/34 (94%)	Found in K530022D01, I920029G19, AB010246, AF318183, AB010247, AB010248, G270097M15, I920015J10, CN701451, CN701172, CN530132, CD773119, CB183791, CA567383, CA318534, BU614175, BU058919, BQ552049, BQ178934, BI694694, BI658395, BI650276, BI557935, BG974500, BG866780, BG864506, BF784612, BF608614, AI120150, AA619612, BC046809, PXB00708O08a
778	110746	110746_37A	32614004_32614396	A	34/36 (94%)	Found in K530022D01, I920029G19, AB010246, AF318183, AB010247, AB010248, G270097M15, I920015J10, CN722956, CN722567, CN719177, CN701451, CN701172, CN530132, CD773119, CD544673, CB273925, CB183791, CA318534, CA320656, BU614175, BQ552049, BQ443248, BM519480, BI694694, BI650276, BI557935, BG974500, BG864506, BF723460, BF608614, BC046809, PXB00708O08a, K6B30054D06T3
778	110746	110746_38S	32614429_32614430	S	7/42 (16%)	Found in PXB00708O08a, CA320656, BI557935, BQ443248, K6B30054D06T3, BG974500, CA318534
778	110746	110746_39A	32614429_32614536	A	1/43 (2%)	Found in BF723460
778	110746	110746_40A	32614533_32614796	A	12/36 (33%)	Found in I920015J10, CN701451, CN701172, CD544673, CB056102, CA541155, BU921564, BQ552049, BI107534, BG864506, AW228544, BC046809
778	110746	110746_41A	32614533_32615106	A	20/35 (57%)	Found in K530022D01, I920029G19, AF045462, NM_010238, AB010246, AF318183, AB010247, AB010248, G270097M15, CN722956, CN722567, CN719177, CN530132, CB273925, CA889180, BM519480, BI650276, BI106713, BF608614, AA215097
778	110746	110746_42A	32614535_32614553	A	1/35 (2%)	Found in CD773119
778	110746	110746_43A	32614887_32615106	A	7/30 (23%)	Found in I920015J10, CD544673, CB056102, BU708369, BG864506, AA155079, BC046809
778	110746	110746_44I	32615105_32615106	I	1/30 (3%)	Found in BU518609
778	110746	110746_45S	32615232_32615233	S	10/38 (26%)	Found in CB056102, AB010248, AA155079, BF608614, CD544673, BI650276, AF045462, NM_010238, AA215097, BU921564
778	110746	110746_46A	32615232_32615482	A	1/44 (2%)	Found in BU518609
778	110746	110746_47A	32615409_32616654	A	2/34 (5%)	Found in AB010247, CB273925
778	110746	110746_48A	32615409_32616804	A	29/34 (85%)	Found in K530022D01, I920029G19, AB010246, AF318183, G270097M15, I920015J10, CN722963, CN722956, CN722567, CN719177, CN715842, CN660473, CD548273, CD349629, CB247080, CB183791, CA889180, BU708369, BQ770279, BQ769730, BQ257442, BI967027, BI966902, BI694694, BI653316, BI106713, BG977157, AI640029, BC046809
778	110746	110746_51S	32617055_32617056	S	6/18 (33%)	Found in BG977157, CB247080, BQ769730, BC046809, AI640029, BQ770279
778	110746	110746_52A	32617055_32617290	A	3/18 (16%)	Found in BI967027, BI966902, BI653316
778	110746	110746_54E	32617208_32617209	E	1/12 (8%)	Found in R0B00009L02Y
778	110746	110746_55I	32617289_32617290	I	7/12 (58%)	Found in G270097M15, AF318183, CD349629, I920015J10, I920029G19, R0B00009L02Y, K530022D01
778	110746	110746_58A	32617522_32617697	A	1/7 (14%)	Found in R0B00009L02Y
778	110746	110746_59I	32617696_32617697	I	6/6 (100%)	Found in G270097M15, CB246867, I920029G19, CK619965, BU708675, K530022D01
778	110746	110746_60A	32618098_32618393	A	4/8 (50%)	Found in G270097M15, CK335563, CB246867, M1B30007G17T3
778	110746	110746_61A	32618098_32619682	A	2/8 (25%)	Found in K530022D01, CK619965
778	110746	110746_63A	32618098_32620361	A	2/8 (25%)	Found in I920029G19, BU708675
	=====	=====
283	98206	98206	11	-
283	98206	98206_01C	105835316_105835556	C	7/7 (100%)	Found in A230077K24, 2610019A05, NM_028126, BC058517, BC052063, CF908068, AA240072
283	98206	98206_04S	105835598_105835599	S	1/11 (9%)	Found in AA240072
283	98206	98206_05A	105835598_105835845	A	11/12 (91%)	Found in A230077K24, 2610019A05, NM_028126, BC058517, AY341872, AY341878, BC052063, CF908068, CB602098, BI106471, AI614487
283	98206	98206_06C	105836086_105838937	C	11/11 (100%)	Found in A230077K24, 2610019A05, NM_028126, BC058517, AY341872, AY341878, BC052063, CF908068, CB602098, BI106471, AI614487
283	98206	98206_07C	105839041_105839434	C	10/10 (100%)	Found in A230077K24, 2610019A05, NM_028126, BC058517, AY341872, AY341878, BC052063, CF908068, CB602098, CA751798
283	98206	98206_08A	105839605_105842079	A	17/19 (89%)	Found in A230077K24, 2610019A05, NM_028126, BC058517, AY341872, AY341878, CO424843, CN676532, CK337807, CF732720, CD564427, CA751798, CA751124, BU520358, BQ879091, BQ828971, BE652539
283	98206	98206_09A	105839605_105842281	A	2/23 (8%)	Found in BC052063, BQ443065
283	98206	98206_11A	105842202_105842281	A	21/23 (91%)	Found in A230077K24, 2610019A05, NM_028126, BC058517, AY341872, AY341878, CO424843, CN676532, CK337807, CF732720, CD564427, CA751798, CA751124, CA544330, BU520358, BQ879091, BQ829533, BQ828971, BQ265441, BE652539, PXB00724O21a
283	98206	98206_12A	105842277_105842287	A	/21 (0%)	Found in ZXB00045G07a
283	98206	98206_13C	105842389_105844378	C	31/31 (100%)	Found in A230077K24, 2610019A05, NM_028126, BC058517, AY341872, AY341878, BC052063, CO424843, CN676532, CK337807, BG087218, CF732720, CD564427, CA751798, CA751124, CA546662, CA545953, CA544425, CA544330, BU520358, BQ443065, BQ265441, BF121610, BE652539, AI787400, AA120708, PXB00147J07g6, ZXB00045G07a, PXB00724O21a, M1B30049K15T3, M1B30017B01T3
283	98206	98206_14C	105844499_105844804	C	37/37 (100%)	Found in A230077K24, 2610019A05, NM_028126, BC058517, AY341872, AY341878, BC052063, CN676532, CK337807, BG087218, CF732720, CD564427, CA751124, CA547353, CA546662, CA545953, CA544425, CA544330, BU520358, BQ572568, BQ443065, BQ265441, BF121610, BE652539, AI787400, AA450799, AA120708, PXB00147J07g6, ZXB00045G07a, PXB00204J17a, PXB00724O21a, G4BD0010D20T3, M1B30049K15T3, M1B30017B01T3, K6B30068L07T3…
283	98206	98206_15A	105844906_105852080	A	5/37 (13%)	Found in A230077K24, BC052063, BQ443065, PXB00724O21a, L6B30084M19T3
283	98206	98206_16A	105844906_105855687	A	9/37 (24%)	Found in CA547353, CA546662, CA545953, BF121610, AA450799, PXB00147J07g6, K6B30068L07T3, F7B30044H06T3, K6B30129H02T3
283	98206	98206_17A	105844906_105858226	A	9/41 (21%)	Found in CN676532, CK337807, CA544425, CA544330, AI787400, PXB00204J17a, G4BD0010D20T3, M1B30017B01T3, K7B20006H12T3
283	98206	98206_18A	105844906_105858250	A	14/42 (33%)	Found in 2610019A05, NM_028126, BC058517, AY341872, AY341878, BG087218, CB954406, CA751124, BQ572568, BQ265441, BE652539, ZXB00045G07a, M1B30049K15T3, I5B30016G17T3
283	98206	98206_19A	105852108_105855687	A	4/37 (10%)	Found in A230077K24, BC052063, BQ443065, PXB00724O21a
283	98206	98206_20E	105855686_105855687	E	1/37 (2%)	Found in 6030496C07
283	98206	98206_22A	105855744_105858226	A	9/41 (21%)	Found in A230077K24, BC052063, BQ443065, BF121610, AA450799, PXB00724O21a, K6B30068L07T3, K6B30129H02T3, F7B30031E04T3
283	98206	98206_23A	105855744_105858250	A	4/41 (9%)	Found in CA547353, CA546662, CA545953, PXB00147J07g6
283	98206	98206_27E	105858225_105858226	E	5/41 (12%)	Found in 6030496C07, K8B20011D21T3, L9B30254F11T3, 6030402H20, PRB00033L09A
283	98206	98206_28E	105858249_105858250	E	5/42 (11%)	Found in 6030496C07, K8B20011D21T3, L9B30254F11T3, 6030402H20, PRB00033L09A
283	98206	98206_29A	105858305_105858933	A	1/35 (2%)	Found in BQ265441
283	98206	98206_30A	105858305_105864591	A	32/35 (91%)	Found in A230077K24, 2610019A05, NM_028126, BC058517, AY341872, AY341878, CN676532, BG087218, CA751124, CA547353, CA545953, CA544425, CA544330, BQ572568, BF121610, BE652539, AI787400, 6030496C07, 6030402H20, PXB00147J07g6, ZXB00045G07a, PXB00204J17a, PXB00724O21a, G4BD0010D20T3, PRB00033L09A, M1B30049K15T3, M1B30017B01T3, K8B20011D21T3, K7B20006H12T3, K6B30129H02T3, F7B30031E04T3, L9B30254F11T3
283	98206	98206_31A	105858305_105873136	A	2/35 (5%)	Found in BC052063, BQ443065
283	98206	98206_33A	105859046_105864591	A	1/35 (2%)	Found in BQ265441
	=====	=====
435	105894	105894	2	-
435	105894	105894_02A	120500502_120500717	A	1/8 (12%)	Found in 1500015A01
435	105894	105894_03A	120500503_120500717	A	5/8 (62%)	Found in F830209A15, 9330159I16, CD363861, BU583534, BM503091
435	105894	105894_04AOL	120500504_120500553	A	1/7 (14%)	Found in AA555811	_120500555_120500722
435	105894	105894_05A	120500545_120500716	A	1/8 (12%)	Found in R0B00020H17X
435	105894	105894_06AOL	120500555_120500722	A	1/8 (12%)	Found in AA555811	120500504_120500553_
435	105894	105894_07S	120500745_120500746	S	1/9 (11%)	Found in AA555811
435	105894	105894_08A	120500745_120502010	A	1/10 (10%)	Found in BU583534
435	105894	105894_09A	120500824_120502000	A	8/9 (88%)	Found in F830209A15, 9330159I16, CD363861, CB202832, BM503091, BF661972, 1500015A01, R0B00020H17X
435	105894	105894_10C	120502181_120502310	C	6/6 (100%)	Found in F830209A15, 9330159I16, CF897764, BF661972, 1500015A01, R0B00020H17X
435	105894	105894_11C	120502373_120502458	C	4/4 (100%)	Found in F830209A15, 9330159I16, CF897764, BF661972
435	105894	105894_13A	120502565_120504186	A	2/3 (66%)	Found in F830209A15, 9330159I16
435	105894	105894_14A	120502565_120504233	A	1/3 (33%)	Found in CF897764
435	105894	105894_17C	120504334_120504515	C	3/3 (100%)	Found in F830209A15, 9330159I16, CF897764
435	105894	105894_19C	120504593_120504768	C	6/6 (100%)	Found in F830209A15, 9330159I16, CN722464, CN718045, CF897764, PXB00106A09a
435	105894	105894_21C	120504831_120505324	C	7/7 (100%)	Found in F830209A15, 9330159I16, CN722464, CN718045, CF897764, BQ715935, PXB00106A09a
435	105894	105894_22C	120505482_120505709	C	6/6 (100%)	Found in F830209A15, 9330159I16, CN722464, CN718045, CD578927, PXB00106A09a
435	105894	105894_23C	120505812_120505909	C	7/7 (100%)	Found in F830209A15, 9330159I16, CN723141, CN722464, CN718045, CD578927, PXB00106A09a
435	105894	105894_24C	120506042_120506248	C	8/8 (100%)	Found in F830209A15, 9330159I16, CN723141, CN722464, CN718045, CN717279, CF724147, PXB00106A09a
435	105894	105894_25C	120506302_120506468	C	8/8 (100%)	Found in F830209A15, 9330159I16, CN723141, CN722464, CN718045, CN717279, CF724147, PXB00106A09a
435	105894	105894_26C	120506557_120506752	C	3/3 (100%)	Found in F830209A15, CN668727, CF724147
435	105894	105894_27C	120506839_120507171	C	3/3 (100%)	Found in F830209A15, CN668727, CF724147
435	105894	105894_28C	120507337_120507497	C	3/3 (100%)	Found in F830209A15, CN668727, CF724147
435	105894	105894_29C	120507643_120507753	C	4/4 (100%)	Found in F830209A15, CN668727, BI685519, AA171021
435	105894	105894_30A	120507873_120508166	A	5/6 (83%)	Found in F830209A15, CN668727, BU505037, BI685519, BI104302
435	105894	105894_31I	120508165_120508166	I	1/6 (16%)	Found in BM453587
435	105894	105894_32C	120508371_120508873	C	4/4 (100%)	Found in F830209A15, BU505037, BM453587, BI685519
435	105894	105894_33C	120508948_120509434	C	4/4 (100%)	Found in F830209A15, BU702671, BU505037, AA171021
435	105894	105894_35C	120509523_120509910	C	4/4 (100%)	Found in F830209A15, BU702671, BU505037, BI104302
435	105894	105894_36C	120510019_120510187	C	5/5 (100%)	Found in F830209A15, BU702671, BU505037, BI855138, BG916578
435	105894	105894_37C	120510307_120511107	C	3/3 (100%)	Found in F830209A15, CN674939, BU505037
435	105894	105894_38C	120511185_120511265	C	3/3 (100%)	Found in F830209A15, CN674939, CF732995
435	105894	105894_39C	120511378_120511506	C	4/4 (100%)	Found in F830209A15, CN674939, CF732995, BI855138
435	105894	105894_40A	120511675_120511875	A	3/4 (75%)	Found in F830209A15, CN674939, CF732995
435	105894	105894_41A	120511675_120512045	A	1/5 (20%)	Found in BQ769802
435	105894	105894_42A	120512030_120513036	A	1/8 (12%)	Found in CF732995
435	105894	105894_43E	120512044_120512045	E	1/4 (25%)	Found in CA325132
435	105894	105894_44A	120512078_120512278	A	2/4 (50%)	Found in CA325132, BQ769802
435	105894	105894_45A	120512081_120512278	A	1/4 (25%)	Found in F830209A15
435	105894	105894_46A	120512768_120512988	A	7/8 (87%)	Found in F830209A15, CA749591, CA325132, BU701800, BQ769802, M1B30003D13T3, M1B30018H17T3
435	105894	105894_47C	120516386_120516434	C	1/1 (100%)	Found in BQ556302
435	105894	105894_49C	120521770_120526595	C	4/4 (100%)	Found in 9430043B19, 6330419E12, CD349713, BQ830140
435	105894	105894_50C	120527865_120530011	C	9/9 (100%)	Found in 9430043B19, 4932408D03, G370070D23, B930008N24, 6330419E12, BG088372, CD562763, AA914849, M5BH1201M01Z3
435	105894	105894_51C	120530599_120531814	C	5/5 (100%)	Found in 9430043B19, 4932408D03, G370070D23, B930008N24, BE374162
435	105894	105894_52C	120532025_120537406	C	5/5 (100%)	Found in 9430043B19, 4932408D03, G370070D23, B930008N24, E130310D05
435	105894	105894_53C	120537622_120541773	C	5/5 (100%)	Found in 9430043B19, 4932408D03, G370070D23, B930008N24, E130310D05
435	105894	105894_54C	120541930_120554805	C	6/6 (100%)	Found in 9430043B19, 4932408D03, G370070D23, B930008N24, E130310D05, AI385971
435	105894	105894_55C	120554930_120555396	C	10/10 (100%)	Found in 9430043B19, 4932408D03, G370070D23, B930008N24, E130310D05, CK333141, CA535302, CA535301, AI385971, AA063968
435	105894	105894_56C	120555488_120559110	C	12/12 (100%)	Found in 4932408D03, G370070D23, B930008N24, E130310D05, CN692464, CK333141, CA535302, CA535301, CA534629, CA534094, AI385971, AA063968
435	105894	105894_57C	120559175_120565271	C	12/12 (100%)	Found in 4932408D03, G370070D23, B930008N24, E130310D05, CN692464, CK333141, CA535302, CA535301, CA534629, CA534094, AI385971, AA063968
435	105894	105894_58C	120565375_120567555	C	13/13 (100%)	Found in 9430043B19, 4932408D03, G370070D23, B930008N24, E130310D05, AB046593, NM_080788, CK333141, CA535302, CA535301, CA534629, AI385971, AA063968
435	105894	105894_59C	120567695_120571858	C	11/11 (100%)	Found in 9430043B19, 4932408D03, G370070D23, B930008N24, E130310D05, AB046593, NM_080788, CK333141, CA535302, CA535301, CA534629
435	105894	105894_60C	120571931_120588335	C	7/7 (100%)	Found in 9430043B19, 4932408D03, G370070D23, B930008N24, E130310D05, AB046593, NM_080788
435	105894	105894_61C	120588482_120604049	C	9/9 (100%)	Found in 9430043B19, 4932408D03, G370070D23, B930008N24, E130310D05, FLB00003J14A, PXB00162N11a, PXB00652N06A, K6B30163O12T3
435	105894	105894_62A	120604184_120606818	A	7/16 (43%)	Found in 4932408D03, B930008N24, E130310D05, FWB00003G03a, PXB00162N11a, PXB00312N18a, K6B30163O12T3
435	105894	105894_63A	120604184_120631632	A	9/16 (56%)	Found in 9430043B19, G370070D23, FLB00003J14A, PXB00652N06A, M5BC1010L12T3, M5BC1002P13T3, M5BC1016J11T3, M5BC1040F24T3, M5BC1030N12T3
435	105894	105894_64A	120606891_120618741	A	1/16 (6%)	Found in FWB00003G03a
435	105894	105894_65A	120606891_120631632	A	4/16 (25%)	Found in B930008N24, E130310D05, PXB00162N11a, PXB00312N18a
435	105894	105894_66A	120606891_120632044	A	2/16 (12%)	Found in 4932408D03, K6B30163O12T3
435	105894	105894_67A	120618836_120631632	A	1/16 (6%)	Found in FWB00003G03a
	=====	=====
382	112754	112754	4	+
382	112754	112754_01C	123252296_123254217	C	7/7 (100%)	Found in E130202F14, A330090H18, NM_177671, PXB00133B03a, M5BC1016P20T3, K3B30301A14T3, M5BC1003A15T3
382	112754	112754_04C	123254281_123255850	C	4/4 (100%)	Found in E130202F14, A330090H18, NM_177671, M5BC1016P20T3
382	112754	112754_05C	123265370_123270132	C	2/2 (100%)	Found in 6330521J24, PXB00647A14A
382	112754	112754_07C	123270265_123272869	C	2/2 (100%)	Found in 6330521J24, PXB00647A14A
382	112754	112754_08C	123273040_123276240	C	4/4 (100%)	Found in CA316442, BU703661, 6330521J24, PXB00647A14A
382	112754	112754_09A	123276348_123282323	A	3/5 (60%)	Found in CA316442, BU703661, 6330521J24
382	112754	112754_10A	123276875_123282323	A	2/5 (40%)	Found in M1B30035E17T3, M1B30019H01T3
382	112754	112754_11C	123282381_123282499	C	3/3 (100%)	Found in CA316442, M1B30035E17T3, M1B30019H01T3
382	112754	112754_12C	123282624_123283436	C	3/3 (100%)	Found in CA316442, M1B30035E17T3, M1B30019H01T3
382	112754	112754_15C	123283621_123283969	C	1/1 (100%)	Found in 6330521J24
382	112754	112754_17C	123284030_123284241	C	2/2 (100%)	Found in BU610621, 6330521J24
382	112754	112754_18C	123284444_123284679	C	2/2 (100%)	Found in BU610621, 6330521J24
382	112754	112754_19C	123284828_123284997	C	2/2 (100%)	Found in BU610621, 6330521J24
382	112754	112754_20C	123285190_123285595	C	1/1 (100%)	Found in 6330521J24
382	112754	112754_21C	123285750_123285930	C	1/1 (100%)	Found in 6330521J24
	=====	=====
691	157696	157696	15	-
691	157696	157696_01C	84222779_84223847	C	6/6 (100%)	Found in BC065111, BC056955, NM_029946, 4931407K02, B020023K13, 4932408N08
691	157696	157696_02A	84223992_84226444	A	1/4 (25%)	Found in B020023K13
691	157696	157696_03A	84223996_84226444	A	3/4 (75%)	Found in BC065111, 4931407K02, 4932408N08
691	157696	157696_04C	84226628_84226760	C	5/5 (100%)	Found in BC065111, 4931407K02, B020023K13, CF981850, 4932408N08
691	157696	157696_05C	84226910_84227804	C	7/7 (100%)	Found in BC065111, BC056955, NM_029946, 4931407K02, B020023K13, CF981850, 4932408N08
691	157696	157696_06C	84228046_84235039	C	8/8 (100%)	Found in BC065111, BC056955, NM_029946, 4931407K02, B020023K13, CF981850, AA064574, 4932408N08
691	157696	157696_07C	84235266_84248371	C	8/8 (100%)	Found in BC065111, BC056955, NM_029946, 4931407K02, B020023K13, CK137800, AA064574, 4932408N08
691	157696	157696_08C	84248562_84251560	C	9/9 (100%)	Found in BC065111, BC056955, NM_029946, 4931407K02, B020023K13, CK137800, CF915890, CF172617, 4932408N08
691	157696	157696_09A	84251761_84255251	A	11/12 (91%)	Found in BC065111, BC056955, NM_029946, 4931407K02, B020023K13, CF915890, CF172617, CA557410, BF149600, 4932408N08, PXB00326E12A
691	157696	157696_10A	84251763_84252047	A	1/12 (8%)	Found in CK137800
691	157696	157696_11A	84255400_84256830	A	5/13 (38%)	Found in B020023K13, CF915890, CF172617, CA557410, PXB00326E12A
691	157696	157696_12A	84255400_84259773	A	8/13 (61%)	Found in BC065111, BC056955, NM_029946, 4931407K02, BF149600, AA497915, 4932408N08, PXB00017E15X
691	157696	157696_13C	84259952_84269186	C	9/9 (100%)	Found in BC065111, BC056955, NM_029946, 4931407K02, AA497915, 4932408N08, PXB00017E15X, K6B30160H20T3, K6B30123N22T3
691	157696	157696_14C	84269304_84273805	C	10/10 (100%)	Found in BC065111, BC056955, NM_029946, 4931407K02, BG100963, 4932408N08, PXB00017E15X, K6B30160H20T3, K6B30075E23T3, K6B30123N22T3
691	157696	157696_15A	84273901_84274946	A	5/10 (50%)	Found in 4932408N08, PXB00017E15X, K6B30160H20T3, K6B30075E23T3, K6B30123N22T3
691	157696	157696_16A	84273901_84279837	A	4/10 (40%)	Found in BC065111, BC056955, NM_029946, 4931407K02
691	157696	157696_18A	84274558_84279843	A	1/10 (10%)	Found in PXB00016K07a
691	157696	157696_19A	84280069_84288681	A	7/8 (87%)	Found in BC065111, BC056955, NM_029946, 4931407K02, PXB00017P14a, PXB00016K07a, L9B30038M19T3
691	157696	157696_20A	84288614_84288680	A	1/8 (12%)	Found in L9B30179O18T3
691	157696	157696_21A	84288814_84291523	A	6/10 (60%)	Found in BC065111, BC056955, NM_029946, 4931407K02, PXB00017P14a, PXB00016K07a
691	157696	157696_22A	84288814_84300700	A	4/11 (36%)	Found in L9B30038M19T3, L9B30027O08T3, L9B30179O18T3, L9B30237E01T3
691	157696	157696_23S	84291640_84291641	S	3/11 (27%)	Found in 4931407K02, PXB00016K07a, PXB00017P14a
691	157696	157696_24A	84291640_84300700	A	4/11 (36%)	Found in BC065111, BC056955, NM_029946, CA450667
691	157696	157696_25A	84300868_84302178	A	4/8 (50%)	Found in L9B30038M19T3, L9B30027O08T3, L9B30179O18T3, L9B30237E01T3
691	157696	157696_26A	84300868_84302443	A	4/8 (50%)	Found in BC065111, BC056955, NM_029946, CA450667
691	157696	157696_27C	84302607_84303243	C	4/4 (100%)	Found in BC065111, BC056955, NM_029946, CA450667
691	157696	157696_28C	84303403_84303516	C	4/4 (100%)	Found in BC065111, BC056955, NM_029946, CA450667
691	157696	157696_29C	84303575_84305523	C	4/4 (100%)	Found in BC065111, BC056955, NM_029946, CA450667
691	157696	157696_30C	84305690_84307814	C	1/1 (100%)	Found in BC065111
691	157696	157696_31C	84307922_84310551	C	1/1 (100%)	Found in BC065111
691	157696	157696_32A	84310661_84323181	A	1/2 (50%)	Found in BC065111
691	157696	157696_33A	84321187_84323181	A	1/2 (50%)	Found in PXB00638C12a
691	157696	157696_34S	84323329_84323330	S	1/2 (50%)	Found in PXB00638C12a
691	157696	157696_35A	84323329_84328851	A	1/3 (33%)	Found in BC065111
691	157696	157696_36A	84328397_84328851	A	1/2 (50%)	Found in CB523463
691	157696	157696_37A	84328969_84339052	A	1/2 (50%)	Found in CB523463
691	157696	157696_38A	84328972_84339052	A	1/2 (50%)	Found in BC065111
691	157696	157696_39C	84339164_84344430	C	2/2 (100%)	Found in BC065111, CB523463
691	157696	157696_40S	84344566_84344567	S	1/2 (50%)	Found in CB523463
691	157696	157696_41A	84344566_84365616	A	1/2 (50%)	Found in BC065111
691	157696	157696_42C	84365676_84374235	C	1/1 (100%)	Found in BC065111
691	157696	157696_43C	84374326_84388537	C	2/2 (100%)	Found in BC065111, CF534840
691	157696	157696_44C	84388748_84399783	C	2/2 (100%)	Found in BC065111, CF534840
691	157696	157696_46C	84399928_84410051	C	2/2 (100%)	Found in BC065111, CF534840
691	157696	157696_47C	84410157_84420870	C	2/2 (100%)	Found in BC065111, CF534840
	=====	=====
359	111241	111241	10	+
359	111241	111241_01A	39237811_39263751	A	1/8 (12%)	Found in PXB00683J19A
359	111241	111241_02A	39238936_39263751	A	7/8 (87%)	Found in F830031K10, F830002D16, CA527514, BQ922804, BQ714273, BQ572832, BM453819
359	111241	111241_03A	39263790_39323325	A	14/20 (70%)	Found in F830031K10, F830002D16, M27266, CK344582, CK344368, CA880763, CA527514, BU612766, BQ922804, BQ714273, BQ572832, BM453819, PXB00683J19A, K4B30337H12T3
359	111241	111241_04A	39263790_39380150	A	1/23 (4%)	Found in CD349134
359	111241	111241_05A	39288963_39323325	A	3/20 (15%)	Found in BE947612, BE944413, G6B30044L10T3
359	111241	111241_06A	39323108_39323325	A	1/20 (5%)	Found in BC010554
359	111241	111241_07A	39323239_39323325	A	1/20 (5%)	Found in BC032149
359	111241	111241_08A	39323394_39380150	A	20/21 (95%)	Found in F830031K10, U70324, NM_008054, F830002D16, M27266, BC032149, CK344582, CK344368, CA880763, CA527514, BU612766, BQ572832, BI558357, BE947612, BE944413, BE283603, BC010554, PXB00683J19A, K4B30337H12T3, G6B30044L10T3
359	111241	111241_09C	39380407_39383984	C	21/21 (100%)	Found in F830031K10, U70324, NM_008054, F830002D16, M27266, BC032149, CK344582, CK344368, CD349134, CA893729, CA880763, CA578438, CA318129, BU612766, BQ572832, BQ042979, BM949966, BI900513, BE569338, BC010554, K4B30337H12T3
359	111241	111241_10C	39384080_39391165	C	18/18 (100%)	Found in F830031K10, F830002D16, BC032149, CK344582, CK344368, CD349134, CA893729, CA880763, CA578438, CA318129, BU612766, BQ572832, BQ042979, BM949966, BI900513, BF471356, BE569338, BC010554
359	111241	111241_11C	39391263_39393812	C	16/16 (100%)	Found in F830031K10, F830002D16, BC032149, CN538462, CD349134, CA893729, CA578438, CA318129, BU612766, BQ179147, BQ042979, BM949966, BI900513, BF471356, R74940, BC010554
359	111241	111241_13C	39393915_39394800	C	17/17 (100%)	Found in F830031K10, U70324, NM_008054, F830002D16, M27266, BC032149, CN538462, CD349134, CA893729, CA318129, BQ179147, BQ042979, BM949966, BI900513, BF471356, R74940, BC010554
359	111241	111241_14A	39394949_39397457	A	9/15 (60%)	Found in F830031K10, CN538462, CA893729, CA318129, BQ179147, BQ042979, BI900513, BI250363, BF179972
359	111241	111241_15A	39394949_39397939	A	6/17 (35%)	Found in U70324, NM_008054, F830002D16, M27266, BC032149, AI181130
359	111241	111241_16A	39397621_39400036	A	5/11 (45%)	Found in F830031K10, CN538462, BQ964721, BQ179147, BI652854
359	111241	111241_17A	39398094_39400036	A	6/11 (54%)	Found in U70324, NM_008054, F830002D16, M27266, BC032149, AI181130
359	111241	111241_20A	39400215_39401654	A	12/13 (92%)	Found in F830031K10, U70324, NM_008054, F830002D16, M27266, BC032149, BQ964721, BI652854, BF731597, AL364561, W62969, BC010554
359	111241	111241_21A	39401353_39401654	A	1/13 (7%)	Found in L3B30010H02T3
359	111241	111241_22C	39401730_39401829	C	12/12 (100%)	Found in F830031K10, U70324, NM_008054, F830002D16, M27266, BC032149, BQ964721, BI652854, BF731597, AL364561, W62969, BC010554
359	111241	111241_23C	39401982_39419483	C	17/17 (100%)	Found in F830031K10, U70324, NM_008054, F830002D16, M27266, BC032149, CO425068, CB055410, BQ964721, BQ895980, BQ746335, BI652854, BF731597, BE860740, BE847160, AL364561, BC010554
359	111241	111241_24C	39419614_39431758	C	13/13 (100%)	Found in F830031K10, U70324, NM_008054, F830002D16, M27266, BC032149, CO425068, CB055410, BQ746335, BQ266251, BE860740, BE847160, BC010554
	=====	=====
784	181948	181948	16	+
784	181948	181948_03A	34741671_34753494	A	4/5 (80%)	Found in A930019C19, BI736575, PXB00066F15a, PXB00662K17A
784	181948	181948_04A	34746559_34753494	A	1/5 (20%)	Found in PXB00722K02a
784	181948	181948_05C	34753631_34755311	C	6/6 (100%)	Found in BC058610, A930019C19, BI736575, PXB00066F15a, PXB00662K17A, PXB00722K02a
784	181948	181948_06C	34755508_34756130	C	3/3 (100%)	Found in BC058610, A930019C19, BI736575
784	181948	181948_07C	34756379_34762398	C	2/2 (100%)	Found in BC058610, A930019C19
784	181948	181948_08C	34762469_34762919	C	2/2 (100%)	Found in BC058610, A930019C19
784	181948	181948_09A	34763276_34795114	A	1/20 (5%)	Found in A930019C19
784	181948	181948_10A	34764006_34771181	A	9/11 (81%)	Found in BC058610, 6820449L08, BC045197, CN530196, CK625773, CA530556, BI735076, BF783753, BC037721
784	181948	181948_11A	34771092_34771212	A	1/11 (9%)	Found in BQ917998
784	181948	181948_13A	34771297_34780273	A	9/12 (75%)	Found in BC058610, 6820449L08, BC045197, CN530196, CK625773, BQ917998, BI735076, BF783753, BC037721
784	181948	181948_14A	34771766_34780273	A	2/12 (16%)	Found in K5B30355F05T3, K5B30325I23T3
784	181948	181948_15A	34780359_34794126	A	12/13 (92%)	Found in BC058610, AY237727, 6820449L08, BC045197, CN530196, BQ917998, BF783753, AW213597, AW213513, BC037721, K5B30355F05T3, K5B30325I23T3
784	181948	181948_17A	34794176_34794926	A	13/16 (81%)	Found in BC058610, AY237727, 6820449L08, BC045197, CN530196, BQ917998, BF783753, AW213597, AW213513, AI787910, AI746866, BC037721, K5B30325I23T3
784	181948	181948_18A	34794619_34794926	A	2/16 (12%)	Found in 6720464I06, PXB00059L16a
784	181948	181948_19A	34795031_34813323	A	1/19 (5%)	Found in 6820449L08
784	181948	181948_20A	34795053_34797730	A	10/12 (83%)	Found in BC058610, AY237727, BC045197, CN530196, BQ917998, AW213597, AI788026, AI746866, BC037721, K5B30325I23T3
784	181948	181948_22A	34797868_34797996	A	1/9 (11%)	Found in AW213597
784	181948	181948_23A	34797883_34804891	A	7/9 (77%)	Found in BC058610, AY237727, BC045197, CN528082, BQ917998, AI746866, BC037721
784	181948	181948_24A	34805193_34812589	A	6/7 (85%)	Found in BC058610, AY237727, 6720464I06, BC045197, CN528082, BC037721
784	181948	181948_25A	34812621_34812721	A	5/6 (83%)	Found in BC058610, AY237727, 6720464I06, BC045197, BC037721
784	181948	181948_26A	34812814_34813166	A	5/6 (83%)	Found in BC058610, AY237727, 6720464I06, BC045197, BC037721
784	181948	181948_27S	34813322_34813323	S	1/7 (14%)	Found in AA880553
784	181948	181948_28C	34813369_34818232	C	7/7 (100%)	Found in BC058610, AY237727, 6720464I06, 6820449L08, BC045197, AA880553, BC037721
784	181948	181948_29C	34818449_34820519	C	9/9 (100%)	Found in BC058610, 6720464I06, 6820449L08, BC045197, BC034209, CB588932, BI077962, AA880553, BC037721
784	181948	181948_30C	34820642_34827788	C	7/7 (100%)	Found in BC058610, 6720464I06, 6820449L08, BC045197, BC034209, BI077962, BC037721
784	181948	181948_31C	34827940_34830229	C	8/8 (100%)	Found in BC058610, 6720464I06, 6820449L08, BC045197, BC034209, CB588580, BG870407, BC037721
784	181948	181948_33A	34830352_34836421	A	10/27 (37%)	Found in BC058610, 6720464I06, 6820449L08, BC045197, BC034209, CB588580, BQ918508, BG967379, BG870407, BC037721
784	181948	181948_34A	34835677_34836421	A	1/27 (3%)	Found in K6B30074M23T3
784	181948	181948_35S	34836420_34836421	S	16/27 (59%)	Found in AI120789, BG863029, AA710182, AW986666, AF314149, I9B20085N05T3, L1B30016O08T3, AI527644, BC038902, AA717677, CK022378, AI119835, BX515376, CB945918, BE138350, L9B30237L24T3
784	181948	181948_36C	34836550_34838072	C	31/31 (100%)	Found in BC058610, AY237727, 6720464I06, 6820449L08, BC045197, BC034209, AF314149, BG082901, CK022378, BX515376, CB945918, CB588580, CB571416, BQ918508, BG870407, BG863029, BE138350, AW986666, AI527644, AI195341, AI120789, AI119835, AA717677, AA710182, AA688911, BC037721, BC038902, K6B30074M23T3, I9B20085N05T3, L9B30237L24T3, L1B30016O08T3
784	181948	181948_37C	34838203_34841620	C	15/15 (100%)	Found in AY237727, 6720464I06, 6820449L08, BC045197, BC034209, AF314149, BG082901, CK022378, BX515376, CB571416, BE138350, AA717677, AA710182, BC037721, BC038902
	=====	=====
411	98244	98244	4	+
411	98244	98244_01C	98441950_98648521	C	9/9 (100%)	Found in C330034K16, NM_013845, B430202D04, E130318F12, B430316N06, PXB00208F08a, PXB00072M18a, PXB00071C13a, PXB00012H09a
411	98244	98244_02C	98648592_98679252	C	5/5 (100%)	Found in C330034K16, NM_013845, B430202D04, E130318F12, B430316N06
411	98244	98244_03C	98679539_98680127	C	6/6 (100%)	Found in C330034K16, NM_013845, B430202D04, E130318F12, B430316N06, AB010383
411	98244	98244_04C	98680157_98753454	C	6/6 (100%)	Found in C330034K16, NM_013845, B430202D04, E130318F12, B430316N06, AB010383
411	98244	98244_05C	98753581_98755355	C	7/7 (100%)	Found in C330034K16, NM_013845, B430202D04, E130318F12, B430316N06, AB010383, PXB01193G08A
411	98244	98244_06C	98755672_98757536	C	6/6 (100%)	Found in C330034K16, NM_013845, B430202D04, E130318F12, B430316N06, AB010383
411	98244	98244_07C	98757781_98771555	C	7/7 (100%)	Found in C330034K16, NM_013845, B430202D04, E130318F12, B430316N06, AB010383, CN668425
411	98244	98244_08C	98771766_98786459	C	7/7 (100%)	Found in C330034K16, NM_013845, B430202D04, E130318F12, B430316N06, AB010383, CN668425
	=====	=====
438	118568	118568	6	-
438	118568	118568_01C	127508179_127508789	C	2/2 (100%)	Found in 4933407K03, BC052324
438	118568	118568_02A	127508967_127511855	A	1/2 (50%)	Found in 4933407K03
438	118568	118568_03A	127508967_127511864	A	1/2 (50%)	Found in BC052324
438	118568	118568_04C	127511984_127515766	C	3/3 (100%)	Found in 4933407K03, BC052324, Z31078
438	118568	118568_05C	127515826_127516968	C	2/2 (100%)	Found in 4933407K03, BC052324
438	118568	118568_06C	127517140_127518391	C	2/2 (100%)	Found in 4933407K03, BC052324
438	118568	118568_07C	127518472_127521763	C	2/2 (100%)	Found in 4933407K03, BC052324
438	118568	118568_08C	127521901_127523372	C	2/2 (100%)	Found in 4933407K03, BC052324
438	118568	118568_09C	127523512_127523823	C	2/2 (100%)	Found in 4933407K03, BC052324
438	118568	118568_10C	127523959_127526416	C	2/2 (100%)	Found in 4933407K03, BC052324
438	118568	118568_11C	127526579_127528903	C	2/2 (100%)	Found in 4933407K03, BC052324
438	118568	118568_12C	127529041_127530687	C	4/4 (100%)	Found in 4933407K03, BC052324, BQ925892, PXB00642C07a
438	118568	118568_13C	127530797_127531540	C	3/3 (100%)	Found in BC052324, BQ925892, K6B30053C09T3
438	118568	118568_14C	127531620_127539090	C	2/2 (100%)	Found in BC052324, BQ925892
438	118568	118568_16C	127548195_127553568	C	2/2 (100%)	Found in 4933407K03, PXB00642C07a
	=====	=====
257	98461	98461	10	+
257	98461	98461_03A	81018732_81030097	A	1/22 (4%)	Found in BI527046
257	98461	98461_05A	81026148_81029128	A	24/25 (96%)	Found in 2310016K11, NM_023138, A730097O12, S68267, BC014830, F830033F15, F730313D18, E330034H06, CB318019, BQ939050, BQ748975, BQ445182, BM946544, BM945915, BI525940, BI146462, BF585272, BE136893, AA691945, AA563454, A230002P20, K6B30098M01T3, I7B30058I22T3, L6B30061C03T3
257	98461	98461_06A	81029205_81029953	A	1/30 (3%)	Found in A230002P20
257	98461	98461_07A	81029205_81030085	A	27/30 (90%)	Found in 2310016K11, NM_023138, A730097O12, S68267, BC014830, F830033F15, F730313D18, E330034H06, CB318019, BQ939050, BQ748975, BQ445182, BM946544, BM945915, BI525940, BI146462, BG967094, BG247021, BF585272, BF583721, BE192721, BE136893, AA691945, AA563454, AA472834, K6B30098M01T3, L6B30061C03T3
257	98461	98461_08S	81029952_81029953	S	1/30 (3%)	Found in CN662045
257	98461	98461_09S	81030084_81030085	S	1/30 (3%)	Found in CN662045
257	98461	98461_10S	81030096_81030097	S	1/30 (3%)	Found in CN662045
257	98461	98461_11A	81030134_81030233	A	1/30 (3%)	Found in BM945915
257	98461	98461_12A	81030136_81030233	A	29/30 (96%)	Found in 2310016K11, NM_023138, A730097O12, S68267, BC014830, F830033F15, F730313D18, E330034H06, CN662045, CB318019, BQ939050, BQ748975, BQ445182, BM946544, BI527046, BI525940, BI146462, BG967094, BG247021, BF585272, BF583721, BE136893, AA691945, AA575689, AA563454, AA472834, A230002P20, K6B30098M01T3, L6B30061C03T3
257	98461	98461_14A	81030336_81034766	A	1/57 (1%)	Found in E330034H06
257	98461	98461_15A	81030357_81030466	A	29/31 (93%)	Found in 2310016K11, NM_023138, A730097O12, S68267, BC014830, F830033F15, F730313D18, CF616609, CB196027, BQ939050, BQ748975, BM945915, BI527046, BI251760, BI220090, BI148622, BG967094, BG247021, BF722854, BF585272, BF583721, BE629108, BE136893, AW986810, AI892063, AA575689, AA472834, AA008650, A230002P20
257	98461	98461_16A	81030357_81030470	A	1/31 (3%)	Found in BQ179721
257	98461	98461_17E	81030679_81030680	E	1/25 (4%)	Found in BQ179721
257	98461	98461_18A	81030679_81032019	A	9/27 (33%)	Found in 2310016K11, NM_023138, A730097O12, S68267, 9430028D13, BI148622, BI082580, BG968264, BE629108
257	98461	98461_19A	81030679_81032022	A	14/27 (51%)	Found in BC014830, 2600017O04, F830033F15, F730313D18, CF616609, BQ939050, BI251760, BI220090, BG967094, BF022382, AW986810, AI892063, AA008650, A230002P20
257	98461	98461_20S	81032018_81032019	S	2/26 (7%)	Found in CK387865, CK387965
257	98461	98461_21S	81032021_81032022	S	2/26 (7%)	Found in CK387865, CK387965
257	98461	98461_23A	81032086_81032879	A	32/33 (96%)	Found in 2310016K11, NM_023138, A730097O12, S68267, BC014830, 2600017O04, F830033F15, F730313D18, 9430028D13, 9930015D10, CK387965, CK387865, BG087122, CF616609, BQ939050, BM946504, BI251760, BI220090, BI150499, BI148622, BI082580, BG968264, BG967094, BF022382, BE629108, AW986810, AA472313, AA261032, AA008650, AA000576, PXB00119L03a, G7B30036L12T3
257	98461	98461_25E	81032940_81032941	E	3/31 (9%)	Found in CK387865, BG087122, CK387965
257	98461	98461_26A	81032940_81033543	A	28/33 (84%)	Found in 2310016K11, NM_023138, A730097O12, S68267, BC014830, 2600017O04, F830033F15, F730313D18, 9430028D13, 9930015D10, CF616609, CD363957, CB196027, BQ939050, BM946504, BI902526, BI251760, BI220090, BI150499, BI148622, BI082580, BG968264, BG967094, BF722854, BF022382, AW986810, PXB00119L03a, G7B30036L12T3
257	98461	98461_27S	81033542_81033543	S	1/30 (3%)	Found in CK781723
257	98461	98461_28A	81033588_81034596	A	23/24 (95%)	Found in 2310016K11, NM_023138, A730097O12, S68267, BC014830, 2600017O04, F830033F15, F730313D18, 9430028D13, 9930015D10, CK781723, CF616609, CD363957, BU583331, BM946504, BI251760, BI150499, BG968264, BF722854, BF022382, AW986810, A230002P20, PXB00119L03a
	=====	=====
430	107768	107768	11	-
430	107768	107768_01C	26367353_26372121	C	9/9 (100%)	Found in F630038O09, 2810003O05, NM_027260, AF513620, BQ178506, BI853943, BF661472, AI047068, AA162270
430	107768	107768_04C	26372267_26378725	C	7/7 (100%)	Found in 2810003O05, NM_027260, AF513620, BQ178506, BF661472, BE336151, AI047068
430	107768	107768_05S	26378891_26378892	S	1/7 (14%)	Found in BF661472
430	107768	107768_06A	26378891_26382527	A	6/7 (85%)	Found in 2810003O05, NM_027260, AF513620, BQ178506, AW496227, AI047068
430	107768	107768_07C	26382585_26385340	C	10/10 (100%)	Found in F630038O09, 2810003O05, NM_027260, AF513620, BC013520, CB203430, BQ178506, BI111618, AI047068, AA437529
430	107768	107768_10A	26385460_26394484	A	9/10 (90%)	Found in F630038O09, 2810003O05, NM_027260, AF513620, BC013520, BI111618, AI428945, AA437529, ZXB00045J24X
430	107768	107768_11A	26389398_26394484	A	1/10 (10%)	Found in BI684442
430	107768	107768_12A	26394616_26429778	A	11/12 (91%)	Found in F630038O09, 2810003O05, NM_027260, AF513620, BC013520, CA984196, BI684442, AW496227, AI428945, AA437529, ZXB00045J24X
430	107768	107768_13E	26429777_26429778	E	1/12 (8%)	Found in E130008E14
430	107768	107768_14A	26429870_26431104	A	17/18 (94%)	Found in F630038O09, 2810003O05, NM_027260, AF513620, BC013520, CA984196, BI684442, BI328419, BG804664, BF161435, AW496227, AI428945, AI007083, AA914007, AA542258, AA437529, ZXB00045J24X
430	107768	107768_15I	26431103_26431104	I	1/18 (5%)	Found in E130008E14
430	107768	107768_16A	26431209_26431835	A	1/19 (5%)	Found in AA542258
430	107768	107768_17A	26431209_26443406	A	16/20 (80%)	Found in F630038O09, 2810003O05, NM_027260, AF513620, BC013520, E130008E14, CA984196, BI684442, BI328419, BG804664, BF784306, AW496227, AI529388, AI007083, AA914007, ZXB00045J24X
430	107768	107768_18A	26431211_26431384	A	2/19 (10%)	Found in AI428945, AA437529
430	107768	107768_19A	26431959_26443406	A	1/18 (5%)	Found in AA542258
430	107768	107768_20E	26443405_26443406	E	1/18 (5%)	Found in F830029G04
430	107768	107768_21C	26443493_26444862	C	20/20 (100%)	Found in F630038O09, 2810003O05, NM_027260, AF513620, BC013520, E130008E14, CA984196, BQ891508, BI684442, BI328419, BG804664, BF784306, AI529388, AI007083, AA914007, AA542258, F830029G04, ZXB00045J24X, PXB00207L08a, F4B30008G20T3
430	107768	107768_22C	26444931_26445593	C	19/19 (100%)	Found in F630038O09, 2810003O05, NM_027260, AF513620, BC013520, E130008E14, CA984196, BI684442, BI328419, BG804664, BF784306, AI529388, AI007083, W80120, F830029G04, ZXB00045J24X, PXB00207L08a, F9B30109H02T3, F4B30008G20T3
430	107768	107768_23C	26445642_26487154	C	12/12 (100%)	Found in 2810003O05, NM_027260, AF513620, E130008E14, AI893293, AI529388, AI007083, W80120, ZXB00045J24X, PXB00207L08a, F4B30008G20T3, F4B30005E02T3
430	107768	107768_26A	26487294_26489157	A	9/10 (90%)	Found in 2810003O05, NM_027260, E130008E14, AI529388, AI007083, ZXB00045J24X, PXB00207L08a, G3B70008L23T3, F4B30005E02T3
430	107768	107768_27A	26487294_26489521	A	1/11 (9%)	Found in F4B30008G20T3
430	107768	107768_29A	26489297_26489315	A	2/4 (50%)	Found in F830029G04, PLB00006J19a
430	107768	107768_30I	26489314_26489315	I	1/4 (25%)	Found in G3B70008L23T3
	=====	=====
150	77375	77375	17	-
150	77375	77375_01A	77502829_77503476	A	15/16 (93%)	Found in 4932418O05, CN703299, CN700486, CN700370, CN698473, CN698396, CN670921, CN533964, CK391515, CF895685, CF168645, BX523552, CD549078, CA572078, AA939863
150	77375	77375_02A	77503129_77503516	A	1/18 (5%)	Found in CA887811
150	77375	77375_03E	77503515_77503516	E	2/18 (11%)	Found in BE847119, CF898941
150	77375	77375_05C	77503561_77505273	C	21/21 (100%)	Found in 4932418O05, CN703299, CN700486, CN700370, CN698473, CN698396, CN670921, CN533964, CK391515, BG088922, CF898941, CF895685, CF168645, BX523552, CD549078, CD545752, CA887811, CA573115, CA572078, BE847119, AA939863
150	77375	77375_06AOL	77505539_77505581	A	1/53 (1%)	Found in CD545752	_77505584_77507324
150	77375	77375_07A	77505540_77507321	A	51/53 (96%)	Found in BC037012, NM_029239, 4932418O05, CN703299, CN700486, CN700370, CN698396, CN670921, CN663559, CN663272, CN661925, CN661880, CN661830, CN661436, CN660308, CN533964, CK781399, CK391515, CK342763, CF906522, CF904832, CF904346, CF898941, CF895685, CF891859, CF738774, CF168645, CD549078, CA895764, CA892204, CA891961, CA887950, CA887646, CA886800, CA882159, CB181706, CA887754, CA573272, CA57311…
150	77375	77375_08A	77505544_77507325	A	1/53 (1%)	Found in CA570120
150	77375	77375_09AOL	77505584_77507324	A	1/53 (1%)	Found in CD545752	77505539_77505581_
150	77375	77375_10A	77507419_77507941	A	51/52 (98%)	Found in BC037012, NM_029239, 4932418O05, CN703299, CN700486, CN700370, CN698396, CN670921, CN663559, CN661925, CN661880, CN661830, CN661436, CN660308, CN536287, CK781399, CK391515, CK342763, CF906522, CF904832, CF904346, CF895685, CF891859, CF738774, CF540215, CF168645, CD549078, CD545752, CA895764, CA892204, CA891961, CA887950, CA887646, CA886800, CA882159, CB181706, CA573272, CA573115, CA57291…
150	77375	77375_11A	77507506_77507989	A	1/56 (1%)	Found in BE334561
150	77375	77375_12C	77508102_77509831	C	21/21 (100%)	Found in BC037012, NM_029239, 4932418O05, CN663559, CN536287, CN527816, CN526071, CN461744, CN458179, CN456925, CK781582, CK781399, CK640003, CK634079, CF738774, CF734641, CF540215, CB181706, BU704059, BE334561, BC027320
150	77375	77375_14C	77509937_77511910	C	19/19 (100%)	Found in BC037012, NM_029239, 4932418O05, CN663559, CN536287, CN535073, CN527816, CN526071, CN461744, CN458179, CN456925, CK640003, CK634079, CF734641, CF733436, CF540215, BU704059, BE334561, BC027320
150	77375	77375_16C	77511982_77513326	C	16/16 (100%)	Found in BC037012, NM_029239, 4932418O05, CN535073, CN527816, CN526071, CN461744, CN458179, CN456925, CK640003, CK634079, CF734641, CF733436, CF540215, BU704059, BC027320
150	77375	77375_18A	77513375_77516974	A	2/15 (13%)	Found in BC037012, NM_029239
150	77375	77375_19A	77513378_77516974	A	13/15 (86%)	Found in 4932418O05, CN535073, CN527816, CN526071, CN461744, CN458179, CN456925, CK640003, CK634079, CF734641, CF733436, CA327971, BC027320
150	77375	77375_20C	77517250_77518586	C	10/10 (100%)	Found in BC037012, NM_029239, 4932418O05, CN535073, CN456925, CK640003, CF733436, CB290021, CA327971, BC027320
150	77375	77375_21A	77518663_77521906	A	12/13 (92%)	Found in BC037012, NM_029239, 4932418O05, CO045783, CN535073, CN456925, CK640003, CF742199, CF733436, CB290021, CA327971, BC027320
150	77375	77375_22E	77521905_77521906	E	1/13 (7%)	Found in C730009D23
150	77375	77375_23A	77522029_77522949	A	11/13 (84%)	Found in 4932418O05, CO434005, CO045783, CN535543, CN458050, CN455530, CK637773, CF742199, CB290021, CA327971, BG919002
150	77375	77375_24A	77522386_77522949	A	1/13 (7%)	Found in C730009D23
150	77375	77375_25E	77522948_77522949	E	1/13 (7%)	Found in 4930557O20
150	77375	77375_26C	77523132_77525281	C	14/14 (100%)	Found in 4932418O05, CO434005, CO045783, CN535543, CN459079, CN458050, CN455530, CK638307, CK637773, CF745363, CF742199, BI871924, C730009D23, 4930557O20
150	77375	77375_27C	77525358_77525921	C	22/22 (100%)	Found in BC037012, NM_029239, 4932418O05, CO434005, CO045783, CN535662, CN535543, CN532694, CN459079, CN458050, CN455530, CK638307, CK637773, CF745363, CF742199, BI871924, BI106850, BF722989, BC027320, C730009D23, 4930557O20, L3B30003O10T3
150	77375	77375_30C	77526113_77532320	C	22/22 (100%)	Found in BC037012, NM_029239, 4932418O05, CO434005, CN535662, CN535543, CN532694, CN459079, CN455530, CK638307, CK637773, CF745363, CB948072, BM508824, BI871924, BI106850, AW106874, AI573723, BC027320, C730009D23, 4930557O20, L3B30003O10T3
150	77375	77375_32C	77532477_77534072	C	20/20 (100%)	Found in BC037012, NM_029239, 4932418O05, CO045832, CN535662, CN532694, CN459079, CN455366, CK638307, CB948072, BQ559544, BM508824, BI106850, AW106874, AI573723, BC027320, C730009D23, 4930557O20, PXB00035F09X, PXB00086H15a
150	77375	77375_33A	77534201_77535762	A	1/25 (4%)	Found in BC027320
150	77375	77375_34A	77534203_77535762	A	24/25 (96%)	Found in BC037012, NM_029239, 4932418O05, CO045832, CN532694, CN527553, CN459079, CN455366, CK639205, CK638449, CK638307, CK636889, CF747613, CB948072, CB524819, BQ559544, BM508824, AI573723, AI526814, C730009D23, 4930557O20, PXB00035F09X, PXB00086H15a, PXB00017L01a
150	77375	77375_35S	77535893_77535894	S	4/25 (16%)	Found in AI573723, C730009D23, AI526814, PXB00086H15a
150	77375	77375_36A	77535893_77562754	A	1/26 (3%)	Found in CB524819
150	77375	77375_37S	77535900_77535901	S	4/25 (16%)	Found in AI573723, C730009D23, AI526814, PXB00086H15a
150	77375	77375_38A	77535900_77558545	A	2/25 (8%)	Found in 4930557O20, PXB00035F09X
150	77375	77375_39A	77535900_77562754	A	18/26 (69%)	Found in BC037012, NM_029239, CO045832, CO045252, CN537454, CN533734, CN527553, CN455366, CK639205, CK638449, CK638213, CK636889, CK635767, CF747613, CB521125, CB247283, BQ559544, BC027320
150	77375	77375_42E	77562753_77562754	E	1/20 (5%)	Found in A430087B06
150	77375	77375_45C	77563671_77570814	C	8/8 (100%)	Found in A430087B06, PXB00686N11A, PLB00059N07A, I5B30004H16T3, F7B30220A11T3, L9B30164F14T3, L5B30034M08T3, L5B30017E08T3
	=====	=====
276	221979	221979	12	-
276	221979	221979_01C	65068765_65070612	C	16/16 (100%)	Found in 6332404D06, E130308A03, D430006D09, 4432415E19, NM_024275, BC057930, BC002309, CO425786, CD805164, CA559276, AA591088, AA068568, W81772, BC048173, B430301L16, BC016242
276	221979	221979_02S	65070667_65070668	S	1/17 (5%)	Found in BC016242
276	221979	221979_03A	65070667_65072626	A	15/17 (88%)	Found in 6332404D06, E130308A03, D430006D09, 4432415E19, NM_024275, BC040381, BC057930, BC002309, CO425786, CD805164, CA559276, BU839895, AA068568, W81772, BC048173
276	221979	221979_04I	65072625_65072626	I	1/16 (6%)	Found in B430301L16
276	221979	221979_05C	65072696_65074688	C	22/22 (100%)	Found in 6332404D06, E130308A03, D430006D09, 4432415E19, NM_024275, BC040381, BC057930, BC002309, CO425786, CN694327, BG081019, CF158829, CF155893, CD805164, CA559276, CA551667, CA550054, BU839895, BI650101, AA068568, BC048173, B430301L16
276	221979	221979_06C	65074780_65076550	C	28/28 (100%)	Found in 6332404D06, E130308A03, D430006D09, BC057930, BC002309, CO425786, CN694327, BG081019, CF158920, CF158829, CF158716, CF157007, CF155893, CF154771, CF154304, CF153616, CA977141, CA559276, CA555329, CA554362, CA551667, CA550054, CA549154, BU839895, BI650101, AA591088, AA068568, BC048173
276	221979	221979_07C	65076618_65079169	C	28/28 (100%)	Found in 6332404D06, E130308A03, D430006D09, BC057930, BC002309, CN694327, CK389578, BG081019, CF161330, CF158920, CF158829, CF158716, CF157007, CF155893, CF154771, CF154304, CF153616, CA977141, CA555329, CA554362, CA551667, CA550054, CA549154, BU839895, BI650101, AA068568, BC048173, G3B70005J04T3
276	221979	221979_08C	65079346_65079704	C	35/35 (100%)	Found in 6332404D06, E130308A03, D430006D09, 4432415E19, NM_024275, BC040381, BC057930, BC002309, CN694327, CK389578, BG081019, CF914710, CF161330, CF160111, CF158920, CF158829, CF158716, CF157071, CF157007, CF155893, CF154771, CF154304, CF153616, CA977141, CA555329, CA554362, CA551667, CA550054, CA549154, BU788749, BI650101, BE374518, BC048173, B430301L16, PXB00071H04a
276	221979	221979_10A	65079807_65081436	A	37/38 (97%)	Found in 6332404D06, E130308A03, D430006D09, 4432415E19, NM_024275, BC040381, BC057930, BC002309, CN694327, CK389578, BG081019, CF914710, CF161330, CF160111, CF158920, CF158829, CF158716, CF157071, CF157007, CF155893, CF154771, CF154304, CF153616, CA977141, CA555329, CA554362, CA551667, CA550054, CA549154, BU788749, BQ566210, BI650101, BI454145, BE374518, BC048173, B430301L16, PXB00071H04a
276	221979	221979_11E	65081435_65081436	E	1/38 (2%)	Found in CF163857
276	221979	221979_12C	65081494_65081798	C	37/37 (100%)	Found in 6332404D06, E130308A03, D430006D09, 4432415E19, NM_024275, BC040381, BC057930, BC002309, CN694327, CK389578, BG081019, CF914710, CF163857, CF161330, CF160111, CF158920, CF158829, CF158716, CF157071, CF157007, CF155893, CF154771, CF154304, CF153616, CA977141, CA555329, CA554362, CA551667, CA550054, CA549154, BU788749, BQ566210, BI454145, AW322744, BC048173, B430301L16, PXB00071H04a
276	221979	221979_13A	65081912_65082223	A	1/10 (10%)	Found in CF163857
276	221979	221979_14A	65081912_65086219	A	1/11 (9%)	Found in AI642301
276	221979	221979_15A	65081915_65086219	A	8/11 (72%)	Found in 6332404D06, E130308A03, D430006D09, 4432415E19, NM_024275, BC057930, BC002309, BC048173
276	221979	221979_16E	65086218_65086219	E	1/10 (10%)	Found in CN667123
276	221979	221979_17C	65086279_65086838	C	18/18 (100%)	Found in 6332404D06, E130308A03, D430006D09, 4432415E19, NM_024275, BC057930, BC002309, CN667123, CN537089, CF914710, CF739798, CF166323, CA977141, BQ566210, BI454145, AI642301, BC048173, PXB00184E04a
276	221979	221979_18C	65086917_65087996	C	20/20 (100%)	Found in 6332404D06, E130308A03, D430006D09, 4432415E19, NM_024275, BC040381, BC057930, BC002309, CN667123, CN537089, CF914710, CF739798, CF166323, CA977141, CA530489, BI454145, AW322744, AI642301, BC048173, PXB00184E04a
276	221979	221979_19C	65088080_65089158	C	18/18 (100%)	Found in 6332404D06, E130308A03, D430006D09, 4432415E19, NM_024275, BC040381, BC057930, CN667123, CN537089, CF914710, CF739798, CF166323, CA530489, BI454145, AI427380, W50770, BC048173, PXB00184E04a
276	221979	221979_20C	65089199_65089707	C	18/18 (100%)	Found in 6332404D06, E130308A03, D430006D09, 4432415E19, NM_024275, BC040381, BC057930, CN667123, CN537089, CN535462, CF914710, CF739798, CF166323, CA530489, AI427380, W50770, BC048173, PXB00184E04a
276	221979	221979_21C	65089804_65090778	C	19/19 (100%)	Found in 6332404D06, E130308A03, D430006D09, 4432415E19, NM_024275, BC040381, BC057930, CN688757, CN686254, CN667123, CN537089, CN535462, CF739798, CF166323, CA530489, AI427380, W50770, BC048173, PXB00184E04a
276	221979	221979_22C	65090934_65091440	C	19/19 (100%)	Found in 6332404D06, E130308A03, D430006D09, 4432415E19, NM_024275, BC040381, CO432590, CO430671, CN688757, CN686254, CN537089, CN535462, CF731384, BM937825, BF137119, AI427380, W50770, BC048173, PXB00184E04a
276	221979	221979_23COL	65091482_65093845	C	20/20 (100%)	Found in 6332404D06, E130308A03, D430006D09, 4432415E19, NM_024275, BC040381, CO432590, CO430671, CN688757, CN686254, CN537089, CN535462, CF731384, CF726499, BM937825, BF137119, AI427380, W50770, BC048173, PXB00184E04a	_65093858_65094169
276	221979	221979_24C	65094189_65095245	C	17/17 (100%)	Found in 6332404D06, E130308A03, D430006D09, 4432415E19, NM_024275, CO432590, CO430671, CN688757, CN686254, CN537089, CN535462, CF731384, CF726499, BM937825, AI427380, W50770, BC048173
276	221979	221979_26C	65095303_65101458	C	13/13 (100%)	Found in 6332404D06, E130308A03, D430006D09, 4432415E19, NM_024275, CO432590, CO430671, CN679599, CN535462, CF731384, CF726499, BM937825, BC048173
276	221979	221979_27A	65101536_65105383	A	11/13 (84%)	Found in 6332404D06, E130308A03, D430006D09, BC040381, CO432590, CO430671, CN679599, CF731384, CF726499, BM937825, BC048173
276	221979	221979_28A	65101536_65105440	A	2/16 (12%)	Found in 4432415E19, NM_024275
276	221979	221979_29E	65105439_65105440	E	3/18 (16%)	Found in CF906425, BF722388, CN455481
276	221979	221979_30A	65105499_65105582	A	1/16 (6%)	Found in BM937825
276	221979	221979_31A	65105499_65106351	A	15/16 (93%)	Found in 6332404D06, E130308A03, D430006D09, 4432415E19, NM_024275, BC040381, CO432590, CO430671, CN679599, CN455481, CF906425, CF731384, CF726499, BF722388, BC048173
276	221979	221979_32C	65106432_65107819	C	14/14 (100%)	Found in 6332404D06, E130308A03, D430006D09, 4432415E19, NM_024275, BC040381, CO432590, CO430671, CN679599, CN455481, CF906425, CF726499, BF722388, BC048173
276	221979	221979_35A	65109275_65112961	A	2/3 (66%)	Found in D330042F17, PXB00193O12a
276	221979	221979_36E	65112960_65112961	E	1/3 (33%)	Found in B130020M03
276	221979	221979_37C	65113033_65114240	C	13/13 (100%)	Found in 6332404D06, E130308A03, D430006D09, 4432415E19, NM_024275, BC040381, B130020M03, CN455481, CF906425, BF722388, BC048173, D330042F17, PXB00193O12a
276	221979	221979_38C	65114282_65114368	C	11/11 (100%)	Found in 6332404D06, E130308A03, D430006D09, 4432415E19, NM_024275, BC040381, B130020M03, CN455481, BC048173, D330042F17, PXB00193O12a
276	221979	221979_39C	65114415_65116113	C	11/11 (100%)	Found in 6332404D06, D430006D09, 4432415E19, NM_024275, BC040381, B130020M03, CN455481, BI855129, BC048173, D330042F17, PXB00193O12a
276	221979	221979_40C	65116168_65119695	C	14/14 (100%)	Found in 6332404D06, D430006D09, 4432415E19, NM_024275, BC040381, B130020M03, CN455481, BI150830, BC048173, D330042F17, PXB00193O12a, PXB00139E10a, PXB00720N09a, PXB00011E18a
276	221979	221979_41C	65119759_65120187	C	16/16 (100%)	Found in 6332404D06, D430006D09, 4432415E19, NM_024275, BC040381, B130020M03, CD349612, BC048173, D330042F17, PXB00193O12a, PXB00157D07a, PXB00139E10a, PXB00720N09a, PXB00011E18a, K2B30344H16T3, I0B20077J08T3
276	221979	221979_44C	65120277_65156045	C	1/1 (100%)	Found in BC048173
	=====	=====
166	107464	107464	10	-
166	107464	107464_04A	121289858_121293921	A	12/13 (92%)	Found in 1200008B05, NM_019786, C630028M02, AF145705, I730064N04, 1110055O20, CO426505, BQ266374, AI122446, AA982787, AA267111, AA265250
166	107464	107464_06E	121293920_121293921	E	1/13 (7%)	Found in BF731273
166	107464	107464_07C	121293992_121294157	C	15/15 (100%)	Found in 1200008B05, NM_019786, C630028M02, AF191839, AF145705, I730064N04, 1110055O20, CO426505, CK032682, BQ266374, BI661620, BG918249, BG248026, BF731273, R0B00018H19Y
166	107464	107464_08C	121294263_121294870	C	15/15 (100%)	Found in C630028M02, AF191839, AF145705, I730064N04, 1110055O20, CO426973, CO426505, CK032682, BQ566219, BQ266374, BI661620, BG248026, BE308069, AA475369, R0B00018H19Y
166	107464	107464_10C	121294966_121295078	C	20/20 (100%)	Found in C630028M02, AF191839, AF145705, I730064N04, 1110055O20, CO426973, CO426505, CK032682, BQ566219, BQ266374, BI872899, BI661620, BG248026, BE308069, AI158540, AA990002, AA982787, AA544829, AA265250, R0B00018H19Y
166	107464	107464_11C	121295179_121295699	C	19/19 (100%)	Found in 1200008B05, NM_019786, C630028M02, AF191839, AF145705, I730064N04, CK032682, BQ828907, BQ566219, BQ266374, BI872899, BI661620, BI143360, BG292848, BG248026, BE626617, BE308069, AI158540, AA990002
166	107464	107464_13C	121295738_121296415	C	17/17 (100%)	Found in 1200008B05, NM_019786, C630028M02, AF191839, AF145705, I730064N04, CD806624, CD771733, BQ828907, BQ566219, BI872899, BI661620, BI143360, BE626617, AA990002, AA790982, AA475369
166	107464	107464_14C	121296491_121296573	C	16/16 (100%)	Found in 1200008B05, NM_019786, C630028M02, AF191839, AF145705, I730064N04, CF749236, CD806624, CD771733, BQ566219, BI872899, BI686340, BI143360, BE626617, AA790982, AA475369
166	107464	107464_15S	121296672_121296673	S	1/15 (6%)	Found in AA475369
166	107464	107464_16A	121296672_121296770	A	1/15 (6%)	Found in BE626617
166	107464	107464_17S	121296694_121296695	S	1/14 (7%)	Found in BI872899
166	107464	107464_18A	121296694_121298657	A	12/14 (85%)	Found in 1200008B05, NM_019786, C630028M02, AF191839, AF145705, I730064N04, CF749236, CD806624, CD771733, BQ566219, BI686340, BI143360
166	107464	107464_19IOL	121296769_121296770	I	/13 (0%)	Found in BI872899
166	107464	107464_20C	121298735_121299872	C	12/12 (100%)	Found in 1200008B05, NM_019786, C630028M02, AF191839, AF145705, I730064N04, CF749236, CD806624, CD771733, BI686340, BI143360, BE532020
166	107464	107464_21C	121299973_121302517	C	15/15 (100%)	Found in 1200008B05, NM_019786, C630028M02, AF191839, AF145705, I730064N04, CF749236, CD806624, CD771733, CA976696, BI686340, BI143360, BF100054, BE532020, AA059563
166	107464	107464_22C	121302608_121302911	C	16/16 (100%)	Found in 1200008B05, NM_019786, C630028M02, AF191839, AF145705, I730064N04, CF749236, CD806624, CA976696, BI686340, BI143360, BF100054, BF016808, BE532020, AA261530, AA059563
166	107464	107464_23C	121302969_121304247	C	15/15 (100%)	Found in 1200008B05, NM_019786, C630028M02, AF191839, AF145705, I730064N04, CD806624, CA976696, BI686340, BG972898, BF100054, BF016808, BE532020, AA261530, AA059563
166	107464	107464_24A	121304443_121304455	A	/12 (0%)	Found in BG972898
166	107464	107464_25C	121304443_121306596	C	12/12 (100%)	Found in 1200008B05, NM_019786, C630028M02, AF191839, AF145705, I730064N04, CA976696, BQ830723, BF715261, BF016808, AA261530, AA059563
166	107464	107464_27C	121306775_121310699	C	8/8 (100%)	Found in 1200008B05, NM_019786, C630028M02, AF191839, AF145705, I730064N04, CA976696, BQ830723
166	107464	107464_29C	121310809_121313301	C	8/8 (100%)	Found in 1200008B05, NM_019786, C630028M02, AF191839, AF145705, I730064N04, BQ830723, AA561281
166	107464	107464_30C	121313461_121314513	C	9/9 (100%)	Found in 1200008B05, NM_019786, C630028M02, AF191839, AF145705, I730064N04, BE912896, AW323811, PXB00084F06a
166	107464	107464_31A	121314694_121318944	A	14/16 (87%)	Found in 1200008B05, NM_019786, C630028M02, AF191839, AF145705, BI688015, BG973907, BG806682, BE912896, AW323811, AW320459, PXB00084F06a, L3B30001I23T3, L3B30001M23T3
166	107464	107464_32A	121314694_121318948	A	2/16 (12%)	Found in I730064N04, PLB00051L09A
166	107464	107464_33C	121319073_121321250	C	34/34 (100%)	Found in 1200008B05, NM_019786, C630028M02, AF191839, AF145705, I730064N04, BU708441, BQ715761, BI688015, BG973907, BG806682, BE912896, AW322844, AW320459, R0B00008D12Y, PXB00007M05a, PLB00166O24a, PXB00084F06a, PLB00051L09A, K3B30031J03T3, G4B30009E18T3, I7B30019O20T3, G4B30044K10T3, I7B30066H17T3, K4B30341P17T3, I7B30026P07T3, M1B30028D16T3, K4B30340K14T3, L9B30114P16T3, I4B20018K10T3, I4B20023…
166	107464	107464_34A	121321390_121326866	A	37/38 (97%)	Found in 1200008B05, NM_019786, C630028M02, AF191839, AF145705, I730064N04, BU708441, BI688015, BG973907, BG962790, BE912896, BE309466, AW322844, AW320459, R0B00008D12Y, PXB00007M05a, PLB00166O24a, PXB00084F06a, PLB00051L09A, K3B30031J03T3, G4B30009E18T3, I7B30019O20T3, G4B30044K10T3, I7B30066H17T3, M1B30028D16T3, L9B30114P16T3, I4B20018K10T3, I7B30009B16T3, I4B20023N11T3, F4B20003G02T3, I7B30093…
166	107464	107464_35A	121321390_121329365	A	1/38 (2%)	Found in BQ715761
166	107464	107464_38A	121327011_121329365	A	31/32 (96%)	Found in 1200008B05, NM_019786, C630028M02, I730064N04, BU708441, BI688015, BG973907, BG962790, BE912896, BE309466, R0B00008D12Y, PXB00007M05a, PLB00166O24a, PXB00084F06a, PLB00051L09A, K3B30031J03T3, G4B30009E18T3, K2B30327K05T3, I7B30019O20T3, I7B30066H17T3, I7B30026P07T3, M1B30028D16T3, L9B30114P16T3, I7B30009B16T3, I4B20023N11T3, F4B20003G02T3, I7B30093J02T3, I9B20036J02T3, K9B20003O15T3, K9B…
	=====	=====
53	111602	111602	11	+
53	111602	111602_01A	77903495_77903977	A	1/5 (20%)	Found in BC048862
53	111602	111602_02A	77903495_77903980	A	4/5 (80%)	Found in BI737502, BG262090, BC059191, BC037104
53	111602	111602_06C	77904225_77904311	C	6/6 (100%)	Found in CO431201, BI736279, BG262090, BC059191, BC048862, BC037104
53	111602	111602_08A	77904394_77904518	A	5/6 (83%)	Found in BI736279, BG262090, BC059191, BC048862, BC037104
53	111602	111602_09A	77904394_77904961	A	1/6 (16%)	Found in CO431201
53	111602	111602_10A	77904586_77904961	A	5/6 (83%)	Found in BI737502, BI736279, BC059191, BC048862, BC037104
53	111602	111602_11C	77905030_77905250	C	5/5 (100%)	Found in CO431201, BI737502, BC059191, BC048862, BC037104
53	111602	111602_13I	77905354_77905355	I	1/4 (25%)	Found in BC048862
53	111602	111602_14A	77905354_77905510	A	3/4 (75%)	Found in A230108M20, BC059191, BC037104
53	111602	111602_15I	77905967_77905968	I	2/4 (50%)	Found in A230108M20, BC048862
53	111602	111602_16A	77905967_77906085	A	2/4 (50%)	Found in BC059191, BC037104
53	111602	111602_17E	77906174_77906175	E	2/4 (50%)	Found in BC037104, BC048862
53	111602	111602_18A	77906174_77906432	A	1/6 (16%)	Found in BC059191
53	111602	111602_19A	77906174_77906618	A	1/6 (16%)	Found in A230108M20
53	111602	111602_20S	77906431_77906432	S	2/4 (50%)	Found in BI872224, BC030499
53	111602	111602_21A	77906488_77906618	A	1/4 (25%)	Found in BC059191
53	111602	111602_22A	77906520_77906618	A	2/4 (50%)	Found in BI872224, BC030499
53	111602	111602_23C	77906728_77907149	C	3/3 (100%)	Found in A230108M20, BC030499, BC059191
	=====	=====
147	107042	107042	5	+
147	107042	107042_01A	108169480_108169843	A	8/26 (30%)	Found in I0BC0012B08T3, I0BC0014A06T3, I0B20011I12T3, I7B30045A19T3, I0B20018C14T3, I0B20090B02T3, I0B20048K04T3, L5B30013G23T3
147	107042	107042_02A	108169480_108170638	A	17/27 (62%)	Found in B130011G17, NM_016681, BC056617, F630034O07, CK389705, CF723894, CA886642, BG973303, PXB00156P04a, F7B30102O13T3, F6B30304A17T3, F7B30110I18T3, I7B30063I23T3, F6B30034O07T3, F6B30214K08T3, F6B30214I06T3, L9B30091K01T3
147	107042	107042_04S	108169842_108169843	S	1/26 (3%)	Found in M2B30026O20T3
147	107042	107042_05A	108169971_108170637	A	1/25 (4%)	Found in L5B30013G23T3
147	107042	107042_06A	108169972_108170638	A	7/25 (28%)	Found in I0BC0014A06T3, M2B30026O20T3, I7B30045A19T3, I0B20018C14T3, I0B20090B02T3, I0B20048K04T3, L5B30042D12T3
147	107042	107042_07C	108170975_108177821	C	12/12 (100%)	Found in B130011G17, NM_016681, BC056617, AF086905, F630034O07, CK389705, BG083482, CF723894, CA888032, CA886642, BE382003, PXB00156P04a
147	107042	107042_09C	108177945_108178062	C	11/11 (100%)	Found in B130011G17, NM_016681, BC056617, AF086905, F630034O07, CN707981, CK389705, BG083482, CA888032, CA886642, BE382003
147	107042	107042_11A	108178209_108179028	A	7/8 (87%)	Found in B130011G17, NM_016681, BC056617, AF086905, CN707981, CK389705, CA888032
147	107042	107042_12A	108178209_108185157	A	1/9 (11%)	Found in F630034O07
147	107042	107042_13A	108179118_108185157	A	7/8 (87%)	Found in B130011G17, NM_016681, BC056617, AF086905, CN707981, CA888032, BG804018
147	107042	107042_14C	108185265_108187806	C	6/6 (100%)	Found in B130011G17, NM_016681, BC056617, AF086905, F630034O07, CN707981
147	107042	107042_15C	108187859_108190295	C	6/6 (100%)	Found in B130011G17, NM_016681, BC056617, AF086905, F630034O07, CN707981
147	107042	107042_17C	108190356_108192690	C	7/7 (100%)	Found in B130011G17, NM_016681, BC056617, AF086905, F630034O07, CN707981, BG804018
147	107042	107042_18C	108192789_108194954	C	7/7 (100%)	Found in B130011G17, NM_016681, BC056617, AF086905, F630034O07, BG804018, BF538781
147	107042	107042_19C	108195040_108195695	C	7/7 (100%)	Found in B130011G17, NM_016681, BC056617, AF086905, F630034O07, BG804018, BF538781
147	107042	107042_20C	108195858_108196370	C	5/5 (100%)	Found in B130011G17, NM_016681, BC056617, AF086905, F630034O07
147	107042	107042_21C	108196485_108197440	C	6/6 (100%)	Found in B130011G17, NM_016681, BC056617, AF086905, F630034O07, AI122507
147	107042	107042_22C	108197525_108201459	C	5/5 (100%)	Found in B130011G17, NM_016681, BC056617, AF086905, F630034O07
147	107042	107042_23C	108201539_108202912	C	4/4 (100%)	Found in B130011G17, NM_016681, BC056617, AF086905
	=====	=====
490	74532	74532	9	+
490	74532	74532_01A	108697081_108719904	A	3/14 (21%)	Found in M2B30007A16T3, M2B30036J23T3, M2B30031B18T3
490	74532	74532_03A	108700221_108719904	A	11/14 (78%)	Found in AF533977, NM_008924, 4922503H05, CK639500, CF105804, CD551529, CD349025, CA328561, CA327614, AI326534, AA066029
490	74532	74532_04C	108719939_108722574	C	15/15 (100%)	Found in AF533977, NM_008924, 4922503H05, J02935, CK639500, CF105804, CD551529, CD349025, CA328561, CA327614, AI326534, AA066029, M2B30007A16T3, M2B30036J23T3, M2B30031B18T3
490	74532	74532_06C	108722626_108724913	C	16/16 (100%)	Found in AF533977, NM_008924, 4922503H05, J02935, CK639500, CF105804, CD551529, CA566388, CA328561, CA327614, AI326534, AA066029, M2B30007A16T3, M2B30022L07T3, M2B30036J23T3, M2B30031B18T3
490	74532	74532_07A	108737626_108739750	A	1/19 (5%)	Found in AI326534
490	74532	74532_09A	108737631_108744803	A	18/19 (94%)	Found in AF533977, NM_008924, 4922503H05, J02935, 4930427M05, CO432208, CK639500, CF741882, CF105804, CB526007, CA566388, CA328561, CA327614, BU936099, BU701727, BQ936669, BI985974, BG244032
490	74532	74532_11C	108744904_108745056	C	16/16 (100%)	Found in AF533977, NM_008924, 4922503H05, J02935, 4930427M05, CO432208, CK639500, CK635084, CF741906, CF741882, CB526007, CA327614, BU936099, BQ936669, BI985974, BG244032
490	74532	74532_12C	108745130_108748598	C	16/16 (100%)	Found in AF533977, NM_008924, 4922503H05, J02935, CO432208, CN461696, CK635084, CF907833, CF741906, CF741882, CB526007, CA327614, BU936099, BQ936669, BI985974, BG806486
490	74532	74532_13C	108748663_108749850	C	13/13 (100%)	Found in AF533977, NM_008924, 4922503H05, CO432208, CO429726, CN529044, CN461696, CK635084, CF907833, CF741906, CB724162, BQ936669, BI851622
490	74532	74532_14C	108749991_108751229	C	14/14 (100%)	Found in AF533977, NM_008924, 4922503H05, 4930427M05, CO431052, CO429726, CN833273, CN669252, CN529044, CN461696, CK635084, CF907833, CB724162, BE375523
490	74532	74532_17C	108754805_108755292	C	1/1 (100%)	Found in CK385332
	=====	=====
95	165901	165901	16	+
95	165901	165901_01A	90821337_90867135	A	7/8 (87%)	Found in M5C1039G04, AF055919, NM_015755, AF167987, G730016E05, BQ444125, FLB00008G13A
95	165901	165901_02A	90835238_90867135	A	1/8 (12%)	Found in G270012H10
95	165901	165901_03C	90867427_90881931	C	10/10 (100%)	Found in M5C1039G04, AF055919, NM_015755, AF167987, G730016E05, G270012H10, CK635586, CB249687, BU056886, BQ444125
95	165901	165901_04C	90881986_90888301	C	14/14 (100%)	Found in M5C1039G04, AF055919, NM_015755, AF167987, G730016E05, G270012H10, CK635586, CF734578, CF733065, CB249687, CA328675, BU056886, BQ444125, BQ180567
95	165901	165901_05A	90888436_90898762	A	18/19 (94%)	Found in M5C1039G04, AF055919, NM_015755, AF167987, G730016E05, G270012H10, CN681251, CN678631, CK635586, CF734578, CF733065, CB518393, CB249687, CA888348, CA328675, BU056886, BQ444125, BQ180567
95	165901	165901_06S	90898761_90898762	S	1/19 (5%)	Found in B930050N07
95	165901	165901_07C	90898889_90907065	C	19/19 (100%)	Found in M5C1039G04, AF055919, NM_015755, AF167987, G730016E05, G270012H10, CN681251, CN678631, CK635586, CF734578, CF733065, CB518393, CB249687, CB245694, CA888348, CA328675, BU056886, BQ180567, B930050N07
95	165901	165901_08C	90907200_90910441	C	22/22 (100%)	Found in M5C1039G04, AF055919, NM_015755, AF167987, G730016E05, G270012H10, CO434600, CO429800, CN681251, CN678631, CN456014, CK635586, CF734578, CF733065, CD552419, CB518393, CB249687, CB245694, CA328675, CA325070, BQ442075, B930050N07
95	165901	165901_09C	90910603_90915871	C	24/24 (100%)	Found in M5C1039G04, AF055919, NM_015755, AF167987, G730016E05, G270012H10, CO434600, CO429800, CN702563, CN681251, CN678631, CN457776, CN456014, CF733065, CD552419, CD351138, CB526563, CB518393, CB249687, CB245694, CA328675, CA325070, BQ442075, B930050N07
95	165901	165901_10E	90915954_90915955	E	1/22 (4%)	Found in B930050N07
95	165901	165901_11A	90915954_90922480	A	22/23 (95%)	Found in M5C1039G04, AF055919, NM_015755, AF167987, G730016E05, G270012H10, CO434600, CO432726, CO429800, CN702563, CN681251, CN678631, CN531867, CN457776, CN456014, CF741692, CD552419, CD351138, CB526563, CB245694, CA325070, BQ442075
95	165901	165901_13C	90922527_90928034	C	19/19 (100%)	Found in M5C1039G04, AF055919, NM_015755, AF167987, G730016E05, G270012H10, CO434600, CO432726, CO429800, CN702563, CN531867, CN457776, CN456014, CF741692, CD351138, CB526563, CB245694, CA325070, BQ442075
95	165901	165901_14C	90928214_90930711	C	15/15 (100%)	Found in M5C1039G04, AF055919, NM_015755, G730016E05, G270012H10, CO432726, CN702563, CN668592, CN531867, CN526322, CF741692, CF739350, CD351138, CA316433, BQ442075
	=====	=====
543	158304	158304	6	+
543	158304	158304_01I	87182736_87182737	I	2/3 (66%)	Found in K430355L13, M5C1020L09
543	158304	158304_02A	87182736_87182917	A	3/5 (60%)	Found in BF466376, BE950389, PXB00638A16a
543	158304	158304_03A	87183300_87257973	A	6/7 (85%)	Found in M5C1020L09, K430355L13, CN675941, BF466376, BE950389, PXB00638A16a
543	158304	158304_04A	87184402_87257973	A	1/7 (14%)	Found in CA878446
543	158304	158304_05C	87258091_87268522	C	6/6 (100%)	Found in M5C1020L09, K430355L13, CN675941, CA878446, BF466376, PXB00638A16a
543	158304	158304_06C	87268630_87270034	C	3/3 (100%)	Found in M5C1020L09, K430355L13, AA538277
543	158304	158304_07C	87270176_87277449	C	4/4 (100%)	Found in M5C1020L09, K430355L13, CA528349, AA538277
543	158304	158304_08C	87277570_87279196	C	4/4 (100%)	Found in M5C1020L09, K430355L13, CA528349, BI557273
543	158304	158304_09C	87279277_87279953	C	4/4 (100%)	Found in M5C1020L09, K430355L13, CB247899, BI557273
543	158304	158304_10C	87280085_87282634	C	4/4 (100%)	Found in M5C1020L09, K430355L13, CB247899, BI557273
543	158304	158304_11C	87282737_87283873	C	7/7 (100%)	Found in M5C1020L09, K430355L13, CN701934, CF723295, CD803767, CB247899, BU840696
543	158304	158304_12E	87283952_87283953	E	1/8 (12%)	Found in K430355L13
543	158304	158304_13A	87283952_87288196	A	7/8 (87%)	Found in M5C1020L09, CN701934, BG083595, CF723295, CD803767, CB247899, BU840696
543	158304	158304_14C	87288350_87289351	C	7/7 (100%)	Found in M5C1020L09, CN701934, BG083595, CF723295, CD803767, CA566022, BU840696
543	158304	158304_15A	87289664_87292126	A	3/6 (50%)	Found in M5C1020L09, AK129272, CA566022
543	158304	158304_16A	87289664_87297087	A	2/7 (28%)	Found in BC043125, BU058595
543	158304	158304_17A	87289664_87297090	A	1/7 (14%)	Found in BG083595
543	158304	158304_18A	87292368_87297087	A	2/6 (33%)	Found in M5C1020L09, AK129272
543	158304	158304_19A	87292368_87297090	A	1/6 (16%)	Found in CN459168
543	158304	158304_20C	87297319_87298571	C	4/4 (100%)	Found in M5C1020L09, BC043125, CN459168, BU058595
543	158304	158304_21C	87298728_87300363	C	5/5 (100%)	Found in M5C1020L09, BC043125, CN459168, CF745652, BU058595
543	158304	158304_22C	87300467_87304085	C	7/7 (100%)	Found in M5C1020L09, AK129272, BC043125, CF745652, BU058595, AW495689, AI847892
543	158304	158304_23A	87304180_87314395	A	5/7 (71%)	Found in M5C1020L09, AK129272, BC043125, CF745652, CB723237
543	158304	158304_24A	87304180_87329038	A	2/13 (15%)	Found in AW495689, AI847892
543	158304	158304_25A	87314496_87315641	A	6/8 (75%)	Found in M5C1020L09, AK129272, BC043125, CF745652, CF540536, CB723237
543	158304	158304_26A	87315742_87317010	A	8/10 (80%)	Found in M5C1020L09, AK129272, BC043125, CF745652, CF744247, CF540536, CB723237, CA327235
543	158304	158304_27A	87317120_87319462	A	7/11 (63%)	Found in M5C1020L09, AK129272, BC043125, CF745652, CF744247, CA327235, BU703486
543	158304	158304_28A	87317120_87319468	A	2/11 (18%)	Found in CF540536, CB723237
543	158304	158304_29A	87319572_87320402	A	9/11 (81%)	Found in M5C1020L09, AK129272, BC043125, CF745652, CF744247, CB526145, CA327235, CA324239, BU703486
543	158304	158304_31E	87329318_87329319	E	1/2 (50%)	Found in AW495689
543	158304	158304_32A	87329318_87329488	A	1/2 (50%)	Found in AI847892
	=====	=====
517	126280	126280	7	+
517	126280	126280_01C	16467444_16467741	C	1/1 (100%)	Found in 5031434A07
	=====	=====
562	73577	73577	6	+
562	73577	73577_01C	22704926_22755032	C	10/10 (100%)	Found in AJ133130, C130068O22, CK393472, CK344902, CA892097, CA877556, CA874874, CA872592, CA871074, PXB00666H11A
562	73577	73577_02C	22755097_22788287	C	9/9 (100%)	Found in AJ133130, C130068O22, CK393472, CK344902, CA892097, CA877556, CA874874, CA872592, CA871074
562	73577	73577_03C	22788466_22790253	C	8/8 (100%)	Found in AJ133130, C130068O22, CK344902, CD350667, CA879683, CA877556, CA874874, CA871074
562	73577	73577_04C	22790404_22793819	C	8/8 (100%)	Found in AJ428208, C130068O22, CD350667, CA879683, CA874874, CA872941, CA871074, CA870557
562	73577	73577_05C	22793914_22794384	C	8/8 (100%)	Found in AJ428208, C130068O22, CK781524, CD350667, CA879683, CA878472, CA872941, CA870557
562	73577	73577_06C	22794450_22801369	C	10/10 (100%)	Found in AJ133130, AJ428208, C130068O22, CK781524, CD350667, CA879683, CA878472, CA872941, CA870557, BF471307
562	73577	73577_07C	22801526_22801669	C	14/14 (100%)	Found in AJ133130, AJ428208, C130068O22, CK781524, CF744324, CF744132, CF538636, CD803995, CD803608, CA879683, CA878472, CA872941, CA870557, BF471307
562	73577	73577_08C	22801819_22814792	C	15/15 (100%)	Found in AJ133130, AJ428208, C130068O22, CK781524, CF746133, CF745921, CF744786, CF744529, CF744324, CF744132, CF538636, CD803995, CD803921, CD803608, CA888172
562	73577	73577_09A	22814976_22815992	A	20/22 (90%)	Found in AJ133130, AJ428208, C130068O22, CN533763, CK781524, CF746133, CF745921, CF745623, CF744786, CF744529, CF744324, CF744132, CF728942, CF538636, CD804240, CD803921, CD803608, CB519477, CA888172, CA871719
562	73577	73577_10S	22815991_22815992	S	2/22 (9%)	Found in CF539015, CF537732
562	73577	73577_12A	22816118_22823093	A	20/22 (90%)	Found in AJ133130, AJ428208, C130068O22, CN533763, CF746133, CF745921, CF745623, CF744786, CF744529, CF744324, CF744026, CF539015, CF537732, CD804240, CD803921, CD351335, CB519477, CA888172, CA879298, CA871719
562	73577	73577_13S	22823092_22823093	S	2/21 (9%)	Found in CK335643, CA887158
562	73577	73577_14C	22823139_22827775	C	19/19 (100%)	Found in AJ133130, AJ428208, CN533763, CK336052, CK335643, CF745623, CF744786, CF744026, CD804240, CD803921, CD803246, CD351335, CB519477, CA888258, CA888172, CA887158, CA879298, CA872671, CA871719
562	73577	73577_15E	22828774_22828775	E	1/2 (50%)	Found in AJ133130
562	73577	73577_16A	22828774_22835849	A	1/3 (33%)	Found in CF728950
562	73577	73577_17E	22831321_22831322	E	1/3 (33%)	Found in AJ133130
562	73577	73577_18A	22831321_22835849	A	1/3 (33%)	Found in CA875400
562	73577	73577_21C	22835993_22844865	C	2/2 (100%)	Found in CF728950, CA875400
562	73577	73577_22C	22844956_22850925	C	1/1 (100%)	Found in BF659319
562	73577	73577_23A	22851010_22853440	A	2/3 (66%)	Found in BU054310, BF659319
562	73577	73577_25A	22853228_22853667	A	1/3 (33%)	Found in CA875550
562	73577	73577_26A	22853460_22853671	A	2/3 (66%)	Found in BU054310, BF659319
562	73577	73577_27C	22853767_22856559	C	5/5 (100%)	Found in CA875550, CA875400, BU054310, BF659319, PXB00720K04a
562	73577	73577_28C	22856641_22857946	C	5/5 (100%)	Found in CA878654, CA875550, CA871728, BU054310, PXB00720K04a
562	73577	73577_29C	22858080_22859316	C	6/6 (100%)	Found in CA878654, CA875550, CA871728, BU054310, BE916769, PXB00720K04a
562	73577	73577_30A	22859450_22862069	A	7/8 (87%)	Found in CA878654, CA871728, BU054310, BI080398, BE916769, BC023404, PXB00720K04a
562	73577	73577_31S	22862068_22862069	S	1/8 (12%)	Found in CN669815
562	73577	73577_32C	22862232_22863771	C	4/4 (100%)	Found in CN669815, BU058616, BI080398, BC023404
562	73577	73577_33E	22863906_22863907	E	1/4 (25%)	Found in CN669815
562	73577	73577_34A	22863906_22865611	A	3/4 (75%)	Found in BU058616, BI080398, BC023404
562	73577	73577_35C	22865757_22871050	C	3/3 (100%)	Found in BU058616, BI080398, BC023404
562	73577	73577_36C	22871143_22871474	C	4/4 (100%)	Found in CF745426, BU058616, BC023404, PXB00665A16A
562	73577	73577_37C	22871547_22872973	C	5/5 (100%)	Found in 6330445I24, CF745426, BC023404, PXB00009F24X, PXB00665A16A
562	73577	73577_38C	22873101_22874331	C	9/9 (100%)	Found in 6330445I24, CF745426, CF727349, BQ179647, BE862321, BE377828, BC023404, PXB00009F24X, PXB00665A16A
562	73577	73577_39C	22874477_22878257	C	10/10 (100%)	Found in 6330445I24, CF745426, CF727349, BQ179647, BI731717, BE862321, BE377828, BC023404, PXB00009F24X, PXB00665A16A
562	73577	73577_40C	22878399_22879123	C	13/13 (100%)	Found in 6330445I24, BC002298, BG083467, CF745426, CF727349, CB723270, CB522718, BI731717, BE377828, BE137889, AI322956, BC023404, PXB00009F24X
562	73577	73577_41C	22879258_22880698	C	12/12 (100%)	Found in 6330445I24, BC002298, BG083467, CF727349, CB723270, CB522718, BI731717, BE137889, AI604725, AI322956, AA387355, BC023404
	=====	=====
385	111318	111318	16	+
385	111318	111318_01I	21037006_21037007	I	10/11 (90%)	Found in BC053085, CB247356, G630062D11, BQ745817, NM_010143, Z49086, PLB00013H07A, CD349853, BQ770219, BC014822
385	111318	111318_02A	21037006_21037064	A	1/11 (9%)	Found in M2B30019H13T3
385	111318	111318_03A	21037106_21049163	A	1/16 (6%)	Found in M2B30019H13T3
385	111318	111318_04A	21037147_21044774	A	10/13 (76%)	Found in G630062D11, BC053085, NM_010143, BC014822, Z49086, CD349853, CB247356, BQ770219, BQ745817, PLB00013H07A
385	111318	111318_05A	21042494_21044774	A	1/13 (7%)	Found in BE226470
385	111318	111318_07A	21044508_21044774	A	1/13 (7%)	Found in F930020L15
385	111318	111318_09A	21044838_21046209	A	8/9 (88%)	Found in G630062D11, BC053085, NM_010143, BC014822, Z49086, F930020L15, CB247356, BQ770219
385	111318	111318_10I	21046556_21046557	I	5/7 (71%)	Found in BC053085, G630062D11, NM_010143, Z49086, BC014822
385	111318	111318_11A	21046556_21046678	A	1/7 (14%)	Found in F930020L15
385	111318	111318_12A	21046881_21049080	A	6/8 (75%)	Found in G630062D11, BC053085, NM_010143, BC014822, Z49086, F930020L15
385	111318	111318_13S	21049079_21049080	S	1/8 (12%)	Found in BC027805
385	111318	111318_14S	21049162_21049163	S	3/10 (30%)	Found in U11493, BG921650, BC027805
385	111318	111318_15C	21049235_21049899	C	8/8 (100%)	Found in G630062D11, BC053085, NM_010143, BC014822, Z49086, F930020L15, BG921650, BC027805
385	111318	111318_16C	21050249_21050379	C	12/12 (100%)	Found in G630062D11, BC053085, NM_010143, BC014822, Z49086, F930020L15, CN527377, BU059040, BI685630, BI556248, BG921650, BC027805
385	111318	111318_17C	21050503_21050678	C	12/12 (100%)	Found in G630062D11, BC053085, NM_010143, BC014822, Z49086, F930020L15, CN527377, BU059040, BI685630, BI647446, BI556248, BC027805
385	111318	111318_18C	21050837_21050923	C	13/13 (100%)	Found in G630062D11, BC053085, NM_010143, BC014822, Z49086, F930020L15, CN527377, CF723689, BU059040, BI685630, BI647446, BI556248, BC027805
385	111318	111318_19C	21051031_21051339	C	15/15 (100%)	Found in G630062D11, BC053085, NM_010143, BC014822, Z49086, F930020L15, CO424944, CN527377, CF723689, BU059040, BI685630, BI647446, BI556248, AW211481, BC027805
385	111318	111318_20C	21051391_21052304	C	14/14 (100%)	Found in G630062D11, BC053085, NM_010143, BC014822, Z49086, U11493, F930020L15, CO424944, CF723689, BU059040, BI685630, BI647446, AW211481, BC027805
385	111318	111318_21I	21052426_21052427	I	1/12 (8%)	Found in BC027805
385	111318	111318_22A	21052426_21052531	A	10/11 (90%)	Found in BC053085, NM_010143, BC014822, Z49086, U11493, F930020L15, CO424944, CF723689, BU059040, BM948462
385	111318	111318_23C	21052778_21053169	C	20/20 (100%)	Found in BC053085, NM_010143, BC014822, Z49086, U11493, F930020L15, CO424944, CN683919, CN675930, CD563420, CD554019, BG061110, CB055313, CA567612, CA563619, CA544193, BU922110, BQ560624, BM948462, BC027805
385	111318	111318_24C	21053384_21053511	C	21/21 (100%)	Found in G630062D11, BC053085, NM_010143, BC014822, Z49086, X76012, F930020L15, CN683919, CN675930, CD563420, CD554019, CB055313, CA563619, CA544193, BU922110, BU148339, BQ560624, BI852131, BE554456, BE285503, BC027805
385	111318	111318_25C	21053660_21053749	C	14/14 (100%)	Found in G630062D11, BC053085, NM_010143, BC014822, Z49086, X76012, F930020L15, CN675930, CB055313, BU148339, BI852131, BI690747, BE285503, BC027805
385	111318	111318_26I	21053942_21053943	I	1/11 (9%)	Found in BI690747
385	111318	111318_27A	21053942_21054033	A	10/11 (90%)	Found in G630062D11, BC053085, NM_010143, BC014822, Z49086, X76012, F930020L15, CF738733, BI852131, BC027805
385	111318	111318_28C	21054188_21054292	C	8/8 (100%)	Found in G630062D11, BC053085, NM_010143, BC014822, X76012, F930020L15, BI903828, BC027805
	=====	=====
629	77158	77158	X	+
629	77158	77158_01A	62777172_62797611	A	2/27 (7%)	Found in 4931408F02, PXB00016E01X
629	77158	77158_02A	62781198_62781278	A	2/15 (13%)	Found in M1B30044I03T3, M1B30009E11T3
629	77158	77158_03S	62781277_62781278	S	11/15 (73%)	Found in F7B30037D05T3, K5B30049D23T3, F730217L05, 8030493A02, PLB00020K02A, PXB00104H18a, 6230428F13, L6B30071F10T3, G8B30034P20T3, G530116D18, PSB00009E15a
629	77158	77158_04A	62781302_62797611	A	22/27 (81%)	Found in G930023K03, F730217L05, 6230428F13, 8030493A02, G530116D18, CB235216, CA563902, BQ918575, BC051022, 6720465A03, PLB00020K02A, PXB00104H18a, PXB00042E20a, PXB00059P19a, PSB00009E15a, M1B30044I03T3, G8B30034P20T3, K5B30049D23T3, G8B30023P12T3, F7B30037D05T3, G9B30023K03T3, L6B30071F10T3
629	77158	77158_05A	62781367_62797611	A	3/27 (11%)	Found in AF073996, NM_019926, I1C0009E09
629	77158	77158_06C	62797681_62799292	C	23/23 (100%)	Found in AF073996, NM_019926, 4931408F02, F730217L05, 6230428F13, 8030493A02, G530116D18, CB235216, BQ918575, BC051022, 6720465A03, I1C0009E09, PXB00016E01X, PLB00020K02A, PXB00104H18a, PXB00042E20a, PXB00059P19a, PSB00009E15a, M1B30044I03T3, K5B30049D23T3, F7B30037D05T3, L6B30071F10T3, L1B30021K01T3
629	77158	77158_07A	62799364_62801072	A	23/24 (95%)	Found in AF073996, NM_019926, 4931408F02, F730217L05, 6230428F13, 8030493A02, G530116D18, CB235216, BQ918575, BC051022, 6720465A03, I1C0009E09, ZXB00054K03X, PXB00016E01X, PLB00020K02A, PXB00104H18a, PXB00042E20a, PXB00059P19a, PSB00009E15a, K5B30049D23T3, F7B30037D05T3, L6B30071F10T3, L1B30021K01T3
629	77158	77158_08A	62799364_62820471	A	1/22 (4%)	Found in AA985760
629	77158	77158_09E	62801166_62801167	E	1/23 (4%)	Found in I1C0009E09
629	77158	77158_10A	62801166_62820471	A	19/23 (82%)	Found in 4931408F02, G930023K03, F730217L05, 6230428F13, G530116D18, CB235216, CA563902, BQ918575, BC051022, 6720465A03, ZXB00054K03X, PXB00016E01X, PLB00020K02A, PXB00042E20a, PSB00009E15a, G8B30023P12T3, F7B30037D05T3, G9B30023K03T3, L6B30071F10T3
629	77158	77158_11A	62801166_62850821	A	2/23 (8%)	Found in 8030493A02, PXB00104H18a
629	77158	77158_12E	62820581_62820582	E	1/18 (5%)	Found in 6720465A03
629	77158	77158_13A	62820581_62825945	A	15/18 (83%)	Found in 4931408F02, G930023K03, F730217L05, 6230428F13, G530116D18, CA563902, BQ918575, AA985760, BC051022, ZXB00054K03X, PXB00016E01X, PLB00020K02A, PXB00042E20a, PSB00009E15a, M1B30044I03T3
629	77158	77158_14A	62826046_62826790	A	1/15 (6%)	Found in G530116D18
629	77158	77158_15A	62826046_62850821	A	12/15 (80%)	Found in AF073996, NM_019926, 4931408F02, G930023K03, F730217L05, 6230428F13, BQ918575, AA985760, BC051022, ZXB00054K03X, PXB00016E01X, PLB00020K02A
629	77158	77158_16C	62850904_62853372	C	9/9 (100%)	Found in AF073996, NM_019926, 4931408F02, G930023K03, F730217L05, 6230428F13, 8030493A02, BC051022, ZXB00054K03X
629	77158	77158_17C	62853521_62857969	C	7/7 (100%)	Found in AF073996, NM_019926, 4931408F02, G930023K03, F730217L05, 6230428F13, BC051022
629	77158	77158_18C	62858157_62862384	C	6/6 (100%)	Found in AF073996, NM_019926, 4931408F02, F730217L05, 6230428F13, BC051022
629	77158	77158_19E	62862569_62862570	E	2/7 (28%)	Found in 8030493A02, 6230428F13
629	77158	77158_20A	62862569_62865788	A	5/7 (71%)	Found in AF073996, NM_019926, 4931408F02, F730217L05, BC051022
629	77158	77158_21A	62865994_62867954	A	4/6 (66%)	Found in AF073996, NM_019926, 4931408F02, BC051022
629	77158	77158_22A	62865994_62868721	A	1/7 (14%)	Found in F730217L05
629	77158	77158_23S	62867953_62867954	S	1/6 (16%)	Found in C230009O04
629	77158	77158_24I	62868046_62868047	I	1/7 (14%)	Found in C230009O04
629	77158	77158_25A	62868046_62868721	A	6/8 (75%)	Found in AF073996, NM_019926, 4931408F02, G930023K03, BI733446, BC051022
629	77158	77158_26S	62868720_62868721	S	1/8 (12%)	Found in C230009O04
629	77158	77158_27C	62868834_62873920	C	7/7 (100%)	Found in AF073996, NM_019926, 4931408F02, F730217L05, BI733446, C230009O04, BC051022
629	77158	77158_29C	62874096_62879866	C	7/7 (100%)	Found in AF073996, NM_019926, F730217L05, AW911959, AI121794, C230009O04, BC051022
	=====	=====
797	128227	128227	7	-
797	128227	128227_01C	11083788_11084832	C	1/1 (100%)	Found in I0B20081G14T3
797	128227	128227_02C	11084922_11088400	C	1/1 (100%)	Found in I0B20081G14T3
	=====	=====
172	75860	75860	17	-
172	75860	75860_01A	77405736_77405749	A	1/3 (33%)	Found in BC016422
172	75860	75860_03I	77405748_77405749	I	2/3 (66%)	Found in NM_011163, 4732414G15
172	75860	75860_05C	77406271_77406353	C	8/8 (100%)	Found in M65029, 4732414G15, NM_011163, BC016422, M93567, CK635817, CK635045, CA542655
172	75860	75860_06C	77406409_77407577	C	10/10 (100%)	Found in M65029, 4732414G15, NM_011163, BC016422, M93567, S48937, X62550, CK635817, CK635045, CA542655
172	75860	75860_07C	77407678_77409511	C	9/9 (100%)	Found in M65029, 4732414G15, NM_011163, BC016422, M93567, S48937, X62550, CK635817, CK635045
172	75860	75860_08C	77409642_77414849	C	9/9 (100%)	Found in M65029, 4732414G15, NM_011163, BC016422, M93567, S48937, X62550, CK635817, CK635045
172	75860	75860_09C	77415029_77416312	C	5/5 (100%)	Found in M65029, 4732414G15, NM_011163, BC016422, AW227861
172	75860	75860_10C	77416431_77417325	C	4/4 (100%)	Found in M65029, 4732414G15, NM_011163, BC016422
172	75860	75860_11C	77417447_77419675	C	5/5 (100%)	Found in M65029, 4732414G15, NM_011163, BC016422, M93567
172	75860	75860_12C	77419725_77420394	C	6/6 (100%)	Found in M65029, 4732414G15, NM_011163, BC016422, M93567, AA153156
172	75860	75860_13C	77420428_77421358	C	6/6 (100%)	Found in M65029, 4732414G15, NM_011163, BC016422, M93567, AA153156
172	75860	75860_14C	77421406_77421525	C	7/7 (100%)	Found in M65029, 4732414G15, NM_011163, BC016422, M93567, BI659493, AA153156
172	75860	75860_15C	77421604_77422020	C	7/7 (100%)	Found in M65029, 4732414G15, NM_011163, BC016422, M93567, BI659493, BG872782
172	75860	75860_16C	77422140_77424814	C	6/6 (100%)	Found in M65029, 4732414G15, NM_011163, M93567, CO045345, AA153156
172	75860	75860_17C	77424950_77427053	C	7/7 (100%)	Found in 4732414G15, NM_011163, M93567, CO045345, AL361927, AI787615, PXB00050H07a
172	75860	75860_18C	77427173_77429013	C	11/11 (100%)	Found in 4732414G15, NM_011163, BC016422, M93567, CO045345, BG872782, BE912806, AL361927, AI787615, PXB00050H07a, G3B70003E04T3
172	75860	75860_19A	77429144_77433365	A	8/10 (80%)	Found in M65029, 4732414G15, NM_011163, BC016422, M93567, CO045345, PXB00050H07a, K9B20001A19T3
172	75860	75860_20A	77429145_77433367	A	1/10 (10%)	Found in BE912806
172	75860	75860_21A	77429404_77433365	A	1/10 (10%)	Found in CN700333
	=====	=====
57	110808	110808	17	-
57	110808	110808_01A	22670469_22676211	A	1/13 (7%)	Found in 9930010N10
57	110808	110808_02A	22673375_22673388	A	1/2 (50%)	Found in G430008O11
57	110808	110808_03A	22675861_22676211	A	12/13 (92%)	Found in I920188K11, AF086625, NM_011062, G270062J02, AF079535, AF126294, 7120490K19, G430008O11, CN535617, CB842035, BI903698, AI596441
57	110808	110808_04C	22676363_22677097	C	16/16 (100%)	Found in I920188K11, AF086625, NM_011062, G270062J02, AF079535, AF126294, 7120490K19, G430008O11, 9930010N10, AY062008, CB842035, BI903698, BI078409, BF449709, AW743194, AI596441
57	110808	110808_05C	22677154_22684723	C	17/17 (100%)	Found in I920188K11, AF086625, NM_011062, G270062J02, AF079535, AF126294, 7120490K19, G430008O11, 9930010N10, AY062008, CB842035, CA750970, BI903698, BI078409, BF449709, AW743194, AI596441
57	110808	110808_07C	22684940_22688141	C	15/15 (100%)	Found in I920188K11, AF086625, NM_011062, G270062J02, AF079535, AF126294, 7120490K19, G430008O11, 9930010N10, AY062008, A930012N24, CK781450, CA750970, BI078409, BF449709
57	110808	110808_08C	22688314_22689860	C	17/17 (100%)	Found in I920188K11, AF086625, NM_011062, G270062J02, AF079535, AF126294, 7120490K19, G430008O11, 9930010N10, AY062008, A930012N24, CK781450, CA750970, BI078409, BF016154, AI386084, AA117492
57	110808	110808_09C	22689956_22690209	C	15/15 (100%)	Found in I920188K11, AF086625, NM_011062, G270062J02, AF126294, 7120490K19, 9930010N10, AY062008, A930012N24, CK781450, CB519112, BG923395, BF016154, AI386084, AA117492
57	110808	110808_11A	22690277_22694408	A	12/13 (92%)	Found in I920188K11, AF086625, NM_011062, G270062J02, AF126294, 7120490K19, 9930010N10, AY062008, A930012N24, CK781450, CB519112, PXB00713J22a
57	110808	110808_13A	22690279_22694409	A	1/13 (7%)	Found in BG923395
57	110808	110808_14C	22694483_22697128	C	12/12 (100%)	Found in I920188K11, AF086625, NM_011062, G270062J02, AF126294, 7120490K19, 9930010N10, AY062008, A930012N24, CK781450, CB519112, PXB00713J22a
57	110808	110808_15A	22697225_22697919	A	13/14 (92%)	Found in I920188K11, AF086625, NM_011062, G270062J02, AF079535, AF126294, 7120490K19, 9930010N10, AY062008, A930012N24, CN691889, CK781450, BF225292
57	110808	110808_16A	22697225_22707165	A	1/38 (2%)	Found in PXB00713J22a
57	110808	110808_18A	22698063_22703144	A	15/17 (88%)	Found in I920188K11, AF086625, NM_011062, G270062J02, AF079535, AF126294, 7120490K19, 9930010N10, AY062008, A930012N24, CN691889, BI558323, BG806947, BF225292, PXB00721J12a
57	110808	110808_19E	22703143_22703144	E	1/17 (5%)	Found in E230030E01
57	110808	110808_20A	22703281_22703546	A	27/29 (93%)	Found in I920188K11, AF086625, NM_011062, G270062J02, AF079535, AF126294, 7120490K19, G430008O11, 9930010N10, AY062008, A930012N24, CN711939, CN711871, BX519646, CA558056, BQ560314, BI558323, BG806947, BE572662, AW323652, AI931541, PLB00171K14a, PXB00076J01A, PXB00176F08a, PXB00721J12a, M5BC1091J08T3, M4B21021E20T3
57	110808	110808_21I	22703545_22703546	I	1/28 (3%)	Found in E230030E01
57	110808	110808_23A	22703588_22707165	A	31/32 (96%)	Found in I920188K11, G270062J02, AF079535, AF126294, 7120490K19, G430008O11, 9930010N10, A930012N24, CN714413, CN711939, CN711871, CA558056, CA465834, BQ560314, BI558323, BG806947, AW323652, AW318784, AW227031, AW107607, AA989806, E230030E01, PLB00171K14a, PXB00076J01A, PXB00176F08a, PXB00721J12a, M5BC1091J08T3, M4B21021E20T3, K4B30058G20T3, K4B30060G05T3, K6B30152M06T3
57	110808	110808_24A	22707239_22707298	A	1/40 (2%)	Found in I0B20009J20T3
57	110808	110808_25I	22707297_22707298	I	39/40 (97%)	Found in 9930010N10, AA989830, M5BC1091J08T3, 7120490K19, K3B30030D12T3, G270062J02, G8B30033E22T3, BG806947, AA989806, AF126294, AW107607, G8B30018K23T3, PLB00171K14a, A930012N24, PXB00211M09a, BI558323, CN714413, AW318784, AF079535, K4B30058G20T3, AW323652, CN711939, CA558056, CA465834, G430008O11, K6B30152M06T3, BQ560314, PXB00721J12a, I920188K11, M4B21021E20T3, G7B30038M11T3, K4B30060G05T3, A…
57	110808	110808_26A	22707434_22716850	A	3/39 (7%)	Found in CN714413, CN711939, CN711871
57	110808	110808_27A	22707434_22717010	A	2/39 (5%)	Found in I0B20010B22T3, I0B20009J20T3
57	110808	110808_28A	22707434_22737062	A	2/39 (5%)	Found in CA558056, BQ560314
57	110808	110808_30A	22707434_22737753	A	28/39 (71%)	Found in I920188K11, G270062J02, AF079535, AF126294, 7120490K19, G430008O11, 9930010N10, A930012N24, BI558323, BG806947, AW323652, AW107607, AA989830, AA989806, E230030E01, PLB00171K14a, PXB00076J01A, PXB00176F08a, PXB00211M09a, M5BC1091J08T3, K3B30030D12T3, M4B21021E20T3, K4B30058G20T3, K4B30060G05T3, G7B30038M11T3, G8B30019L14T3, G8B30018K23T3, G8B30033E22T3
57	110808	110808_31A	22707434_22747165	A	4/39 (10%)	Found in CA465834, PXB00713J22a, PXB00721J12a, K6B30152M06T3
	=====	=====
345	167944	167944	18	+
345	167944	167944_03A	61619271_61619479	A	1/10 (10%)	Found in CN694776
345	167944	167944_04A	61619271_61619576	A	1/230 (0%)	Found in CD555435
345	167944	167944_05I	61619382_61619383	I	1/10 (10%)	Found in CN701051
345	167944	167944_06A	61619382_61619479	A	3/10 (30%)	Found in I530028D24, CD554286, PLB00048L17A
345	167944	167944_07A	61619382_61619576	A	4/230 (1%)	Found in F6B30107C17T3, F6B30033B06T3, F7B30220D02T3, F6B30032L08T3
345	167944	167944_08S	61619478_61619479	S	1/10 (10%)	Found in CN701051
345	167944	167944_09S	61619575_61619576	S	221/230 (96%)	Found in F6B30014M10T3, F7B30221N12T3, F6B30224J15T3, PSB00006F16A, F7B30047O12T3, F6B30319F04T3, F730103C05, F7B30229N17T3, F7B30316L08T3, F7B30038J15T3, F6B30022I06T3, F6B30301C03T3, F6B30019G11T3, F7B30108O08T3, F7B30108N14T3, PLB00001M01a, F7B30015M10T3, F7B30029L10T3, F6B30212I21T3, F7B30216B17T3, PLB00015G20A, F6B30019M14T3, CA542748, F6B30221B22T3, F7B30033A15T3, F7B30033K11T3, F7B30045D04…
345	167944	167944_12A	61619696_61623314	A	402/404 (99%)	Found in 4022436A22, F630330C04, I530028D24, F830029G02, BC043054, 9530052J03, F730118D03, E970027D20, F630047F09, A630054K21, F630102F21, F730103C05, F630304J08, F630103L01, 1300008N20, F730310B17, F730108N14, F630003I15, F630326G12, F730230B05, F630315F16, F730040H22, CN701051, CN694776, CD555435, CD554286, CD554080, CA542748, BU612312, BG918828, BC050024, BC036343, X68932, FKB00001B17A, PLB000…
345	167944	167944_14A	61619701_61623319	A	1/404 (0%)	Found in A530097L18
345	167944	167944_18S	61623313_61623314	S	1/404 (0%)	Found in CK624172
345	167944	167944_19S	61623318_61623319	S	1/404 (0%)	Found in CK624172
345	167944	167944_20I	61623354_61623355	I	413/414 (99%)	Found in F6B30014M10T3, F7B30221N12T3, F7B30015E03T3, F7B30037G09T3, F6B30224J15T3, PSB00006F16A, F6B30049E16T3, F6B30032A01T3, F7B30031P06T3, F7B30218G05T3, F7B30047O12T3, F6B30319F04T3, F6B30308O09T3, F6B30023I11T3, F7B30050G08T3, CD554286, F730103C05, PXB00637A19a, F4B30003A21T3, F7B30229N17T3, F7B30316L08T3, L2B30031A13T3, F7B30224E17T3, F7B30038J15T3, F6B30022I06T3, F6B30301C03T3, F7B30229C1…
345	167944	167944_21A	61623354_61623401	A	1/415 (0%)	Found in F6B30108I17T3
345	167944	167944_22S	61623400_61623401	S	1/415 (0%)	Found in CD551329
345	167944	167944_23E	61623533_61623534	E	65/132 (49%)	Found in F7B30037G09T3, PSB00006F16A, F7B30218G05T3, F7B30050G08T3, PXB00637A19a, F4B30003A21T3, F6B30301C03T3, F7B30003E22T3, F7B30108O08T3, F6B30036K13T3, PLB00001M01a, F9B30023E10T3, PLB00015G20A, CA542748, F6B30301F07T3, F7B30104C14T3, F7B30220I22T3, PLB00048L17A, PLB00021H22A, F8B30110N23T3, F6B30043B12T3, F7B30220D08T3, F7B30320D15T3, CD555435, PSB00006G01A, PXB00143L04a, F7B30109F02T3, F6B…
345	167944	167944_24A	61623533_61623827	A	1/132 (0%)	Found in I4B20049E14T3
345	167944	167944_27E	61623547_61623548	E	40/107 (37%)	Found in PSB00006F16A, F7B30218G05T3, PXB00637A19a, F4B30003A21T3, F6B30301C03T3, PLB00001M01a, PLB00015G20A, F6B30301F07T3, F7B30104C14T3, PLB00048L17A, PLB00021H22A, F8B30110N23T3, F6B30043B12T3, F7B30220D08T3, CD555435, PSB00006G01A, PXB00143L04a, F6B30305O14T3, F6B30108C08T3, PLB00001A17a, PXB00653F20A, F7B30038D11T3, F6B30305E23T3, PSB00006D07A, PLB00020P04A, PLB00006J11a, PLB00002G22a, F7B3…
345	167944	167944_28A	61623547_61623894	A	1/108 (0%)	Found in F7B30114K05T3
345	167944	167944_29A	61623557_61623864	A	1/68 (1%)	Found in F7B30310P05T3
345	167944	167944_30A	61623568_61623916	A	1/68 (1%)	Found in PSB00006B10A
345	167944	167944_31A	61623571_61623844	A	1/67 (1%)	Found in F6B30107C17T3
345	167944	167944_32A	61623571_61623919	A	62/68 (91%)	Found in 4022436A22, F630330C04, I530028D24, F830029G02, BC043054, 9530052J03, F730118D03, E970027D20, F630047F09, A630054K21, F630102F21, F730103C05, F630304J08, F630103L01, 1300008N20, F730310B17, F730108N14, F630003I15, F630326G12, A530097L18, F730230B05, F630315F16, F730040H22, CN694776, CK624172, CD554286, CD554080, CD551329, BU612312, BG918828, BC050024, BC036343, X68932, FKB00001B17A, PLB0…
345	167944	167944_33AOL	61623849_61623926	A	1/66 (1%)	Found in F7B30301P06T3	61619696_61623844_
345	167944	167944_34AOL	61623849_61623927	A	1/66 (1%)	Found in F7B30303E02T3	61619696_61623844_
345	167944	167944_35IOL	61623924_61623925	I	45/45 (100%)	Found in CD554286, F730103C05, R0B00011F02b, F7B30301M06T3, F6B30301H11T3, BC050024, F6B30303C17T3, F830029G02, F730040H22, F630315F16, F6B30303I06T3, F6B30043J11T3, F630047F09, CD551329, X68932, PLB00010E15A, F630003I15, F730310B17, F630326G12, CK624172, 9530052J03, E970027D20, F730118D03, BG918828, R0B00011C02b, 1300008N20, F730108N14, F6B30043G16T3, F630102F21, F6B30108I17T3, I530028D24, BU612…	61623571_61623919_	61623568_61623916_
345	167944	167944_36A	61623924_61624107	A	1/48 (2%)	Found in F4B30103F22T3
345	167944	167944_37S	61624106_61624107	S	2/35 (5%)	Found in BF179317, F7B30019M24T3
345	167944	167944_38AOL	61624203_61624439	A	1/31 (3%)	Found in X68932	_61624445_61625753
345	167944	167944_39A	61624203_61625656	A	30/31 (96%)	Found in 4022436A22, F630330C04, I530028D24, F830029G02, BC043054, 9530052J03, F730118D03, E970027D20, F630047F09, A630054K21, F630102F21, F730103C05, F630304J08, F630103L01, 1300008N20, F730310B17, F730108N14, F630003I15, F630326G12, A530097L18, F730230B05, F630315F16, F730040H22, BU612312, BF179317, BC050024, BC036343, FKB00001B17A, F7B30019M24T3, F4B30103F22T3
345	167944	167944_40AOL	61624445_61625753	A	1/32 (3%)	Found in X68932	61624203_61624439_
345	167944	167944_41S	61625752_61625753	S	1/32 (3%)	Found in CK032632
345	167944	167944_42C	61625792_61626400	C	33/33 (100%)	Found in 4022436A22, F630330C04, I530028D24, F830029G02, BC043054, 9530052J03, F730118D03, E970027D20, F630047F09, A630054K21, F630102F21, F730103C05, F630304J08, F630103L01, 1300008N20, F730310B17, F730108N14, F630003I15, X06368, NM_007779, F630326G12, A530097L18, F730230B05, F630315F16, F730040H22, CK032632, BI077652, BF179317, BC050024, BC036343, X68932, F7B30019M24T3, F4B30103F22T3
345	167944	167944_43C	61626559_61628449	C	33/33 (100%)	Found in 4022436A22, F630330C04, I530028D24, F830029G02, BC043054, 9530052J03, F730118D03, E970027D20, F630047F09, A630054K21, F630102F21, F730103C05, F630304J08, F630103L01, 1300008N20, F730310B17, F730108N14, F630003I15, X06368, NM_007779, F630326G12, A530097L18, F730230B05, F630315F16, F730040H22, CK032632, CF729024, BI690505, BI077652, BC050024, BC036343, X68932, I8B30052H03T3
345	167944	167944_44C	61628635_61630739	C	34/34 (100%)	Found in 4022436A22, F630330C04, I530028D24, F830029G02, BC043054, 9530052J03, F730118D03, E970027D20, F630047F09, A630054K21, F630102F21, F730103C05, F630304J08, F630103L01, 1300008N20, F730310B17, F730108N14, F630003I15, X06368, NM_007779, F630326G12, A530097L18, F730230B05, F630315F16, F730040H22, CK032632, CF729024, BI690505, BI077652, BE554355, BC050024, BC036343, X68932, I8B30052H03T3
345	167944	167944_45C	61630854_61630990	C	35/35 (100%)	Found in 4022436A22, F630330C04, I530028D24, F830029G02, BC043054, 9530052J03, F730118D03, E970027D20, F630047F09, A630054K21, F630102F21, F730103C05, F630304J08, F630103L01, 1300008N20, F730310B17, F730108N14, F630003I15, X06368, NM_007779, F630326G12, A530097L18, F730230B05, F630315F16, F730040H22, CK129943, CK032632, CF729024, BI077652, BE554355, AA473814, AA473813, BC050024, BC036343, X68932
345	167944	167944_46A	61631069_61643836	A	1/59 (1%)	Found in F630315F16
345	167944	167944_48A	61631110_61631230	A	28/29 (96%)	Found in 4022436A22, F630330C04, I530028D24, F830029G02, BC043054, 9530052J03, F730118D03, E970027D20, F630047F09, A630054K21, F630102F21, F730103C05, F630304J08, F630103L01, 1300008N20, F730310B17, F730108N14, F630003I15, F630326G12, A530097L18, F730230B05, F730040H22, CK129943, CF729024, BE554355, BC050024, BC036343, X68932
345	167944	167944_50A	61631420_61632650	A	25/27 (92%)	Found in 4022436A22, F630330C04, I530028D24, F830029G02, BC043054, 9530052J03, F730118D03, E970027D20, F630047F09, F630102F21, F730103C05, F630304J08, F630103L01, 1300008N20, F730310B17, F730108N14, F630003I15, F630326G12, A530097L18, F730230B05, F730040H22, CK129943, BF233598, BC036343, X68932
345	167944	167944_51A	61631461_61632650	A	1/27 (3%)	Found in BC050024
345	167944	167944_53A	61632765_61634246	A	2/22 (9%)	Found in F730230B05, F730040H22
345	167944	167944_54A	61632765_61637897	A	19/22 (86%)	Found in 4022436A22, I530028D24, BC043054, 9530052J03, E970027D20, F630102F21, F630304J08, F630103L01, 1300008N20, F730310B17, X06368, NM_007779, A530097L18, CK129943, CK022036, CK020889, BG977171, BF233598, BC036343
345	167944	167944_56A	61638023_61638175	A	19/20 (95%)	Found in 4022436A22, I530028D24, BC043054, 9530052J03, E970027D20, A630054K21, F630102F21, F630304J08, F630103L01, 1300008N20, F730310B17, X06368, NM_007779, A530097L18, CK022036, CK020889, BG977171, BF233598, BC036343
345	167944	167944_57A	61638279_61638511	A	28/29 (96%)	Found in 4022436A22, F630330C04, I530028D24, F830029G02, BC043054, 9530052J03, F730118D03, E970027D20, F630047F09, A630054K21, F630102F21, F730103C05, F630304J08, F630103L01, 1300008N20, F730310B17, F730108N14, F630003I15, X06368, NM_007779, A530097L18, CK022036, CK020889, BF233598, BE307554, BC050024, BC036343, X68932
345	167944	167944_59A	61638621_61639372	A	29/30 (96%)	Found in 4022436A22, F630330C04, I530028D24, F830029G02, BC043054, 9530052J03, F730118D03, E970027D20, F630047F09, A630054K21, F630102F21, F730103C05, F630304J08, F630103L01, 1300008N20, F730310B17, F730108N14, F630003I15, A530097L18, CK020889, BI694328, BF782576, BE307554, AI325368, AA032660, BC050024, BC036343, X68932, F6B30321G04T3
345	167944	167944_60E	61639534_61639535	E	1/28 (3%)	Found in A530097L18
345	167944	167944_61A	61639534_61641563	A	26/28 (92%)	Found in 4022436A22, F630330C04, I530028D24, F830029G02, BC043054, 9530052J03, F730118D03, E970027D20, F630047F09, A630054K21, F630102F21, F730103C05, F630304J08, F630103L01, 1300008N20, F730310B17, F730108N14, F630003I15, BI694328, BF782576, BE651703, AI325368, BC050024, BC036343, X68932, F6B30321G04T3
345	167944	167944_64A	61641651_61641767	A	28/29 (96%)	Found in F630330C04, I530028D24, F830029G02, BC043054, 9530052J03, F730118D03, E970027D20, F630047F09, A630054K21, F630102F21, F730103C05, F630304J08, F630103L01, 1300008N20, F730310B17, F730108N14, F630003I15, F630307J08, BI694328, BF782576, BE651703, AI325368, BC050024, BC036343, PSB00006O01A, F6B30036O14T3, F6B30312B17T3, F6B30217O21T3
345	167944	167944_66A	61641864_61642685	A	31/32 (96%)	Found in F630330C04, I530028D24, F830029G02, BC043054, 9530052J03, F730118D03, E970027D20, F630047F09, A630054K21, F630102F21, F730103C05, F630304J08, F630103L01, 1300008N20, F730310B17, F730108N14, F630003I15, F630326G12, F630307J08, BI694328, BF782576, BF159205, BE853746, BE651703, AI325368, BC050024, BC036343, PSB00006O01A, F6B30036O14T3, F6B30312B17T3, F6B30217O21T3
345	167944	167944_67A	61642807_61642968	A	30/33 (90%)	Found in 4022436A22, F630330C04, I530028D24, F830029G02, BC043054, 9530052J03, F730118D03, E970027D20, F630047F09, A630054K21, F630102F21, F730103C05, F630304J08, F630103L01, 1300008N20, F730310B17, F730108N14, F630003I15, F630326G12, F630307J08, BI694328, BF782576, BF159205, BE853746, BE651703, BC050024, BC036343, PSB00006O01A, F6B30036O14T3, F6B30217O21T3
345	167944	167944_68A	61642808_61642970	A	1/33 (3%)	Found in W55840
345	167944	167944_69A	61642809_61642973	A	1/33 (3%)	Found in X68932
345	167944	167944_70A	61643079_61643401	A	30/31 (96%)	Found in 4022436A22, F630330C04, I530028D24, F830029G02, BC043054, 9530052J03, F730118D03, E970027D20, F630047F09, A630054K21, F630102F21, F730103C05, F630304J08, F630103L01, 1300008N20, F730310B17, F730108N14, F630003I15, F630326G12, F630307J08, CK130037, CK128448, BQ892050, BI904058, BI694328, W34175, BC050024, BC036343, X68932, PSB00006O01A
345	167944	167944_71A	61643500_61643802	A	30/31 (96%)	Found in 4022436A22, F630330C04, I530028D24, F830029G02, BC043054, 9530052J03, F730118D03, E970027D20, F630047F09, A630054K21, F630102F21, F730103C05, F630304J08, F630103L01, 1300008N20, F730310B17, F730108N14, F630003I15, F630326G12, F630307J08, CK130037, CK128448, BQ892050, BI904058, BI109252, BG965571, W34175, BC050024, BC036343, X68932
345	167944	167944_73C	61643910_61644002	C	24/24 (100%)	Found in F630330C04, I530028D24, BC043054, 9530052J03, F730118D03, E970027D20, F630047F09, A630054K21, F630102F21, F730103C05, F630304J08, F630103L01, 1300008N20, F730108N14, F630003I15, F630326G12, F630315F16, F630307J08, CK130037, BI904058, BI109252, W34175, BC050024, BC036343
345	167944	167944_74I	61644052_61644053	I	22/22 (100%)	Found in F730103C05, F630307J08, BC050024, F630315F16, F630047F09, BI904058, F630326G12, 9530052J03, E970027D20, F730118D03, 1300008N20, F730108N14, F630102F21, I530028D24, F630330C04, BI109252, F630304J08, BC036343, CK130037, F630103L01, A630054K21, BC043054
345	167944	167944_75A	61644052_61644132	A	1/23 (4%)	Found in AI425745
	=====	=====
662	21469	21469	8	+
662	21469	21469_01C	21036135_21037234	C	6/6 (100%)	Found in AJ311311, NM_199257, AJ311312, NM_199258, AJ311313, NM_181851
662	21469	21469_02C	21037329_21049521	C	6/6 (100%)	Found in AJ311311, NM_199257, AJ311312, NM_199258, AJ311313, NM_181851
662	21469	21469_03A	21049574_21055157	A	4/6 (66%)	Found in AJ311311, NM_199257, AJ311313, NM_181851
662	21469	21469_04A	21049660_21055157	A	2/6 (33%)	Found in AJ311312, NM_199258
662	21469	21469_05C	21055213_21056324	C	6/6 (100%)	Found in AJ311311, NM_199257, AJ311312, NM_199258, AJ311313, NM_181851
662	21469	21469_06C	21056368_21058193	C	6/6 (100%)	Found in AJ311311, NM_199257, AJ311312, NM_199258, AJ311313, NM_181851
662	21469	21469_07C	21058249_21059291	C	6/6 (100%)	Found in AJ311311, NM_199257, AJ311312, NM_199258, AJ311313, NM_181851
662	21469	21469_08C	21059341_21063635	C	6/6 (100%)	Found in AJ311311, NM_199257, AJ311312, NM_199258, AJ311313, NM_181851
662	21469	21469_09C	21063682_21067406	C	6/6 (100%)	Found in AJ311311, NM_199257, AJ311312, NM_199258, AJ311313, NM_181851
662	21469	21469_10C	21067459_21068634	C	6/6 (100%)	Found in AJ311311, NM_199257, AJ311312, NM_199258, AJ311313, NM_181851
662	21469	21469_11C	21068684_21070682	C	6/6 (100%)	Found in AJ311311, NM_199257, AJ311312, NM_199258, AJ311313, NM_181851
662	21469	21469_12C	21070732_21073211	C	6/6 (100%)	Found in AJ311311, NM_199257, AJ311312, NM_199258, AJ311313, NM_181851
662	21469	21469_15C	21080160_21085520	C	6/6 (100%)	Found in AJ311311, NM_199257, AJ311312, NM_199258, AJ311313, NM_181851
662	21469	21469_16C	21085639_21087714	C	6/6 (100%)	Found in AJ311311, NM_199257, AJ311312, NM_199258, AJ311313, NM_181851
662	21469	21469_17C	21087813_21087968	C	6/6 (100%)	Found in AJ311311, NM_199257, AJ311312, NM_199258, AJ311313, NM_181851
662	21469	21469_18C	21088031_21088850	C	6/6 (100%)	Found in AJ311311, NM_199257, AJ311312, NM_199258, AJ311313, NM_181851
662	21469	21469_19C	21088914_21097340	C	6/6 (100%)	Found in AJ311311, NM_199257, AJ311312, NM_199258, AJ311313, NM_181851
662	21469	21469_20C	21097400_21098174	C	6/6 (100%)	Found in AJ311311, NM_199257, AJ311312, NM_199258, AJ311313, NM_181851
662	21469	21469_21C	21098255_21098376	C	6/6 (100%)	Found in AJ311311, NM_199257, AJ311312, NM_199258, AJ311313, NM_181851
662	21469	21469_22C	21098464_21101681	C	6/6 (100%)	Found in AJ311311, NM_199257, AJ311312, NM_199258, AJ311313, NM_181851
662	21469	21469_23C	21101742_21103790	C	6/6 (100%)	Found in AJ311311, NM_199257, AJ311312, NM_199258, AJ311313, NM_181851
662	21469	21469_24C	21103870_21107813	C	6/6 (100%)	Found in AJ311311, NM_199257, AJ311312, NM_199258, AJ311313, NM_181851
662	21469	21469_25C	21107918_21111747	C	6/6 (100%)	Found in AJ311311, NM_199257, AJ311312, NM_199258, AJ311313, NM_181851
662	21469	21469_26A	21111838_21113431	A	2/6 (33%)	Found in AJ311313, NM_181851
662	21469	21469_27A	21111838_21118266	A	4/6 (66%)	Found in AJ311311, NM_199257, AJ311312, NM_199258
662	21469	21469_28A	21113553_21118266	A	2/6 (33%)	Found in AJ311313, NM_181851
662	21469	21469_29C	21118358_21121863	C	6/6 (100%)	Found in AJ311311, NM_199257, AJ311312, NM_199258, AJ311313, NM_181851
662	21469	21469_30C	21121933_21123491	C	6/6 (100%)	Found in AJ311311, NM_199257, AJ311312, NM_199258, AJ311313, NM_181851
	=====	=====
186	107087	107087	12	-
186	107087	107087_01C	80458904_80459167	C	6/6 (100%)	Found in 6330418A07, BC027298, NM_146244, A830084F09, BC024798, 9830168N19
186	107087	107087_02A	80459262_80460852	A	5/7 (71%)	Found in 6330418A07, BC027298, NM_146244, A830084F09, 9830168N19
186	107087	107087_03A	80459262_80461074	A	1/6 (16%)	Found in BC024798
186	107087	107087_04A	80459263_80460641	A	1/7 (14%)	Found in AA671559
186	107087	107087_06A	80460934_80461074	A	4/5 (80%)	Found in BC027298, NM_146244, A830084F09, 9830168N19
186	107087	107087_07A	80461163_80461499	A	3/5 (60%)	Found in BC027298, NM_146244, A830084F09
186	107087	107087_08A	80461166_80461499	A	2/5 (40%)	Found in BC024798, 9830168N19
186	107087	107087_09S	80462089_80462090	S	1/6 (16%)	Found in 9830168N19
186	107087	107087_10A	80462089_80462765	A	5/6 (83%)	Found in 6330418A07, BC027298, NM_146244, A830084F09, BC024798
186	107087	107087_11A	80462897_80463250	A	5/7 (71%)	Found in 6330418A07, BC027298, NM_146244, A830084F09, CA751252
186	107087	107087_12A	80462897_80469354	A	2/9 (22%)	Found in BC024798, BI734196
186	107087	107087_13A	80463297_80469354	A	7/9 (77%)	Found in 6330418A07, BC027298, NM_146244, A830084F09, CA751252, BI729574, PXB00156M02a
186	107087	107087_14C	80469446_80470237	C	9/9 (100%)	Found in 6330418A07, BC027298, NM_146244, A830084F09, BC024798, CA751252, BI734196, BI729574, PXB00156M02a
186	107087	107087_15A	80470361_80471871	A	10/13 (76%)	Found in 6330418A07, BC027298, NM_146244, A830084F09, CA751252, BI729574, BF224956, PXB00156M02a, PXB00008N10a, I9B20027B21T3
186	107087	107087_16A	80470361_80471901	A	3/14 (21%)	Found in BC024798, BI734196, K5B30054C08T3
186	107087	107087_17C	80472155_80473410	C	10/10 (100%)	Found in 6330418A07, A830084F09, BC024798, CA751252, BI729574, PXB00156M02a, PXB00008N10a, K4B30054C23T3, I9B20027B21T3, L6B30024K10T3
	=====	=====
773	72920	72920	5	-
773	72920	72920_01A	113841603_113842258	A	1/11 (9%)	Found in AA823565
773	72920	72920_02A	113841668_113841698	A	1/7 (14%)	Found in BI554987
773	72920	72920_03I	113841697_113841698	I	5/7 (71%)	Found in AF273453, 1300018P04, BC011219, NM_030704, BC003971
773	72920	72920_04I	113842257_113842258	I	9/11 (81%)	Found in AF273453, 1300018P04, BC011219, CA537535, CF731792, AA002458, NM_030704, W71653, BC003971
773	72920	72920_06A	113842572_113848489	A	14/15 (93%)	Found in AF273453, BC011219, 1300018P04, NM_030704, AF250139, CF731792, CB055845, CA537535, BE197469, AW412865, AA003272, AA002458, W71653, BC003971
773	72920	72920_08A	113847756_113848489	A	1/15 (6%)	Found in AW322958
773	72920	72920_09A	113848552_113848841	A	2/25 (8%)	Found in CB570830, CB318943
773	72920	72920_10A	113848552_113855195	A	23/25 (92%)	Found in AF273453, BC011219, 1300018P04, NM_030704, AF250139, CF731792, CB319404, CB055845, CA537535, BI658686, BI645892, BI146115, BF585219, BF384731, BE307666, BE197469, AW412865, AW322958, AI152831, AI121439, AA003272, AA002458, BC003971
773	72920	72920_11C	113855944_113856174	C	1/1 (100%)	Found in L2B30041K06T3
	=====	=====
602	227088	227088	5	-
602	227088	227088_01A	118627236_118645462	A	1/53 (1%)	Found in CK621306
602	227088	227088_02A	118630281_118630301	A	1/21 (4%)	Found in I9B20064C11T3
602	227088	227088_03I	118630300_118630301	I	19/21 (90%)	Found in D84372, CA891555, I420025A20, C130042M14, CF898507, CF742396, BM963049, BC057398, CN456069, CK635510, BC059278, I420021O22, M5C1019E14, CB246837, CB244548, CK639911, CA327393, NM_011202, CF897547
602	227088	227088_04A	118630471_118631058	A	1/21 (4%)	Found in BM963049
602	227088	227088_05A	118630471_118631061	A	19/21 (90%)	Found in BC059278, I420021O22, I420025A20, BC057398, NM_011202, D84372, C130042M14, CN456069, CK639911, CK635510, CK633813, CF898507, CF897547, CF742396, CB246837, CB244548, CA891555, M5C1019E14, I9B20064C11T3
602	227088	227088_06A	118631151_118633742	A	27/28 (96%)	Found in BC059278, I420021O22, I420025A20, BC057398, NM_011202, D84372, C130042M14, CO434088, CN460306, CK636288, CK633813, CF898507, CF897547, CF742396, CF533756, CD355891, CB227964, CB246837, CB244548, CB244289, CA891555, CA327393, BQ936200, BQ899708, BM963049, M5C1019E14, I9B20064C11T3
602	227088	227088_07A	118633854_118639328	A	29/30 (96%)	Found in BC059278, I420021O22, I420025A20, BC057398, NM_011202, D84372, C130042M14, CO434088, CN460306, CN454941, CK636288, CK633813, CF742396, CF533756, CF530856, CD355891, CD355890, CB520775, CB227964, CB246837, CB244548, CB244289, CA891555, CA327393, BQ936200, BQ899708, BM963049, M5C1019E14, L08663
602	227088	227088_08A	118639479_118639887	A	30/31 (96%)	Found in BC059278, I420021O22, I420025A20, BC057398, NM_011202, D84372, C130042M14, CO434088, CN460306, CN454941, CK636288, CK633813, CF742396, CF735378, CF533756, CF533529, CF530856, CD355891, CD355890, CD355840, CB520775, CB519814, CB518959, CB227964, CB244458, CB244289, BQ899708, BM963049, M5C1019E14, L08663
602	227088	227088_09A	118639954_118640855	A	28/29 (96%)	Found in BC059278, I420021O22, I420025A20, BC057398, NM_011202, D84372, C130042M14, CN460306, CN454941, CK636288, CK633813, CF735378, CF726400, CF533756, CF533529, CF530856, CD355891, CD355890, CD355840, CB520775, CB519814, CB518959, CB227964, CB244458, CB244289, BQ899708, M5C1019E14, L08663
602	227088	227088_10A	118641009_118645428	A	15/32 (46%)	Found in BC059278, I420021O22, I420025A20, C130042M14, CN460306, CN454941, CK633813, CF735378, CF533756, CF533529, CD553767, CB526150, CB520775, CB227964, M5C1019E14
602	227088	227088_11A	118641021_118645428	A	16/32 (50%)	Found in BC057398, NM_011202, D84372, CF726400, CF530856, CD355891, CD355890, CD355840, CB519814, CB518959, CB518571, CB244458, BE864087, BE863973, L08663, G4B30009N20T3
602	227088	227088_12E	118645461_118645462	E	4/35 (11%)	Found in CF534075, CF735544, CN535273, BI647037
602	227088	227088_13C	118645559_118648537	C	30/30 (100%)	Found in BC059278, I420021O22, I420025A20, BC057398, NM_011202, D84372, C130042M14, CN535273, CN460306, CN454941, CK621306, CF735544, CF726400, CF534075, CF533529, CF530856, CD561750, CD553767, CD355840, CB526150, CB520775, CB519814, CB518959, CB518571, BI647037, BE864087, BE863973, AA612296, M5C1019E14, L08663
602	227088	227088_14C	118648695_118648800	C	20/20 (100%)	Found in BC059278, I420021O22, I420025A20, BC057398, NM_011202, D84372, C130042M14, CN535273, CK621306, CF735544, CF726400, CF534075, CD561750, CD553767, CB526150, CB518959, CB518571, BI647037, M5C1019E14, L08663
602	227088	227088_15A	118648879_118650757	A	21/22 (95%)	Found in BC059278, I420021O22, I420025A20, BC057398, NM_011202, D84372, C130042M14, CN535273, CK636348, CK621306, BG084594, CF735544, CF726400, CF534075, CD561750, CB526150, CB518959, CB518571, CA752377, BI647037, L08663
602	227088	227088_16I	118650756_118650757	I	1/22 (4%)	Found in M5C1019E14
602	227088	227088_17C	118650853_118659145	C	21/21 (100%)	Found in BC059278, I420021O22, I420025A20, BC057398, NM_011202, D84372, C130042M14, 2610019M15, BP428419, CN535273, CK636348, BG084594, CF735544, CF534075, CD561750, CB526150, CA752377, BI647037, M5C1019E14, L08663, BC028513
602	227088	227088_19C	118659258_118659574	C	19/19 (100%)	Found in BC059278, I420021O22, I420025A20, BC057398, NM_011202, D84372, C130042M14, 2610019M15, BP428419, CN535273, CK636348, BG084594, CA752377, BI647037, AI323105, M5C1019E14, L08663, BC028513, G7B30030K02T3
602	227088	227088_20C	118659690_118660931	C	20/20 (100%)	Found in BC059278, I420021O22, I420025A20, BC057398, NM_011202, D84372, C130042M14, 2610019M15, CK636348, BG084594, CF169227, CA752377, BI410374, AI323105, W08730, M5C1019E14, L08663, BC028513, ZXB00033J13X, G7B30030K02T3
602	227088	227088_21C	118661123_118664285	C	22/22 (100%)	Found in BC059278, I420021O22, I420025A20, BC057398, NM_011202, D84372, 2610019M15, BG084594, CF169227, BI415712, BI410374, AI323105, AA062019, W08730, M5C1019E14, L08663, FWB00001C24a, BC028513, ZXB00033J13X, PXB00184H10a, M5BC1058O13T3, M5BC1058O22T3
602	227088	227088_23C	118664479_118668417	C	31/31 (100%)	Found in BC059278, I420021O22, I420025A20, BC057398, NM_011202, D84372, 2610019M15, CF169227, CD351760, BQ266929, BI415712, BI410374, BE983688, AI844399, W84267, M5C1019E14, L08663, BC028513, ZXB00033J13X, PLB00046G10A, PLB00045D03A, PLB00044H03A, PXB00184H10a, M5BC1058O13T3, M5BC1058O22T3, M5BC1096G20T3, M4B21005G15T3, M5BH1101P18Z3, M5BH1104E07Z3, K4B30326H01T3, L9B30188E22T3
602	227088	227088_25C	118668539_118687638	C	27/27 (100%)	Found in BC059278, I420021O22, I420025A20, BC057398, NM_011202, 2610019M15, CD351760, BQ266929, BE983688, AI844399, M5C1019E14, BC028513, PLB00046G10A, PLB00045D03A, PLB00044H03A, PXB00184H10a, M5BC1106H06T3, M5BC1058O13T3, M5BC1058O22T3, M5BH1001C08Z3, M5BC1096G20T3, M4B21005G15T3, M4B21015P12T3, M5BH1104E07Z3, K4B30326H01T3, L9B30188E22T3, L0B30018I08T3
	=====	=====
760	4501	4501	16	+
760	4501	4501_01C	15412970_15423648	C	5/5 (100%)	Found in D87521, NM_011159, AB011543, AB007544, D330049F08
760	4501	4501_02C	15423724_15423816	C	5/5 (100%)	Found in D87521, NM_011159, AB011543, AB007544, D330049F08
760	4501	4501_03C	15423908_15425579	C	5/5 (100%)	Found in D87521, NM_011159, AB011543, AB007544, D330049F08
760	4501	4501_04C	15425653_15426360	C	5/5 (100%)	Found in D87521, NM_011159, AB011543, AB007544, D330049F08
760	4501	4501_05C	15426468_15427167	C	5/5 (100%)	Found in D87521, NM_011159, AB011543, AB007544, D330049F08
760	4501	4501_06C	15427279_15427379	C	5/5 (100%)	Found in D87521, NM_011159, AB011543, AB007544, D330049F08
760	4501	4501_07C	15427478_15429610	C	5/5 (100%)	Found in D87521, NM_011159, AB011543, AB007544, D330049F08
760	4501	4501_08C	15429665_15429749	C	5/5 (100%)	Found in D87521, NM_011159, AB011543, AB007544, D330049F08
760	4501	4501_09C	15429779_15431184	C	5/5 (100%)	Found in D87521, NM_011159, AB011543, AB007544, D330049F08
760	4501	4501_10C	15431341_15437911	C	5/5 (100%)	Found in D87521, NM_011159, AB011543, AB007544, D330049F08
760	4501	4501_11C	15438057_15439136	C	5/5 (100%)	Found in D87521, NM_011159, AB011543, AB007544, D330049F08
760	4501	4501_12C	15439300_15442517	C	5/5 (100%)	Found in D87521, NM_011159, AB011543, AB007544, D330049F08
760	4501	4501_13C	15442685_15444210	C	5/5 (100%)	Found in D87521, NM_011159, AB011543, AB007544, D330049F08
760	4501	4501_14C	15444259_15445441	C	5/5 (100%)	Found in D87521, NM_011159, AB011543, AB007544, D330049F08
760	4501	4501_15C	15445566_15447185	C	5/5 (100%)	Found in D87521, NM_011159, AB011543, AB007544, D330049F08
760	4501	4501_16C	15447337_15448897	C	5/5 (100%)	Found in D87521, NM_011159, AB011543, AB007544, D330049F08
760	4501	4501_17C	15449009_15449367	C	5/5 (100%)	Found in D87521, NM_011159, AB011543, AB007544, D330049F08
760	4501	4501_18C	15449526_15450208	C	5/5 (100%)	Found in D87521, NM_011159, AB011543, AB007544, D330049F08
760	4501	4501_19C	15450294_15451832	C	5/5 (100%)	Found in D87521, NM_011159, AB011543, AB007544, D330049F08
760	4501	4501_20C	15451951_15453131	C	5/5 (100%)	Found in D87521, NM_011159, AB011543, AB007544, D330049F08
760	4501	4501_21C	15453290_15459065	C	5/5 (100%)	Found in D87521, NM_011159, AB011543, AB007544, D330049F08
760	4501	4501_22E	15459171_15459172	E	1/5 (20%)	Found in D330049F08
760	4501	4501_23A	15459171_15462287	A	4/5 (80%)	Found in D87521, NM_011159, AB011543, AB007544
760	4501	4501_24C	15462377_15464200	C	4/4 (100%)	Found in D87521, NM_011159, AB011543, AB007544
760	4501	4501_25C	15464360_15465190	C	5/5 (100%)	Found in D87521, NM_011159, AB011543, AB007544, PXB01193N09A
760	4501	4501_26C	15465339_15472051	C	5/5 (100%)	Found in D87521, NM_011159, AB011543, AB007544, PXB01193N09A
760	4501	4501_27C	15472158_15473725	C	5/5 (100%)	Found in D87521, NM_011159, AB011543, AB007544, PXB01193N09A
760	4501	4501_28C	15473951_15475571	C	4/4 (100%)	Found in D87521, NM_011159, AB011543, AB007544
760	4501	4501_29C	15475665_15476983	C	4/4 (100%)	Found in D87521, NM_011159, AB011543, AB007544
760	4501	4501_30C	15477082_15480099	C	4/4 (100%)	Found in D87521, NM_011159, AB011543, AB007544
760	4501	4501_31C	15480232_15481652	C	5/5 (100%)	Found in D87521, NM_011159, AB011543, AB007544, CN669570
760	4501	4501_32C	15481906_15483639	C	5/5 (100%)	Found in D87521, NM_011159, AB011543, AB007544, CN669570
760	4501	4501_33C	15483859_15488508	C	4/4 (100%)	Found in D87521, NM_011159, AB011543, AB007544
760	4501	4501_34C	15488716_15489076	C	4/4 (100%)	Found in D87521, NM_011159, AB011543, AB007544
760	4501	4501_35C	15489208_15489844	C	4/4 (100%)	Found in D87521, NM_011159, AB011543, AB007544
760	4501	4501_36C	15490002_15490794	C	4/4 (100%)	Found in D87521, NM_011159, AB011543, AB007544
760	4501	4501_37C	15490994_15491934	C	4/4 (100%)	Found in D87521, NM_011159, AB011543, AB007544
760	4501	4501_38C	15492119_15492659	C	4/4 (100%)	Found in D87521, NM_011159, AB011543, AB007544
760	4501	4501_39C	15492763_15494273	C	4/4 (100%)	Found in D87521, NM_011159, AB011543, AB007544
760	4501	4501_40C	15494440_15500261	C	4/4 (100%)	Found in D87521, NM_011159, AB011543, AB007544
760	4501	4501_41C	15500388_15501430	C	4/4 (100%)	Found in D87521, NM_011159, AB011543, AB007544
760	4501	4501_42C	15501637_15502512	C	4/4 (100%)	Found in D87521, NM_011159, AB011543, AB007544
760	4501	4501_43C	15502690_15504767	C	4/4 (100%)	Found in D87521, NM_011159, AB011543, AB007544
760	4501	4501_44C	15504935_15505368	C	4/4 (100%)	Found in D87521, NM_011159, AB011543, AB007544
760	4501	4501_45C	15505433_15506478	C	4/4 (100%)	Found in D87521, NM_011159, AB011543, AB007544
760	4501	4501_46C	15506550_15508909	C	4/4 (100%)	Found in D87521, NM_011159, AB011543, AB007544
760	4501	4501_47C	15509057_15509828	C	4/4 (100%)	Found in D87521, NM_011159, AB011543, AB007544
760	4501	4501_48C	15509965_15511681	C	4/4 (100%)	Found in D87521, NM_011159, AB011543, AB007544
760	4501	4501_49C	15511800_15512748	C	4/4 (100%)	Found in D87521, NM_011159, AB011543, AB007544
760	4501	4501_50C	15512888_15514360	C	4/4 (100%)	Found in D87521, NM_011159, AB011543, AB007544
760	4501	4501_51C	15514511_15515127	C	4/4 (100%)	Found in D87521, NM_011159, AB011543, AB007544
760	4501	4501_52C	15515258_15526279	C	4/4 (100%)	Found in D87521, NM_011159, AB011543, AB007544
760	4501	4501_53C	15526390_15533248	C	4/4 (100%)	Found in D87521, NM_011159, AB011543, AB007544
760	4501	4501_54C	15533372_15533465	C	4/4 (100%)	Found in D87521, NM_011159, AB011543, AB007544
760	4501	4501_55C	15533614_15541757	C	4/4 (100%)	Found in D87521, NM_011159, AB011543, AB007544
760	4501	4501_56C	15541930_15542440	C	4/4 (100%)	Found in D87521, NM_011159, AB011543, AB007544
760	4501	4501_57C	15542538_15543683	C	4/4 (100%)	Found in D87521, NM_011159, AB011543, AB007544
760	4501	4501_58C	15543890_15545913	C	4/4 (100%)	Found in D87521, NM_011159, AB011543, AB007544
760	4501	4501_59C	15546102_15547490	C	4/4 (100%)	Found in D87521, NM_011159, AB011543, AB007544
760	4501	4501_60C	15547705_15549751	C	4/4 (100%)	Found in D87521, NM_011159, AB011543, AB007544
760	4501	4501_61C	15549863_15550923	C	4/4 (100%)	Found in D87521, NM_011159, AB011543, AB007544
760	4501	4501_62C	15551054_15553272	C	4/4 (100%)	Found in D87521, NM_011159, AB011543, AB007544
760	4501	4501_63C	15553451_15557085	C	4/4 (100%)	Found in D87521, NM_011159, AB011543, AB007544
760	4501	4501_64C	15557290_15559939	C	5/5 (100%)	Found in D87521, NM_011159, AB011543, AB007544, CF742574
760	4501	4501_65C	15560077_15561174	C	5/5 (100%)	Found in D87521, NM_011159, AB011543, AB007544, CF742574
760	4501	4501_66C	15561362_15564479	C	5/5 (100%)	Found in D87521, NM_011159, AB011543, AB007544, CF742574
760	4501	4501_68C	15564703_15566003	C	4/4 (100%)	Found in D87521, NM_011159, AB011543, AB007544
760	4501	4501_69C	15566111_15569157	C	4/4 (100%)	Found in D87521, NM_011159, AB011543, AB007544
760	4501	4501_70C	15569268_15573996	C	4/4 (100%)	Found in D87521, NM_011159, AB011543, AB007544
760	4501	4501_71C	15574182_15580051	C	4/4 (100%)	Found in D87521, NM_011159, AB011543, AB007544
760	4501	4501_72C	15580225_15582163	C	4/4 (100%)	Found in D87521, NM_011159, AB011543, AB007544
760	4501	4501_73C	15582356_15583725	C	4/4 (100%)	Found in D87521, NM_011159, AB011543, AB007544
760	4501	4501_74C	15583920_15584834	C	5/5 (100%)	Found in D87521, NM_011159, AB011543, AB007544, BG082585
760	4501	4501_75C	15584979_15590022	C	5/5 (100%)	Found in D87521, NM_011159, AB011543, AB007544, BG082585
760	4501	4501_76C	15590233_15590701	C	5/5 (100%)	Found in D87521, NM_011159, AB011543, AB007544, 9930123D21
760	4501	4501_77C	15590788_15590881	C	5/5 (100%)	Found in D87521, NM_011159, AB011543, AB007544, 9930123D21
760	4501	4501_78C	15591024_15603753	C	8/8 (100%)	Found in D87521, NM_011159, AB011543, AB007544, 9930123D21, D83786, E430034G14, PXB00101M03a
760	4501	4501_79C	15603957_15605408	C	9/9 (100%)	Found in D87521, NM_011159, AB011543, AB007544, 9930123D21, D83786, E430034G14, CB237048, PXB00101M03a
760	4501	4501_80C	15605475_15607813	C	8/8 (100%)	Found in D87521, NM_011159, AB011543, AB007544, 9930123D21, D83786, E430034G14, PXB00101M03a
760	4501	4501_81C	15608033_15608284	C	8/8 (100%)	Found in D87521, NM_011159, AB011543, AB007544, 9930123D21, D83786, E430034G14, AA067927
760	4501	4501_82C	15608376_15609289	C	8/8 (100%)	Found in D87521, NM_011159, AB011543, AB007544, 9930123D21, D83786, E430034G14, BF149886
760	4501	4501_83C	15609378_15610051	C	8/8 (100%)	Found in D87521, NM_011159, AB011543, AB007544, 9930123D21, D83786, E430034G14, BF149886
760	4501	4501_84A	15610122_15610193	A	9/10 (90%)	Found in D87521, NM_011159, AB011543, AB007544, 9930123D21, D83786, E430034G14, U78157, U78158
760	4501	4501_85S	15610192_15610193	S	1/10 (10%)	Found in BC028664
760	4501	4501_86C	15610394_15612075	C	11/11 (100%)	Found in D87521, NM_011159, AB011543, AB007544, 9930123D21, D83786, E430034G14, U78157, U78158, AI324450, BC028664
760	4501	4501_87C	15612263_15613197	C	11/11 (100%)	Found in D87521, NM_011159, AB011543, AB007544, 9930123D21, D83786, E430034G14, U78157, U78158, AA120498, BC028664
760	4501	4501_88C	15613336_15615883	C	11/11 (100%)	Found in D87521, NM_011159, AB011543, AB007544, 9930123D21, D83786, E430034G14, U78157, U78158, CK386441, BC028664
	=====	=====
546	76145	76145	7	+
546	76145	76145_01C	97393250_97394781	C	9/9 (100%)	Found in BC006852, NM_009516, 2600014H12, D30743, BU919787, A330065D06, PXB00132H01a, K3B30302N24T3, K4B30045M24T3
546	76145	76145_02A	97394986_97395002	A	1/16 (6%)	Found in K3B30302N24T3
546	76145	76145_03A	97394986_97396132	A	15/16 (93%)	Found in BC006852, NM_009516, 2600014H12, D30743, CA532547, CA532539, CA532448, CA318110, CA317312, BU919787, BG972753, AW209546, AA123301, A330065D06, PXB00132H01a
546	76145	76145_04C	97396192_97396321	C	16/16 (100%)	Found in BC006852, NM_009516, 2600014H12, D30743, CF739862, CA532547, CA532539, CA532448, CA318110, CA317312, BU919787, BG972753, AW209546, AA123301, A330065D06, PXB00132H01a
546	76145	76145_05C	97396493_97397026	C	12/12 (100%)	Found in BC006852, NM_009516, 2600014H12, D30743, CF739862, CA532547, CA532539, CA532448, CA318110, CA317312, AW209546, A330065D06
546	76145	76145_06C	97397147_97401154	C	12/12 (100%)	Found in BC006852, NM_009516, 2600014H12, D30743, CF739862, CA532547, CA532539, CA532448, CA318110, CA317312, BI080176, A330065D06
546	76145	76145_07C	97401300_97405080	C	10/10 (100%)	Found in BC006852, NM_009516, 2600014H12, CF739862, CA532547, CA532539, BQ770433, A330065D06, K6B30084K07T3, K6B30085E19T3
546	76145	76145_08C	97405175_97405963	C	7/7 (100%)	Found in BC006852, NM_009516, 2600014H12, CD808270, CA532539, BQ770433, A330065D06
546	76145	76145_09C	97406048_97409474	C	16/16 (100%)	Found in BC006852, NM_009516, 2600014H12, CF158329, CF157467, CF153588, CD808270, CA553612, CA553193, CA552534, CA551552, CA549696, CA548911, CA548823, BQ770433, A330065D06
546	76145	76145_10C	97409644_97409887	C	24/24 (100%)	Found in BC006852, NM_009516, 2600014H12, D30743, CF158329, CF157467, CF153588, CD808270, CA554400, CA554256, CA553612, CA553193, CA552534, CA551686, CA551552, CA549696, CA548911, CA548823, BU518673, BQ770433, BG864994, BG095204, BE848029, A330065D06
546	76145	76145_11C	97410032_97412281	C	19/19 (100%)	Found in BC006852, NM_009516, 2600014H12, CF157467, CF153588, CD808270, CB320880, CA554400, CA554256, CA553612, CA552534, CA551686, CA549696, CA548911, CA548823, BQ771045, BG864994, BE848029, A330065D06
	=====	=====
32	1345	1345	5	+
32	1345	1345_01A	113267131_113268155	A	3/5 (60%)	Found in G830029F05, CN719337, G8B30047D16T3
32	1345	1345_02S	113268154_113268155	S	2/5 (40%)	Found in AL360718, CN721393
32	1345	1345_03A	113268274_113272960	A	8/10 (80%)	Found in CN721393, CN719337, BQ417810, BG808196, AL360718, M4B21001E02T3, M4B21028C09T3, M4B21020C22T3
32	1345	1345_04S	113272959_113272960	S	2/10 (20%)	Found in BX516291, AI882189
32	1345	1345_05C	113273101_113283994	C	11/11 (100%)	Found in AF086824, NM_007708, AF086823, BX516291, BQ417810, BG808196, AL362318, AL360718, AI882189, M4B21001E02T3, M4B21020C22T3
32	1345	1345_06C	113284169_113287867	C	11/11 (100%)	Found in AF086824, NM_007708, AF086823, G830029F05, CN682405, CN678533, BX516291, BQ417810, BG808196, AI882189, M4B21001E02T3
32	1345	1345_07C	113287968_113298761	C	7/7 (100%)	Found in AF086824, NM_007708, AF086823, G830029F05, CN682405, CN678533, BG808196
32	1345	1345_08C	113298903_113300798	C	3/3 (100%)	Found in G830029F05, CN682405, CN678533
32	1345	1345_09C	113300888_113309778	C	1/1 (100%)	Found in G830029F05
32	1345	1345_10C	113309981_113311566	C	4/4 (100%)	Found in AF086824, NM_007708, AF086823, G830029F05
32	1345	1345_11C	113311719_113333108	C	1/1 (100%)	Found in G830029F05
32	1345	1345_13C	113333291_113351477	C	4/4 (100%)	Found in AF070066, G830029F05, CF744826, CF744580
32	1345	1345_14E	113351582_113351583	E	2/7 (28%)	Found in AF086823, G830029F05
32	1345	1345_15A	113351582_113352542	A	5/7 (71%)	Found in AF086824, NM_007708, AF070066, CF744826, CF744580
32	1345	1345_17C	113352685_113353919	C	6/6 (100%)	Found in AF086824, NM_007708, U39904, AF070066, CF744826, CF744580
32	1345	1345_18C	113354038_113359481	C	6/6 (100%)	Found in AF086824, NM_007708, U39904, AF070066, CF744826, CF744580
32	1345	1345_19A	113359651_113359904	A	4/5 (80%)	Found in AF086824, NM_007708, U39904, AF070066
32	1345	1345_20A	113359738_113359904	A	1/5 (20%)	Found in CD348416
32	1345	1345_21C	113359954_113360662	C	4/4 (100%)	Found in AF086824, NM_007708, U39904, AF070066
32	1345	1345_22C	113360715_113362812	C	4/4 (100%)	Found in AF086824, NM_007708, U39904, AF070066
32	1345	1345_23C	113362952_113364762	C	4/4 (100%)	Found in AF086824, NM_007708, U39904, CD348416
32	1345	1345_25C	113364887_113367921	C	1/1 (100%)	Found in CD348416
32	1345	1345_26A	113368016_113371869	A	1/4 (25%)	Found in CD348416
32	1345	1345_27A	113371555_113371869	A	3/4 (75%)	Found in 3425403F13, PXB00702I18A, K0BC0009K12T3
32	1345	1345_28C	113371985_113372914	C	7/7 (100%)	Found in AF086824, NM_007708, U39904, AF070066, CD348416, 3425403F13, PXB00702I18A
32	1345	1345_29C	113373023_113374161	C	5/5 (100%)	Found in AF086824, NM_007708, U39904, AF070066, 3425403F13
32	1345	1345_30C	113374335_113379440	C	5/5 (100%)	Found in AF086824, NM_007708, U39904, AF070066, 3425403F13
32	1345	1345_31C	113379637_113388233	C	1/1 (100%)	Found in 3425403F13
32	1345	1345_32C	113388286_113394975	C	1/1 (100%)	Found in 3425403F13
32	1345	1345_33A	113395172_113395593	A	3/5 (60%)	Found in BC023775, BC051165, BI685216
32	1345	1345_34C	113395172_113396051	C	2/2 (100%)	Found in CA749290, 3425403F13
32	1345	1345_36C	113396244_113398330	C	2/2 (100%)	Found in CA749290, 3425403F13
32	1345	1345_37C	113398465_113400815	C	8/8 (100%)	Found in AF086824, NM_007708, U39904, AF070066, BC023775, BC051165, CA749290, 3425403F13
32	1345	1345_38C	113400919_113406342	C	9/9 (100%)	Found in AF086824, NM_007708, U39904, AF070066, BC023775, BC051165, CF540358, CA749290, 3425403F13
32	1345	1345_39C	113406482_113406749	C	8/8 (100%)	Found in AF086824, NM_007708, U39904, AF070066, BC023775, BC051165, CF540358, 3425403F13
32	1345	1345_40A	113406856_113408641	A	3/9 (33%)	Found in BC023775, BC051165, 3425403F13
32	1345	1345_41A	113406856_113408686	A	6/9 (66%)	Found in AF086824, NM_007708, U39904, AF070066, CF540358, BQ831488
32	1345	1345_42C	113408803_113409074	C	10/10 (100%)	Found in AF086824, NM_007708, U39904, AF070066, BC023775, BC051165, CF540358, BQ831488, 3425403F13, FXB00009C15a
32	1345	1345_43C	113409238_113411783	C	9/9 (100%)	Found in AF086824, NM_007708, U39904, AF070066, BC023775, BC051165, BQ831488, 3425403F13, FXB00009C15a
32	1345	1345_44C	113411920_113412396	C	11/11 (100%)	Found in AF086824, NM_007708, U39904, AF070066, BC023775, BC051165, CN536028, CK636398, BI558919, 3425403F13, FXB00009C15a
32	1345	1345_45C	113412576_113412710	C	11/11 (100%)	Found in AF086824, NM_007708, U39904, AF070066, BC023775, BC051165, CN536028, CK636398, BI558919, 3425403F13, FXB00009C15a
32	1345	1345_46C	113412801_113413550	C	10/10 (100%)	Found in AF086824, NM_007708, U39904, AF070066, BC023775, BC051165, CN536028, CK636398, BI558919, 3425403F13
32	1345	1345_47C	113413654_113413885	C	10/10 (100%)	Found in AF086824, NM_007708, U39904, AF070066, BC023775, BC051165, CN536028, CK636398, CF735558, 3425403F13
32	1345	1345_48A	113414054_113414679	A	2/11 (18%)	Found in BC023775, BC051165
32	1345	1345_49A	113414054_113415147	A	8/11 (72%)	Found in AF086824, NM_007708, U39904, AF070066, CK636398, CF735558, BG101198, 3425403F13
32	1345	1345_50S	113414678_113414679	S	1/11 (9%)	Found in C130034A22
32	1345	1345_51I	113414723_113414724	I	1/11 (9%)	Found in C130034A22
32	1345	1345_52A	113414723_113415147	A	2/11 (18%)	Found in BC023775, BC051165
32	1345	1345_53S	113415146_113415147	S	1/11 (9%)	Found in C130034A22
32	1345	1345_55C	113415227_113415389	C	9/9 (100%)	Found in AF086824, NM_007708, U39904, AF070066, BC023775, BC051165, CF735558, 3425403F13, C130034A22
32	1345	1345_57I	113415524_113415525	I	1/9 (11%)	Found in C130034A22
32	1345	1345_58A	113415524_113417319	A	8/9 (88%)	Found in AF086824, NM_007708, U39904, AF070066, BC023775, BC051165, CF735558, 3425403F13
32	1345	1345_59E	113417458_113417459	E	1/8 (12%)	Found in C130034A22
32	1345	1345_60A	113417458_113419602	A	7/8 (87%)	Found in AF086824, NM_007708, U39904, AF070066, BC023775, BC051165, 3425403F13
32	1345	1345_61C	113419694_113420979	C	7/7 (100%)	Found in AF086824, NM_007708, U39904, AF070066, BC023775, BC051165, 3425403F13
32	1345	1345_62C	113421087_113421203	C	10/10 (100%)	Found in AF086824, NM_007708, U39904, AF070066, BC023775, BC051165, CF723360, 3425403F13, K3B30030L05T3, K3B30315J17T3
32	1345	1345_63C	113421331_113422384	C	10/10 (100%)	Found in AF086824, NM_007708, U39904, AF070066, CF723360, AI892363, AI325679, AA762879, 3425403F13, K3B30315J17T3
32	1345	1345_64C	113422464_113424483	C	9/9 (100%)	Found in AF086824, NM_007708, U39904, AF070066, CF723360, AI892363, AI325679, AA762879, 3425403F13
32	1345	1345_65C	113424561_113424665	C	13/13 (100%)	Found in AF086824, NM_007708, U39904, AF070066, BC023775, BC051165, CF723360, BG976452, AI892363, AI325679, AA762879, 3425403F13, BC031156
32	1345	1345_66E	113424844_113424845	E	2/10 (20%)	Found in 3425403F13, AA762879
32	1345	1345_67A	113424844_113432567	A	5/10 (50%)	Found in AF086824, NM_007708, U39904, AF070066, BC031156
32	1345	1345_68A	113424844_113432570	A	3/10 (30%)	Found in BC023775, BC051165, AI892363
32	1345	1345_69C	113432876_113433090	C	6/6 (100%)	Found in AF086824, NM_007708, AF070066, BC023775, BC051165, BC031156
	=====	=====
246	180028	180028	5	+
246	180028	180028_01A	114566387_114631768	A	2/23 (8%)	Found in A430105I05, PXB00064F17a
246	180028	180028_02A	114572601_114631768	A	5/23 (21%)	Found in CN723588, FXB00003I03A, I0B30102J08T3, I0B20002I16T3, I0B20094M05T3
246	180028	180028_03A	114579874_114631768	A	13/23 (56%)	Found in A630067I17, NM_183306, A130052D22, F630201B12, A130073E06, PXB00147I17g6, PLB00007N02a, PLB00021I23A, PXB00134M24a, PXB00692F13A, PXB00124M03a, F7B30108B03T3, F6B30313P19T3
246	180028	180028_04A	114579874_114639870	A	3/24 (12%)	Found in F630208M11, F730031B04, PLB00003B23a
246	180028	180028_05E	114631852_114631853	E	3/21 (14%)	Found in PXB00124M03a, NM_183306, A130052D22
246	180028	180028_06A	114631852_114639870	A	15/21 (71%)	Found in A630067I17, A430105I05, CN723588, F630201B12, A130073E06, PXB00147I17g6, FXB00003I03A, PLB00007N02a, PXB00134M24a, PXB00064F17a, I0B30102J08T3, F7B30108B03T3, F6B30313P19T3, I0B20094M05T3, F6B30034E08T3
246	180028	180028_07E	114640080_114640081	E	2/15 (13%)	Found in A130073E06, F630201B12
246	180028	180028_08A	114640080_114645233	A	13/15 (86%)	Found in F630208M11, A630067I17, A430105I05, F730031B04, CN723588, CF913700, CF736575, PXB00147I17g6, FXB00003I03A, PLB00003B23a, PLB00007N02a, PXB00134M24a, PXB00064F17a
246	180028	180028_09C	114645304_114646312	C	14/14 (100%)	Found in F630208M11, A630067I17, A430105I05, F730031B04, CN723588, CF913700, CF736575, PXB00147I17g6, FXB00003I03A, PLB00003B23a, PLB00007N02a, PXB00134M24a, PXB00064F17a, I7B30083C21T3
246	180028	180028_10C	114646413_114649491	C	11/11 (100%)	Found in F630208M11, A630067I17, A430105I05, CF913700, CF736575, CF172930, CA556474, BQ560118, FXB00003I03A, PLB00003B23a, I7B30083C21T3
246	180028	180028_11C	114649536_114650540	C	10/10 (100%)	Found in F630208M11, A630067I17, A430105I05, CF915986, CF736575, CF172930, CA556474, BQ560118, BF119753, I7B30083C21T3
246	180028	180028_12A	114650636_114652888	A	10/11 (90%)	Found in F630208M11, A630067I17, A430105I05, CF915986, CF736575, CF172930, CA556474, BQ560118, BF119753, I7B30083C21T3
246	180028	180028_13A	114652767_114652888	A	1/11 (9%)	Found in F730031B04
246	180028	180028_14C	114653001_114655795	C	9/9 (100%)	Found in F630208M11, A630067I17, A430105I05, F730031B04, CF915986, CF913700, CF736575, CF172930, CD550720
246	180028	180028_15C	114655886_114661590	C	7/7 (100%)	Found in A630067I17, A430105I05, F730031B04, CF915986, CF913700, CF172930, CD550720
246	180028	180028_16C	114661683_114663400	C	8/8 (100%)	Found in A630067I17, A430105I05, F730031B04, CF915986, CF172930, CD550720, BQ560118, BF119753
246	180028	180028_17C	114663481_114671481	C	4/4 (100%)	Found in F630208M11, A630067I17, A430105I05, F730031B04
246	180028	180028_19C	114671648_114674114	C	7/7 (100%)	Found in F630208M11, A630067I17, F730031B04, BE380199, AW230602, AI550701, AA080537
246	180028	180028_20A	114674320_114687337	A	6/10 (60%)	Found in F630208M11, A630067I17, F730031B04, CA572654, AW230602, AI550701
246	180028	180028_21S	114687336_114687337	S	4/10 (40%)	Found in A330080K09, K4B30018K24T3, PXB00133J19a, K4B30009I06T3
246	180028	180028_22E	114687471_114687472	E	1/9 (11%)	Found in F730031B04
246	180028	180028_23A	114687471_114697102	A	8/9 (88%)	Found in A330080K09, F630208M11, A630067I17, AW230602, AI550701, PXB00133J19a, K4B30009I06T3, K4B30018K24T3
246	180028	180028_24C	114697338_114698783	C	6/6 (100%)	Found in A330080K09, F630208M11, A630067I17, CD354421, BG971022, BF533420
246	180028	180028_25C	114698911_114702100	C	5/5 (100%)	Found in A330080K09, F630208M11, CK625948, CD354421, BF533420
246	180028	180028_26C	114702303_114709806	C	6/6 (100%)	Found in A330080K09, F630208M11, CK625948, CD354421, BF533420, AI894261
246	180028	180028_27C	114710045_114712142	C	4/4 (100%)	Found in A330080K09, F630208M11, CK625948, AI894261
246	180028	180028_28C	114712354_114718338	C	5/5 (100%)	Found in A330080K09, CA323406, BE951084, BE285114, AA562349
246	180028	180028_29C	114718520_114719914	C	3/3 (100%)	Found in A330080K09, CA323406, BE951084
	=====	=====
49	82475	82475	8	-
49	82475	82475_04C	84191245_84191334	C	8/8 (100%)	Found in BC054524, AF077818, NM_019945, AY312167, BM951506, BM949220, BM949190, BC039230
49	82475	82475_05C	84191456_84191810	C	14/14 (100%)	Found in BC054524, AF077818, NM_019945, AK122411, AY312167, CA945697, CA749141, BM964083, BM951506, BM949220, BM949190, BM944469, BI734591, BC039230
49	82475	82475_06C	84192039_84192207	C	12/12 (100%)	Found in BC054524, AF077818, NM_019945, AK122411, CN718922, CN718026, CA749141, BM964083, BM951506, BM944469, BI734591, BC039230
49	82475	82475_07A	84192413_84193381	A	11/12 (91%)	Found in BC054524, AF077818, NM_019945, AK122411, CN718922, CN718026, CA749141, CA320930, BM964083, BM944469, BI734591
49	82475	82475_08I	84193380_84193381	I	1/12 (8%)	Found in BC039230
49	82475	82475_09S	84193503_84193504	S	2/16 (12%)	Found in BM964083, BM944469
49	82475	82475_10A	84193503_84193859	A	1/17 (5%)	Found in CA749141
49	82475	82475_11A	84193590_84193762	A	1/15 (6%)	Found in BI734591
49	82475	82475_12A	84193628_84193707	A	13/15 (86%)	Found in BC054524, AF077818, NM_019945, AK122411, CN718922, CN718026, CA320930, BU613350, BM950232, BM944214, BM944096, BM943862, BC039230
49	82475	82475_14A	84193885_84194324	A	10/11 (90%)	Found in BC054524, AF077818, NM_019945, AK122411, CA320930, BU613350, BM950232, BM944214, BM943862, BC039230
49	82475	82475_15A	84193885_84196014	A	1/14 (7%)	Found in BM944096
49	82475	82475_16A	84194433_84196014	A	11/12 (91%)	Found in BC054524, AK122411, CA323858, BU702756, BU613350, BQ745199, BQ044854, BM964391, BM944214, BM943862, BC039230
49	82475	82475_17C	84196136_84196269	C	11/11 (100%)	Found in BC054524, AK122411, CA323858, BU702756, BU613350, BQ044854, BM964391, BM944214, BM944096, BM943862, BC039230
49	82475	82475_18C	84196370_84196451	C	10/10 (100%)	Found in BC054524, AF077818, NM_019945, AK122411, CA323858, BU702756, BU613350, BQ044854, BM964391, BC039230
49	82475	82475_19A	84196616_84196754	A	9/11 (81%)	Found in BC054524, AF077818, NM_019945, C230009I24, CO432393, CF182772, CA323858, BU702756, BM964391
49	82475	82475_20I	84196753_84196754	I	2/11 (18%)	Found in AK122411, BC039230
49	82475	82475_21C	84196886_84196994	C	10/10 (100%)	Found in BC054524, AF077818, NM_019945, AK122411, C230009I24, CO432393, CF182772, CA323858, BU702756, BC039230
49	82475	82475_23C	84197132_84199386	C	16/16 (100%)	Found in BC054524, AF077818, NM_019945, AK122411, C230009I24, CO432393, CF539931, CF182772, CB519607, CA749269, CA327695, BU702756, BU701874, BQ770661, BQ442296, BC039230
49	82475	82475_24A	84199594_84199683	A	17/19 (89%)	Found in BC054524, AF077818, NM_019945, AK122411, C230009I24, CO432393, CF741739, CF539931, CD355643, CB519607, CA749269, CA327695, BU701874, BQ770661, BQ442296, BQ180501, BC039230
49	82475	82475_25I	84199682_84199683	I	2/19 (10%)	Found in CD348172, BM964219
49	82475	82475_26C	84199768_84200930	C	20/20 (100%)	Found in BC054524, AF077818, NM_019945, AK122411, C230009I24, CF741739, CF539931, CD355643, CD348172, CB526514, CB248054, CB244317, CA749269, CA327695, BU701874, BQ771391, BQ770661, BQ442296, BQ180501, BM964219
49	82475	82475_27A	84200997_84201064	A	17/20 (85%)	Found in BC054524, AF077818, NM_019945, C230009I24, CF741739, CF727674, CF539931, CD348172, CB526514, CB248054, CB244317, CA749269, CA327695, BQ771391, BQ770661, BQ180501, BM964219
49	82475	82475_28I	84201063_84201064	I	2/19 (10%)	Found in AK122411, BU701874, CD355643
49	82475	82475_30C	84201196_84201300	C	17/17 (100%)	Found in BC054524, AF077818, NM_019945, C230009I24, CF741739, CF727674, CD355643, CD348172, CB526514, CB248054, CB244317, CA749269, BU701874, BQ771391, BQ770661, BQ180501, BM964219
49	82475	82475_31C	84201401_84204234	C	10/10 (100%)	Found in BC054524, C230009I24, CF741739, CF727674, CD348172, CB526514, CB248054, CB244317, BQ770661, BM964219
49	82475	82475_32C	84204443_84204604	C	5/5 (100%)	Found in BC054524, C230009I24, CF741739, CD350197, CA749487
49	82475	82475_33C	84204679_84204876	C	6/6 (100%)	Found in BC054524, C230009I24, CD350197, CB528284, CA749487, BU702408
49	82475	82475_34C	84205036_84206309	C	5/5 (100%)	Found in BC054524, CD350197, CB528284, CA749487, BU702408
49	82475	82475_36A	84206387_84210910	A	8/10 (80%)	Found in BC054524, AF077818, NM_019945, CB528284, CA749487, BU702408, PXB00155A12g6, F9B30101C12T3
49	82475	82475_38E	84210909_84210910	E	2/10 (20%)	Found in PXB00706E06a, PXB01151J11A
49	82475	82475_39C	84210985_84211372	C	10/10 (100%)	Found in BC054524, AF077818, NM_019945, C230009I24, CB528284, BU702408, PXB00155A12g6, PXB00726H07a, PXB00706E06a, PXB01151J11A
49	82475	82475_40C	84211460_84212861	C	7/7 (100%)	Found in BC054524, C230009I24, CB528284, BU702408, PXB00155A12g6, PXB00726H07a, PXB00706E06a
	=====	=====
605	110714	110714	8	+
605	110714	110714_02C	30026971_30027236	C	14/14 (100%)	Found in 2310043K02, NM_025869, CD355428, CB055669, BQ924808, BE653649, AU080920, PXB00643L19a, K2B30031C04T3, K5B30303G14T3, K4B30058M10T3, K5B30347G13T3, K5B30340G22T3, K5B30321H01T3
605	110714	110714_06A	30027378_30028881	A	12/13 (92%)	Found in 2310043K02, NM_025869, CD355428, CB055669, BE653649, AA097696, PXB00643L19a, K2B30031C04T3, K4B30058M10T3, K5B30347G13T3, K5B30035L06T3, K5B30321H01T3
605	110714	110714_09S	30028880_30028881	S	1/13 (7%)	Found in BC018204
605	110714	110714_13E	30029176_30029177	E	1/5 (20%)	Found in CD355428
605	110714	110714_14A	30029176_30031164	A	4/6 (66%)	Found in 2310043K02, NM_025869, BC018204, BU604551
605	110714	110714_15S	30031163_30031164	S	1/5 (20%)	Found in BG083406
605	110714	110714_16C	30031378_30033266	C	4/4 (100%)	Found in 2310043K02, NM_025869, 1810015L05, BG083406
	=====	=====
764	83287	83287	9	-
764	83287	83287_02C	53594582_53594593	C	2/2 (100%)	Found in AI604062, AA636871
764	83287	83287_03C	53596290_53596392	C	3/3 (100%)	Found in U43678, NM_007499, CF737997
764	83287	83287_04C	53596528_53598035	C	3/3 (100%)	Found in U43678, NM_007499, CF737997
764	83287	83287_05C	53598098_53598768	C	4/4 (100%)	Found in U43678, NM_007499, CF737997, BI106189
764	83287	83287_06C	53598882_53600353	C	3/3 (100%)	Found in U43678, NM_007499, CK332493
764	83287	83287_07C	53600439_53601706	C	4/4 (100%)	Found in U43678, NM_007499, CN704191, CK332493
764	83287	83287_08C	53601871_53604414	C	5/5 (100%)	Found in U43678, NM_007499, CN704191, CK332493, CA576083
764	83287	83287_09C	53604563_53606879	C	3/3 (100%)	Found in U43678, NM_007499, CN704191
764	83287	83287_10A	53606995_53607910	A	4/5 (80%)	Found in U43678, NM_007499, CN704191, CK638647
764	83287	83287_11A	53606995_53608021	A	1/5 (20%)	Found in CA576083
764	83287	83287_12C	53608050_53609714	C	4/4 (100%)	Found in U43678, NM_007499, CK638647, CA576083
764	83287	83287_13C	53609796_53609893	C	4/4 (100%)	Found in U43678, NM_007499, CK638647, CA576083
764	83287	83287_14C	53610031_53610650	C	4/4 (100%)	Found in U43678, NM_007499, CN537811, CK638647
764	83287	83287_15C	53610808_53611077	C	3/3 (100%)	Found in U43678, NM_007499, CN537811
764	83287	83287_16C	53611190_53612129	C	3/3 (100%)	Found in U43678, NM_007499, CN537811
764	83287	83287_17C	53612336_53612855	C	4/4 (100%)	Found in U43678, NM_007499, CA874360, CA874285
764	83287	83287_18C	53613069_53613739	C	6/6 (100%)	Found in U43678, NM_007499, CN706871, CA874360, CA874285, BG976839
764	83287	83287_19C	53613852_53615164	C	6/6 (100%)	Found in U43678, NM_007499, CN706871, CA874360, CA874285, BI660800
764	83287	83287_20C	53615337_53616074	C	5/5 (100%)	Found in U43678, NM_007499, CA874360, CA874285, BI660800
764	83287	83287_21C	53616308_53617252	C	3/3 (100%)	Found in U43678, NM_007499, BI660800
764	83287	83287_22AOL	53617371_53617473	A	2/3 (66%)	Found in U43678, NM_007499	_53617481_53618842
764	83287	83287_23A	53617371_53618842	A	1/3 (33%)	Found in BI660800
764	83287	83287_24AOL	53617481_53618842	A	2/3 (66%)	Found in U43678, NM_007499	53617371_53617473_
764	83287	83287_25C	53618946_53620514	C	2/2 (100%)	Found in U43678, NM_007499
764	83287	83287_26C	53620662_53621393	C	7/7 (100%)	Found in U43678, NM_007499, CK344381, CF895995, CF164089, CD540721, CD539206
764	83287	83287_27C	53621495_53621587	C	7/7 (100%)	Found in U43678, NM_007499, CK344381, CF895995, CF163172, CD540721, CD539206
764	83287	83287_28C	53621675_53624326	C	7/7 (100%)	Found in U43678, NM_007499, CK344381, CF895995, CF163172, CD540721, CD539206
764	83287	83287_29C	53624413_53627713	C	8/8 (100%)	Found in U43678, NM_007499, CK344381, CF895995, CF164089, CF163172, CD540721, CD539206
764	83287	83287_30C	53627868_53629977	C	8/8 (100%)	Found in U43678, NM_007499, CK344381, CF895995, CF164089, CF163172, CD540721, BE687201
764	83287	83287_31C	53630064_53635942	C	2/2 (100%)	Found in U43678, NM_007499
764	83287	83287_32C	53636119_53636935	C	2/2 (100%)	Found in U43678, NM_007499
764	83287	83287_33C	53637111_53638663	C	2/2 (100%)	Found in U43678, NM_007499
764	83287	83287_34C	53638804_53640434	C	2/2 (100%)	Found in U43678, NM_007499
764	83287	83287_35C	53640605_53642370	C	2/2 (100%)	Found in U43678, NM_007499
764	83287	83287_36C	53642465_53643175	C	2/2 (100%)	Found in U43678, NM_007499
764	83287	83287_37C	53643307_53644267	C	2/2 (100%)	Found in U43678, NM_007499
764	83287	83287_38C	53644431_53644911	C	2/2 (100%)	Found in U43678, NM_007499
764	83287	83287_39C	53645082_53646472	C	2/2 (100%)	Found in U43678, NM_007499
764	83287	83287_40C	53646671_53647275	C	2/2 (100%)	Found in U43678, NM_007499
764	83287	83287_41C	53647401_53648602	C	2/2 (100%)	Found in U43678, NM_007499
764	83287	83287_42C	53648729_53649399	C	2/2 (100%)	Found in U43678, NM_007499
764	83287	83287_43C	53649645_53650973	C	2/2 (100%)	Found in U43678, NM_007499
764	83287	83287_44C	53651142_53652213	C	2/2 (100%)	Found in U43678, NM_007499
764	83287	83287_45C	53652386_53653494	C	2/2 (100%)	Found in U43678, NM_007499
764	83287	83287_46C	53653614_53655218	C	2/2 (100%)	Found in U43678, NM_007499
764	83287	83287_47C	53655348_53655483	C	2/2 (100%)	Found in U43678, NM_007499
764	83287	83287_48C	53655558_53657033	C	2/2 (100%)	Found in U43678, NM_007499
764	83287	83287_49C	53657188_53657281	C	2/2 (100%)	Found in U43678, NM_007499
764	83287	83287_50C	53657363_53659306	C	2/2 (100%)	Found in U43678, NM_007499
764	83287	83287_51C	53659505_53660307	C	2/2 (100%)	Found in U43678, NM_007499
764	83287	83287_52C	53660487_53662904	C	2/2 (100%)	Found in U43678, NM_007499
764	83287	83287_53C	53662993_53664139	C	2/2 (100%)	Found in U43678, NM_007499
764	83287	83287_54C	53664264_53666524	C	2/2 (100%)	Found in U43678, NM_007499
764	83287	83287_55C	53666649_53668065	C	2/2 (100%)	Found in U43678, NM_007499
764	83287	83287_56C	53668290_53669466	C	2/2 (100%)	Found in U43678, NM_007499
764	83287	83287_57C	53669561_53671519	C	2/2 (100%)	Found in U43678, NM_007499
764	83287	83287_58C	53671713_53672566	C	2/2 (100%)	Found in U43678, NM_007499
764	83287	83287_59C	53672937_53674864	C	2/2 (100%)	Found in U43678, NM_007499
764	83287	83287_60C	53675030_53676353	C	2/2 (100%)	Found in U43678, NM_007499
764	83287	83287_61A	53676516_53678409	A	2/3 (66%)	Found in U43678, NM_007499
764	83287	83287_62E	53678408_53678409	E	1/3 (33%)	Found in B020030J01
764	83287	83287_63C	53678647_53680708	C	3/3 (100%)	Found in U43678, NM_007499, B020030J01
764	83287	83287_64C	53680873_53683534	C	6/6 (100%)	Found in U43678, NM_007499, B020030J01, PXB00326D15A, PXB00722K16a, PLB00064L06A
764	83287	83287_65C	53683698_53687992	C	7/7 (100%)	Found in U43678, NM_007499, B020030J01, PXB00326D15A, PXB00722K16a, PLB00064L06A, PXB00674N17A
764	83287	83287_66C	53688137_53690021	C	7/7 (100%)	Found in U43678, NM_007499, B020030J01, PXB00326D15A, PXB00722K16a, PLB00064L06A, PXB00674N17A
764	83287	83287_67C	53690133_53690226	C	7/7 (100%)	Found in U43678, NM_007499, B020030J01, PXB00326D15A, PXB00722K16a, PLB00064L06A, PXB00674N17A
764	83287	83287_68C	53690327_53692924	C	7/7 (100%)	Found in U43678, NM_007499, B020030J01, PXB00326D15A, PXB00722K16a, PLB00064L06A, PXB00674N17A
	=====	=====
701	107828	107828	6	-
701	107828	107828_01C	57496187_57499280	C	2/2 (100%)	Found in A930026L03, NM_175523
701	107828	107828_03C	57499414_57500312	C	2/2 (100%)	Found in A930026L03, NM_175523
701	107828	107828_04C	57500456_57500931	C	3/3 (100%)	Found in A930026L03, NM_175523, PXB00159I03g6
701	107828	107828_05C	57501096_57508087	C	2/2 (100%)	Found in A930026L03, NM_175523
701	107828	107828_06C	57508187_57510075	C	3/3 (100%)	Found in A930026L03, NM_175523, CF539615
701	107828	107828_07A	57510592_57520618	A	8/9 (88%)	Found in A930026L03, NM_175523, CN692511, CK637962, CF898043, CF539615, BQ442855, M5BH1002L08Z3
701	107828	107828_08A	57519847_57520618	A	1/9 (11%)	Found in AW912338
	=====	=====
448	133388	133388	1	-
448	133388	133388_01C	170276368_170281470	C	6/6 (100%)	Found in BC058732, NM_010633, 2810454O04, 4933401D07, Y10725, CF745774
448	133388	133388_02C	170281558_170283469	C	6/6 (100%)	Found in BC058732, NM_010633, 2810454O04, 4933401D07, Y10725, CF745774
448	133388	133388_03C	170283567_170283701	C	8/8 (100%)	Found in BC058732, NM_010633, 2810454O04, 4933401D07, Y10725, X82320, CF745774, BQ922020
448	133388	133388_04C	170283777_170285010	C	8/8 (100%)	Found in BC058732, NM_010633, 2810454O04, 4933401D07, Y10725, X82320, CF745774, BQ922020
448	133388	133388_05C	170285104_170287386	C	7/7 (100%)	Found in BC058732, NM_010633, 2810454O04, 4933401D07, Y10725, X82320, BQ922020
448	133388	133388_06C	170287577_170288591	C	6/6 (100%)	Found in BC058732, NM_010633, 2810454O04, 4933401D07, Y10725, X82320
448	133388	133388_07A	170288883_170290853	A	2/8 (25%)	Found in 4933401D07, PXB00019G05a
448	133388	133388_08A	170288883_170291328	A	6/8 (75%)	Found in BC058732, NM_010633, 2810454O04, Y10725, BU707284, ZXB00067C19X
	=====	=====
630	82215	82215	11	-
630	82215	82215_03C	4377727_4380151	C	14/14 (100%)	Found in BC032166, NM_028860, BC026586, 1700092A20, AK122261, BG088230, CF356178, BQ178663, BG276395, AI596771, AA230681, AA221310, PXB01201A09A, PXB01164G12A
630	82215	82215_04A	4380239_4380667	A	3/17 (17%)	Found in AK122261, BG088230, AI596771
630	82215	82215_05A	4380239_4382013	A	2/18 (11%)	Found in BC032166, NM_028860
630	82215	82215_06A	4380239_4382022	A	11/18 (61%)	Found in BC026586, 1700092A20, CA315554, BQ178663, BI686398, BG276395, BF165517, AU080048, AA230681, AA221310, PXB01135E18A
630	82215	82215_07A	4380239_4384410	A	1/39 (2%)	Found in CF356178
630	82215	82215_08A	4380777_4382022	A	2/17 (11%)	Found in AI596771, AA542025
630	82215	82215_09I	4382021_4382022	I	1/17 (5%)	Found in AK122261
630	82215	82215_10A	4383420_4384410	A	22/24 (91%)	Found in BC032166, NM_028860, CO431339, CN666153, CN527010, CF899119, CF896564, CF896475, CF742181, CF738911, CF532066, CD555509, CB246807, CB245889, CA945498, CA544180, CA543188, CA327590, BU703992, BU611506, BU148927, F7B30011J11T3
630	82215	82215_11E	4384409_4384410	E	1/24 (4%)	Found in C230067P07
630	82215	82215_12C	4384555_4385766	C	24/24 (100%)	Found in BC032166, NM_028860, CO431339, CO430588, CN527010, CF899119, CF896564, CF896475, CF742181, CF532668, CF532066, CF531375, CD555509, CB246807, CB245889, CA945498, CA543188, CA327590, BU703992, BU611506, BQ771401, BI854086, C230067P07, F7B30011J11T3
630	82215	82215_13C	4385936_4386595	C	24/24 (100%)	Found in BC032166, NM_028860, CO430588, CN527010, CF900460, CF742181, CF532668, CF532066, CF531375, CD355496, CB724130, CB527330, CB249884, CB248007, CB246807, CB245889, CA327590, BU703992, BU701215, BU611506, BQ771401, BQ745859, C230067P07, L0B30018G22T3
630	82215	82215_14C	4386780_4387507	C	26/26 (100%)	Found in BC032166, NM_028860, CO430819, CO430588, CN667387, CN527010, CF900460, CF532668, CD355496, CD347866, CB724130, CB527330, CB249884, CB247573, CB245718, CA326801, BU701215, BQ771401, BQ745859, BQ713577, C230067P07, PXB00723I20a, FLB00070I01A, PXB01145E15A, F7B30027L14T3, L0B30018G22T3
630	82215	82215_15S	4387702_4387703	S	1/25 (4%)	Found in CA326801
630	82215	82215_16A	4387702_4392126	A	21/25 (84%)	Found in BC032166, NM_028860, CO430819, CO430588, CN667387, CF900460, CF739231, CD348978, CD347866, CB724130, CB527330, CB526443, CB525627, CB525536, CB249884, CB245718, BU701215, BQ771401, BQ713577, C230067P07, FLB00070I01A
630	82215	82215_17A	4387702_4392294	A	3/27 (11%)	Found in PXB00723I20a, PXB01145E15A, F7B30027L14T3
630	82215	82215_18A	4392237_4392719	A	20/23 (86%)	Found in BC032166, NM_028860, CO430819, CN667387, CF900460, CF739231, CF735371, CD348978, CD347866, CB724130, CB527330, CB526443, CB525627, CB525536, CB249884, CB245718, BU701215, BQ713577, C230067P07, PXB01143J15A
630	82215	82215_19A	4392850_4393676	A	15/16 (93%)	Found in BC032166, NM_028860, CO430819, CF739231, CF735371, CF532003, CD348978, CB526443, CB525627, CB525536, CB245718, CA327424, BQ713577, C230067P07, PXB01143J15A
630	82215	82215_20A	4392851_4392955	A	1/16 (6%)	Found in CB249884
630	82215	82215_21C	4393881_4398820	C	14/14 (100%)	Found in BC032166, NM_028860, CF739231, CF735371, CF534914, CF532003, CB526557, CB526443, CB525627, CB525536, CB245718, CA327424, BU055950, C230067P07
630	82215	82215_22C	4398933_4402378	C	9/9 (100%)	Found in BC032166, NM_028860, CF735371, CF534914, CF532003, CB526557, CA327424, BU055950, C230067P07
630	82215	82215_23C	4402474_4412529	C	5/5 (100%)	Found in BC032166, NM_028860, CF532003, CB526557, C230067P07
630	82215	82215_24C	4412695_4415620	C	7/7 (100%)	Found in BC032166, NM_028860, CF743707, CF743454, CF537376, BU055717, PXB00724M15a
630	82215	82215_25A	4415702_4419268	A	1/17 (5%)	Found in CF743707
630	82215	82215_26A	4415702_4422624	A	16/17 (94%)	Found in BC032166, NM_028860, CF743454, CF537376, BU055717, BI686053, FLB00002F01A, PXB00724M15a, PXB00721L08a, M5BC1058O07T3, M5BC1075A21T3, M5BC1078B04T3, M5BC1078D06T3, M5BC1003F05T3, M5BC1025I05T3, PRB00033E10A
630	82215	82215_27A	4419354_4422624	A	1/17 (5%)	Found in CF743707
630	82215	82215_28C	4422740_4423105	C	22/22 (100%)	Found in BC032166, NM_028860, CF743707, CF743454, CF537376, BU055717, BI686053, C230067P07, FLB00002F01A, PXB00175D05a, PXB00724M15a, PXB00702C08A, PXB00721L08a, M5BC1058O07T3, M5BC1075A21T3, M5BC1078B04T3, M5BC1078D06T3, M5BC1003F05T3, M5BC1025I05T3, PRB00033E10A, M5BH1004H08Z3, M5BH1006J17Z3
630	82215	82215_29C	4423194_4426010	C	22/22 (100%)	Found in BC032166, NM_028860, CF743707, CF743454, CF537376, BU055717, BF225376, C230067P07, FLB00002F01A, PXB00175D05a, PXB00724M15a, PXB00702C08A, PXB00721L08a, M5BC1058O07T3, M5BC1075A21T3, M5BC1078B04T3, M5BC1078D06T3, M5BC1003F05T3, M5BC1025I05T3, PRB00033E10A, M5BH1004H08Z3, M5BH1006J17Z3
630	82215	82215_30A	4426093_4440977	A	1/21 (4%)	Found in PXB00702C08A
630	82215	82215_31A	4426093_4489391	A	20/21 (95%)	Found in BC032166, NM_028860, CF743707, CF743454, CF537376, BF225376, FLB00002F01A, PXB00327K08A, PXB00724M15a, PXB00721L08a, M5BC1048J03T3, M5BC1058O07T3, M5BC1075A21T3, M5BC1078B04T3, M5BC1078D06T3, M5BC1003F05T3, M5BC1025I05T3, PRB00033E10A, M5BH1006J17Z3, PXB01163I12A
630	82215	82215_32A	4441056_4489391	A	1/21 (4%)	Found in PXB00702C08A
	=====	=====
280	113148	113148	14	-
280	113148	113148_01C	113625397_113630013	C	16/16 (100%)	Found in F630101A04, F630113A04, BC004650, NM_145465, CN529992, CD805437, BG061436, CD348419, BQ964489, BQ770571, BQ442249, BF023585, BE689351, AA833230, AA561839, AA174509
280	113148	113148_04A	113630149_113631454	A	26/27 (96%)	Found in F630101A04, F630113A04, BC004650, NM_145465, CO431774, CN529992, CN528528, CN461315, CN460259, CK635548, CF749192, CF735006, CF732998, CF539952, CD805437, BG061436, CD348419, CB249683, CA324602, BU517579, BQ770571, BQ442249, BF023585, BE689351, AI573611, K6B30153I02T3
280	113148	113148_05AOL	113630151_113630203	A	1/27 (3%)	Found in BF137363	_113630206_113631461
280	113148	113148_06AOL	113630206_113631461	A	1/27 (3%)	Found in BF137363	113630151_113630203_
280	113148	113148_07C	113631522_113632223	C	36/36 (100%)	Found in F630101A04, F630113A04, BC004650, NM_145465, CO431774, CN676855, CN529992, CN528528, CN461614, CN461315, CN460259, CK638536, CK635548, CF749192, CF735006, CF539952, CD805437, CD550840, BG061436, CD348419, CB249683, CA324602, BU517579, BQ770571, BQ442249, BI249454, BG146059, BG145120, BF137363, BE689351, AI573611, AI060619, AA867108, AA174509, AA110163, K6B30153I02T3
280	113148	113148_10C	113632346_113632688	C	34/34 (100%)	Found in F630101A04, F630113A04, BC004650, NM_145465, CO431774, CN676855, CN529992, CN528528, CN461614, CN461315, CN460786, CN460259, CK638536, CK635548, CF749192, CF735006, CF539952, CD805437, CD550840, BG061436, CD348419, CB249683, CA324602, BU707528, BQ770571, BQ442249, BI153533, BG146059, BG145120, BF137363, BE689351, AI573611, AI060619, K6B30153I02T3
280	113148	113148_11C	113632833_113635168	C	26/26 (100%)	Found in F630101A04, F630113A04, BC004650, NM_145465, CO431774, CN676855, CN529992, CN461614, CN461315, CN460786, CK638536, CK635548, CK391739, CF735006, CF732998, CD805437, CD550840, CD348419, CB249683, CA324602, BU707528, BQ770571, BG868771, BG146059, BG145120, AA563280
280	113148	113148_12C	113635353_113640219	C	19/19 (100%)	Found in F630101A04, F630113A04, BC004650, NM_145465, CN676855, CN461614, CN460786, CK640241, CK638536, CK391739, CK032041, CF891706, CF891695, CD805437, CD550840, BU707528, BG145120, BE137734, AA563280
280	113148	113148_13C	113640376_113640780	C	17/17 (100%)	Found in F630101A04, F630113A04, BC004650, NM_145465, CN460786, CK640241, CK638536, CK391739, CK032041, CF891706, CF891695, CB519834, CA561746, BU707528, BQ923274, BE311012, BE137734
280	113148	113148_15A	113640888_113641349	A	1/19 (5%)	Found in CK032041
280	113148	113148_16A	113640888_113646048	A	18/19 (94%)	Found in F630101A04, F630113A04, BC004650, NM_145465, CK640241, CF891706, CF891695, CF534980, CD355314, CB519834, CA561746, BQ963671, BQ923274, BG861516, BE311012, BE137734, F6B30108M05T3, I7B30057G15T3
280	113148	113148_17C	113646104_113675455	C	19/19 (100%)	Found in F630101A04, F630113A04, BC004650, NM_145465, CK640241, CF891706, CF891695, CD355314, CA561746, BQ963671, BQ923274, BG861516, BE311012, PLB00012J03A, F9B30004L12T3, F6B30108M05T3, I7B30057G15T3, F6B30228B09T3, F6B30322B10T3
280	113148	113148_18A	113675685_113697857	A	1/16 (6%)	Found in CA561746
280	113148	113148_19A	113675685_113716931	A	14/16 (87%)	Found in F630101A04, F630113A04, BC004650, NM_145465, BQ963671, BQ923274, BG861516, BE311012, PLB00016G20A, F9B30004L12T3, M2B30030H16T3, M1B30031A17T3, M1B30005B13T3, F6B30228B09T3
280	113148	113148_20A	113675685_113717931	A	1/16 (6%)	Found in I4B20047F06T3
	=====	=====
635	17310	17310	9	+
635	17310	17310_01A	13582232_13593256	A	6/28 (21%)	Found in 6030445P13, CA879387, PXB00057E18a, F8B30004C03T3, G8B30028N07T3, F7B30113H24T3
635	17310	17310_02A	13582232_13615171	A	22/32 (68%)	Found in AY055832, NM_023858, BC063050, AF073880, CO039583, CD553471, BU923208, BQ571720, BF463306, BE984823, BE956654, AW060665, AW049973, AI561725, PXB00037G23a, PXB00668A06A, PXB00133D14a, K4B30028C10T3, F9B30013P09T3, F9B30023I21T3, F9B30049K23T3, L9B30178K09T3
635	17310	17310_03A	13593326_13615171	A	7/32 (21%)	Found in 6030445P13, CA879387, C89091, PXB00057E18a, 01B00058PC12C, F8B30004C03T3, F7B30113H24T3
635	17310	17310_04A	13598962_13615038	A	1/32 (3%)	Found in AW258725
635	17310	17310_05A	13598962_13615171	A	1/32 (3%)	Found in CK622139
635	17310	17310_06A	13599722_13615171	A	1/32 (3%)	Found in BM935529
635	17310	17310_07A	13615074_13615171	A	1/32 (3%)	Found in AW258725
635	17310	17310_08A	13615214_13618775	A	1/38 (2%)	Found in AW258725
635	17310	17310_09A	13615276_13616500	A	8/36 (22%)	Found in BC063050, BQ571720, BM935529, BF783539, F8B30004C03T3, F9B30013P09T3, F9B30023I21T3, F9B30049K23T3
635	17310	17310_10A	13615276_13618750	A	27/37 (72%)	Found in AY055832, NM_023858, AF073880, 6030445P13, CO039583, CK622139, CF729059, CD553471, CA879387, BU923208, BF463306, BE984823, BE956654, AW060665, AW049973, AI561725, C89091, PXB00037G23a, PXB00057E18a, PXB00668A06A, 01B00058PC12C, PXB00133D14a, K4B30028C10T3, F9B30039H08T3, F7B30113H24T3, F9B30029C19T3, L9B30178K09T3
635	17310	17310_12A	13616604_13618750	A	6/34 (17%)	Found in BC063050, BQ571720, BM935529, BF783539, PXB00644H05a, F9B30013P09T3
635	17310	17310_13E	13618825_13618826	E	1/30 (3%)	Found in BM935529
635	17310	17310_14A	13618825_13621479	A	29/30 (96%)	Found in AY055832, NM_023858, BC063050, AF073880, 6030445P13, CO039583, CK622139, CF729059, CD553471, CA879387, BU923208, BQ571720, BM963206, BG147722, BF783539, BF463306, BE984823, BE956654, AW258725, AW060665, AW049973, AI561725, PXB00037G23a, PXB00057E18a, PXB00668A06A, PXB00133D14a, PXB00644H05a, F5B30207F14T3, K4B30028C10T3
635	17310	17310_15C	13621573_13621938	C	26/26 (100%)	Found in AY055832, NM_023858, BC063050, 5730491D04, 5031408B20, AF073880, 6030445P13, CO039583, CN531634, CK622139, CF729059, CD553471, CA879387, CA878877, BU923208, BM963206, BG147722, BF783539, BF463306, BE984823, BE956654, AW060665, AW049973, PXB00037G23a, PXB00668A06A, PXB00644H05a
635	17310	17310_16AOL	13622043_13624672	A	1/20 (5%)	Found in CK622139	_13624674_13624875
635	17310	17310_17A	13622048_13624877	A	19/20 (95%)	Found in AY055832, NM_023858, BC063050, 5730491D04, 5031408B20, AF073880, 6030445P13, CO039583, CN531634, CF729059, CD553471, CA878877, BM963206, BF783539, BE956654, AW060665, AW049973, PXB00668A06A, PXB00644H05a
635	17310	17310_18AOL	13624674_13624875	A	1/20 (5%)	Found in CK622139	13622043_13624672_
635	17310	17310_19C	13624978_13626047	C	14/14 (100%)	Found in AY055832, NM_023858, BC063050, 5730491D04, 5031408B20, AF073880, 6030445P13, CO039583, CN531634, CF729059, BM963206, BF783539, AW321269, PXB00644H05a
635	17310	17310_20C	13626130_13628135	C	10/10 (100%)	Found in AY055832, NM_023858, BC063050, 5730491D04, 5031408B20, AF073880, 6030445P13, CN531634, BF783539, PXB00644H05a
635	17310	17310_21C	13628284_13628856	C	8/8 (100%)	Found in AY055832, NM_023858, BC063050, 5730491D04, 5031408B20, 6030445P13, CB236488, CA880290
635	17310	17310_22C	13629044_13632048	C	9/9 (100%)	Found in AY055832, NM_023858, BC063050, 5730491D04, 5031408B20, CB236488, CA880290, CA872155, BC027013
635	17310	17310_23I	13632233_13632234	I	1/9 (11%)	Found in BC027013
635	17310	17310_24A	13632233_13632774	A	8/9 (88%)	Found in AY055832, NM_023858, BC063050, 5730491D04, 5031408B20, CA880290, CA872155, BE137262
635	17310	17310_25A	13632980_13634752	A	1/7 (14%)	Found in BG923172
635	17310	17310_26A	13632980_13634813	A	6/7 (85%)	Found in BC063050, 5730491D04, 5031408B20, CN527857, BE137262, BC027013
635	17310	17310_27C	13634905_13636323	C	7/7 (100%)	Found in BC063050, 5730491D04, 5031408B20, CN527857, BG923172, BE137262, BC027013
635	17310	17310_28C	13636436_13637704	C	11/11 (100%)	Found in AY055832, NM_023858, BC063050, 5730491D04, 5031408B20, BP428307, CN527857, BG083487, BG923172, BE944007, BC027013
635	17310	17310_29C	13637880_13638273	C	10/10 (100%)	Found in AY055832, NM_023858, BC063050, 5730491D04, 5031408B20, BP428307, BG083487, BE944007, AL363670, BC027013
	=====	=====
711	101304	101304	5	+
711	101304	101304_02AOL	119868406_119870725	A	20/107 (18%)	Found in CF970649, CD766134, CD546860, CD540269, CB954211, CB202970, BU699091, BI991152, BE848525, BE689255, BE689221, AI892626, ZXB00044E09X, 2010015D08, K2B30003M17T3, PXB01202L16A, I0B20086P12T3, L5B30043J12T3, L5B30009O21T3, L5B30042H08T3	_119870736_119873944
711	101304	101304_03A	119868406_119873944	A	84/119 (70%)	Found in 9830106E01, AF193794, NM_019780, I830003B15, CN836245, CN697749, CN690389, CN689217, CN687210, CN687041, BG086235, CF586824, CF216626, CD773215, BX513901, CB945803, CB598423, CB597113, CB596648, CB595510, CB588740, CB574123, CB573400, CB572230, CB318579, CB317683, CB317295, CB316668, CB182489, CB068255, CA978294, BU937876, BU841819, BU604953, BU603981, BU562140, BU524673, BQ936255, BQ566…
711	101304	101304_04A	119868406_119873960	A	2/119 (1%)	Found in BU847047, PXB01164M06A
711	101304	101304_05A	119868433_119873944	A	1/119 (0%)	Found in PXB01168H14A
711	101304	101304_07AOL	119870736_119873944	A	30/118 (25%)	Found in 1110035A10, CN834338, CD766134, CD546860, CD540269, CB954211, CB320779, CB202970, BU699091, BI991152, BI990691, BF723029, BE848525, BE689255, BE689221, AI892626, AA163603, AA154975, AA139517, W12630, R0B00017D22b, K2B30003M17T3, PXB01202L16A, K6B30116C20T3, I0B20086P12T3, K6B30045B09T3, L5B30043J12T3, L5B30032P14T3, L5B30009O21T3, L5B30042H08T3	119868406_119870725_
711	101304	101304_09S	119873943_119873944	S	1/118 (0%)	Found in PXB01132B24A
711	101304	101304_10S	119873959_119873960	S	1/118 (0%)	Found in PXB01132B24A
711	101304	101304_11I	119873970_119873971	I	135/136 (99%)	Found in K2B30003M17T3, CB182489, CD546860, BU847047, CD540269, BE848525, AA038733, AA139517, L9B30226O07T3, PXB01184N18A, M1B30012L11T3, PXB01185F19A, CB596648, AA616718, BU937876, CB588740, AA250167, I0BC0005L15T3, CF617390, 1110035A10, L9B30026H06T3, BF152534, PXB01132B24A, CF586824, NM_019780, FLB00069I20A, K6B30050H08T3, AF193794, 9830106E01, AA163603, BI156058, BE689221, AA002919, BI990691,…
711	101304	101304_12A	119873970_119874051	A	1/136 (0%)	Found in CD766134
711	101304	101304_14C	119874135_119875967	C	119/119 (100%)	Found in 1110035A10, 9830106E01, AF193794, NM_019780, BC005663, I830003B15, CN836245, CN834338, CN697749, CN690389, CN689217, CN687210, CN687041, BG086235, CF617390, CF586824, CD773215, CD766134, BX526791, BX513901, CD546860, CB954211, CB953426, CB945803, CB598423, CB597113, CB596648, CB588740, CB574123, CB573400, CB572230, CB320779, CB319342, CB318579, CB316668, CB202970, CB182489, CA978294, BU9…
711	101304	101304_17AOL	119875045_119875967	A	1/120 (0%)	Found in PXB01147O13A	119868406_119875043_
711	101304	101304_20E	119876202_119876203	E	1/46 (2%)	Found in BG920832
711	101304	101304_21A	119876202_119876736	A	45/46 (97%)	Found in 1110035A10, 9830106E01, AF193794, NM_019780, BC005663, I830003B15, CO426890, CN697749, CN690389, CN687210, CN687041, BG086235, CF949633, CD766134, BX526791, BX513901, CD546860, CB319249, CA978294, BQ566665, BQ565891, BQ444755, BM951999, BM950478, BI991152, BI990691, BG798417, BG145878, BF723029, BF152534, BF147216, BE863643, BE848525, AA915101, AA555650, AA423183, AA386528, AA238689, AA2…
	=====	=====
388	83344	83344	4	-
388	83344	83344_01C	135389177_135389311	C	1/1 (100%)	Found in CO426888
388	83344	83344_02C	135389484_135389631	C	2/2 (100%)	Found in CO426888, BQ956449
388	83344	83344_03A	135389821_135389907	A	1/2 (50%)	Found in CD805081
388	83344	83344_04IOL	135389906_135389907	I	1/2 (50%)	Found in CO426888
388	83344	83344_05C	135390056_135390294	C	3/3 (100%)	Found in U72207, NM_007939, CD805081
388	83344	83344_06C	135390503_135390991	C	1/1 (100%)	Found in CD805081
388	83344	83344_07C	135391052_135391308	C	1/1 (100%)	Found in CD805081
388	83344	83344_13C	135394446_135396547	C	2/2 (100%)	Found in U72207, NM_007939
388	83344	83344_14C	135396882_135398208	C	2/2 (100%)	Found in U72207, NM_007939
388	83344	83344_15C	135398363_135403667	C	2/2 (100%)	Found in U72207, NM_007939
	=====	=====
558	168269	168269	2	+
558	168269	168269_01C	166855820_166856304	C	2/2 (100%)	Found in 4933401B08, PXB00019K07X
558	168269	168269_03E	166857181_166857182	E	1/7 (14%)	Found in 4933401B08
558	168269	168269_05A	166857181_166858495	A	6/7 (85%)	Found in 4021402A13, C330019P15, NM_023815, BC017155, BE860737, PXB00161C16a
	=====	=====
84	82875	82875	5	-
84	82875	82875_01C	127427336_127427622	C	3/3 (100%)	Found in BC055102, J03293, M16216
84	82875	82875_02C	127427747_127428564	C	5/5 (100%)	Found in NM_011079, BC055102, J03293, M16216, BG794073
84	82875	82875_03C	127428717_127428843	C	3/3 (100%)	Found in BC055102, J03293, M16216
84	82875	82875_04C	127428933_127429509	C	3/3 (100%)	Found in BC055102, J03293, M16216
84	82875	82875_05C	127429672_127432112	C	5/5 (100%)	Found in NM_011079, BC055102, J03293, M16216, PXB00717G02a
84	82875	82875_06S	127432177_127432178	S	1/7 (14%)	Found in PXB00717G02a
84	82875	82875_07A	127432177_127435867	A	6/7 (85%)	Found in NM_011079, BC055102, J03293, M16216, CK019499, BU841424
84	82875	82875_08C	127435921_127436320	C	7/7 (100%)	Found in NM_011079, BC055102, J03293, M16216, BU841424, BG796528, BG794645
84	82875	82875_10C	127436498_127436873	C	11/11 (100%)	Found in NM_011079, BC055102, J03293, M16216, BU841424, BG796528, BG796358, BG794645, BG794113, PXB01180M09A, K6B30074E22T3
84	82875	82875_11C	127436989_127441611	C	5/5 (100%)	Found in NM_011079, BC055102, BU841424, PXB01180M09A, K6B30074E22T3
	=====	=====
292	112079	112079	9	+
292	112079	112079_01A	107930521_107933661	A	3/4 (75%)	Found in X74736, NM_009074, BQ571545
292	112079	112079_02A	107930549_107933661	A	1/4 (25%)	Found in E130119A05
292	112079	112079_03C	107933849_107933935	C	4/4 (100%)	Found in E130119A05, X74736, NM_009074, BQ571545
292	112079	112079_04C	107934063_107934219	C	4/4 (100%)	Found in E130119A05, X74736, NM_009074, BQ571545
292	112079	112079_05C	107934389_107934713	C	3/3 (100%)	Found in E130119A05, X74736, NM_009074
292	112079	112079_06C	107934873_107935217	C	3/3 (100%)	Found in E130119A05, X74736, NM_009074
292	112079	112079_07C	107935382_107935490	C	1/1 (100%)	Found in E130119A05
292	112079	112079_08C	107935626_107936361	C	1/1 (100%)	Found in E130119A05
292	112079	112079_09C	107936522_107936617	C	4/4 (100%)	Found in E130119A05, X74736, NM_009074, CA979737
292	112079	112079_10A	107936710_107936850	A	1/3 (33%)	Found in E130119A05
292	112079	112079_11A	107936710_107936853	A	2/3 (66%)	Found in X74736, NM_009074
292	112079	112079_12C	107937068_107937151	C	3/3 (100%)	Found in E130119A05, X74736, NM_009074
292	112079	112079_13C	107937297_107937378	C	5/5 (100%)	Found in E130119A05, X74736, NM_009074, BQ939470, F8B30117H04T3
292	112079	112079_14C	107937543_107937845	C	5/5 (100%)	Found in E130119A05, X74736, NM_009074, BQ939470, F8B30117H04T3
292	112079	112079_15C	107938072_107938428	C	4/4 (100%)	Found in E130119A05, X74736, NM_009074, BQ939470
292	112079	112079_16C	107938508_107938693	C	3/3 (100%)	Found in E130119A05, X74736, NM_009074
292	112079	112079_18C	107938874_107938956	C	3/3 (100%)	Found in E130119A05, X74736, NM_009074
292	112079	112079_19C	107939065_107939340	C	3/3 (100%)	Found in E130119A05, X74736, NM_009074
292	112079	112079_21C	107939505_107939905	C	3/3 (100%)	Found in E130119A05, X74736, NM_009074
292	112079	112079_22C	107940041_107941953	C	3/3 (100%)	Found in E130119A05, X74736, NM_009074
	=====	=====
722	75381	75381	13	-
722	75381	75381_01C	3319064_3319315	C	7/7 (100%)	Found in AK128934, NM_134063, 1700017K15, BC016423, AV041374, AI180804, BC045617
722	75381	75381_02A	3319429_3319833	A	7/8 (87%)	Found in AK128934, NM_134063, 1700017K15, BC016423, AV041374, AA183712, BC045617
722	75381	75381_03A	3319429_3321149	A	1/9 (11%)	Found in AA413026
722	75381	75381_04S	3320014_3320015	S	1/9 (11%)	Found in AA183712
722	75381	75381_05A	3320014_3321149	A	7/9 (77%)	Found in AK128934, NM_134063, 1700017K15, BC016423, AV041374, AA434916, BC045617
722	75381	75381_06C	3321254_3321885	C	8/8 (100%)	Found in AK128934, NM_134063, 1700017K15, BC016423, AV041374, AA434916, AA413026, BC045617
722	75381	75381_07C	3322038_3322709	C	7/7 (100%)	Found in AK128934, NM_134063, 1700017K15, BC016423, AV041374, AA434916, BC045617
722	75381	75381_08C	3322834_3325884	C	6/6 (100%)	Found in AK128934, NM_134063, 1700017K15, BC016423, BU694778, BC045617
722	75381	75381_09A	3329597_3334147	A	2/3 (66%)	Found in CN689294, CN680570
722	75381	75381_10A	3329597_3334477	A	1/3 (33%)	Found in 1700017K15
722	75381	75381_11C	3334588_3336898	C	1/1 (100%)	Found in 1700017K15
	=====	=====
513	72060	72060	10	-
513	72060	72060_02C	128696931_128697091	C	2/2 (100%)	Found in BC049279, BC029028
513	72060	72060_03C	128697391_128697973	C	5/5 (100%)	Found in BC049279, BC029028, L47240, CF749122, CD545163
513	72060	72060_06C	128698044_128698207	C	5/5 (100%)	Found in BC049279, BC029028, CF749122, CD545163, AW911041
513	72060	72060_09C	128698395_128698483	C	7/7 (100%)	Found in BC049279, BC029028, CF749122, CD545163, BI151808, AW911041, BC036180
513	72060	72060_11C	128698580_128698682	C	8/8 (100%)	Found in BC049279, BC029028, CF749122, CD545163, CD539005, CB955150, BG924095, BC036180
513	72060	72060_12C	128698828_128699166	C	8/8 (100%)	Found in BC049279, BC029028, BX516738, CD539005, CB955150, BG924095, BF100702, BC036180
513	72060	72060_13C	128699241_128699471	C	7/7 (100%)	Found in BC049279, BC029028, BX516738, CD539005, CB955150, BG175275, BF100702
513	72060	72060_14A	128699626_128699796	A	3/4 (75%)	Found in BC049279, BX516738, CB955150
513	72060	72060_15A	128699628_128699682	A	1/4 (25%)	Found in BF100702
513	72060	72060_17C	128699981_128700212	C	2/2 (100%)	Found in BC049279, PXB01134O14A
513	72060	72060_19C	128700310_128700449	C	1/1 (100%)	Found in PXB01134O14A
513	72060	72060_20C	128700568_128701376	C	1/1 (100%)	Found in PXB01134O14A
513	72060	72060_21C	128701511_128703019	C	2/2 (100%)	Found in BE376085, PXB01134O14A
513	72060	72060_22C	128703072_128703898	C	2/2 (100%)	Found in BI656123, BE376085
513	72060	72060_23C	128704052_128704241	C	1/1 (100%)	Found in BE376085
513	72060	72060_24C	128704331_128705137	C	1/1 (100%)	Found in CN683798
513	72060	72060_25C	128705269_128705431	C	2/2 (100%)	Found in CN683798, BI656123
513	72060	72060_28C	128706606_128708801	C	1/1 (100%)	Found in CN683798
513	72060	72060_29C	128708921_128709027	C	1/1 (100%)	Found in CN537735
513	72060	72060_31C	128709140_128710154	C	2/2 (100%)	Found in CN537735, F9B30104P22M3
513	72060	72060_32C	128710295_128710403	C	2/2 (100%)	Found in CN537735, F9B30104P22M3
513	72060	72060_33C	128710521_128710674	C	4/4 (100%)	Found in CN537735, BI684649, F9B30029B16M3, F9B30104P22M3
513	72060	72060_34C	128710739_128711348	C	4/4 (100%)	Found in CN537735, BI684649, F9B30029B16M3, F9B30104P22M3
513	72060	72060_35C	128711473_128712049	C	4/4 (100%)	Found in CN700233, CN537735, CF162050, BI684649
513	72060	72060_37C	128712235_128713177	C	6/6 (100%)	Found in CN700233, CK787448, CF162050, BX524165, BI684649, BE307504
513	72060	72060_38C	128713328_128716457	C	5/5 (100%)	Found in CN700233, CK787448, BX524165, BI684649, BE307504
	=====	=====
740	124542	124542	7_random	-
740	124542	124542_01C	9652538_9652993	C	1/1 (100%)	Found in PXB00139A02a
740	124542	124542_02C	9653143_9653439	C	1/1 (100%)	Found in PXB00139A02a
	=====	=====
233	98115	98115	9	-
233	98115	98115_01C	36720746_36722358	C	18/18 (100%)	Found in 8030454A06, NM_007691, B130066B08, 2610001I03, I0C0050D17, AF016583, BC037613, CF915127, CF914563, CF913804, CF735067, CF172837, CA559710, CA545313, BI150675, AA197350, BC064445, BC053394
233	98115	98115_02C	36722459_36723637	C	25/25 (100%)	Found in 8030454A06, NM_007691, B130066B08, 2610001I03, I0C0050D17, AF016583, BC037613, CF915127, CF914563, CF913804, CF735067, CF173275, CF172844, CF172837, CA559710, CA547086, CA545313, BI693123, BI150675, AI156350, AA545271, AA197350, AA122952, BC064445, BC053394
233	98115	98115_04A	36723768_36723999	A	27/28 (96%)	Found in 8030454A06, NM_007691, B130066B08, 2610001I03, I0C0050D17, AF016583, BC037613, CK334609, CF915127, CF913822, CF913804, CF735067, CF173275, CF172844, CF172837, CA560795, CA560539, CA559710, CA558827, CA547086, CA545313, BI693123, BI150675, AA197350, AA122952, BC064445, BC053394
233	98115	98115_05A	36723813_36723999	A	1/28 (3%)	Found in CA978903
233	98115	98115_06C	36724176_36724741	C	29/29 (100%)	Found in 8030454A06, NM_007691, B130066B08, 2610001I03, I0C0050D17, AF016583, BC037613, AF032875, CF915127, CF913822, CF913804, CF725138, CF540875, CF174116, CF173275, CF172844, CF172837, CF172509, CA978903, CA560795, CA560539, CA559710, CA558827, CA547086, CA545313, AA197350, AA122952, BC064445, BC053394
233	98115	98115_09C	36724849_36726285	C	27/27 (100%)	Found in 8030454A06, NM_007691, B130066B08, 2610001I03, I0C0050D17, AF016583, BC037613, BG083777, CF915127, CF914563, CF913822, CF913804, CF725138, CF540875, CF174116, CF173275, CF172844, CF172837, CA978903, CA560795, CA560539, CA559710, CA558827, BQ899760, AA122952, BC064445, BC053394
233	98115	98115_10C	36726380_36728190	C	15/15 (100%)	Found in 8030454A06, NM_007691, B130066B08, 2610001I03, I0C0050D17, AF016583, BC037613, BG083777, CF725138, CF540875, CA978903, BQ899760, BI686134, BC064445, BC053394
233	98115	98115_11C	36728294_36729363	C	18/18 (100%)	Found in 8030454A06, NM_007691, B130066B08, 2610001I03, I0C0050D17, AF016583, BC037613, BG083777, CF895317, CF895237, CF725531, CF725138, CF540875, BQ899760, BI686134, BE855008, BC064445, BC053394
233	98115	98115_14A	36729547_36732459	A	2/54 (3%)	Found in CA562135, BC053394
233	98115	98115_16A	36729551_36732463	A	52/54 (96%)	Found in 8030454A06, NM_007691, B130066B08, 2610001I03, I0C0050D17, AF016583, BC037613, CN694983, CN676715, BG083777, BG066368, CF914292, CF914261, CF913624, CF908638, CF895317, CF895237, CF892797, CF892559, CF749343, CF730696, CF725531, CF540875, CF174454, CF173527, CF172996, CF172378, CF163251, CD564608, CD563635, CD555772, CD353824, CA559295, CA559019, CA558667, CA558489, CA557284, CA557060, C…
233	98115	98115_18C	36732532_36732620	C	58/58 (100%)	Found in 8030454A06, NM_007691, B130066B08, 2610001I03, I0C0050D17, AF016583, BC037613, CN694983, CN676715, CN667953, CN664501, BG066368, CF914292, CF914261, CF913624, CF908638, CF895317, CF895237, CF892797, CF892559, CF749343, CF730696, CF725531, CF174454, CF174186, CF173527, CF172996, CF172378, CF163251, CD564608, CD563635, CD555772, CD353824, CA562135, CA559295, CA559019, CA558667, CA558489, C…
233	98115	98115_19A	36732684_36733656	A	75/77 (97%)	Found in 8030454A06, NM_007691, B130066B08, 2610001I03, I0C0050D17, AF016583, CN694983, CN676715, CN667953, CN664501, BG066368, CF916458, CF914292, CF914261, CF913688, CF913624, CF908638, CF895317, CF895237, CF892797, CF892559, CF749343, CF730696, CF725531, CF174479, CF174454, CF174186, CF173527, CF172996, CF172378, CF163251, CD564608, CD563635, CD555772, CD353824, CA562135, CA561617, CA560659, C…
233	98115	98115_20A	36732684_36736058	A	2/80 (2%)	Found in BC037613, BI686134
233	98115	98115_22A	36733878_36736057	A	1/74 (1%)	Found in CA558223
233	98115	98115_23A	36733879_36736058	A	71/74 (95%)	Found in 8030454A06, NM_007691, B130066B08, 2610001I03, I0C0050D17, AF016583, CN694983, CN676715, CN667953, CN664501, CF916458, CF914292, CF914261, CF913688, CF913624, CF908638, CF892797, CF892559, CF749343, CF730696, CF174186, CF173527, CF172996, CF172378, CF163251, CD563635, CD555772, CA558502, CD353824, CA562135, CA561617, CA560659, CA560380, CA559295, CA559019, CA558667, CA558489, CA558210, C…
233	98115	98115_25S	36736139_36736140	S	14/67 (20%)	Found in CF914261, CA559019, CF914292, CA558210, CF916458, CF913624, CA560380, CA560659, CA556362, CA559295, CF174186, CF172378, BC064445, BU702759
233	98115	98115_26AOL	36736139_36736574	A	1/67 (1%)	Found in I1BC0012C04T3	_36736577_36736827
233	98115	98115_28A	36736139_36736824	A	51/67 (76%)	Found in B130066B08, 2610001I03, I0C0050D17, BC037613, CN694983, CN676715, CN664501, CF913688, CF892797, CF892559, CF749343, CF730696, CF173527, CF172996, CF163251, CD563635, CD555772, CA558502, CA562135, CA561617, CA558667, CA558489, CA558223, CA557505, CA557493, CA557425, CA556367, CA556160, BU919375, BU147772, BQ890965, BI686134, C78961, BC053394, FSB00001L13A, PXB00158D07a, ZXB00044B24a, PXB0…
233	98115	98115_29S	36736434_36736435	S	2/55 (3%)	Found in BC064445, BU702759
233	98115	98115_30A	36736434_36736829	A	1/55 (1%)	Found in I0B20093G19T3
233	98115	98115_31IOL	36736573_36736574	I	2/55 (3%)	Found in BC064445, BU702759	_36736577_36736827
233	98115	98115_32SOL	36736577_36736578	S	2/55 (3%)	Found in BC064445, BU702759	36736139_36736574_
233	98115	98115_33AOL	36736577_36736827	A	1/55 (1%)	Found in I1BC0012C04T3	36736139_36736574_
	=====	=====
340	82714	82714	5	+
340	82714	82714_01A	32169712_32170030	A	1/3 (33%)	Found in K5B30329F11T3
340	82714	82714_02S	32170029_32170030	S	2/3 (66%)	Found in FKB00001E23A, CD349897
340	82714	82714_03A	32170176_32170554	A	29/34 (85%)	Found in F420011N06, BC053056, CD349897, CD348193, CD347979, CD347909, CD347865, CB724267, CB724241, CB247389, CB245002, CA329147, CA328866, CA327391, CA324288, BU708936, BU702315, BU611519, BQ771339, BQ770386, BQ769577, BQ444039, FKB00001E23A, E9B70008O07T3, K5B30308M23T3, K2B30309M19T3, K2B30008I11T3, I0B20004N09T3, F9B30049E04T3
340	82714	82714_04A	32170202_32170554	A	5/34 (14%)	Found in X58255, NM_008010, CB247234, AW457206, L6B30081K02T3
340	82714	82714_05A	32170759_32176048	A	32/36 (88%)	Found in M81342, F420011N06, BC053056, X58255, NM_008010, S56291, AF024638, CD349897, CD347979, CB724267, CB724241, CB247389, CB247234, CA329147, CA328866, CA327391, CA324902, CA324843, CA324288, BU708936, BU702315, BU611519, BQ771339, BQ770386, BQ769577, BQ444039, BQ180351, AW457206, FKB00001E23A, K2B30309M19T3, K2B30008I11T3, I0B20004N09T3
340	82714	82714_06A	32171578_32176048	A	3/36 (8%)	Found in B230348E19, B230365C07, CF540216
340	82714	82714_07A	32172328_32176048	A	1/36 (2%)	Found in PLB00174E11a
340	82714	82714_08A	32176317_32176593	A	29/31 (93%)	Found in M81342, F420011N06, BC053056, X58255, NM_008010, S56291, B230310M21, B230348E19, B230365C07, CD347979, CB724267, CB290088, CB247234, CA329147, CA328866, CA327391, CA324902, CA324843, CA324288, BU708936, BU708908, BU611519, BQ771339, BQ769577, BQ444039, BQ180351, BI665779, AA118470, PLB00174E11a
340	82714	82714_09A	32176317_32178082	A	2/29 (6%)	Found in AF024638, CN529990
340	82714	82714_10A	32176646_32178082	A	18/20 (90%)	Found in M81342, F420011N06, BC053056, X58255, NM_008010, S56291, B230310M21, B230348E19, B230365C07, CD348193, CD347979, CB290088, CA324902, CA324288, BU708936, BU708908, BQ769577, BQ180351
340	82714	82714_11A	32178251_32178322	A	1/17 (5%)	Found in BQ180351
340	82714	82714_12A	32178251_32178337	A	16/17 (94%)	Found in M81342, F420011N06, BC053056, X58255, NM_008010, S56291, AF024638, B230310M21, B230348E19, B230365C07, CN529990, CB290088, CA324902, BU708908, BI455791, BE281650
340	82714	82714_15I	32178460_32178461	I	1/15 (6%)	Found in BU701204
340	82714	82714_17A	32178460_32178545	A	14/15 (93%)	Found in M81342, F420011N06, BC053056, X58255, NM_008010, S56291, AF024638, B230310M21, B230348E19, B230365C07, CN529990, CB290088, BU708908, BE281650
340	82714	82714_18I	32178735_32178736	I	2/15 (13%)	Found in B230365C07, B230348E19
340	82714	82714_20A	32178735_32180518	A	13/15 (86%)	Found in M81342, F420011N06, BC053056, X58255, NM_008010, S56291, AF024638, B230310M21, CN667026, CN529990, CN527764, BU701204, BU053488
340	82714	82714_21C	32180662_32181123	C	17/17 (100%)	Found in M81342, F420011N06, BC053056, X58255, NM_008010, S56291, AF024638, B230310M21, B230348E19, B230365C07, CN667026, CN527764, CN527743, CK624135, CD348509, BU701204, BU053488
340	82714	82714_22A	32181313_32181655	A	2/16 (12%)	Found in F420011N06, BM944228
340	82714	82714_23A	32181313_32181658	A	12/16 (75%)	Found in M81342, BC053056, X58255, NM_008010, S56291, AF024638, B230310M21, CN667026, CK624135, CD348509, BU612388, BU053488
340	82714	82714_24A	32181319_32181658	A	2/16 (12%)	Found in CN527764, CN527743
340	82714	82714_25C	32181803_32182061	C	17/17 (100%)	Found in M81342, F420011N06, BC053056, X58255, NM_008010, S56291, AF024638, B230310M21, CN700302, CN667026, CN527743, CK624135, CD348509, BU708756, BU612388, BU053488, BM944228
340	82714	82714_26A	32182179_32182255	A	1/15 (6%)	Found in BM944228
340	82714	82714_27A	32182182_32182257	A	14/15 (93%)	Found in M81342, F420011N06, BC053056, X58255, NM_008010, S56291, AF024638, B230310M21, CN530289, CN527743, CK624135, BU708756, BU612388, BU052897
340	82714	82714_28C	32182367_32182448	C	15/15 (100%)	Found in M81342, F420011N06, BC053056, X58255, NM_008010, S56291, AF024638, B230310M21, CN530289, CF749031, BU708756, BU612388, BU052897, BQ769633, BM944228
340	82714	82714_29A	32182630_32182723	A	1/14 (7%)	Found in BU708756
340	82714	82714_30A	32182638_32182748	A	13/14 (92%)	Found in M81342, F420011N06, BC053056, X58255, NM_008010, S56291, AF024638, B230310M21, CN530289, CF749031, CF729572, BQ769633, BM944228
340	82714	82714_33C	32182870_32182954	C	12/12 (100%)	Found in M81342, F420011N06, BC053056, X58255, NM_008010, S56291, AF024638, CN530289, CF749031, CF729572, CA872600, BQ769633
340	82714	82714_34IOL	32183024_32183025	I	/10 (0%)	Found in CF724048
340	82714	82714_35A	32183024_32183252	A	10/11 (90%)	Found in F420011N06, BC053056, X58255, NM_008010, S56291, AF024638, CN530289, CF749031, CF729572, CA872600
340	82714	82714_36C	32183389_32183534	C	13/13 (100%)	Found in F420011N06, BC053056, X58255, NM_008010, S56291, AF024638, B230310M21, CN530289, CF749031, CF729572, CF724048, CB525452, CA872600
	=====	=====
429	98789	98789	18	+
429	98789	98789_01A	62074143_62074362	A	1/2 (50%)	Found in L7B30001L12T3
429	98789	98789_02S	62074361_62074362	S	1/2 (50%)	Found in BU614756
429	98789	98789_05I	62074517_62074518	I	18/18 (100%)	Found in I830086D17, 2610208K14, I920067I11, I530020F21, CF731944, 2700079B10, PXB00315J06a, 4632404G05, CF749530, PXB00012E02a, CB055323, BU614756, I830067L20, 6720407N21, PXB00668H10A, C530011E16, L7B30001L12T3, I920192N15
429	98789	98789_06A	62074517_62074704	A	1/36 (2%)	Found in BI105278
429	98789	98789_07I	62074585_62074586	I	24/25 (96%)	Found in BI713817, BU921208, BE457896, AW824504, I830086D17, AW990627, 2610208K14, I920067I11, I530020F21, CF731944, 2700079B10, PXB00315J06a, 4632404G05, BE134009, CF749530, PXB00012E02a, CB055323, BU614756, I830067L20, AW985810, 6720407N21, PXB00668H10A, C530011E16, BE135853, BE630237, L7B30001L12T3, I920192N15
429	98789	98789_08AOL	62074585_62074608	A	1/29 (3%)	Found in BE457138	62074576_62074577_
429	98789	98789_09S	62074703_62074704	S	16/35 (45%)	Found in BI713817, BU921208, BC048081, BE457896, AW824504, AW990627, NM_146087, BE134009, AI930310, BG085236, AW985810, BI653338, BE135853, BE630237, BC019740, CF723818
429	98789	98789_12A	62074924_62075111	A	1/48 (2%)	Found in PXB00012E02a
429	98789	98789_13A	62074925_62075555	A	46/48 (95%)	Found in I920067I11, I830086D17, 6720407N21, I830067L20, 2700079B10, I920192N15, BC048081, BC019740, NM_146087, BC025439, I530020F21, 4632404G05, BG085236, CK137875, CK129633, CF749530, CF731944, CF723818, CD806405, CB055323, CA870735, BU921208, BU614756, BU152079, BI713817, BI686414, BI684490, BI658456, BI653338, BI151192, BI105278, BG916034, BE630237, BE457896, BE457138, BE377071, BE135853, BE1…
429	98789	98789_14A	62075066_62075553	A	1/48 (2%)	Found in PXB00183O16a
429	98789	98789_16E	62075661_62075662	E	1/38 (2%)	Found in 2610208K14
429	98789	98789_17A	62075661_62087316	A	36/38 (94%)	Found in I920067I11, I830086D17, 6720407N21, I830067L20, G830037K02, 2700079B10, G930017J03, I920192N15, BC048081, BC019740, NM_146087, BC025439, 4632404G05, BG085236, CK137875, CK129633, CF731944, CF723818, CD806405, CA870735, BU921208, BU152079, BQ936588, BQ713790, BI713817, BI686414, BI684490, BI658456, BI653338, BI105278, BG916034, BE630237, BE377071, AI930310, AA122986, C530011E16
429	98789	98789_18E	62075662_62075663	E	1/38 (2%)	Found in 2610208K14
429	98789	98789_19A	62075662_62087318	A	1/38 (2%)	Found in I530020F21
429	98789	98789_20C	62087442_62088516	C	38/38 (100%)	Found in I920067I11, I830086D17, 6720407N21, I830067L20, G830037K02, 2700079B10, I920192N15, BC019740, NM_146087, BC025439, I530020F21, 4632404G05, CN705045, CN699788, CN458868, BG085236, CK137875, CK129633, CF743223, CF723818, CD806405, CA977055, CA576811, BU743928, BU152079, BU054933, BQ950638, BQ936588, BQ713790, BI686414, BI684490, BI658456, BI105278, BG923501, BG916034, BE377071, W18654, C53…
429	98789	98789_21A	62088614_62090926	A	4/39 (10%)	Found in CK129633, CF733606, BU743928, BG916034
429	98789	98789_22A	62088614_62094462	A	35/41 (85%)	Found in I920067I11, I830086D17, 6720407N21, I830067L20, G830037K02, 2700079B10, I920192N15, BC019740, NM_146087, BC025439, I530020F21, 4632404G05, I420039E08, CN705045, CN699788, CN458868, CK137875, CF743223, CF723818, CD806405, CA977055, CA576811, BU054933, BQ950638, BQ936588, BQ713790, BI684490, BI103122, BG923501, BG873583, BF015772, AA874201, W18654, C530011E16, PLB00046E19A
429	98789	98789_23A	62090967_62103353	A	1/79 (1%)	Found in BU743928
429	98789	98789_24A	62091009_62094462	A	4/40 (10%)	Found in CF733606, CB587192, BG916034, AA268671
429	98789	98789_25A	62094601_62095559	A	36/37 (97%)	Found in I920067I11, I830086D17, 6720407N21, I830067L20, I920192N15, BC048081, BC019740, NM_146087, I530020F21, I420039E08, CN705045, CN699788, CN458868, CK137875, CF743223, CF733606, CD806405, CB587192, CA977055, CA576811, CA531673, BU054933, BQ950638, BQ713790, BQ567961, BI690025, BI684490, AV135127, BI103122, BG923501, BG920150, AA268671, AA209803, C530011E16, PLB00046E19A, M1B30007E09T3
429	98789	98789_28A	62095637_62096230	A	39/40 (97%)	Found in I920067I11, I830086D17, 6720407N21, I830067L20, I920192N15, BC048081, BC019740, NM_146087, I530020F21, I420039E08, CN705045, CN699788, CN458868, CF743223, CF742549, CF733606, CB587192, CB178270, CA977055, CA576811, CA531673, BU706087, BU580178, BU054933, BQ950638, BQ713790, BQ567961, BQ044751, BM877274, BI690025, AV135127, BG920150, AI549606, AI385942, AI326493, AA268671, AA209803, C5300…
429	98789	98789_30A	62096304_62097719	A	55/56 (98%)	Found in I920067I11, I830086D17, 6720407N21, I830067L20, G830037K02, 2700079B10, G930017J03, I920192N15, BC048081, BC019740, NM_146087, BC025439, I530020F21, 4632404G05, I420039E08, BC002171, CO432124, CN705045, CN699788, CN458868, BG083155, CF743223, CF742549, CF733606, CB946168, CB587192, CB178270, CA977055, CA576811, CA531673, BU706087, BU580178, BU054933, BQ950638, BQ936588, BQ567961, BQ04475…
429	98789	98789_32A	62097825_62099391	A	58/59 (98%)	Found in I920067I11, I830086D17, 6720407N21, I830067L20, G830037K02, 2700079B10, G930017J03, I920192N15, BC048081, BC019740, NM_146087, BC025439, I530020F21, 4632404G05, I420039E08, BC002171, CO432124, CN705045, CN689296, CN458868, BG083155, CF742549, CF733606, CF578802, CB946168, CB194781, CA576811, CA531673, BU706087, BU580178, BU054933, BQ950638, BQ936588, BQ567961, BQ044751, BM877274, BI85514…
429	98789	98789_33E	62099503_62099504	E	3/33 (9%)	Found in CF742549, BI692068, C530011E16
429	98789	98789_34A	62099503_62106478	A	14/37 (37%)	Found in I830067L20, 2700079B10, I920192N15, BC048081, BC019740, NM_146087, 4632404G05, I420039E08, X90945, CA531673, BQ044751, BM877274, BE628881, AA204479
429	98789	98789_35E	62099539_62099540	E	1/32 (3%)	Found in C530011E16
429	98789	98789_36A	62099539_62101088	A	1/32 (3%)	Found in AV135127
429	98789	98789_37A	62099539_62106478	A	15/35 (42%)	Found in I920067I11, I830086D17, 6720407N21, I530020F21, BC002171, CO432124, CN689296, BG083155, CF578802, BU706087, BQ769772, BI319925, AI197256, AA185236, AA073208
429	98789	98789_38S	62103352_62103353	S	3/33 (9%)	Found in A430102M01, BI685087, CD804980
429	98789	98789_39A	62103456_62104217	A	4/33 (12%)	Found in CD804980, BU743928, BI685087, A430102M01
429	98789	98789_45I	62108004_62108005	I	3/4 (75%)	Found in I420039E08, 4632404G05, I830067L20
429	98789	98789_46A	62108004_62108255	A	1/4 (25%)	Found in CD807435
	=====	=====
731	226720	226720	2	-
731	226720	226720_01C	165554824_165556160	C	7/7 (100%)	Found in I530027I10, 2810408M09, 4933412J21, BI901899, PXB00642I11a, PLB00048L12A, F9B30020K13T3
	=====	=====
205	81753	81753	X	+
205	81753	81753_01A	19020082_19025045	A	9/35 (25%)	Found in X69025, G830010N19, BG085839, CF732318, CD554317, CA529072, BU611061, G3B70021K02T3, K2B30056G08T3
205	81753	81753_02A	19020309_19025163	A	1/41 (2%)	Found in PLB00048L01A
205	81753	81753_03I	19020343_19020344	I	21/32 (65%)	Found in CB182577, I1C0003F02, BC013663, D130048D14, BI686497, BU054235, PXB00184D04a, E970002P04, I9B20025G03T3, BQ572343, BF179932, M2B30029F16T3, BQ888076, NM_011049, BU702897, BQ922139, BE226094, BU702832, BU516657, AI173889, CA320544
205	81753	81753_04A	19020343_19020464	A	1/33 (3%)	Found in CD354849
205	81753	81753_05S	19020463_19020464	S	1/33 (3%)	Found in BM946881
205	81753	81753_06A	19020527_19025045	A	25/35 (71%)	Found in I1C0003F02, D130048D14, NM_011049, BC011069, BC013663, E970002P04, CD354849, CB953846, CB182577, CA320544, BU702897, BU702832, BU516657, BU054235, BQ922139, BQ888076, BQ572343, BM946881, BI686497, BF179932, BE226094, AI173889, PXB00184D04a, M2B30029F16T3, I9B20025G03T3
205	81753	81753_09S	19025162_19025163	S	6/36 (16%)	Found in CF904478, CA536495, BQ945270, CD353586, CF732193, BQ929727
205	81753	81753_10A	19025241_19025828	A	1/33 (3%)	Found in CD354849
205	81753	81753_12A	19025252_19025628	A	5/29 (17%)	Found in X69025, G830010N19, CA536495, BU054235, BE287470
205	81753	81753_14A	19025252_19025759	A	23/29 (79%)	Found in I1C0003F02, D130048D14, NM_011049, BC011069, BC013663, E970002P04, CF904478, CF732193, CD353586, CB953846, CB182577, CA529072, CA320544, CA315530, BU610785, BQ945270, BQ929727, BQ922139, BQ888076, BQ572343, BM946881, AI173889, PLB00048L01A
205	81753	81753_16S	19025827_19025828	S	4/30 (13%)	Found in CD545195, CF730532, BU709473, BU846958
205	81753	81753_18C	19025892_19025992	C	24/24 (100%)	Found in X69025, I1C0003F02, D130048D14, NM_011049, BC011069, BC013663, E970002P04, G830010N19, CF904478, CF732193, CF730532, CD545195, CD354849, CD353586, CB953846, CA536495, CA315530, BU846958, BU610785, BQ945270, BQ929727, BQ922139, BM946881, PLB00048L01A
205	81753	81753_20C	19026117_19026210	C	26/26 (100%)	Found in X69025, I1C0003F02, D130048D14, NM_011049, BC011069, BC013663, E970002P04, G830010N19, CF904478, CF894407, CF732193, CF730532, CD545195, CD354849, CD353586, CB953846, CA315530, BU921843, BU846958, BU709473, BU610785, BU512095, BQ945270, BQ929727, BM946881, AA463126
205	81753	81753_22C	19026266_19026353	C	27/27 (100%)	Found in X69025, I1C0003F02, D130048D14, NM_011049, BC011069, BC013663, E970002P04, G830010N19, CF904478, CF894407, CF732193, CF730532, CD807508, CD545195, CD354849, CD353586, CA315530, BU921843, BU846958, BU709473, BU610785, BU512095, BQ945270, BQ929727, AA929358, AA463126, W54194
205	81753	81753_24C	19026467_19027231	C	26/26 (100%)	Found in X69025, I1C0003F02, D130048D14, NM_011049, BC011069, BC013663, E970002P04, G830010N19, CO424564, CK619974, CF904478, CF894407, CF732193, CF730532, CD807508, CD545195, CD353586, CA315530, BU921843, BU846958, BU709473, BU610785, BU512095, AA929358, AA463126, W54194
205	81753	81753_25C	19027325_19027420	C	33/33 (100%)	Found in X69025, I1C0003F02, D130048D14, NM_011049, BC011069, BC013663, E970002P04, G830010N19, C230040J15, CO424564, CK619974, CF894407, CF732193, CF730532, CF725063, CD807508, CD545195, CA551968, CA550821, CA550193, CA550035, CA315530, BU921843, BU846958, BU709473, BU610785, BU512095, BI454614, BG171953, AA929358, AA463126, W54194, PXB00726P17a
205	81753	81753_26E	19027482_19027483	E	1/32 (3%)	Found in BU921843
205	81753	81753_27A	19027482_19027739	A	30/33 (90%)	Found in X69025, I1C0003F02, D130048D14, NM_011049, BC011069, BC013663, E970002P04, G830010N19, C230040J15, CO426864, CO425516, CO424564, CK619974, CF894407, CF725063, CD807508, CA551968, CA550821, CA550193, CA550035, BU709473, BU610785, BU512095, BU057964, BM948134, BI730470, BI454614, BG171953, W54194, PXB00726P17a
205	81753	81753_28E	19027485_19027486	E	1/32 (3%)	Found in BU921843
205	81753	81753_29A	19027485_19027742	A	1/33 (3%)	Found in AA165957
205	81753	81753_30S	19027738_19027739	S	1/32 (3%)	Found in AI640017
205	81753	81753_31S	19027741_19027742	S	1/32 (3%)	Found in AI640017
205	81753	81753_33C	19027862_19028068	C	32/32 (100%)	Found in X69025, I1C0003F02, D130048D14, NM_011049, BC011069, BC013663, E970002P04, G830010N19, C230040J15, X64606, CO426864, CO425516, CO424564, CK619974, CF894407, CF725063, CD561046, CD560667, CA551968, CA550821, CA550193, CA550035, BU512095, BU057964, BM948134, BI730470, BI454614, BI414020, BG171953, AI640017, AA165957, PXB00726P17a
205	81753	81753_34C	19028188_19028269	C	28/28 (100%)	Found in X69025, I1C0003F02, D130048D14, NM_011049, BC011069, BC013663, E970002P04, G830010N19, C230040J15, CO426864, CO425516, CK619974, CF725063, CD561046, CD560667, CB195806, CA551968, CA550193, BU512095, BU057964, BM948134, BI454614, BI414020, BI083237, BG802621, BF471437, AW701463, AW227297
205	81753	81753_35C	19028366_19028452	C	34/34 (100%)	Found in X69025, I1C0003F02, D130048D14, NM_011049, BC011069, BC013663, E970002P04, G830010N19, C230040J15, CO426864, CF725063, CD561046, CD560667, BG062682, CB195806, CB058544, CA550193, BU059238, BU057964, BQ714362, BQ556416, BM948134, BI525797, BI440229, BI454614, BI414020, BI083237, BG802621, BG795941, BG795017, BF471437, AW701463, AW227297, AA797021
205	81753	81753_36I	19028557_19028558	I	2/42 (4%)	Found in BG802621, BU059238
205	81753	81753_37A	19028557_19028643	A	40/42 (95%)	Found in X69025, I1C0003F02, D130048D14, NM_011049, BC011069, BC013663, E970002P04, G830010N19, C230040J15, CO426864, CF736669, CF725063, CD561046, CD560667, BG062682, CB195806, CB058544, CA550821, CA550035, BU057964, BQ946635, BQ714362, BQ556416, BM948134, BI730470, BI525797, BI454614, BI414020, BI157553, BI149924, BI083237, BG795941, BG795017, BF578514, BF471437, BF144787, AW701463, AI325848, A…
205	81753	81753_38I	19028683_19028684	I	1/39 (2%)	Found in BU059238
205	81753	81753_39AOL	19028683_19028777	A	1/37 (2%)	Found in BI730470	_19028779_19028842
205	81753	81753_40I	19028685_19028686	I	1/37 (2%)	Found in BU059238
205	81753	81753_41A	19028685_19028841	A	35/37 (94%)	Found in X69025, I1C0003F02, D130048D14, NM_011049, BC011069, BC013663, E970002P04, G830010N19, C230040J15, CF736669, CD561046, CD560667, BG062682, CB195806, CB058544, CA550035, BU152140, BQ946635, BQ714362, BM948134, BI525797, BI440229, BI454614, BI414020, BI157553, BI149924, BI083237, BG802621, BF471437, BF144787, AW701463, AW476405, AI325848, AA797021, AA543718
205	81753	81753_43IOL	19028779_19028780	I	1/37 (2%)	Found in BU059238	19028683_19028777_
205	81753	81753_44AOL	19028779_19028842	A	1/37 (2%)	Found in BI730470	19028683_19028777_
205	81753	81753_46C	19028931_19030172	C	31/31 (100%)	Found in X69025, I1C0003F02, D130048D14, NM_011049, BC011069, BC013663, E970002P04, G830010N19, C230040J15, CF736669, CD561046, CD560667, BG062682, CB195806, CB058544, BU152140, BQ946635, BM948134, BI525797, BI440229, BI454614, BI157553, BI149924, BI083237, BG802621, BF471437, BF144787, AL361272, AW476405, AI325848, AA797021
205	81753	81753_49A	19030249_19030330	A	26/27 (96%)	Found in X69025, I1C0003F02, D130048D14, NM_011049, BC011069, BC013663, E970002P04, G830010N19, C230040J15, CB195806, CB058544, CB058250, BU850694, BQ946635, BM506513, BI525797, BI440229, BI454614, BI331959, BI149924, BG802621, BF578514, AL361272, BE290789, AW476405, W50673
205	81753	81753_50A	19030249_19030951	A	1/27 (3%)	Found in BI157553
205	81753	81753_52AOL	19030301_19030328	A	1/28 (3%)	Found in BG867047	19029644_19030297_
	=====	=====
716	74186	74186	15	+
716	74186	74186_01A	80461159_80476108	A	1/18 (5%)	Found in CN667949
716	74186	74186_02A	80461159_80476198	A	17/18 (94%)	Found in BC054369, NM_025609, AB088136, BC041110, BC027054, CA896548, CA465068, PXB00101G13a, K3B30307P17T3, M1B30040I16T3, K5B30016B06T3, M1B30018P06T3, K4B30022K12T3, F7B30120C17T3, F4B30004J16T3, L6B30066P12T3, F8B30021P17T3
716	74186	74186_04C	80476334_80476658	C	27/27 (100%)	Found in BC054369, NM_025609, AB088136, BC041110, BC027054, CN667949, BX522119, CA947389, CA896548, CA893331, CA887608, CA543748, CA538791, CA465068, BU703027, BQ179703, BI101409, AW476560, AW321549, PXB00101G13a, M1B30040I16T3, K5B30016B06T3, M1B30018P06T3, K4B30022K12T3, F7B30120C17T3, F4B30004J16T3, L6B30066P12T3
716	74186	74186_05C	80476811_80477753	C	14/14 (100%)	Found in BC054369, NM_025609, CN667949, CA947389, CA538791, CA465068, BU703027, BQ179703, PXB00060O10a, M1B30040I16T3, M1B30018P06T3, K4B30022K12T3, F4B30004J16T3, L6B30066P12T3
716	74186	74186_06C	80477839_80478398	C	7/7 (100%)	Found in BC054369, NM_025609, CA465068, BU703027, BQ922049, BQ179703, M1B30040I16T3
716	74186	74186_07C	80478536_80480636	C	9/9 (100%)	Found in BC054369, NM_025609, BC041110, BC027054, CA319696, BU703027, BQ922049, BQ570233, BQ179703
716	74186	74186_08C	80480749_80481603	C	9/9 (100%)	Found in BC054369, NM_025609, BC041110, BC027054, CN538644, CA319696, BQ922049, BQ570233, BQ442448
[truncated: 15,468 more rows]
[truncated: 3 more columns]

## Sheet: junction sets
PREGID	junction_position	left	right	left set	right set
785	3_random	3	random
785	5101344_5152751	5101344	5152751	5101344_5152751 5101344_5153104	5101344_5152751
785	5101344_5153104	5101344	5153104	5101344_5152751 5101344_5153104	5101344_5153104
785	5153273_5154764	5153273	5154764	5153273_5154764 5153273_5154767	5153273_5154764
785	5153273_5154767	5153273	5154767	5153273_5154764 5153273_5154767	5153273_5154767
785	5154992_5154993	5154992	5154993	5154992_5154993 5154992_5155689	5154992_5154993
785	5154992_5155689	5154992	5155689	5154992_5154993 5154992_5155689	5154992_5155689 5155688_5155689
785	5155688_5155689	5155688	5155689	5155688_5155689	5154992_5155689 5155688_5155689
785	5155773_5155774	5155773	5155774	5155773_5155774 5155773_5156120	5155773_5155774
785	5155773_5156120	5155773	5156120	5155773_5155774 5155773_5156120	5155773_5156120
785	5156186_5156364	5156186	5156364	5156186_5156364	5156186_5156364
785	5207804_5208458	5207804	5208458	5207804_5208458	5207804_5208458
785	5208587_5208671	5208587	5208671	5208587_5208671	5208587_5208671
785	5208753_5208905	5208753	5208905	5208753_5208905	5208753_5208905
785	5208938_5208939	5208938	5208939	5208938_5208939 5208938_5208975	5208938_5208939
785	5208938_5208975	5208938	5208975	5208938_5208939 5208938_5208975	5208938_5208975 5208974_5208975
785	5208974_5208975	5208974	5208975	5208974_5208975	5208938_5208975 5208974_5208975
785	5208984_5208985	5208984	5208985	5208984_5208985 5208984_5209158	5208984_5208985
785	5208984_5209158	5208984	5209158	5208984_5208985 5208984_5209158	5208984_5209158
785	5209248_5209249	5209248	5209249	5209248_5209249 5209248_5209907	5209248_5209249
785	5209248_5209907	5209248	5209907	5209248_5209249 5209248_5209907	5209248_5209907
785	5211031_5211032	5211031	5211032	5211031_5211032 5211031_5211067	5211031_5211032
785	5211031_5211067	5211031	5211067	5211031_5211032 5211031_5211067	5211031_5211067 5211066_5211067
785	5211066_5211067	5211066	5211067	5211066_5211067	5211031_5211067 5211066_5211067
785	5211164_5211189	5211164	5211189	5211164_5211189	5211164_5211189
785	5211170_5211503	5211170	5211503	5211170_5211503	5211170_5211503 5211502_5211503
785	5211502_5211503	5211502	5211503	5211502_5211503	5211170_5211503 5211502_5211503
785	5211580_5212605	5211580	5212605	5211580_5212605 5211580_5212608	5211580_5212605
785	5211580_5212608	5211580	5212608	5211580_5212605 5211580_5212608	5211580_5212608
785	5212734_5212829	5212734	5212829	5212734_5212829	5212734_5212829
785	5212736_5212779	5212736	5212779	5212736_5212779 5212736_5212830	5212736_5212779
785	5212736_5212830	5212736	5212830	5212736_5212779 5212736_5212830	5212736_5212830
785	5212946_5212947	5212946	5212947	5212946_5212947 5212946_5213264	5212946_5212947
785	5212946_5213264	5212946	5213264	5212946_5212947 5212946_5213264	5212946_5213264
785	5212950_5212951	5212950	5212951	5212950_5212951 5212950_5213552 5212950_5213765	5212950_5212951
785	5212950_5213552	5212950	5213552	5212950_5212951 5212950_5213552 5212950_5213765	5212950_5213552
785	5212950_5213765	5212950	5213765	5212950_5212951 5212950_5213552 5212950_5213765	5212950_5213765 5213267_5213765 5213626_5213765
785	5213267_5213765	5213267	5213765	5213267_5213765	5212950_5213765 5213267_5213765 5213626_5213765
785	5213626_5213627	5213626	5213627	5213626_5213627 5213626_5213765	5213626_5213627
785	5213626_5213765	5213626	5213765	5213626_5213627 5213626_5213765	5212950_5213765 5213267_5213765 5213626_5213765
785	5213724_5213917	5213724	5213917	5213724_5213917	5213724_5213917
785	5213883_5214343	5213883	5214343	5213883_5214343	5213883_5214343 5214342_5214343
785	5213893_5214242	5213893	5214242	5213893_5214242 5213893_5214246	5213893_5214242
785	5213893_5214246	5213893	5214246	5213893_5214242 5213893_5214246	5213893_5214246
785	5214342_5214343	5214342	5214343	5214342_5214343	5213883_5214343 5214342_5214343
785	5214401_5214688	5214401	5214688	5214401_5214688 5214401_5215439	5214401_5214688
785	5214401_5215439	5214401	5215439	5214401_5214688 5214401_5215439	5214401_5215439 5214789_5215439
785	5214789_5215439	5214789	5215439	5214789_5215439	5214401_5215439 5214789_5215439
785	5215556_5215812	5215556	5215812	5215556_5215812	5215556_5215812
18	17	17	17
18	84737326_84737327	84737326	84737327	84737326_84737327 84737326_84737527	84737326_84737327
18	84737326_84737527	84737326	84737527	84737326_84737327 84737326_84737527	84737326_84737527
18	84738058_84745335	84738058	84745335	84738058_84745335 84738058_84924024	84738058_84745335
18	84738058_84924024	84738058	84924024	84738058_84745335 84738058_84924024	84738058_84924024
18	84745460_84746271	84745460	84746271	84745460_84746271	84745460_84746271
18	84924087_85044040	84924087	85044040	84924087_85044040	84924087_85044040
18	85044199_85045238	85044199	85045238	85044199_85045238	85044199_85045238
18	85045272_85046529	85045272	85046529	85045272_85046529	85045272_85046529
18	85046614_85051843	85046614	85051843	85046614_85051843	85046614_85051843
18	85051972_85057939	85051972	85057939	85051972_85057939	85051972_85057939
18	85058081_85060530	85058081	85060530	85058081_85060530	85058081_85060530 85060529_85060530
18	85060529_85060530	85060529	85060530	85060529_85060530	85058081_85060530 85060529_85060530
18	85060626_85063000	85060626	85063000	85060626_85063000	85060626_85063000
18	85065820_85132680	85065820	85132680	85065820_85132680	85065820_85132680
18	85132834_85195210	85132834	85195210	85132834_85195210	85132834_85195210
18	85195348_85200643	85195348	85200643	85195348_85200643	85195348_85200643
18	85200831_85205392	85200831	85205392	85200831_85205392	85200831_85205392
18	85205538_85229872	85205538	85229872	85205538_85229872	85205538_85229872
658	1	1	1
658	31214936_31215545	31214936	31215545	31214936_31215545	31214936_31215545
658	31215619_31215620	31215619	31215620	31215619_31215620 31215619_31216149	31215619_31215620
658	31215619_31216149	31215619	31216149	31215619_31215620 31215619_31216149	31215619_31216149
658	31215621_31215622	31215621	31215622	31215621_31215622 31215621_31216152	31215621_31215622
658	31215621_31216152	31215621	31216152	31215621_31215622 31215621_31216152	31215621_31216152
658	31216279_31216551	31216279	31216551	31216279_31216551	31216279_31216551
658	31216643_31217651	31216643	31217651	31216643_31217651	31216643_31217651 31217650_31217651
658	31217650_31217651	31217650	31217651	31217650_31217651	31216643_31217651 31217650_31217651
658	31218249_31218309	31218249	31218309	31218249_31218309 31218249_31221162	31218249_31218309
658	31218249_31221162	31218249	31221162	31218249_31218309 31218249_31221162	31218249_31221162 31218252_31221162 31218963_31221162
658	31218252_31220610	31218252	31220610	31218252_31220610 31218252_31221162	31218252_31220610
658	31218252_31221162	31218252	31221162	31218252_31220610 31218252_31221162	31218249_31221162 31218252_31221162 31218963_31221162
658	31218963_31221162	31218963	31221162	31218963_31221162	31218249_31221162 31218252_31221162 31218963_31221162
25	3	3	3
25	143355150_143372114	143355150	143372114	143355150_143372114	143355150_143372114 143372113_143372114
25	143355443_143355532	143355443	143355532	143355443_143355532	143355443_143355532
25	143355612_143355613	143355612	143355613	143355612_143355613 143355612_143355817	143355612_143355613
25	143355612_143355817	143355612	143355817	143355612_143355613 143355612_143355817	143355612_143355817
25	143355924_143360332	143355924	143360332	143355924_143360332	143355924_143360332
25	143360474_143361234	143360474	143361234	143360474_143361234	143360474_143361234
25	143361310_143362469	143361310	143362469	143361310_143362469	143361310_143362469 143361520_143362469
25	143361520_143362469	143361520	143362469	143361520_143362469	143361310_143362469 143361520_143362469
25	143362531_143362662	143362531	143362662	143362531_143362662 143362531_143364983	143362531_143362662
25	143362531_143364983	143362531	143364983	143362531_143362662 143362531_143364983	143362531_143364983
25	143362664_143364986	143362664	143364986	143362664_143364986	143362664_143364986
25	143365155_143368842	143365155	143368842	143365155_143368842	143365155_143368842
25	143365159_143370790	143365159	143370790	143365159_143370790	143365159_143370790 143366296_143370790
25	143366296_143370790	143366296	143370790	143366296_143370790	143365159_143370790 143366296_143370790
25	143370881_143370959	143370881	143370959	143370881_143370959	143370881_143370959
25	143371034_143371141	143371034	143371141	143371034_143371141	143371034_143371141
25	143371271_143371678	143371271	143371678	143371271_143371678	143371271_143371678
25	143371751_143371752	143371751	143371752	143371751_143371752 143371751_143372008	143371751_143371752
25	143371751_143372008	143371751	143372008	143371751_143371752 143371751_143372008	143371751_143372008 143371804_143372008
25	143371804_143372008	143371804	143372008	143371804_143372008	143371751_143372008 143371804_143372008
25	143372113_143372114	143372113	143372114	143372113_143372114	143355150_143372114 143372113_143372114
25	143372182_143372844	143372182	143372844	143372182_143372844	143372182_143372844
25	143372915_143373228	143372915	143373228	143372915_143373228	143372915_143373228
25	143372919_143373231	143372919	143373231	143372919_143373231	143372919_143373231
25	143373374_143381853	143373374	143381853	143373374_143381853 143373374_143382835	143373374_143381853
25	143373374_143382835	143373374	143382835	143373374_143381853 143373374_143382835	143373374_143382835 143381962_143382835 143382834_143382835
25	143381962_143382835	143381962	143382835	143381962_143382835	143373374_143382835 143381962_143382835 143382834_143382835
25	143382834_143382835	143382834	143382835	143382834_143382835	143373374_143382835 143381962_143382835 143382834_143382835
25	143383020_143390423	143383020	143390423	143383020_143390423	143383020_143390423
25	143390636_143390726	143390636	143390726	143390636_143390726	143390636_143390726
25	143401343_143414986	143401343	143414986	143401343_143414986 143401343_143443273	143401343_143414986
25	143401343_143443273	143401343	143443273	143401343_143414986 143401343_143443273	143401343_143443273 143415286_143443273
25	143415202_143415203	143415202	143415203	143415202_143415203 143415202_143415236	143415202_143415203
25	143415202_143415236	143415202	143415236	143415202_143415203 143415202_143415236	143415202_143415236 143415235_143415236
25	143415235_143415236	143415235	143415236	143415235_143415236	143415202_143415236 143415235_143415236
25	143415286_143443273	143415286	143443273	143415286_143443273	143401343_143443273 143415286_143443273
25	143443456_143443542	143443456	143443542	143443456_143443542	143443456_143443542 143443541_143443542
25	143443541_143443542	143443541	143443542	143443541_143443542	143443456_143443542 143443541_143443542
679	10	10	10
679	122455620_122455621	122455620	122455621	122455620_122455621 122455620_122455664	122455620_122455621
679	122455620_122455664	122455620	122455664	122455620_122455621 122455620_122455664	122455620_122455664
679	122559103_122580528	122559103	122580528	122559103_122580528	122559103_122580528
679	122580689_122580690	122580689	122580690	122580689_122580690 122580689_122580746	122580689_122580690
679	122580689_122580746	122580689	122580746	122580689_122580690 122580689_122580746	122580689_122580746
679	122580872_122592721	122580872	122592721	122580872_122592721	122580872_122592721 122592720_122592721
679	122592720_122592721	122592720	122592721	122592720_122592721	122580872_122592721 122592720_122592721
679	122592833_122596920	122592833	122596920	122592833_122596920 122592833_122636695	122592833_122596920
679	122592833_122636695	122592833	122636695	122592833_122596920 122592833_122636695	122592833_122636695
679	122636779_122658036	122636779	122658036	122636779_122658036	122636779_122658036
679	122675641_122684104	122675641	122684104	122675641_122684104	122675641_122684104
679	122684167_122687461	122684167	122687461	122684167_122687461	122684167_122687461
679	122687568_122700909	122687568	122700909	122687568_122700909	122687568_122700909
679	122701060_122701061	122701060	122701061	122701060_122701061 122701060_122720776	122701060_122701061
679	122701060_122720776	122701060	122720776	122701060_122701061 122701060_122720776	122701060_122720776
183	9	9	9
183	120956800_120958423	120956800	120958423	120956800_120958423	120956800_120958423
183	120958484_120961851	120958484	120961851	120958484_120961851	120958484_120961851 120960062_120961851 120960062_120961851
183	120960062_120961851	120960062	120961851	120960062_120961851 120960062_120961851	120958484_120961851 120960062_120961851 120960062_120961851
183	120961936_121039540	120961936	121039540	120961936_121039540	120961936_121039540 120961976_121039540
183	120961976_121039540	120961976	121039540	120961976_121039540	120961936_121039540 120961976_121039540
183	121039725_121039726	121039725	121039726	121039725_121039726 121039725_121067075	121039725_121039726
183	121039725_121067075	121039725	121067075	121039725_121039726 121039725_121067075	121039725_121067075 121067074_121067075
183	121067074_121067075	121067074	121067075	121067074_121067075	121039725_121067075 121067074_121067075
183	121067173_121074326	121067173	121074326	121067173_121074326 121067173_121074326	121067173_121074326 121067173_121074326
183	121074492_121097126	121074492	121097126	121074492_121097126 121074492_121097126	121074492_121097126 121097125_121097126 121074492_121097126
183	121097125_121097126	121097125	121097126	121097125_121097126	121074492_121097126 121097125_121097126 121074492_121097126
183	121097231_121101252	121097231	121101252	121097231_121101252 121097231_121101870 121097231_121120300	121097231_121101252
183	121097231_121101870	121097231	121101870	121097231_121101252 121097231_121101870 121097231_121120300	121097231_121101870
183	121097231_121120300	121097231	121120300	121097231_121101252 121097231_121101870 121097231_121120300	121097231_121120300 121102056_121120300
183	121102056_121102057	121102056	121102057	121102056_121102057 121102056_121120300	121102056_121102057
183	121102056_121120300	121102056	121120300	121102056_121102057 121102056_121120300	121097231_121120300 121102056_121120300
183	121120348_121135743	121120348	121135743	121120348_121135743	121120348_121135743
183	121135835_121138896	121135835	121138896	121135835_121138896	121135835_121138896
183	121139040_121139244	121139040	121139244	121139040_121139244	121139040_121139244
183	121139295_121145999	121139295	121145999	121139295_121145999	121139295_121145999
183	121146093_121146187	121146093	121146187	121146093_121146187	121146093_121146187
183	121146238_121151007	121146238	121151007	121146238_121151007	121146238_121151007 121151006_121151007
183	121151006_121151007	121151006	121151007	121151006_121151007	121146238_121151007 121151006_121151007
183	121151063_121151200	121151063	121151200	121151063_121151200	121151063_121151200
183	121151321_121154301	121151321	121154301	121151321_121154301	121151321_121154301
183	121154434_121162215	121154434	121162215	121154434_121162215	121154434_121162215
183	121162342_121181919	121162342	121181919	121162342_121181919	121162342_121181919
183	121186656_121186874	121186656	121186874	121186656_121186874 121186656_121198579	121186656_121186874
183	121186656_121198579	121186656	121198579	121186656_121186874 121186656_121198579	121186656_121198579
183	121198662_121202014	121198662	121202014	121198662_121202014	121198662_121202014
183	121202121_121242832	121202121	121242832	121202121_121242832	121202121_121242832
183	121242910_121245349	121242910	121245349	121242910_121245349 121242910_121247392	121242910_121245349
183	121242910_121247392	121242910	121247392	121242910_121245349 121242910_121247392	121242910_121247392 121245377_121247392
183	121245377_121247392	121245377	121247392	121245377_121247392	121242910_121247392 121245377_121247392
183	121247438_121249329	121247438	121249329	121247438_121249329	121247438_121249329
183	121249510_121251120	121249510	121251120	121249510_121251120	121249510_121251120
183	121251180_121253584	121251180	121253584	121251180_121253584	121251180_121253584
183	121253688_121254767	121253688	121254767	121253688_121254767	121253688_121254767
183	121254863_121255548	121254863	121255548	121254863_121255548	121254863_121255548
183	121255617_121255769	121255617	121255769	121255617_121255769	121255617_121255769
183	121255887_121257199	121255887	121257199	121255887_121257199	121255887_121257199
183	121270970_121275260	121270970	121275260	121270970_121275260	121270970_121275260
399	13	13	13
399	51630801_51644743	51630801	51644743	51630801_51644743	51630801_51644743
399	51645199_51646242	51645199	51646242	51645199_51646242	51645199_51646242
399	51646402_51654748	51646402	51654748	51646402_51654748	51646402_51654748
399	51654886_51656627	51654886	51656627	51654886_51656627	51654886_51656627
399	51656708_51657192	51656708	51657192	51656708_51657192	51656708_51657192
399	51657223_51657224	51657223	51657224	51657223_51657224 51657223_51658655 51657223_51665606	51657223_51657224
399	51657223_51658655	51657223	51658655	51657223_51657224 51657223_51658655 51657223_51665606	51657223_51658655
399	51657223_51665606	51657223	51665606	51657223_51657224 51657223_51658655 51657223_51665606	51657223_51665606 51658723_51665606
399	51658723_51665606	51658723	51665606	51658723_51665606	51657223_51665606 51658723_51665606
399	51665693_51666837	51665693	51666837	51665693_51666837	51665693_51666837
399	51667014_51672190	51667014	51672190	51667014_51672190	51667014_51672190
399	51672399_51674757	51672399	51674757	51672399_51674757	51672399_51674757
399	51674946_51676017	51674946	51676017	51674946_51676017	51674946_51676017
399	51676157_51677192	51676157	51677192	51676157_51677192	51676157_51677192
399	51677304_51677305	51677304	51677305	51677304_51677305 51677304_51679875	51677304_51677305
399	51677304_51679875	51677304	51679875	51677304_51677305 51677304_51679875	51677304_51679875
504	5	5	5
504	21894081_21894507	21894081	21894507	21894081_21894507	21894081_21894507 21894506_21894507
504	21894506_21894507	21894506	21894507	21894506_21894507	21894081_21894507 21894506_21894507
504	21894987_21901219	21894987	21901219	21894987_21901219	21894987_21901219 21901218_21901219
504	21901218_21901219	21901218	21901219	21901218_21901219	21894987_21901219 21901218_21901219
504	21901311_21901901	21901311	21901901	21901311_21901901	21901311_21901901
504	21901970_21905683	21901970	21905683	21901970_21905683	21901970_21905683
504	21905790_21905886	21905790	21905886	21905790_21905886	21905790_21905886
504	21905986_21905987	21905986	21905987	21905986_21905987 21905986_21911415	21905986_21905987
504	21905986_21911415	21905986	21911415	21905986_21905987 21905986_21911415	21905986_21911415
504	21911882_21912763	21911882	21912763	21911882_21912763	21911882_21912763
504	21912926_21912954	21912926	21912954	21912926_21912954	21912926_21912954 21912953_21912954
504	21912953_21912954	21912953	21912954	21912953_21912954	21912926_21912954 21912953_21912954
504	21913012_21914057	21913012	21914057	21913012_21914057 21913012_21915164	21913012_21914057
504	21913012_21915164	21913012	21915164	21913012_21914057 21913012_21915164	21913012_21915164 21914082_21915164
504	21914082_21915164	21914082	21915164	21914082_21915164 21914082_21915191	21913012_21915164 21914082_21915164
504	21914082_21915191	21914082	21915191	21914082_21915164 21914082_21915191	21914082_21915191
504	21915329_21927642	21915329	21927642	21915329_21927642	21915329_21927642
504	21927748_21932790	21927748	21932790	21927748_21932790	21927748_21932790 21932789_21932790
504	21927770_21928376	21927770	21928376	21927770_21928376	21927770_21928376
504	21932789_21932790	21932789	21932790	21932789_21932790	21927748_21932790 21932789_21932790
504	21932877_21934247	21932877	21934247	21932877_21934247	21932877_21934247
504	21934334_21935722	21934334	21935722	21934334_21935722	21934334_21935722
504	21935830_21952381	21935830	21952381	21935830_21952381	21935830_21952381 21952380_21952381
504	21952380_21952381	21952380	21952381	21952380_21952381	21935830_21952381 21952380_21952381
504	21952532_22003594	21952532	22003594	21952532_22003594 21952532_22011320 21952532_22062987 21952532_22071646	21952532_22003594
504	21952532_22011320	21952532	22011320	21952532_22003594 21952532_22011320 21952532_22062987 21952532_22071646	21952532_22011320
504	21952532_22062987	21952532	22062987	21952532_22003594 21952532_22011320 21952532_22062987 21952532_22071646	21952532_22062987 22003657_22062987 22011393_22062987 22016744_22062987
504	21952532_22071646	21952532	22071646	21952532_22003594 21952532_22011320 21952532_22062987 21952532_22071646	21952532_22071646 22003657_22071646 22016744_22071646
504	21952535_22003597	21952535	22003597	21952535_22003597	21952535_22003597
504	22003657_22003658	22003657	22003658	22003657_22003658 22003657_22016599 22003657_22062987 22003657_22071646	22003657_22003658
504	22003657_22016599	22003657	22016599	22003657_22003658 22003657_22016599 22003657_22062987 22003657_22071646	22003657_22016599
504	22003657_22062987	22003657	22062987	22003657_22003658 22003657_22016599 22003657_22062987 22003657_22071646	21952532_22062987 22003657_22062987 22011393_22062987 22016744_22062987
504	22003657_22071646	22003657	22071646	22003657_22003658 22003657_22016599 22003657_22062987 22003657_22071646	21952532_22071646 22003657_22071646 22016744_22071646
504	22011393_22062987	22011393	22062987	22011393_22062987	21952532_22062987 22003657_22062987 22011393_22062987 22016744_22062987
504	22016744_22062987	22016744	22062987	22016744_22062987 22016744_22071646	21952532_22062987 22003657_22062987 22011393_22062987 22016744_22062987
504	22016744_22071646	22016744	22071646	22016744_22062987 22016744_22071646	21952532_22071646 22003657_22071646 22016744_22071646
504	22063041_22063125	22063041	22063125	22063041_22063125 22063041_22063328 22063041_22063581	22063041_22063125
504	22063041_22063328	22063041	22063328	22063041_22063125 22063041_22063328 22063041_22063581	22063041_22063328
504	22063041_22063581	22063041	22063581	22063041_22063125 22063041_22063328 22063041_22063581	22063041_22063581
504	22063196_22063197	22063196	22063197	22063196_22063197 22063196_22063365	22063196_22063197
504	22063196_22063365	22063196	22063365	22063196_22063197 22063196_22063365	22063196_22063365
665	1	1	1
665	172755531_172756321	172755531	172756321	172755531_172756321	172755531_172756321
156	4	4	4
156	132731229_132731240	132731229	132731240	132731229_132731240	132731229_132731240 132731239_132731240
156	132731239_132731240	132731239	132731240	132731239_132731240	132731229_132731240 132731239_132731240
156	132733742_132738872	132733742	132738872	132733742_132738872 132733742_132739154	132733742_132738872 132734167_132738872 132738871_132738872
156	132733742_132739154	132733742	132739154	132733742_132738872 132733742_132739154	132733742_132739154 132739153_132739154
156	132734167_132738872	132734167	132738872	132734167_132738872	132733742_132738872 132734167_132738872 132738871_132738872
156	132738871_132738872	132738871	132738872	132738871_132738872	132733742_132738872 132734167_132738872 132738871_132738872
156	132739153_132739154	132739153	132739154	132739153_132739154	132733742_132739154 132739153_132739154
156	132739169_132741024	132739169	132741024	132739169_132741024	132739169_132741024
156	132739173_132741787	132739173	132741787	132739173_132741787 132739173_132742253	132739173_132741787
156	132739173_132742253	132739173	132742253	132739173_132741787 132739173_132742253	132739173_132742253
717	5	5	5
717	119798282_119798283	119798282	119798283	119798282_119798283 119798282_119798630	119798282_119798283
717	119798282_119798630	119798282	119798630	119798282_119798283 119798282_119798630	119798282_119798630
717	119798785_119822054	119798785	119822054	119798785_119822054	119798785_119822054 119809769_119822054
717	119809769_119822054	119809769	119822054	119809769_119822054	119798785_119822054 119809769_119822054
717	119822233_119827518	119822233	119827518	119822233_119827518	119822233_119827518
717	119827716_119831035	119827716	119831035	119827716_119831035	119827716_119831035
717	119831158_119833638	119831158	119833638	119831158_119833638	119831158_119833638
717	119833768_119834744	119833768	119834744	119833768_119834744	119833768_119834744
235	10	10	10
235	80013605_80013606	80013605	80013606	80013605_80013606 80013605_80013616	80013605_80013606
235	80013605_80013616	80013605	80013616	80013605_80013606 80013605_80013616	80013605_80013616
235	80013961_80022047	80013961	80022047	80013961_80022047	80013961_80022047 80014152_80022047
235	80014152_80014910	80014152	80014910	80014152_80014910 80014152_80022047	80014152_80014910
235	80014152_80022047	80014152	80022047	80014152_80014910 80014152_80022047	80013961_80022047 80014152_80022047
235	80022130_80022724	80022130	80022724	80022130_80022724	80022130_80022724 80022723_80022724
235	80022723_80022724	80022723	80022724	80022723_80022724	80022130_80022724 80022723_80022724
235	80022813_80023278	80022813	80023278	80022813_80023278 80022813_80023320	80022813_80023278
235	80022813_80023320	80022813	80023320	80022813_80023278 80022813_80023320	80022813_80023320
235	80023409_80023410	80023409	80023410	80023409_80023410 80023409_80023478	80023409_80023410
235	80023409_80023478	80023409	80023478	80023409_80023410 80023409_80023478	80023409_80023478 80023410_80023478
235	80023410_80023411	80023410	80023411	80023410_80023411 80023410_80023478	80023410_80023411
235	80023410_80023478	80023410	80023478	80023410_80023411 80023410_80023478	80023409_80023478 80023410_80023478
235	80023614_80023899	80023614	80023899	80023614_80023899	80023614_80023899 80023898_80023899
235	80023898_80023899	80023898	80023899	80023898_80023899	80023614_80023899 80023898_80023899
235	80024025_80024216	80024025	80024216	80024025_80024216	80024025_80024216
235	80024026_80024290	80024026	80024290	80024026_80024290	80024026_80024290
235	80024221_80024296	80024221	80024296	80024221_80024296	80024221_80024296
235	80024347_80025149	80024347	80025149	80024347_80025149 80024347_80025203	80024347_80025149
235	80024347_80025203	80024347	80025203	80024347_80025149 80024347_80025203	80024347_80025203 80025202_80025203
235	80025202_80025203	80025202	80025203	80025202_80025203	80024347_80025203 80025202_80025203
235	80025345_80025636	80025345	80025636	80025345_80025636 80025345_80027150	80025345_80025636
235	80025345_80027150	80025345	80027150	80025345_80025636 80025345_80027150	80025345_80027150 80026945_80027150
235	80025348_80025740	80025348	80025740	80025348_80025740	80025348_80025740
235	80025742_80025743	80025742	80025743	80025742_80025743 80025742_80027155	80025742_80025743
235	80025742_80027155	80025742	80027155	80025742_80025743 80025742_80027155	80025742_80027155
235	80026945_80027150	80026945	80027150	80026945_80027150	80025345_80027150 80026945_80027150
235	80027356_80027501	80027356	80027501	80027356_80027501	80027356_80027501
219	10	10	10
219	40214405_40269157	40214405	40269157	40214405_40269157	40214405_40269157 40224503_40269157
219	40224503_40269157	40224503	40269157	40224503_40269157 40224503_40309310	40214405_40269157 40224503_40269157
219	40224503_40309310	40224503	40309310	40224503_40269157 40224503_40309310	40224503_40309310 40269232_40309310
219	40269232_40309310	40269232	40309310	40269232_40309310	40224503_40309310 40269232_40309310
219	40309420_40311078	40309420	40311078	40309420_40311078	40309420_40311078
219	40311218_40329678	40311218	40329678	40311218_40329678 40311218_40342488	40311218_40329678
219	40311218_40342488	40311218	40342488	40311218_40329678 40311218_40342488	40311218_40342488 40329735_40342488
219	40329735_40342488	40329735	40342488	40329735_40342488 40329735_40345429	40311218_40342488 40329735_40342488
219	40329735_40345429	40329735	40345429	40329735_40342488 40329735_40345429	40329735_40345429 40342619_40345429
219	40342619_40345429	40342619	40345429	40342619_40345429	40329735_40345429 40342619_40345429
219	40345572_40345736	40345572	40345736	40345572_40345736	40345572_40345736
219	40345805_40351419	40345805	40351419	40345805_40351419	40345805_40351419
219	40351491_40352007	40351491	40352007	40351491_40352007	40351491_40352007
219	40352104_40352739	40352104	40352739	40352104_40352739	40352104_40352739
219	40352817_40353552	40352817	40353552	40352817_40353552	40352817_40353552 40352895_40353552
219	40352895_40353552	40352895	40353552	40352895_40353552	40352817_40353552 40352895_40353552
219	40353818_40355525	40353818	40355525	40353818_40355525	40353818_40355525
51	4	4	4
51	114653975_114654288	114653975	114654288	114653975_114654288	114653975_114654288 114653978_114654288
51	114653978_114654288	114653978	114654288	114653978_114654288	114653975_114654288 114653978_114654288
51	114654481_114654566	114654481	114654566	114654481_114654566 114654481_114654585	114654481_114654566
51	114654481_114654585	114654481	114654585	114654481_114654566 114654481_114654585	114654481_114654585
51	114654702_114655145	114654702	114655145	114654702_114655145	114654702_114655145
51	114655267_114655457	114655267	114655457	114655267_114655457	114655267_114655457 114655456_114655457
51	114655456_114655457	114655456	114655457	114655456_114655457	114655267_114655457 114655456_114655457
51	114655595_114655596	114655595	114655596	114655595_114655596 114655595_114656098	114655595_114655596
51	114655595_114656098	114655595	114656098	114655595_114655596 114655595_114656098	114655595_114656098 114655683_114656098
51	114655683_114656098	114655683	114656098	114655683_114656098	114655595_114656098 114655683_114656098
51	114656292_114656389	114656292	114656389	114656292_114656389	114656292_114656389
51	114656663_114656855	114656663	114656855	114656663_114656855	114656663_114656855
51	114657009_114657320	114657009	114657320	114657009_114657320 114657009_114657383	114657009_114657320
51	114657009_114657383	114657009	114657383	114657009_114657320 114657009_114657383	114657009_114657383
51	114657429_114657569	114657429	114657569	114657429_114657569	114657429_114657569
51	114657691_114657932	114657691	114657932	114657691_114657932	114657691_114657932
51	114658033_114658494	114658033	114658494	114658033_114658494	114658033_114658494
51	114658659_114659334	114658659	114659334	114658659_114659334	114658659_114659334
51	114659466_114660448	114659466	114660448	114659466_114660448	114659466_114660448
51	114660586_114661464	114660586	114661464	114660586_114661464	114660586_114661464
51	114661647_114661648	114661647	114661648	114661647_114661648 114661647_114662104	114661647_114661648
51	114661647_114662104	114661647	114662104	114661647_114661648 114661647_114662104	114661647_114662104 114661672_114662104
51	114661672_114661673	114661672	114661673	114661672_114661673 114661672_114662104	114661672_114661673
51	114661672_114662104	114661672	114662104	114661672_114661673 114661672_114662104	114661647_114662104 114661672_114662104
51	114662189_114662618	114662189	114662618	114662189_114662618	114662189_114662618
51	114662679_114662741	114662679	114662741	114662679_114662741 114662679_114663350	114662679_114662741
51	114662679_114663350	114662679	114663350	114662679_114662741 114662679_114663350	114662679_114663350
51	114662744_114663353	114662744	114663353	114662744_114663353	114662744_114663353
51	114663482_114665400	114663482	114665400	114663482_114665400	114663482_114665400
51	114665501_114667905	114665501	114667905	114665501_114667905	114665501_114667905
51	114668114_114671714	114668114	114671714	114668114_114671714	114668114_114671714
51	114671789_114673250	114671789	114673250	114671789_114673250	114671789_114673250
51	114673359_114673360	114673359	114673360	114673359_114673360 114673359_114673431	114673359_114673360
51	114673359_114673431	114673359	114673431	114673359_114673360 114673359_114673431	114673359_114673431
51	114673404_114676032	114673404	114676032	114673404_114676032	114673404_114676032
51	114676110_114676111	114676110	114676111	114676110_114676111 114676110_114679054 114676110_114683063	114676110_114676111
51	114676110_114679054	114676110	114679054	114676110_114676111 114676110_114679054 114676110_114683063	114676110_114679054
51	114676110_114683063	114676110	114683063	114676110_114676111 114676110_114679054 114676110_114683063	114676110_114683063 114679074_114683063
51	114679074_114683063	114679074	114683063	114679074_114683063	114676110_114683063 114679074_114683063
51	114683138_114698614	114683138	114698614	114683138_114698614	114683138_114698614
51	114698705_114714377	114698705	114714377	114698705_114714377 114698705_114737244	114698705_114714377
51	114698705_114737244	114698705	114737244	114698705_114714377 114698705_114737244	114698705_114737244 114714425_114737244
51	114714425_114737244	114714425	114737244	114714425_114737244	114698705_114737244 114714425_114737244
51	114737272_114751004	114737272	114751004	114737272_114751004	114737272_114751004 114737275_114751004
51	114737275_114751004	114737275	114751004	114737275_114751004 114737275_114752415 114737275_114776047	114737272_114751004 114737275_114751004
51	114737275_114752415	114737275	114752415	114737275_114751004 114737275_114752415 114737275_114776047	114737275_114752415
51	114737275_114776047	114737275	114776047	114737275_114751004 114737275_114752415 114737275_114776047	114737275_114776047
51	114776189_114781085	114776189	114781085	114776189_114781085	114776189_114781085
51	114781232_114809377	114781232	114809377	114781232_114809377	114781232_114809377
12	7	7	7
12	16529242_16546015	16529242	16546015	16529242_16546015 16529242_16553486	16529242_16546015 16529802_16546015 16530192_16546015 16530947_16546015 16534646_16546015 16543329_16546015 16544797_16546015 16545307_16546015 16545504_16546015
12	16529242_16553486	16529242	16553486	16529242_16546015 16529242_16553486	16529242_16553486 16546145_16553486 16553400_16553486
12	16529802_16546015	16529802	16546015	16529802_16546015	16529242_16546015 16529802_16546015 16530192_16546015 16530947_16546015 16534646_16546015 16543329_16546015 16544797_16546015 16545307_16546015 16545504_16546015
12	16530192_16546015	16530192	16546015	16530192_16546015	16529242_16546015 16529802_16546015 16530192_16546015 16530947_16546015 16534646_16546015 16543329_16546015 16544797_16546015 16545307_16546015 16545504_16546015
12	16530947_16546015	16530947	16546015	16530947_16546015	16529242_16546015 16529802_16546015 16530192_16546015 16530947_16546015 16534646_16546015 16543329_16546015 16544797_16546015 16545307_16546015 16545504_16546015
12	16534646_16546015	16534646	16546015	16534646_16546015	16529242_16546015 16529802_16546015 16530192_16546015 16530947_16546015 16534646_16546015 16543329_16546015 16544797_16546015 16545307_16546015 16545504_16546015
12	16543329_16544635	16543329	16544635	16543329_16544635 16543329_16546015	16543329_16544635
12	16543329_16546015	16543329	16546015	16543329_16544635 16543329_16546015	16529242_16546015 16529802_16546015 16530192_16546015 16530947_16546015 16534646_16546015 16543329_16546015 16544797_16546015 16545307_16546015 16545504_16546015
12	16544794_16546013	16544794	16546013	16544794_16546013	16544794_16546013
12	16544797_16546015	16544797	16546015	16544797_16546015	16529242_16546015 16529802_16546015 16530192_16546015 16530947_16546015 16534646_16546015 16543329_16546015 16544797_16546015 16545307_16546015 16545504_16546015
12	16545307_16546015	16545307	16546015	16545307_16546015	16529242_16546015 16529802_16546015 16530192_16546015 16530947_16546015 16534646_16546015 16543329_16546015 16544797_16546015 16545307_16546015 16545504_16546015
12	16545504_16546015	16545504	16546015	16545504_16546015	16529242_16546015 16529802_16546015 16530192_16546015 16530947_16546015 16534646_16546015 16543329_16546015 16544797_16546015 16545307_16546015 16545504_16546015
12	16546145_16552992	16546145	16552992	16546145_16552992 16546145_16553486 16546145_16555454	16546145_16552992
12	16546145_16553486	16546145	16553486	16546145_16552992 16546145_16553486 16546145_16555454	16529242_16553486 16546145_16553486 16553400_16553486
12	16546145_16555454	16546145	16555454	16546145_16552992 16546145_16553486 16546145_16555454	16546145_16555454 16553549_16555454 16553614_16555454
12	16553400_16553486	16553400	16553486	16553400_16553486	16529242_16553486 16546145_16553486 16553400_16553486
12	16553513_16553514	16553513	16553514	16553513_16553514 16553513_16555451	16553513_16553514
12	16553513_16555451	16553513	16555451	16553513_16553514 16553513_16555451	16553513_16555451
12	16553549_16553550	16553549	16553550	16553549_16553550 16553549_16555454	16553549_16553550
12	16553549_16555454	16553549	16555454	16553549_16553550 16553549_16555454	16546145_16555454 16553549_16555454 16553614_16555454
12	16553614_16555454	16553614	16555454	16553614_16555454	16546145_16555454 16553549_16555454 16553614_16555454
12	16555528_16555529	16555528	16555529	16555528_16555529 16555528_16575598	16555528_16555529
12	16555528_16575598	16555528	16575598	16555528_16555529 16555528_16575598	16555528_16575598
12	16555565_16566031	16555565	16566031	16555565_16566031	16555565_16566031 16566030_16566031
12	16555566_16555733	16555566	16555733	16555566_16555733	16555566_16555733
12	16566030_16566031	16566030	16566031	16566030_16566031	16555565_16566031 16566030_16566031
12	16566184_16566490	16566184	16566490	16566184_16566490	16566184_16566490
12	16566621_16569614	16566621	16569614	16566621_16569614	16566621_16569614
12	16569679_16570395	16569679	16570395	16569679_16570395	16569679_16570395
12	16570463_16571758	16570463	16571758	16570463_16571758	16570463_16571758
12	16571880_16573505	16571880	16573505	16571880_16573505	16571880_16573505
12	16573633_16573730	16573633	16573730	16573633_16573730 16573633_16573829	16573633_16573730
12	16573633_16573829	16573633	16573829	16573633_16573730 16573633_16573829	16573633_16573829 16573828_16573829
12	16573828_16573829	16573828	16573829	16573828_16573829	16573633_16573829 16573828_16573829
12	16573944_16574389	16573944	16574389	16573944_16574389	16573944_16574389
12	16574476_16574558	16574476	16574558	16574476_16574558	16574476_16574558
12	16574660_16574661	16574660	16574661	16574660_16574661 16574660_16575528	16574660_16574661
12	16574660_16575528	16574660	16575528	16574660_16574661 16574660_16575528	16574660_16575528
12	16576559_16576660	16576559	16576660	16576559_16576660	16576559_16576660
12	16576845_16576846	16576845	16576846	16576845_16576846 16576845_16576955	16576845_16576846
12	16576845_16576955	16576845	16576955	16576845_16576846 16576845_16576955	16576845_16576955
779	6	6	6
779	5210882_5211968	5210882	5211968	5210882_5211968	5210882_5211968
779	5212081_5212354	5212081	5212354	5212081_5212354	5212081_5212354
779	5212464_5212669	5212464	5212669	5212464_5212669	5212464_5212669
779	5212767_5214425	5212767	5214425	5212767_5214425	5212767_5214425
779	5214501_5216360	5214501	5216360	5214501_5216360	5214501_5216360
779	5216437_5216881	5216437	5216881	5216437_5216881	5216437_5216881
779	5216967_5217120	5216967	5217120	5216967_5217120	5216967_5217120
779	5217304_5217996	5217304	5217996	5217304_5217996	5217304_5217996
779	5218067_5220180	5218067	5220180	5218067_5220180	5218067_5220180
779	5220321_5221323	5220321	5221323	5220321_5221323	5220321_5221323
779	5220322_5221325	5220322	5221325	5220322_5221325	5220322_5221325
60	2	2	2
60	172420099_172420199	172420099	172420199	172420099_172420199	172420099_172420199
60	172420332_172430152	172420332	172430152	172420332_172430152	172420332_172430152 172430151_172430152
60	172420373_172422859	172420373	172422859	172420373_172422859 172420373_172422873	172420373_172422859
60	172420373_172422873	172420373	172422873	172420373_172422859 172420373_172422873	172420373_172422873
60	172423021_172423022	172423021	172423022	172423021_172423022 172423021_172425893	172423021_172423022
60	172423021_172425893	172423021	172425893	172423021_172423022 172423021_172425893	172423021_172425893
60	172426029_172426714	172426029	172426714	172426029_172426714 172426029_172426715	172426029_172426714
60	172426029_172426715	172426029	172426715	172426029_172426714 172426029_172426715	172426029_172426715
60	172426031_172426716	172426031	172426716	172426031_172426716	172426031_172426716
60	172426907_172427057	172426907	172427057	172426907_172427057 172426907_172427560	172426907_172427057
60	172426907_172427560	172426907	172427560	172426907_172427057 172426907_172427560	172426907_172427560
60	172427060_172427563	172427060	172427563	172427060_172427563	172427060_172427563
60	172427614_172430040	172427614	172430040	172427614_172430040	172427614_172430040 172429823_172430040 172430039_172430040
60	172429823_172430040	172429823	172430040	172429823_172430040	172427614_172430040 172429823_172430040 172430039_172430040
60	172430039_172430040	172430039	172430040	172430039_172430040	172427614_172430040 172429823_172430040 172430039_172430040
60	172430151_172430152	172430151	172430152	172430151_172430152	172420332_172430152 172430151_172430152
60	172430289_172432104	172430289	172432104	172430289_172432104 172430289_172433591	172430289_172432104
60	172430289_172433591	172430289	172433591	172430289_172432104 172430289_172433591	172430289_172433591 172432150_172433591
60	172432150_172433513	172432150	172433513	172432150_172433513 172432150_172433591	172432150_172433513
60	172432150_172433591	172432150	172433591	172432150_172433513 172432150_172433591	172430289_172433591 172432150_172433591
60	172433635_172433636	172433635	172433636	172433635_172433636 172433635_172434098	172433635_172433636
60	172433635_172434098	172433635	172434098	172433635_172433636 172433635_172434098	172433635_172434098
60	172433649_172433650	172433649	172433650	172433649_172433650 172433649_172433869	172433649_172433650
60	172433649_172433869	172433649	172433869	172433649_172433650 172433649_172433869	172433649_172433869
167	18	18	18
167	4502931_4504313	4502931	4504313	4502931_4504313	4502931_4504313
167	4504559_4505112	4504559	4505112	4504559_4505112	4504559_4505112
167	4505264_4506661	4505264	4506661	4505264_4506661 4505264_4509992	4505264_4506661
167	4505264_4509992	4505264	4509992	4505264_4506661 4505264_4509992	4505264_4509992
167	4510098_4511042	4510098	4511042	4510098_4511042 4510098_4513517	4510098_4511042
167	4510098_4513517	4510098	4513517	4510098_4511042 4510098_4513517	4510098_4513517 4511303_4513517
167	4511303_4513517	4511303	4513517	4511303_4513517	4510098_4513517 4511303_4513517
167	4513684_4519476	4513684	4519476	4513684_4519476	4513684_4519476 4519475_4519476
167	4519475_4519476	4519475	4519476	4519475_4519476	4513684_4519476 4519475_4519476
167	4519829_4520116	4519829	4520116	4519829_4520116	4519829_4520116
167	4519833_4523347	4519833	4523347	4519833_4523347	4519833_4523347
167	4520124_4523354	4520124	4523354	4520124_4523354	4520124_4523354
159	11	11	11
159	61390379_61392214	61390379	61392214	61390379_61392214	61390379_61392214
159	61392349_61394132	61392349	61394132	61392349_61394132	61392349_61394132 61394131_61394132
159	61394131_61394132	61394131	61394132	61394131_61394132	61392349_61394132 61394131_61394132
159	61394289_61394546	61394289	61394546	61394289_61394546	61394289_61394546
159	61394664_61394665	61394664	61394665	61394664_61394665 61394664_61396077 61394664_61399969	61394664_61394665
159	61394664_61396077	61394664	61396077	61394664_61394665 61394664_61396077 61394664_61399969	61394664_61396077
159	61394664_61399969	61394664	61399969	61394664_61394665 61394664_61396077 61394664_61399969	61394664_61399969 61396255_61399969
159	61396255_61399969	61396255	61399969	61396255_61399969	61394664_61399969 61396255_61399969
159	61400177_61403974	61400177	61403974	61400177_61403974	61400177_61403974 61403973_61403974
159	61403973_61403974	61403973	61403974	61403973_61403974	61400177_61403974 61403973_61403974
159	61404123_61411603	61404123	61411603	61404123_61411603	61404123_61411603
159	61411706_61412000	61411706	61412000	61411706_61412000	61411706_61412000
159	61412190_61412442	61412190	61412442	61412190_61412442	61412190_61412442
159	61412728_61414023	61412728	61414023	61412728_61414023	61412728_61414023
159	61414100_61416179	61414100	61416179	61414100_61416179	61414100_61416179
159	61414103_61416182	61414103	61416182	61414103_61416182	61414103_61416182
159	61416327_61416328	61416327	61416328	61416327_61416328 61416327_61420602	61416327_61416328
159	61416327_61420602	61416327	61420602	61416327_61416328 61416327_61420602	61416327_61420602
159	61420739_61425258	61420739	61425258	61420739_61425258	61420739_61425258
159	61421017_61421378	61421017	61421378	61421017_61421378	61421017_61421378
159	61425318_61431825	61425318	61431825	61425318_61431825	61425318_61431825
159	61431996_61437179	61431996	61437179	61431996_61437179	61431996_61437179
159	61437189_61437190	61437189	61437190	61437189_61437190 61437189_61440176	61437189_61437190
159	61437189_61440176	61437189	61440176	61437189_61437190 61437189_61440176	61437189_61440176
159	61437267_61438382	61437267	61438382	61437267_61438382	61437267_61438382
159	61438429_61440142	61438429	61440142	61438429_61440142	61438429_61440142
159	61440224_61441932	61440224	61441932	61440224_61441932	61440224_61441932
159	61441990_61443130	61441990	61443130	61441990_61443130	61441990_61443130
159	61443231_61445953	61443231	61445953	61443231_61445953	61443231_61445953
159	61446026_61447320	61446026	61447320	61446026_61447320	61446026_61447320
159	61447493_61452650	61447493	61452650	61447493_61452650	61447493_61452650
159	61452686_61453839	61452686	61453839	61452686_61453839	61452686_61453839
159	61453871_61463602	61453871	61463602	61453871_61463602	61453871_61463602
159	61463643_61465806	61463643	61465806	61463643_61465806	61463643_61465806
159	61465898_61467027	61465898	61467027	61465898_61467027	61465898_61467027
159	61467626_61467994	61467626	61467994	61467626_61467994	61467626_61467994
778	17	17	17
778	32610692_32617209	32610692	32617209	32610692_32617209	32610692_32617209 32617208_32617209
778	32610805_32612232	32610805	32612232	32610805_32612232	32610805_32612232 32612231_32612232
778	32610906_32611054	32610906	32611054	32610906_32611054	32610906_32611054
778	32611176_32611375	32611176	32611375	32611176_32611375	32611176_32611375
778	32611409_32611410	32611409	32611410	32611409_32611410 32611409_32611806	32611409_32611410
778	32611409_32611806	32611409	32611806	32611409_32611410 32611409_32611806	32611409_32611806 32611805_32611806
778	32611679_32611768	32611679	32611768	32611679_32611768	32611679_32611768
778	32611805_32611806	32611805	32611806	32611805_32611806	32611409_32611806 32611805_32611806
778	32612028_32612029	32612028	32612029	32612028_32612029 32612028_32612128	32612028_32612029
778	32612028_32612128	32612028	32612128	32612028_32612029 32612028_32612128	32612028_32612128
778	32612030_32612031	32612030	32612031	32612030_32612031 32612030_32612130	32612030_32612031
778	32612030_32612130	32612030	32612130	32612030_32612031 32612030_32612130	32612030_32612130
778	32612195_32612214	32612195	32612214	32612195_32612214	32612195_32612214 32612213_32612214
778	32612213_32612214	32612213	32612214	32612213_32612214	32612195_32612214 32612213_32612214
778	32612231_32612232	32612231	32612232	32612231_32612232	32610805_32612232 32612231_32612232
778	32612375_32612548	32612375	32612548	32612375_32612548	32612375_32612548
778	32612652_32612653	32612652	32612653	32612652_32612653 32612652_32613431	32612652_32612653
778	32612652_32613431	32612652	32613431	32612652_32612653 32612652_32613431	32612652_32613431 32613430_32613431
778	32612676_32613088	32612676	32613088	32612676_32613088	32612676_32613088 32612701_32613088 32612848_32613088 32613087_32613088
778	32612701_32613088	32612701	32613088	32612701_32613088	32612676_32613088 32612701_32613088 32612848_32613088 32613087_32613088
778	32612848_32613088	32612848	32613088	32612848_32613088	32612676_32613088 32612701_32613088 32612848_32613088 32613087_32613088
778	32613087_32613088	32613087	32613088	32613087_32613088	32612676_32613088 32612701_32613088 32612848_32613088 32613087_32613088
778	32613430_32613431	32613430	32613431	32613430_32613431	32612652_32613431 32613430_32613431
778	32613462_32613560	32613462	32613560	32613462_32613560	32613462_32613560
778	32613774_32613866	32613774	32613866	32613774_32613866	32613774_32613866
778	32614004_32614396	32614004	32614396	32614004_32614396	32614004_32614396
778	32614429_32614430	32614429	32614430	32614429_32614430 32614429_32614536	32614429_32614430
778	32614429_32614536	32614429	32614536	32614429_32614430 32614429_32614536	32614429_32614536
778	32614533_32614796	32614533	32614796	32614533_32614796 32614533_32615106	32614533_32614796
778	32614533_32615106	32614533	32615106	32614533_32614796 32614533_32615106	32614533_32615106 32614887_32615106 32615105_32615106
778	32614535_32614553	32614535	32614553	32614535_32614553	32614535_32614553
778	32614887_32615106	32614887	32615106	32614887_32615106	32614533_32615106 32614887_32615106 32615105_32615106
778	32615105_32615106	32615105	32615106	32615105_32615106	32614533_32615106 32614887_32615106 32615105_32615106
778	32615232_32615233	32615232	32615233	32615232_32615233 32615232_32615482	32615232_32615233
778	32615232_32615482	32615232	32615482	32615232_32615233 32615232_32615482	32615232_32615482
778	32615409_32616654	32615409	32616654	32615409_32616654 32615409_32616804	32615409_32616654
778	32615409_32616804	32615409	32616804	32615409_32616654 32615409_32616804	32615409_32616804
778	32617055_32617056	32617055	32617056	32617055_32617056 32617055_32617290	32617055_32617056
778	32617055_32617290	32617055	32617290	32617055_32617056 32617055_32617290	32617055_32617290 32617289_32617290
778	32617208_32617209	32617208	32617209	32617208_32617209	32610692_32617209 32617208_32617209
778	32617289_32617290	32617289	32617290	32617289_32617290	32617055_32617290 32617289_32617290
778	32617522_32617697	32617522	32617697	32617522_32617697	32617522_32617697 32617696_32617697
778	32617696_32617697	32617696	32617697	32617696_32617697	32617522_32617697 32617696_32617697
778	32618098_32618393	32618098	32618393	32618098_32618393 32618098_32619682 32618098_32620361	32618098_32618393
778	32618098_32619682	32618098	32619682	32618098_32618393 32618098_32619682 32618098_32620361	32618098_32619682
778	32618098_32620361	32618098	32620361	32618098_32618393 32618098_32619682 32618098_32620361	32618098_32620361
283	11	11	11
283	105835316_105835556	105835316	105835556	105835316_105835556	105835316_105835556
283	105835598_105835599	105835598	105835599	105835598_105835599 105835598_105835845	105835598_105835599
283	105835598_105835845	105835598	105835845	105835598_105835599 105835598_105835845	105835598_105835845
283	105836086_105838937	105836086	105838937	105836086_105838937	105836086_105838937
283	105839041_105839434	105839041	105839434	105839041_105839434	105839041_105839434
283	105839605_105842079	105839605	105842079	105839605_105842079 105839605_105842281	105839605_105842079
283	105839605_105842281	105839605	105842281	105839605_105842079 105839605_105842281	105839605_105842281 105842202_105842281
283	105842202_105842281	105842202	105842281	105842202_105842281	105839605_105842281 105842202_105842281
283	105842277_105842287	105842277	105842287	105842277_105842287	105842277_105842287
283	105842389_105844378	105842389	105844378	105842389_105844378	105842389_105844378
283	105844499_105844804	105844499	105844804	105844499_105844804	105844499_105844804
283	105844906_105852080	105844906	105852080	105844906_105852080 105844906_105855687 105844906_105858226 105844906_105858250	105844906_105852080
283	105844906_105855687	105844906	105855687	105844906_105852080 105844906_105855687 105844906_105858226 105844906_105858250	105844906_105855687 105852108_105855687 105855686_105855687
283	105844906_105858226	105844906	105858226	105844906_105852080 105844906_105855687 105844906_105858226 105844906_105858250	105844906_105858226 105855744_105858226 105858225_105858226
283	105844906_105858250	105844906	105858250	105844906_105852080 105844906_105855687 105844906_105858226 105844906_105858250	105844906_105858250 105855744_105858250 105858249_105858250
283	105852108_105855687	105852108	105855687	105852108_105855687	105844906_105855687 105852108_105855687 105855686_105855687
283	105855686_105855687	105855686	105855687	105855686_105855687	105844906_105855687 105852108_105855687 105855686_105855687
283	105855744_105858226	105855744	105858226	105855744_105858226 105855744_105858250	105844906_105858226 105855744_105858226 105858225_105858226
283	105855744_105858250	105855744	105858250	105855744_105858226 105855744_105858250	105844906_105858250 105855744_105858250 105858249_105858250
283	105858225_105858226	105858225	105858226	105858225_105858226	105844906_105858226 105855744_105858226 105858225_105858226
283	105858249_105858250	105858249	105858250	105858249_105858250	105844906_105858250 105855744_105858250 105858249_105858250
283	105858305_105858933	105858305	105858933	105858305_105858933 105858305_105864591 105858305_105873136	105858305_105858933
283	105858305_105864591	105858305	105864591	105858305_105858933 105858305_105864591 105858305_105873136	105858305_105864591 105859046_105864591
283	105858305_105873136	105858305	105873136	105858305_105858933 105858305_105864591 105858305_105873136	105858305_105873136
283	105859046_105864591	105859046	105864591	105859046_105864591	105858305_105864591 105859046_105864591
435	2	2	2
435	120500502_120500717	120500502	120500717	120500502_120500717	120500502_120500717 120500503_120500717
435	120500503_120500717	120500503	120500717	120500503_120500717	120500502_120500717 120500503_120500717
435	120500504_120500553	120500504	120500553	120500504_120500553	120500504_120500553
435	120500545_120500716	120500545	120500716	120500545_120500716	120500545_120500716
435	120500555_120500722	120500555	120500722	120500555_120500722	120500555_120500722
435	120500745_120500746	120500745	120500746	120500745_120500746 120500745_120502010	120500745_120500746
435	120500745_120502010	120500745	120502010	120500745_120500746 120500745_120502010	120500745_120502010
435	120500824_120502000	120500824	120502000	120500824_120502000	120500824_120502000
435	120502181_120502310	120502181	120502310	120502181_120502310	120502181_120502310
435	120502373_120502458	120502373	120502458	120502373_120502458	120502373_120502458
435	120502565_120504186	120502565	120504186	120502565_120504186 120502565_120504233	120502565_120504186
435	120502565_120504233	120502565	120504233	120502565_120504186 120502565_120504233	120502565_120504233
435	120504334_120504515	120504334	120504515	120504334_120504515	120504334_120504515
435	120504593_120504768	120504593	120504768	120504593_120504768	120504593_120504768
435	120504831_120505324	120504831	120505324	120504831_120505324	120504831_120505324
435	120505482_120505709	120505482	120505709	120505482_120505709	120505482_120505709
435	120505812_120505909	120505812	120505909	120505812_120505909	120505812_120505909
435	120506042_120506248	120506042	120506248	120506042_120506248	120506042_120506248
435	120506302_120506468	120506302	120506468	120506302_120506468	120506302_120506468
435	120506557_120506752	120506557	120506752	120506557_120506752	120506557_120506752
435	120506839_120507171	120506839	120507171	120506839_120507171	120506839_120507171
435	120507337_120507497	120507337	120507497	120507337_120507497	120507337_120507497
435	120507643_120507753	120507643	120507753	120507643_120507753	120507643_120507753
435	120507873_120508166	120507873	120508166	120507873_120508166	120507873_120508166 120508165_120508166
435	120508165_120508166	120508165	120508166	120508165_120508166	120507873_120508166 120508165_120508166
435	120508371_120508873	120508371	120508873	120508371_120508873	120508371_120508873
435	120508948_120509434	120508948	120509434	120508948_120509434	120508948_120509434
435	120509523_120509910	120509523	120509910	120509523_120509910	120509523_120509910
435	120510019_120510187	120510019	120510187	120510019_120510187	120510019_120510187
435	120510307_120511107	120510307	120511107	120510307_120511107	120510307_120511107
435	120511185_120511265	120511185	120511265	120511185_120511265	120511185_120511265
435	120511378_120511506	120511378	120511506	120511378_120511506	120511378_120511506
435	120511675_120511875	120511675	120511875	120511675_120511875 120511675_120512045	120511675_120511875
435	120511675_120512045	120511675	120512045	120511675_120511875 120511675_120512045	120511675_120512045 120512044_120512045
435	120512030_120513036	120512030	120513036	120512030_120513036	120512030_120513036
435	120512044_120512045	120512044	120512045	120512044_120512045	120511675_120512045 120512044_120512045
435	120512078_120512278	120512078	120512278	120512078_120512278	120512078_120512278 120512081_120512278
435	120512081_120512278	120512081	120512278	120512081_120512278	120512078_120512278 120512081_120512278
435	120512768_120512988	120512768	120512988	120512768_120512988	120512768_120512988
435	120516386_120516434	120516386	120516434	120516386_120516434	120516386_120516434
435	120521770_120526595	120521770	120526595	120521770_120526595	120521770_120526595
435	120527865_120530011	120527865	120530011	120527865_120530011	120527865_120530011
435	120530599_120531814	120530599	120531814	120530599_120531814	120530599_120531814
435	120532025_120537406	120532025	120537406	120532025_120537406	120532025_120537406
435	120537622_120541773	120537622	120541773	120537622_120541773	120537622_120541773
435	120541930_120554805	120541930	120554805	120541930_120554805	120541930_120554805
435	120554930_120555396	120554930	120555396	120554930_120555396	120554930_120555396
435	120555488_120559110	120555488	120559110	120555488_120559110	120555488_120559110
435	120559175_120565271	120559175	120565271	120559175_120565271	120559175_120565271
435	120565375_120567555	120565375	120567555	120565375_120567555	120565375_120567555
435	120567695_120571858	120567695	120571858	120567695_120571858	120567695_120571858
435	120571931_120588335	120571931	120588335	120571931_120588335	120571931_120588335
435	120588482_120604049	120588482	120604049	120588482_120604049	120588482_120604049
435	120604184_120606818	120604184	120606818	120604184_120606818 120604184_120631632	120604184_120606818
435	120604184_120631632	120604184	120631632	120604184_120606818 120604184_120631632	120604184_120631632 120606891_120631632 120618836_120631632
435	120606891_120618741	120606891	120618741	120606891_120618741 120606891_120631632 120606891_120632044	120606891_120618741
435	120606891_120631632	120606891	120631632	120606891_120618741 120606891_120631632 120606891_120632044	120604184_120631632 120606891_120631632 120618836_120631632
435	120606891_120632044	120606891	120632044	120606891_120618741 120606891_120631632 120606891_120632044	120606891_120632044
435	120618836_120631632	120618836	120631632	120618836_120631632	120604184_120631632 120606891_120631632 120618836_120631632
382	4	4	4
382	123252296_123254217	123252296	123254217	123252296_123254217	123252296_123254217
382	123254281_123255850	123254281	123255850	123254281_123255850	123254281_123255850
382	123265370_123270132	123265370	123270132	123265370_123270132	123265370_123270132
382	123270265_123272869	123270265	123272869	123270265_123272869	123270265_123272869
382	123273040_123276240	123273040	123276240	123273040_123276240	123273040_123276240
382	123276348_123282323	123276348	123282323	123276348_123282323	123276348_123282323 123276875_123282323
382	123276875_123282323	123276875	123282323	123276875_123282323	123276348_123282323 123276875_123282323
382	123282381_123282499	123282381	123282499	123282381_123282499	123282381_123282499
382	123282624_123283436	123282624	123283436	123282624_123283436	123282624_123283436
382	123283621_123283969	123283621	123283969	123283621_123283969	123283621_123283969
382	123284030_123284241	123284030	123284241	123284030_123284241	123284030_123284241
382	123284444_123284679	123284444	123284679	123284444_123284679	123284444_123284679
382	123284828_123284997	123284828	123284997	123284828_123284997	123284828_123284997
382	123285190_123285595	123285190	123285595	123285190_123285595	123285190_123285595
382	123285750_123285930	123285750	123285930	123285750_123285930	123285750_123285930
691	15	15	15
691	84222779_84223847	84222779	84223847	84222779_84223847	84222779_84223847
691	84223992_84226444	84223992	84226444	84223992_84226444	84223992_84226444 84223996_84226444
691	84223996_84226444	84223996	84226444	84223996_84226444	84223992_84226444 84223996_84226444
691	84226628_84226760	84226628	84226760	84226628_84226760	84226628_84226760
691	84226910_84227804	84226910	84227804	84226910_84227804	84226910_84227804
691	84228046_84235039	84228046	84235039	84228046_84235039	84228046_84235039
691	84235266_84248371	84235266	84248371	84235266_84248371	84235266_84248371
691	84248562_84251560	84248562	84251560	84248562_84251560	84248562_84251560
691	84251761_84255251	84251761	84255251	84251761_84255251	84251761_84255251
691	84251763_84252047	84251763	84252047	84251763_84252047	84251763_84252047
691	84255400_84256830	84255400	84256830	84255400_84256830 84255400_84259773	84255400_84256830
691	84255400_84259773	84255400	84259773	84255400_84256830 84255400_84259773	84255400_84259773
691	84259952_84269186	84259952	84269186	84259952_84269186	84259952_84269186
691	84269304_84273805	84269304	84273805	84269304_84273805	84269304_84273805
691	84273901_84274946	84273901	84274946	84273901_84274946 84273901_84279837	84273901_84274946
691	84273901_84279837	84273901	84279837	84273901_84274946 84273901_84279837	84273901_84279837
691	84274558_84279843	84274558	84279843	84274558_84279843	84274558_84279843
691	84280069_84288681	84280069	84288681	84280069_84288681	84280069_84288681
691	84288614_84288680	84288614	84288680	84288614_84288680	84288614_84288680
691	84288814_84291523	84288814	84291523	84288814_84291523 84288814_84300700	84288814_84291523
691	84288814_84300700	84288814	84300700	84288814_84291523 84288814_84300700	84288814_84300700 84291640_84300700
691	84291640_84291641	84291640	84291641	84291640_84291641 84291640_84300700	84291640_84291641
691	84291640_84300700	84291640	84300700	84291640_84291641 84291640_84300700	84288814_84300700 84291640_84300700
691	84300868_84302178	84300868	84302178	84300868_84302178 84300868_84302443	84300868_84302178
691	84300868_84302443	84300868	84302443	84300868_84302178 84300868_84302443	84300868_84302443
691	84302607_84303243	84302607	84303243	84302607_84303243	84302607_84303243
691	84303403_84303516	84303403	84303516	84303403_84303516	84303403_84303516
691	84303575_84305523	84303575	84305523	84303575_84305523	84303575_84305523
691	84305690_84307814	84305690	84307814	84305690_84307814	84305690_84307814
691	84307922_84310551	84307922	84310551	84307922_84310551	84307922_84310551
691	84310661_84323181	84310661	84323181	84310661_84323181	84310661_84323181 84321187_84323181
691	84321187_84323181	84321187	84323181	84321187_84323181	84310661_84323181 84321187_84323181
691	84323329_84323330	84323329	84323330	84323329_84323330 84323329_84328851	84323329_84323330
691	84323329_84328851	84323329	84328851	84323329_84323330 84323329_84328851	84323329_84328851 84328397_84328851
691	84328397_84328851	84328397	84328851	84328397_84328851	84323329_84328851 84328397_84328851
691	84328969_84339052	84328969	84339052	84328969_84339052	84328969_84339052 84328972_84339052
691	84328972_84339052	84328972	84339052	84328972_84339052	84328969_84339052 84328972_84339052
691	84339164_84344430	84339164	84344430	84339164_84344430	84339164_84344430
691	84344566_84344567	84344566	84344567	84344566_84344567 84344566_84365616	84344566_84344567
691	84344566_84365616	84344566	84365616	84344566_84344567 84344566_84365616	84344566_84365616
691	84365676_84374235	84365676	84374235	84365676_84374235	84365676_84374235
691	84374326_84388537	84374326	84388537	84374326_84388537	84374326_84388537
691	84388748_84399783	84388748	84399783	84388748_84399783	84388748_84399783
691	84399928_84410051	84399928	84410051	84399928_84410051	84399928_84410051
691	84410157_84420870	84410157	84420870	84410157_84420870	84410157_84420870
359	10	10	10
359	39237811_39263751	39237811	39263751	39237811_39263751	39237811_39263751 39238936_39263751
359	39238936_39263751	39238936	39263751	39238936_39263751	39237811_39263751 39238936_39263751
359	39263790_39323325	39263790	39323325	39263790_39323325 39263790_39380150	39263790_39323325 39288963_39323325 39323108_39323325 39323239_39323325
359	39263790_39380150	39263790	39380150	39263790_39323325 39263790_39380150	39263790_39380150 39323394_39380150
359	39288963_39323325	39288963	39323325	39288963_39323325	39263790_39323325 39288963_39323325 39323108_39323325 39323239_39323325
359	39323108_39323325	39323108	39323325	39323108_39323325	39263790_39323325 39288963_39323325 39323108_39323325 39323239_39323325
359	39323239_39323325	39323239	39323325	39323239_39323325	39263790_39323325 39288963_39323325 39323108_39323325 39323239_39323325
359	39323394_39380150	39323394	39380150	39323394_39380150	39263790_39380150 39323394_39380150
359	39380407_39383984	39380407	39383984	39380407_39383984	39380407_39383984
359	39384080_39391165	39384080	39391165	39384080_39391165	39384080_39391165
359	39391263_39393812	39391263	39393812	39391263_39393812	39391263_39393812
359	39393915_39394800	39393915	39394800	39393915_39394800	39393915_39394800
359	39394949_39397457	39394949	39397457	39394949_39397457 39394949_39397939	39394949_39397457
359	39394949_39397939	39394949	39397939	39394949_39397457 39394949_39397939	39394949_39397939
359	39397621_39400036	39397621	39400036	39397621_39400036	39397621_39400036 39398094_39400036
359	39398094_39400036	39398094	39400036	39398094_39400036	39397621_39400036 39398094_39400036
359	39400215_39401654	39400215	39401654	39400215_39401654	39400215_39401654 39401353_39401654
359	39401353_39401654	39401353	39401654	39401353_39401654	39400215_39401654 39401353_39401654
359	39401730_39401829	39401730	39401829	39401730_39401829	39401730_39401829
359	39401982_39419483	39401982	39419483	39401982_39419483	39401982_39419483
359	39419614_39431758	39419614	39431758	39419614_39431758	39419614_39431758
784	16	16	16
784	34741671_34753494	34741671	34753494	34741671_34753494	34741671_34753494 34746559_34753494
784	34746559_34753494	34746559	34753494	34746559_34753494	34741671_34753494 34746559_34753494
784	34753631_34755311	34753631	34755311	34753631_34755311	34753631_34755311
784	34755508_34756130	34755508	34756130	34755508_34756130	34755508_34756130
784	34756379_34762398	34756379	34762398	34756379_34762398	34756379_34762398
784	34762469_34762919	34762469	34762919	34762469_34762919	34762469_34762919
784	34763276_34795114	34763276	34795114	34763276_34795114	34763276_34795114
784	34764006_34771181	34764006	34771181	34764006_34771181	34764006_34771181
784	34771092_34771212	34771092	34771212	34771092_34771212	34771092_34771212
784	34771297_34780273	34771297	34780273	34771297_34780273	34771297_34780273 34771766_34780273
784	34771766_34780273	34771766	34780273	34771766_34780273	34771297_34780273 34771766_34780273
784	34780359_34794126	34780359	34794126	34780359_34794126	34780359_34794126
784	34794176_34794926	34794176	34794926	34794176_34794926	34794176_34794926 34794619_34794926
784	34794619_34794926	34794619	34794926	34794619_34794926	34794176_34794926 34794619_34794926
784	34795031_34813323	34795031	34813323	34795031_34813323	34795031_34813323 34813322_34813323
784	34795053_34797730	34795053	34797730	34795053_34797730	34795053_34797730
784	34797868_34797996	34797868	34797996	34797868_34797996	34797868_34797996
784	34797883_34804891	34797883	34804891	34797883_34804891	34797883_34804891
784	34805193_34812589	34805193	34812589	34805193_34812589	34805193_34812589
784	34812621_34812721	34812621	34812721	34812621_34812721	34812621_34812721
784	34812814_34813166	34812814	34813166	34812814_34813166	34812814_34813166
784	34813322_34813323	34813322	34813323	34813322_34813323	34795031_34813323 34813322_34813323
784	34813369_34818232	34813369	34818232	34813369_34818232	34813369_34818232
784	34818449_34820519	34818449	34820519	34818449_34820519	34818449_34820519
784	34820642_34827788	34820642	34827788	34820642_34827788	34820642_34827788
784	34827940_34830229	34827940	34830229	34827940_34830229	34827940_34830229
784	34830352_34836421	34830352	34836421	34830352_34836421	34830352_34836421 34835677_34836421 34836420_34836421
784	34835677_34836421	34835677	34836421	34835677_34836421	34830352_34836421 34835677_34836421 34836420_34836421
784	34836420_34836421	34836420	34836421	34836420_34836421	34830352_34836421 34835677_34836421 34836420_34836421
784	34836550_34838072	34836550	34838072	34836550_34838072	34836550_34838072
784	34838203_34841620	34838203	34841620	34838203_34841620	34838203_34841620
411	4	4	4
411	98441950_98648521	98441950	98648521	98441950_98648521	98441950_98648521
411	98648592_98679252	98648592	98679252	98648592_98679252	98648592_98679252
411	98679539_98680127	98679539	98680127	98679539_98680127	98679539_98680127
411	98680157_98753454	98680157	98753454	98680157_98753454	98680157_98753454
411	98753581_98755355	98753581	98755355	98753581_98755355	98753581_98755355
411	98755672_98757536	98755672	98757536	98755672_98757536	98755672_98757536
411	98757781_98771555	98757781	98771555	98757781_98771555	98757781_98771555
411	98771766_98786459	98771766	98786459	98771766_98786459	98771766_98786459
438	6	6	6
438	127508179_127508789	127508179	127508789	127508179_127508789	127508179_127508789
438	127508967_127511855	127508967	127511855	127508967_127511855 127508967_127511864	127508967_127511855
438	127508967_127511864	127508967	127511864	127508967_127511855 127508967_127511864	127508967_127511864
438	127511984_127515766	127511984	127515766	127511984_127515766	127511984_127515766
438	127515826_127516968	127515826	127516968	127515826_127516968	127515826_127516968
438	127517140_127518391	127517140	127518391	127517140_127518391	127517140_127518391
438	127518472_127521763	127518472	127521763	127518472_127521763	127518472_127521763
438	127521901_127523372	127521901	127523372	127521901_127523372	127521901_127523372
438	127523512_127523823	127523512	127523823	127523512_127523823	127523512_127523823
438	127523959_127526416	127523959	127526416	127523959_127526416	127523959_127526416
438	127526579_127528903	127526579	127528903	127526579_127528903	127526579_127528903
438	127529041_127530687	127529041	127530687	127529041_127530687	127529041_127530687
438	127530797_127531540	127530797	127531540	127530797_127531540	127530797_127531540
438	127531620_127539090	127531620	127539090	127531620_127539090	127531620_127539090
438	127548195_127553568	127548195	127553568	127548195_127553568	127548195_127553568
257	10	10	10
257	81018732_81030097	81018732	81030097	81018732_81030097	81018732_81030097 81030096_81030097
257	81026148_81029128	81026148	81029128	81026148_81029128	81026148_81029128
257	81029205_81029953	81029205	81029953	81029205_81029953 81029205_81030085	81029205_81029953 81029952_81029953
257	81029205_81030085	81029205	81030085	81029205_81029953 81029205_81030085	81029205_81030085 81030084_81030085
257	81029952_81029953	81029952	81029953	81029952_81029953	81029205_81029953 81029952_81029953
257	81030084_81030085	81030084	81030085	81030084_81030085	81029205_81030085 81030084_81030085
257	81030096_81030097	81030096	81030097	81030096_81030097	81018732_81030097 81030096_81030097
257	81030134_81030233	81030134	81030233	81030134_81030233	81030134_81030233 81030136_81030233
257	81030136_81030233	81030136	81030233	81030136_81030233	81030134_81030233 81030136_81030233
257	81030336_81034766	81030336	81034766	81030336_81034766	81030336_81034766
257	81030357_81030466	81030357	81030466	81030357_81030466 81030357_81030470	81030357_81030466
257	81030357_81030470	81030357	81030470	81030357_81030466 81030357_81030470	81030357_81030470
257	81030679_81030680	81030679	81030680	81030679_81030680 81030679_81032019 81030679_81032022	81030679_81030680
257	81030679_81032019	81030679	81032019	81030679_81030680 81030679_81032019 81030679_81032022	81030679_81032019 81032018_81032019
257	81030679_81032022	81030679	81032022	81030679_81030680 81030679_81032019 81030679_81032022	81030679_81032022 81032021_81032022
257	81032018_81032019	81032018	81032019	81032018_81032019	81030679_81032019 81032018_81032019
257	81032021_81032022	81032021	81032022	81032021_81032022	81030679_81032022 81032021_81032022
257	81032086_81032879	81032086	81032879	81032086_81032879	81032086_81032879
257	81032940_81032941	81032940	81032941	81032940_81032941 81032940_81033543	81032940_81032941
257	81032940_81033543	81032940	81033543	81032940_81032941 81032940_81033543	81032940_81033543 81033542_81033543
257	81033542_81033543	81033542	81033543	81033542_81033543	81032940_81033543 81033542_81033543
257	81033588_81034596	81033588	81034596	81033588_81034596	81033588_81034596
430	11	11	11
430	26367353_26372121	26367353	26372121	26367353_26372121	26367353_26372121
430	26372267_26378725	26372267	26378725	26372267_26378725	26372267_26378725
430	26378891_26378892	26378891	26378892	26378891_26378892 26378891_26382527	26378891_26378892
430	26378891_26382527	26378891	26382527	26378891_26378892 26378891_26382527	26378891_26382527
430	26382585_26385340	26382585	26385340	26382585_26385340	26382585_26385340
430	26385460_26394484	26385460	26394484	26385460_26394484	26385460_26394484 26389398_26394484
430	26389398_26394484	26389398	26394484	26389398_26394484	26385460_26394484 26389398_26394484
430	26394616_26429778	26394616	26429778	26394616_26429778	26394616_26429778 26429777_26429778
430	26429777_26429778	26429777	26429778	26429777_26429778	26394616_26429778 26429777_26429778
430	26429870_26431104	26429870	26431104	26429870_26431104	26429870_26431104 26431103_26431104
430	26431103_26431104	26431103	26431104	26431103_26431104	26429870_26431104 26431103_26431104
430	26431209_26431835	26431209	26431835	26431209_26431835 26431209_26443406	26431209_26431835
430	26431209_26443406	26431209	26443406	26431209_26431835 26431209_26443406	26431209_26443406 26431959_26443406 26443405_26443406
430	26431211_26431384	26431211	26431384	26431211_26431384	26431211_26431384
430	26431959_26443406	26431959	26443406	26431959_26443406	26431209_26443406 26431959_26443406 26443405_26443406
430	26443405_26443406	26443405	26443406	26443405_26443406	26431209_26443406 26431959_26443406 26443405_26443406
430	26443493_26444862	26443493	26444862	26443493_26444862	26443493_26444862
430	26444931_26445593	26444931	26445593	26444931_26445593	26444931_26445593
430	26445642_26487154	26445642	26487154	26445642_26487154	26445642_26487154
430	26487294_26489157	26487294	26489157	26487294_26489157 26487294_26489521	26487294_26489157
430	26487294_26489521	26487294	26489521	26487294_26489157 26487294_26489521	26487294_26489521
430	26489297_26489315	26489297	26489315	26489297_26489315	26489297_26489315 26489314_26489315
430	26489314_26489315	26489314	26489315	26489314_26489315	26489297_26489315 26489314_26489315
150	17	17	17
150	77502829_77503476	77502829	77503476	77502829_77503476	77502829_77503476
150	77503129_77503516	77503129	77503516	77503129_77503516	77503129_77503516 77503515_77503516
150	77503515_77503516	77503515	77503516	77503515_77503516	77503129_77503516 77503515_77503516
150	77503561_77505273	77503561	77505273	77503561_77505273	77503561_77505273
150	77505539_77505581	77505539	77505581	77505539_77505581	77505539_77505581
150	77505540_77507321	77505540	77507321	77505540_77507321	77505540_77507321
150	77505544_77507325	77505544	77507325	77505544_77507325	77505544_77507325
150	77505584_77507324	77505584	77507324	77505584_77507324	77505584_77507324
150	77507419_77507941	77507419	77507941	77507419_77507941	77507419_77507941
150	77507506_77507989	77507506	77507989	77507506_77507989	77507506_77507989
150	77508102_77509831	77508102	77509831	77508102_77509831	77508102_77509831
150	77509937_77511910	77509937	77511910	77509937_77511910	77509937_77511910
150	77511982_77513326	77511982	77513326	77511982_77513326	77511982_77513326
150	77513375_77516974	77513375	77516974	77513375_77516974	77513375_77516974 77513378_77516974
150	77513378_77516974	77513378	77516974	77513378_77516974	77513375_77516974 77513378_77516974
150	77517250_77518586	77517250	77518586	77517250_77518586	77517250_77518586
150	77518663_77521906	77518663	77521906	77518663_77521906	77518663_77521906 77521905_77521906
150	77521905_77521906	77521905	77521906	77521905_77521906	77518663_77521906 77521905_77521906
150	77522029_77522949	77522029	77522949	77522029_77522949	77522029_77522949 77522386_77522949 77522948_77522949
150	77522386_77522949	77522386	77522949	77522386_77522949	77522029_77522949 77522386_77522949 77522948_77522949
150	77522948_77522949	77522948	77522949	77522948_77522949	77522029_77522949 77522386_77522949 77522948_77522949
150	77523132_77525281	77523132	77525281	77523132_77525281	77523132_77525281
150	77525358_77525921	77525358	77525921	77525358_77525921	77525358_77525921
150	77526113_77532320	77526113	77532320	77526113_77532320	77526113_77532320
150	77532477_77534072	77532477	77534072	77532477_77534072	77532477_77534072
150	77534201_77535762	77534201	77535762	77534201_77535762	77534201_77535762 77534203_77535762
150	77534203_77535762	77534203	77535762	77534203_77535762	77534201_77535762 77534203_77535762
150	77535893_77535894	77535893	77535894	77535893_77535894 77535893_77562754	77535893_77535894
150	77535893_77562754	77535893	77562754	77535893_77535894 77535893_77562754	77535893_77562754 77535900_77562754 77562753_77562754
150	77535900_77535901	77535900	77535901	77535900_77535901 77535900_77558545 77535900_77562754	77535900_77535901
150	77535900_77558545	77535900	77558545	77535900_77535901 77535900_77558545 77535900_77562754	77535900_77558545
150	77535900_77562754	77535900	77562754	77535900_77535901 77535900_77558545 77535900_77562754	77535893_77562754 77535900_77562754 77562753_77562754
150	77562753_77562754	77562753	77562754	77562753_77562754	77535893_77562754 77535900_77562754 77562753_77562754
150	77563671_77570814	77563671	77570814	77563671_77570814	77563671_77570814
276	12	12	12
276	65068765_65070612	65068765	65070612	65068765_65070612	65068765_65070612
276	65070667_65070668	65070667	65070668	65070667_65070668 65070667_65072626	65070667_65070668
276	65070667_65072626	65070667	65072626	65070667_65070668 65070667_65072626	65070667_65072626 65072625_65072626
276	65072625_65072626	65072625	65072626	65072625_65072626	65070667_65072626 65072625_65072626
276	65072696_65074688	65072696	65074688	65072696_65074688	65072696_65074688
276	65074780_65076550	65074780	65076550	65074780_65076550	65074780_65076550
276	65076618_65079169	65076618	65079169	65076618_65079169	65076618_65079169
276	65079346_65079704	65079346	65079704	65079346_65079704	65079346_65079704
276	65079807_65081436	65079807	65081436	65079807_65081436	65079807_65081436 65081435_65081436
276	65081435_65081436	65081435	65081436	65081435_65081436	65079807_65081436 65081435_65081436
276	65081494_65081798	65081494	65081798	65081494_65081798	65081494_65081798
276	65081912_65082223	65081912	65082223	65081912_65082223 65081912_65086219	65081912_65082223
276	65081912_65086219	65081912	65086219	65081912_65082223 65081912_65086219	65081912_65086219 65081915_65086219 65086218_65086219
276	65081915_65086219	65081915	65086219	65081915_65086219	65081912_65086219 65081915_65086219 65086218_65086219
276	65086218_65086219	65086218	65086219	65086218_65086219	65081912_65086219 65081915_65086219 65086218_65086219
276	65086279_65086838	65086279	65086838	65086279_65086838	65086279_65086838
276	65086917_65087996	65086917	65087996	65086917_65087996	65086917_65087996
276	65088080_65089158	65088080	65089158	65088080_65089158	65088080_65089158
276	65089199_65089707	65089199	65089707	65089199_65089707	65089199_65089707
276	65089804_65090778	65089804	65090778	65089804_65090778	65089804_65090778
276	65090934_65091440	65090934	65091440	65090934_65091440	65090934_65091440
276	65091482_65093845	65091482	65093845	65091482_65093845	65091482_65093845
276	65094189_65095245	65094189	65095245	65094189_65095245	65094189_65095245
276	65095303_65101458	65095303	65101458	65095303_65101458	65095303_65101458
276	65101536_65105383	65101536	65105383	65101536_65105383 65101536_65105440	65101536_65105383
276	65101536_65105440	65101536	65105440	65101536_65105383 65101536_65105440	65101536_65105440 65105439_65105440
276	65105439_65105440	65105439	65105440	65105439_65105440	65101536_65105440 65105439_65105440
276	65105499_65105582	65105499	65105582	65105499_65105582 65105499_65106351	65105499_65105582
276	65105499_65106351	65105499	65106351	65105499_65105582 65105499_65106351	65105499_65106351
276	65106432_65107819	65106432	65107819	65106432_65107819	65106432_65107819
276	65109275_65112961	65109275	65112961	65109275_65112961	65109275_65112961 65112960_65112961
276	65112960_65112961	65112960	65112961	65112960_65112961	65109275_65112961 65112960_65112961
276	65113033_65114240	65113033	65114240	65113033_65114240	65113033_65114240
276	65114282_65114368	65114282	65114368	65114282_65114368	65114282_65114368
276	65114415_65116113	65114415	65116113	65114415_65116113	65114415_65116113
276	65116168_65119695	65116168	65119695	65116168_65119695	65116168_65119695
276	65119759_65120187	65119759	65120187	65119759_65120187	65119759_65120187
276	65120277_65156045	65120277	65156045	65120277_65156045	65120277_65156045
166	10	10	10
166	121289858_121293921	121289858	121293921	121289858_121293921	121289858_121293921 121293920_121293921
166	121293920_121293921	121293920	121293921	121293920_121293921	121289858_121293921 121293920_121293921
166	121293992_121294157	121293992	121294157	121293992_121294157	121293992_121294157
166	121294263_121294870	121294263	121294870	121294263_121294870	121294263_121294870
166	121294966_121295078	121294966	121295078	121294966_121295078	121294966_121295078
166	121295179_121295699	121295179	121295699	121295179_121295699	121295179_121295699
166	121295738_121296415	121295738	121296415	121295738_121296415	121295738_121296415
166	121296491_121296573	121296491	121296573	121296491_121296573	121296491_121296573
166	121296672_121296673	121296672	121296673	121296672_121296673 121296672_121296770	121296672_121296673
166	121296672_121296770	121296672	121296770	121296672_121296673 121296672_121296770	121296672_121296770 121296769_121296770
166	121296694_121296695	121296694	121296695	121296694_121296695 121296694_121298657	121296694_121296695
166	121296694_121298657	121296694	121298657	121296694_121296695 121296694_121298657	121296694_121298657
166	121296769_121296770	121296769	121296770	121296769_121296770	121296672_121296770 121296769_121296770
166	121298735_121299872	121298735	121299872	121298735_121299872	121298735_121299872
166	121299973_121302517	121299973	121302517	121299973_121302517	121299973_121302517
166	121302608_121302911	121302608	121302911	121302608_121302911	121302608_121302911
166	121302969_121304247	121302969	121304247	121302969_121304247	121302969_121304247
166	121304443_121304455	121304443	121304455	121304443_121304455 121304443_121306596	121304443_121304455
166	121304443_121306596	121304443	121306596	121304443_121304455 121304443_121306596	121304443_121306596
166	121306775_121310699	121306775	121310699	121306775_121310699	121306775_121310699
166	121310809_121313301	121310809	121313301	121310809_121313301	121310809_121313301
166	121313461_121314513	121313461	121314513	121313461_121314513	121313461_121314513
166	121314694_121318944	121314694	121318944	121314694_121318944 121314694_121318948	121314694_121318944
166	121314694_121318948	121314694	121318948	121314694_121318944 121314694_121318948	121314694_121318948
166	121319073_121321250	121319073	121321250	121319073_121321250	121319073_121321250
166	121321390_121326866	121321390	121326866	121321390_121326866 121321390_121329365	121321390_121326866
166	121321390_121329365	121321390	121329365	121321390_121326866 121321390_121329365	121321390_121329365 121327011_121329365
166	121327011_121329365	121327011	121329365	121327011_121329365	121321390_121329365 121327011_121329365
53	11	11	11
53	77903495_77903977	77903495	77903977	77903495_77903977 77903495_77903980	77903495_77903977
53	77903495_77903980	77903495	77903980	77903495_77903977 77903495_77903980	77903495_77903980
53	77904225_77904311	77904225	77904311	77904225_77904311	77904225_77904311
53	77904394_77904518	77904394	77904518	77904394_77904518 77904394_77904961	77904394_77904518
53	77904394_77904961	77904394	77904961	77904394_77904518 77904394_77904961	77904394_77904961 77904586_77904961
53	77904586_77904961	77904586	77904961	77904586_77904961	77904394_77904961 77904586_77904961
53	77905030_77905250	77905030	77905250	77905030_77905250	77905030_77905250
53	77905354_77905355	77905354	77905355	77905354_77905355 77905354_77905510	77905354_77905355
53	77905354_77905510	77905354	77905510	77905354_77905355 77905354_77905510	77905354_77905510
53	77905967_77905968	77905967	77905968	77905967_77905968 77905967_77906085	77905967_77905968
53	77905967_77906085	77905967	77906085	77905967_77905968 77905967_77906085	77905967_77906085
53	77906174_77906175	77906174	77906175	77906174_77906175 77906174_77906432 77906174_77906618	77906174_77906175
53	77906174_77906432	77906174	77906432	77906174_77906175 77906174_77906432 77906174_77906618	77906174_77906432 77906431_77906432
53	77906174_77906618	77906174	77906618	77906174_77906175 77906174_77906432 77906174_77906618	77906174_77906618 77906488_77906618 77906520_77906618
53	77906431_77906432	77906431	77906432	77906431_77906432	77906174_77906432 77906431_77906432
53	77906488_77906618	77906488	77906618	77906488_77906618	77906174_77906618 77906488_77906618 77906520_77906618
53	77906520_77906618	77906520	77906618	77906520_77906618	77906174_77906618 77906488_77906618 77906520_77906618
53	77906728_77907149	77906728	77907149	77906728_77907149	77906728_77907149
147	5	5	5
147	108169480_108169843	108169480	108169843	108169480_108169843 108169480_108170638	108169480_108169843 108169842_108169843
147	108169480_108170638	108169480	108170638	108169480_108169843 108169480_108170638	108169480_108170638 108169972_108170638
147	108169842_108169843	108169842	108169843	108169842_108169843	108169480_108169843 108169842_108169843
147	108169971_108170637	108169971	108170637	108169971_108170637	108169971_108170637
147	108169972_108170638	108169972	108170638	108169972_108170638	108169480_108170638 108169972_108170638
147	108170975_108177821	108170975	108177821	108170975_108177821	108170975_108177821
147	108177945_108178062	108177945	108178062	108177945_108178062	108177945_108178062
147	108178209_108179028	108178209	108179028	108178209_108179028 108178209_108185157	108178209_108179028
147	108178209_108185157	108178209	108185157	108178209_108179028 108178209_108185157	108178209_108185157 108179118_108185157
147	108179118_108185157	108179118	108185157	108179118_108185157	108178209_108185157 108179118_108185157
147	108185265_108187806	108185265	108187806	108185265_108187806	108185265_108187806
147	108187859_108190295	108187859	108190295	108187859_108190295	108187859_108190295
147	108190356_108192690	108190356	108192690	108190356_108192690	108190356_108192690
147	108192789_108194954	108192789	108194954	108192789_108194954	108192789_108194954
147	108195040_108195695	108195040	108195695	108195040_108195695	108195040_108195695
147	108195858_108196370	108195858	108196370	108195858_108196370	108195858_108196370
147	108196485_108197440	108196485	108197440	108196485_108197440	108196485_108197440
147	108197525_108201459	108197525	108201459	108197525_108201459	108197525_108201459
147	108201539_108202912	108201539	108202912	108201539_108202912	108201539_108202912
490	9	9	9
490	108697081_108719904	108697081	108719904	108697081_108719904	108697081_108719904 108700221_108719904
490	108700221_108719904	108700221	108719904	108700221_108719904	108697081_108719904 108700221_108719904
490	108719939_108722574	108719939	108722574	108719939_108722574	108719939_108722574
490	108722626_108724913	108722626	108724913	108722626_108724913	108722626_108724913
490	108737626_108739750	108737626	108739750	108737626_108739750	108737626_108739750
490	108737631_108744803	108737631	108744803	108737631_108744803	108737631_108744803
490	108744904_108745056	108744904	108745056	108744904_108745056	108744904_108745056
490	108745130_108748598	108745130	108748598	108745130_108748598	108745130_108748598
490	108748663_108749850	108748663	108749850	108748663_108749850	108748663_108749850
490	108749991_108751229	108749991	108751229	108749991_108751229	108749991_108751229
490	108754805_108755292	108754805	108755292	108754805_108755292	108754805_108755292
95	16	16	16
95	90821337_90867135	90821337	90867135	90821337_90867135	90821337_90867135 90835238_90867135
95	90835238_90867135	90835238	90867135	90835238_90867135	90821337_90867135 90835238_90867135
95	90867427_90881931	90867427	90881931	90867427_90881931	90867427_90881931
95	90881986_90888301	90881986	90888301	90881986_90888301	90881986_90888301
95	90888436_90898762	90888436	90898762	90888436_90898762	90888436_90898762 90898761_90898762
95	90898761_90898762	90898761	90898762	90898761_90898762	90888436_90898762 90898761_90898762
95	90898889_90907065	90898889	90907065	90898889_90907065	90898889_90907065
95	90907200_90910441	90907200	90910441	90907200_90910441	90907200_90910441
95	90910603_90915871	90910603	90915871	90910603_90915871	90910603_90915871
95	90915954_90915955	90915954	90915955	90915954_90915955 90915954_90922480	90915954_90915955
95	90915954_90922480	90915954	90922480	90915954_90915955 90915954_90922480	90915954_90922480
95	90922527_90928034	90922527	90928034	90922527_90928034	90922527_90928034
95	90928214_90930711	90928214	90930711	90928214_90930711	90928214_90930711
543	6	6	6
543	87182736_87182737	87182736	87182737	87182736_87182737 87182736_87182917	87182736_87182737
543	87182736_87182917	87182736	87182917	87182736_87182737 87182736_87182917	87182736_87182917
543	87183300_87257973	87183300	87257973	87183300_87257973	87183300_87257973 87184402_87257973
543	87184402_87257973	87184402	87257973	87184402_87257973	87183300_87257973 87184402_87257973
543	87258091_87268522	87258091	87268522	87258091_87268522	87258091_87268522
543	87268630_87270034	87268630	87270034	87268630_87270034	87268630_87270034
543	87270176_87277449	87270176	87277449	87270176_87277449	87270176_87277449
543	87277570_87279196	87277570	87279196	87277570_87279196	87277570_87279196
543	87279277_87279953	87279277	87279953	87279277_87279953	87279277_87279953
543	87280085_87282634	87280085	87282634	87280085_87282634	87280085_87282634
543	87282737_87283873	87282737	87283873	87282737_87283873	87282737_87283873
543	87283952_87283953	87283952	87283953	87283952_87283953 87283952_87288196	87283952_87283953
543	87283952_87288196	87283952	87288196	87283952_87283953 87283952_87288196	87283952_87288196
543	87288350_87289351	87288350	87289351	87288350_87289351	87288350_87289351
543	87289664_87292126	87289664	87292126	87289664_87292126 87289664_87297087 87289664_87297090	87289664_87292126
543	87289664_87297087	87289664	87297087	87289664_87292126 87289664_87297087 87289664_87297090	87289664_87297087 87292368_87297087
543	87289664_87297090	87289664	87297090	87289664_87292126 87289664_87297087 87289664_87297090	87289664_87297090 87292368_87297090
543	87292368_87297087	87292368	87297087	87292368_87297087 87292368_87297090	87289664_87297087 87292368_87297087
543	87292368_87297090	87292368	87297090	87292368_87297087 87292368_87297090	87289664_87297090 87292368_87297090
543	87297319_87298571	87297319	87298571	87297319_87298571	87297319_87298571
543	87298728_87300363	87298728	87300363	87298728_87300363	87298728_87300363
543	87300467_87304085	87300467	87304085	87300467_87304085	87300467_87304085
543	87304180_87314395	87304180	87314395	87304180_87314395 87304180_87329038	87304180_87314395
543	87304180_87329038	87304180	87329038	87304180_87314395 87304180_87329038	87304180_87329038
543	87314496_87315641	87314496	87315641	87314496_87315641	87314496_87315641
543	87315742_87317010	87315742	87317010	87315742_87317010	87315742_87317010
543	87317120_87319462	87317120	87319462	87317120_87319462 87317120_87319468	87317120_87319462
543	87317120_87319468	87317120	87319468	87317120_87319462 87317120_87319468	87317120_87319468
543	87319572_87320402	87319572	87320402	87319572_87320402	87319572_87320402
543	87329318_87329319	87329318	87329319	87329318_87329319 87329318_87329488	87329318_87329319
543	87329318_87329488	87329318	87329488	87329318_87329319 87329318_87329488	87329318_87329488
517	7	7	7
517	16467444_16467741	16467444	16467741	16467444_16467741	16467444_16467741
562	6	6	6
562	22704926_22755032	22704926	22755032	22704926_22755032 22704926_22755032	22704926_22755032 22704926_22755032
562	22755097_22788287	22755097	22788287	22755097_22788287 22755097_22788287	22755097_22788287 22755097_22788287
562	22788466_22790253	22788466	22790253	22788466_22790253 22788466_22790253	22788466_22790253 22788466_22790253
562	22790404_22793819	22790404	22793819	22790404_22793819 22790404_22793819	22790404_22793819 22790404_22793819
562	22793914_22794384	22793914	22794384	22793914_22794384 22793914_22794384	22793914_22794384 22793914_22794384
562	22794450_22801369	22794450	22801369	22794450_22801369 22794450_22801369	22794450_22801369 22794450_22801369
562	22801526_22801669	22801526	22801669	22801526_22801669 22801526_22801669	22801526_22801669 22801526_22801669
562	22801819_22814792	22801819	22814792	22801819_22814792 22801819_22814792	22801819_22814792 22801819_22814792
562	22814976_22815992	22814976	22815992	22814976_22815992 22814976_22815992	22814976_22815992 22815991_22815992 22814976_22815992 22815991_22815992
562	22815991_22815992	22815991	22815992	22815991_22815992 22815991_22815992	22814976_22815992 22815991_22815992 22814976_22815992 22815991_22815992
562	22816118_22823093	22816118	22823093	22816118_22823093 22816118_22823093	22816118_22823093 22823092_22823093 22816118_22823093 22823092_22823093
562	22823092_22823093	22823092	22823093	22823092_22823093 22823092_22823093	22816118_22823093 22823092_22823093 22816118_22823093 22823092_22823093
562	22823139_22827775	22823139	22827775	22823139_22827775 22823139_22827775	22823139_22827775 22823139_22827775
562	22828774_22828775	22828774	22828775	22828774_22828775 22828774_22835849 22828774_22828775 22828774_22835849	22828774_22828775 22828774_22828775
562	22828774_22835849	22828774	22835849	22828774_22828775 22828774_22835849 22828774_22828775 22828774_22835849	22828774_22835849 22831321_22835849 22828774_22835849 22831321_22835849
562	22831321_22831322	22831321	22831322	22831321_22831322 22831321_22835849 22831321_22831322 22831321_22835849	22831321_22831322 22831321_22831322
562	22831321_22835849	22831321	22835849	22831321_22831322 22831321_22835849 22831321_22831322 22831321_22835849	22828774_22835849 22831321_22835849 22828774_22835849 22831321_22835849
562	22835993_22844865	22835993	22844865	22835993_22844865 22835993_22844865	22835993_22844865 22835993_22844865
562	22844956_22850925	22844956	22850925	22844956_22850925 22844956_22850925	22844956_22850925 22844956_22850925
562	22851010_22853440	22851010	22853440	22851010_22853440 22851010_22853440	22851010_22853440 22851010_22853440
562	22853228_22853667	22853228	22853667	22853228_22853667 22853228_22853667	22853228_22853667 22853228_22853667
562	22853460_22853671	22853460	22853671	22853460_22853671 22853460_22853671	22853460_22853671 22853460_22853671
562	22853767_22856559	22853767	22856559	22853767_22856559 22853767_22856559	22853767_22856559 22853767_22856559
562	22856641_22857946	22856641	22857946	22856641_22857946 22856641_22857946	22856641_22857946 22856641_22857946
562	22858080_22859316	22858080	22859316	22858080_22859316 22858080_22859316	22858080_22859316 22858080_22859316
562	22859450_22862069	22859450	22862069	22859450_22862069 22859450_22862069	22859450_22862069 22862068_22862069 22859450_22862069 22862068_22862069
562	22862068_22862069	22862068	22862069	22862068_22862069 22862068_22862069	22859450_22862069 22862068_22862069 22859450_22862069 22862068_22862069
562	22862232_22863771	22862232	22863771	22862232_22863771 22862232_22863771	22862232_22863771 22862232_22863771
562	22863906_22863907	22863906	22863907	22863906_22863907 22863906_22865611 22863906_22863907 22863906_22865611	22863906_22863907 22863906_22863907
562	22863906_22865611	22863906	22865611	22863906_22863907 22863906_22865611 22863906_22863907 22863906_22865611	22863906_22865611 22863906_22865611
562	22865757_22871050	22865757	22871050	22865757_22871050 22865757_22871050	22865757_22871050 22865757_22871050
562	22871143_22871474	22871143	22871474	22871143_22871474 22871143_22871474	22871143_22871474 22871143_22871474
562	22871547_22872973	22871547	22872973	22871547_22872973 22871547_22872973	22871547_22872973 22871547_22872973
562	22873101_22874331	22873101	22874331	22873101_22874331 22873101_22874331	22873101_22874331 22873101_22874331
562	22874477_22878257	22874477	22878257	22874477_22878257 22874477_22878257	22874477_22878257 22874477_22878257
562	22878399_22879123	22878399	22879123	22878399_22879123 22878399_22879123	22878399_22879123 22878399_22879123
562	22879258_22880698	22879258	22880698	22879258_22880698 22879258_22880698	22879258_22880698 22879258_22880698
385	16	16	16
385	21037006_21037007	21037006	21037007	21037006_21037007 21037006_21037064	21037006_21037007
385	21037006_21037064	21037006	21037064	21037006_21037007 21037006_21037064	21037006_21037064
385	21037106_21049163	21037106	21049163	21037106_21049163	21037106_21049163 21049162_21049163
385	21037147_21044774	21037147	21044774	21037147_21044774	21037147_21044774 21042494_21044774 21044508_21044774
385	21042494_21044774	21042494	21044774	21042494_21044774	21037147_21044774 21042494_21044774 21044508_21044774
385	21044508_21044774	21044508	21044774	21044508_21044774	21037147_21044774 21042494_21044774 21044508_21044774
385	21044838_21046209	21044838	21046209	21044838_21046209	21044838_21046209
385	21046556_21046557	21046556	21046557	21046556_21046557 21046556_21046678	21046556_21046557
385	21046556_21046678	21046556	21046678	21046556_21046557 21046556_21046678	21046556_21046678
385	21046881_21049080	21046881	21049080	21046881_21049080	21046881_21049080 21049079_21049080
385	21049079_21049080	21049079	21049080	21049079_21049080	21046881_21049080 21049079_21049080
385	21049162_21049163	21049162	21049163	21049162_21049163	21037106_21049163 21049162_21049163
385	21049235_21049899	21049235	21049899	21049235_21049899	21049235_21049899
385	21050249_21050379	21050249	21050379	21050249_21050379	21050249_21050379
385	21050503_21050678	21050503	21050678	21050503_21050678	21050503_21050678
385	21050837_21050923	21050837	21050923	21050837_21050923	21050837_21050923
385	21051031_21051339	21051031	21051339	21051031_21051339	21051031_21051339
385	21051391_21052304	21051391	21052304	21051391_21052304	21051391_21052304
385	21052426_21052427	21052426	21052427	21052426_21052427 21052426_21052531	21052426_21052427
385	21052426_21052531	21052426	21052531	21052426_21052427 21052426_21052531	21052426_21052531
385	21052778_21053169	21052778	21053169	21052778_21053169	21052778_21053169
385	21053384_21053511	21053384	21053511	21053384_21053511	21053384_21053511
385	21053660_21053749	21053660	21053749	21053660_21053749	21053660_21053749
385	21053942_21053943	21053942	21053943	21053942_21053943 21053942_21054033	21053942_21053943
385	21053942_21054033	21053942	21054033	21053942_21053943 21053942_21054033	21053942_21054033
385	21054188_21054292	21054188	21054292	21054188_21054292	21054188_21054292
629	X	X	X
629	62777172_62797611	62777172	62797611	62777172_62797611	62777172_62797611 62781302_62797611 62781367_62797611
629	62781198_62781278	62781198	62781278	62781198_62781278	62781198_62781278 62781277_62781278
629	62781277_62781278	62781277	62781278	62781277_62781278	62781198_62781278 62781277_62781278
629	62781302_62797611	62781302	62797611	62781302_62797611	62777172_62797611 62781302_62797611 62781367_62797611
629	62781367_62797611	62781367	62797611	62781367_62797611	62777172_62797611 62781302_62797611 62781367_62797611
629	62797681_62799292	62797681	62799292	62797681_62799292	62797681_62799292
629	62799364_62801072	62799364	62801072	62799364_62801072 62799364_62820471	62799364_62801072
629	62799364_62820471	62799364	62820471	62799364_62801072 62799364_62820471	62799364_62820471 62801166_62820471
629	62801166_62801167	62801166	62801167	62801166_62801167 62801166_62820471 62801166_62850821	62801166_62801167
629	62801166_62820471	62801166	62820471	62801166_62801167 62801166_62820471 62801166_62850821	62799364_62820471 62801166_62820471
629	62801166_62850821	62801166	62850821	62801166_62801167 62801166_62820471 62801166_62850821	62801166_62850821 62826046_62850821
629	62820581_62820582	62820581	62820582	62820581_62820582 62820581_62825945	62820581_62820582
629	62820581_62825945	62820581	62825945	62820581_62820582 62820581_62825945	62820581_62825945
629	62826046_62826790	62826046	62826790	62826046_62826790 62826046_62850821	62826046_62826790
629	62826046_62850821	62826046	62850821	62826046_62826790 62826046_62850821	62801166_62850821 62826046_62850821
629	62850904_62853372	62850904	62853372	62850904_62853372	62850904_62853372
629	62853521_62857969	62853521	62857969	62853521_62857969	62853521_62857969
629	62858157_62862384	62858157	62862384	62858157_62862384	62858157_62862384
629	62862569_62862570	62862569	62862570	62862569_62862570 62862569_62865788	62862569_62862570
629	62862569_62865788	62862569	62865788	62862569_62862570 62862569_62865788	62862569_62865788
629	62865994_62867954	62865994	62867954	62865994_62867954 62865994_62868721	62865994_62867954 62867953_62867954
629	62865994_62868721	62865994	62868721	62865994_62867954 62865994_62868721	62865994_62868721 62868046_62868721 62868720_62868721
629	62867953_62867954	62867953	62867954	62867953_62867954	62865994_62867954 62867953_62867954
629	62868046_62868047	62868046	62868047	62868046_62868047 62868046_62868721	62868046_62868047
629	62868046_62868721	62868046	62868721	62868046_62868047 62868046_62868721	62865994_62868721 62868046_62868721 62868720_62868721
629	62868720_62868721	62868720	62868721	62868720_62868721	62865994_62868721 62868046_62868721 62868720_62868721
629	62868834_62873920	62868834	62873920	62868834_62873920	62868834_62873920
629	62874096_62879866	62874096	62879866	62874096_62879866	62874096_62879866
797	7	7	7
797	11083788_11084832	11083788	11084832	11083788_11084832	11083788_11084832
797	11084922_11088400	11084922	11088400	11084922_11088400	11084922_11088400
172	17	17	17
172	77405736_77405749	77405736	77405749	77405736_77405749	77405736_77405749 77405748_77405749
172	77405748_77405749	77405748	77405749	77405748_77405749	77405736_77405749 77405748_77405749
172	77406271_77406353	77406271	77406353	77406271_77406353	77406271_77406353
172	77406409_77407577	77406409	77407577	77406409_77407577	77406409_77407577
172	77407678_77409511	77407678	77409511	77407678_77409511	77407678_77409511
172	77409642_77414849	77409642	77414849	77409642_77414849	77409642_77414849
172	77415029_77416312	77415029	77416312	77415029_77416312	77415029_77416312
172	77416431_77417325	77416431	77417325	77416431_77417325	77416431_77417325
172	77417447_77419675	77417447	77419675	77417447_77419675	77417447_77419675
172	77419725_77420394	77419725	77420394	77419725_77420394	77419725_77420394
172	77420428_77421358	77420428	77421358	77420428_77421358	77420428_77421358
172	77421406_77421525	77421406	77421525	77421406_77421525	77421406_77421525
172	77421604_77422020	77421604	77422020	77421604_77422020	77421604_77422020
172	77422140_77424814	77422140	77424814	77422140_77424814	77422140_77424814
172	77424950_77427053	77424950	77427053	77424950_77427053	77424950_77427053
172	77427173_77429013	77427173	77429013	77427173_77429013	77427173_77429013
172	77429144_77433365	77429144	77433365	77429144_77433365	77429144_77433365 77429404_77433365
172	77429145_77433367	77429145	77433367	77429145_77433367	77429145_77433367
172	77429404_77433365	77429404	77433365	77429404_77433365	77429144_77433365 77429404_77433365
57	17	17	17
57	22670469_22676211	22670469	22676211	22670469_22676211	22670469_22676211 22675861_22676211
57	22673375_22673388	22673375	22673388	22673375_22673388	22673375_22673388
57	22675861_22676211	22675861	22676211	22675861_22676211	22670469_22676211 22675861_22676211
57	22676363_22677097	22676363	22677097	22676363_22677097	22676363_22677097
57	22677154_22684723	22677154	22684723	22677154_22684723	22677154_22684723
57	22684940_22688141	22684940	22688141	22684940_22688141	22684940_22688141
57	22688314_22689860	22688314	22689860	22688314_22689860	22688314_22689860
57	22689956_22690209	22689956	22690209	22689956_22690209	22689956_22690209
57	22690277_22694408	22690277	22694408	22690277_22694408	22690277_22694408
57	22690279_22694409	22690279	22694409	22690279_22694409	22690279_22694409
57	22694483_22697128	22694483	22697128	22694483_22697128	22694483_22697128
57	22697225_22697919	22697225	22697919	22697225_22697919 22697225_22707165	22697225_22697919
57	22697225_22707165	22697225	22707165	22697225_22697919 22697225_22707165	22697225_22707165 22703588_22707165
57	22698063_22703144	22698063	22703144	22698063_22703144	22698063_22703144 22703143_22703144
57	22703143_22703144	22703143	22703144	22703143_22703144	22698063_22703144 22703143_22703144
57	22703281_22703546	22703281	22703546	22703281_22703546	22703281_22703546 22703545_22703546
57	22703545_22703546	22703545	22703546	22703545_22703546	22703281_22703546 22703545_22703546
57	22703588_22707165	22703588	22707165	22703588_22707165	22697225_22707165 22703588_22707165
57	22707239_22707298	22707239	22707298	22707239_22707298	22707239_22707298 22707297_22707298
57	22707297_22707298	22707297	22707298	22707297_22707298	22707239_22707298 22707297_22707298
57	22707434_22716850	22707434	22716850	22707434_22716850 22707434_22717010 22707434_22737062 22707434_22737753 22707434_22747165	22707434_22716850
57	22707434_22717010	22707434	22717010	22707434_22716850 22707434_22717010 22707434_22737062 22707434_22737753 22707434_22747165	22707434_22717010
57	22707434_22737062	22707434	22737062	22707434_22716850 22707434_22717010 22707434_22737062 22707434_22737753 22707434_22747165	22707434_22737062
57	22707434_22737753	22707434	22737753	22707434_22716850 22707434_22717010 22707434_22737062 22707434_22737753 22707434_22747165	22707434_22737753
57	22707434_22747165	22707434	22747165	22707434_22716850 22707434_22717010 22707434_22737062 22707434_22737753 22707434_22747165	22707434_22747165
345	18	18	18
345	61619271_61619479	61619271	61619479	61619271_61619479 61619271_61619576	61619271_61619479 61619382_61619479 61619478_61619479
345	61619271_61619576	61619271	61619576	61619271_61619479 61619271_61619576	61619271_61619576 61619382_61619576 61619575_61619576
345	61619382_61619383	61619382	61619383	61619382_61619383 61619382_61619479 61619382_61619576	61619382_61619383
345	61619382_61619479	61619382	61619479	61619382_61619383 61619382_61619479 61619382_61619576	61619271_61619479 61619382_61619479 61619478_61619479
345	61619382_61619576	61619382	61619576	61619382_61619383 61619382_61619479 61619382_61619576	61619271_61619576 61619382_61619576 61619575_61619576
345	61619478_61619479	61619478	61619479	61619478_61619479	61619271_61619479 61619382_61619479 61619478_61619479
345	61619575_61619576	61619575	61619576	61619575_61619576	61619271_61619576 61619382_61619576 61619575_61619576
345	61619696_61623314	61619696	61623314	61619696_61623314	61619696_61623314 61623313_61623314
345	61619701_61623319	61619701	61623319	61619701_61623319	61619701_61623319 61623318_61623319
345	61623313_61623314	61623313	61623314	61623313_61623314	61619696_61623314 61623313_61623314
345	61623318_61623319	61623318	61623319	61623318_61623319	61619701_61623319 61623318_61623319
345	61623354_61623355	61623354	61623355	61623354_61623355 61623354_61623401	61623354_61623355
345	61623354_61623401	61623354	61623401	61623354_61623355 61623354_61623401	61623354_61623401 61623400_61623401
345	61623400_61623401	61623400	61623401	61623400_61623401	61623354_61623401 61623400_61623401
345	61623533_61623534	61623533	61623534	61623533_61623534 61623533_61623827	61623533_61623534
345	61623533_61623827	61623533	61623827	61623533_61623534 61623533_61623827	61623533_61623827
345	61623547_61623548	61623547	61623548	61623547_61623548 61623547_61623894	61623547_61623548
345	61623547_61623894	61623547	61623894	61623547_61623548 61623547_61623894	61623547_61623894
345	61623557_61623864	61623557	61623864	61623557_61623864	61623557_61623864
345	61623568_61623916	61623568	61623916	61623568_61623916	61623568_61623916
345	61623571_61623844	61623571	61623844	61623571_61623844 61623571_61623919	61623571_61623844
345	61623571_61623919	61623571	61623919	61623571_61623844 61623571_61623919	61623571_61623919
345	61623849_61623926	61623849	61623926	61623849_61623926 61623849_61623927	61623849_61623926
345	61623849_61623927	61623849	61623927	61623849_61623926 61623849_61623927	61623849_61623927
345	61623924_61623925	61623924	61623925	61623924_61623925 61623924_61624107	61623924_61623925
345	61623924_61624107	61623924	61624107	61623924_61623925 61623924_61624107	61623924_61624107 61624106_61624107
345	61624106_61624107	61624106	61624107	61624106_61624107	61623924_61624107 61624106_61624107
345	61624203_61624439	61624203	61624439	61624203_61624439 61624203_61625656	61624203_61624439
345	61624203_61625656	61624203	61625656	61624203_61624439 61624203_61625656	61624203_61625656
345	61624445_61625753	61624445	61625753	61624445_61625753	61624445_61625753 61625752_61625753
345	61625752_61625753	61625752	61625753	61625752_61625753	61624445_61625753 61625752_61625753
345	61625792_61626400	61625792	61626400	61625792_61626400	61625792_61626400
345	61626559_61628449	61626559	61628449	61626559_61628449	61626559_61628449
345	61628635_61630739	61628635	61630739	61628635_61630739	61628635_61630739
345	61630854_61630990	61630854	61630990	61630854_61630990	61630854_61630990
345	61631069_61643836	61631069	61643836	61631069_61643836	61631069_61643836
345	61631110_61631230	61631110	61631230	61631110_61631230	61631110_61631230
345	61631420_61632650	61631420	61632650	61631420_61632650	61631420_61632650 61631461_61632650
345	61631461_61632650	61631461	61632650	61631461_61632650	61631420_61632650 61631461_61632650
345	61632765_61634246	61632765	61634246	61632765_61634246 61632765_61637897	61632765_61634246
345	61632765_61637897	61632765	61637897	61632765_61634246 61632765_61637897	61632765_61637897
345	61638023_61638175	61638023	61638175	61638023_61638175	61638023_61638175
345	61638279_61638511	61638279	61638511	61638279_61638511	61638279_61638511
345	61638621_61639372	61638621	61639372	61638621_61639372	61638621_61639372
345	61639534_61639535	61639534	61639535	61639534_61639535 61639534_61641563	61639534_61639535
345	61639534_61641563	61639534	61641563	61639534_61639535 61639534_61641563	61639534_61641563
345	61641651_61641767	61641651	61641767	61641651_61641767	61641651_61641767
345	61641864_61642685	61641864	61642685	61641864_61642685	61641864_61642685
345	61642807_61642968	61642807	61642968	61642807_61642968	61642807_61642968
345	61642808_61642970	61642808	61642970	61642808_61642970	61642808_61642970
[truncated: 15,595 more rows]
