# Supplementary material for: Genome-wide review of transcriptional complexity in mouse protein kinases and phosphatases
Source: Genome Biol. 2006 Jan 26;7(1):R5. doi: 10.1186/gb-2006-7-1-r5 (PMC1431701; doi:10.1186/gb-2006-7-1-r5)
Supplement: Additional data file 4 — A zip file containing four Excel files (5' exon, 3' exon, TSS and TTS clusters). [file gb-2006-7-1-r5-S4.zip]

Archive with 6 entries (5 files):
- END_SUPPORT/
- END_SUPPORT/3'EC311005.xls
- END_SUPPORT/5'EC311005.xls
- END_SUPPORT/Description of files.txt
- END_SUPPORT/TSS311005.xls
- END_SUPPORT/TTS311005.xls
