# Supplementary material for: Genome-wide review of transcriptional complexity in mouse protein kinases and phosphatases
Source: Genome Biol. 2006 Jan 26;7(1):R5. doi: 10.1186/gb-2006-7-1-r5 (PMC1431701; doi:10.1186/gb-2006-7-1-r5)
Supplement: Additional data file 4 — A zip file containing four Excel files (5' exon, 3' exon, TSS and TTS clusters). [file gb-2006-7-1-r5-S4.zip › END_SUPPORT/3'EC311005.xls]

## Sheet: Sheet1
PREGID	frameworkID	3'EC	3'EC count	chromosome	strand	representative TTSID	representative_nuc_acc	Gene description
1	170746	170746_9967830	164	chr1	+	chr1+9968953|9968966	BQ936872	Sgk3: serum/glucocorticoid regulated kinase 3(Cisk, cytokine-independent survival kinase)
1	170746	170746_9968430	6	chr1	+	chr1+9969241|9969241	F830201E16	Sgk3: serum/glucocorticoid regulated kinase 3(Cisk, cytokine-independent survival kinase)
1	170746	170746_9896266	4	chr1	+	chr1+9899587|9899591	A330042B14	Sgk3: serum/glucocorticoid regulated kinase 3(Cisk, cytokine-independent survival kinase)
1	170746	170746_9954777	2	chr1	+	chr1+9958185|9958187	C920004G11	Sgk3: serum/glucocorticoid regulated kinase 3(Cisk, cytokine-independent survival kinase)
1	170746	170746_9960629	2	chr1	+	chr1+9961430|9961437	5832447I09	Sgk3: serum/glucocorticoid regulated kinase 3(Cisk, cytokine-independent survival kinase)
2	72558	72558_163076259	16	chr2	+	chr2+163077472|163077482	BG972505	Sgk2: serum/glucocorticoid regulated kinase 2
3	109340	109340_21722523	194	chr10	+	chr10+21723719|21723766	CA466502	Sgk: serum/glucocorticoid regulated kinase(Sgk1)
3	109340	109340_21622442	2	chr10	+	chr10+21622848|21622849	A730081A20	Sgk: serum/glucocorticoid regulated kinase(Sgk1)
4	76761	76761_95198258	12	chr12	-	chr12-95196355|95196357	6430519H03	Rps6ka5: ribosomal protein S6 kinase, polypeptide 5(MSK1, MSPK1, RLPK)
4	76761	76761_95201008	3	chr12	-	chr12-95200931|95200939	B230369O03	Rps6ka5: ribosomal protein S6 kinase, polypeptide 5(MSK1, MSPK1, RLPK)
4	76761	76761_95241139	2	chr12	-	chr12-95240959|95240959	7420416F16	Rps6ka5: ribosomal protein S6 kinase, polypeptide 5(MSK1, MSPK1, RLPK)
4	76761	76761_95242334	2	chr12	-	chr12-95241441|95241441	F830212J15	Rps6ka5: ribosomal protein S6 kinase, polypeptide 5(MSK1, MSPK1, RLPK)
5	72145	72145_6543154	140	chr19	-	chr19-6542509|6542578	W77253	Rps6ka4: ribosomal protein S6 kinase, polypeptide 4(MSK2)
6	106565	106565_102717363	94	chrX	-	chrX-102715642|102715681	AA114770	Rps6ka6: ribosomal protein S6 kinase polypeptide 6(RSK4)
7	222219	222219_132302392	82	chr4	-	chr4-132301911|132301943	CF553325	Rps6ka1: ribosomal protein S6 kinase polypeptide 1(Rsk1)
7	222219	222219_132302673	12	chr4	-	chr4-132302453|132302516	CN673071	Rps6ka1: ribosomal protein S6 kinase polypeptide 1(Rsk1)
7	222219	222219_132320057	4	chr4	-	chr4-132320006|132320041	CK393263	Rps6ka1: ribosomal protein S6 kinase polypeptide 1(Rsk1)
8	111039	111039_149333216	21	chrX	+	chrX+149333873|149333896	F630106I02	Rps6ka3: ribosomal protein S6 kinase polypeptide 3(Rsk2)
8	111039	111039_149322169	7	chrX	+	chrX+149322183|149322204	CF159836	Rps6ka3: ribosomal protein S6 kinase polypeptide 3(Rsk2)
8	111039	111039_149333753	4	chrX	+	chrX+149333816|149333843	CN538387	Rps6ka3: ribosomal protein S6 kinase polypeptide 3(Rsk2)
9	72449	72449_7042028	30	chr17	-	chr17-7038929|7038939	CB601069	Rps6ka2: ribosomal protein S6 kinase, polypeptide 2(p90rsk, pp90rsk, Rps6ka-rs1, Rsk3)
9	72449	72449_7155156	2	chr17	-	chr17-7152194|7152194	A830097D02	Rps6ka2: ribosomal protein S6 kinase, polypeptide 2(p90rsk, pp90rsk, Rps6ka-rs1, Rsk3)
9	72449	72449_7083133	1	chr17	-	chr17-7082864|7082864	3010084H03	Rps6ka2: ribosomal protein S6 kinase, polypeptide 2(p90rsk, pp90rsk, Rps6ka-rs1, Rsk3)
10	76346	76346_86104627	55	chr11	-	chr11-86104172|86104264	CN534414	Rps6kb1: ribosomal protein S6 kinase, polypeptide 1(p70/85s6k, p70s6k, S6K1)
10	76346	76346_86102692	7	chr11	-	chr11-86102470|86102498	CD353089	Rps6kb1: ribosomal protein S6 kinase, polypeptide 1(p70/85s6k, p70s6k, S6K1)
10	76346	76346_86117856	3	chr11	-	chr11-86115648|86115648	D730014H09	Rps6kb1: ribosomal protein S6 kinase, polypeptide 1(p70/85s6k, p70s6k, S6K1)
11	160279	160279_3945669	194	chr19	-	chr19-3945240|3945292	W33911	Rps6kb2: ribosomal protein S6 kinase, polypeptide 2(S6K2)
12	104574	104574_16576660	146	chr7	+	chr7+16577002|16577019	W85443	Akt2: thymoma viral proto-oncogene 2(PKB, PKBbeta)
12	104574	104574_16575528	23	chr7	+	chr7+16576199|16576248	CK032295	Akt2: thymoma viral proto-oncogene 2(PKB, PKBbeta)
12	104574	104574_16575598	7	chr7	+	chr7+16575744|16575791	CO426121	Akt2: thymoma viral proto-oncogene 2(PKB, PKBbeta)
12	104574	104574_16546145	2	chr7	-	chr7-16546059|16546065	BG089089	Akt2: thymoma viral proto-oncogene 2(PKB, PKBbeta)
13	72372	72372_177151123	17	chr1	-	chr1-177150447|177150513	CF744454	Akt3: thymoma viral proto-oncogene 3(PKB gamma)
13	72372	72372_177155820	7	chr1	-	chr1-177152486|177152492	CB520941	Akt3: thymoma viral proto-oncogene 3(PKB gamma)
14	79314	79314_107406732	119	chr12	-	chr12-107405764|107405845	CB565955	Akt1: thymoma viral proto-oncogene 1(Akt, PKB, PKB/Akt, PKBalpha)
14	79314	79314_107408946	45	chr12	-	chr12-107408731|107408934	CF724011	Akt1: thymoma viral proto-oncogene 1(Akt, PKB, PKB/Akt, PKBalpha)
14	79314	79314_107409690	5	chr12	-	chr12-107409626|107409645	BI152870	Akt1: thymoma viral proto-oncogene 1(Akt, PKB, PKB/Akt, PKBalpha)
14	79314	79314_107406682	4	chr12	-	chr12-107406371|107406381	BI690290	Akt1: thymoma viral proto-oncogene 1(Akt, PKB, PKB/Akt, PKBalpha)
14	79314	79314_107409348	3	chr12	-	chr12-107409223|107409240	CA749163	Akt1: thymoma viral proto-oncogene 1(Akt, PKB, PKB/Akt, PKBalpha)
16	174673	174673_107610231	8	chr11	-	chr11-107609370|107609404	CD803812	Prkca: protein kinase C, alpha(Pkca)
16	174673	174673_107610805	7	chr11	-	chr11-107610376|107610377	I920160M19	Prkca: protein kinase C, alpha(Pkca)
17	78761	78761_109926186	220	chr7	+	chr7+109927086|109927215	E430019E24	Prkcb: protein kinase C, beta(Pkcb)
17	78761	78761_109932275	9	chr7	+	chr7+109932838|109932894	CD804194	Prkcb: protein kinase C, beta(Pkcb)
18	107191	107191_85229872	18	chr17	+	chr17+85230719|85230766	D630014L18	Prkce: protein kinase C, epsilon(PKC[e], Pkce)
18	107191	107191_84746271	2	chr17	+	chr17+84746616|84746616	A730046G04	Prkce: protein kinase C, epsilon(PKC[e], Pkce)
19	111836	111836_69056807	291	chr12	+	chr12+69058068|69058079	I530001H18	Prkch: protein kinase C, eta(Pkch)
19	111836	111836_69040464	2	chr12	+	chr12+69041435|69041437	4732457K18	Prkch: protein kinase C, eta(Pkch)
20	72874	72874_26634007	86	chr14	-	chr14-26633332|26633351	BQ958091	Prkcd: protein kinase C, delta(D14Ertd420e, PKC[d], Pkcd, PKCdelta)
20	72874	72874_26639315	5	chr14	-	chr14-26638371|26638384	BC051416	Prkcd: protein kinase C, delta(D14Ertd420e, PKC[d], Pkcd, PKCdelta)
21	71730	71730_11251072	35	chr2	+	chr2+11252307|11252331	CB205015	Prkcq: protein kinase C, theta(PKC-0, Pkcq, PKC-theta)
21	71730	71730_11211758	3	chr2	+	chr2+11214188|11214190	D630039J01	Prkcq: protein kinase C, theta(PKC-0, Pkcq, PKC-theta)
21	71730	71730_11234851	2	chr2	+	chr2+11235474|11235474	A130035A12	Prkcq: protein kinase C, theta(PKC-0, Pkcq, PKC-theta)
22	110704	110704_30816257	75	chr3	+	chr3+30818786|30818807	BQ928028	Prkci: protein kinase C, iota(Pkci, Pkcl, Prkcl)
22	110704	110704_30819012	3	chr3	+	chr3+30819010|30819026	BI851560	Prkci: protein kinase C, iota(Pkci, Pkcl, Prkcl)
22	110704	110704_30813039	2	chr3	+	chr3+30813119|30813126	G270001M09	Prkci: protein kinase C, iota(Pkci, Pkcl, Prkcl)
23	79446	79446_153148473	159	chr4	-	chr4-153146060|153146071	CF545404	Prkcz: protein kinase C, zeta(Pkcz, zetaPKC)
23	79446	79446_153242458	8	chr4	-	chr4-153240560|153240584	AI323290	Prkcz: protein kinase C, zeta(Pkcz, zetaPKC)
24	84314	84314_30050545	32	chr2	+	chr2+30051029|30051044	F630107C11	Pkn3: protein kinase N3(PKNbeta)
24	84314	84314_30045205	1	chr2	+	chr2+30045569|30045569	E030028P03	Pkn3: protein kinase N3(PKNbeta)
25	104463	104463_143355443	40	chr3	-	chr3-143354955|143354996	CB231344	Pkn2: protein kinase N2(PRK2, Prkcl2, Stk7)
25	104463	104463_143372919	9	chr3	-	chr3-143372871|143372901	CN533164	Pkn2: protein kinase N2(PRK2, Prkcl2, Stk7)
25	104463	104463_143401343	8	chr3	-	chr3-143401188|143401188	CN719692	Pkn2: protein kinase N2(PRK2, Prkcl2, Stk7)
25	104463	104463_143366296	4	chr3	-	chr3-143366213|143366220	AI553004	Pkn2: protein kinase N2(PRK2, Prkcl2, Stk7)
25	104463	104463_143390636	3	chr3	-	chr3-143390545|143390569	CF909866	Pkn2: protein kinase N2(PRK2, Prkcl2, Stk7)
25	104463	104463_143361520	2	chr3	-	chr3-143361381|143361383	B230361G21	Pkn2: protein kinase N2(PRK2, Prkcl2, Stk7)
25	104463	104463_143391942	1	chr3	-	chr3-143391780|143391780	6030436C20	Pkn2: protein kinase N2(PRK2, Prkcl2, Stk7)
26	108564	108564_82937231	107	chr8	-	chr8-82936942|82936967	CF554032	Pkn1: protein kinase N1(DBK, PAK1, Pkn, PRK1, Prkcl1, Stk3)
26	108564	108564_82940528	13	chr8	-	chr8-82940456|82940457	F730027O18	Pkn1: protein kinase N1(DBK, PAK1, Pkn, PRK1, Prkcl1, Stk3)
26	108564	108564_82951599	7	chr8	-	chr8-82951489|82951528	BU611049	Pkn1: protein kinase N1(DBK, PAK1, Pkn, PRK1, Prkcl1, Stk3)
26	108564	108564_82958583	1	chr8	-	chr8-82957303|82957303	C920027J16	Pkn1: protein kinase N1(DBK, PAK1, Pkn, PRK1, Prkcl1, Stk3)
27	79020	79020_29870097	20	chr19	-	chr19-29870017|29870023	CN843724	Prkg1: protein kinase, cGMP-dependent, type I(CGKI, Prkg1b, Prkgr1b)
27	79020	79020_29868038	2	chr19	-	chr19-29866543|29866543	9930030A11	Prkg1: protein kinase, cGMP-dependent, type I(CGKI, Prkg1b, Prkgr1b)
27	79020	79020_30009898	2	chr19	-	chr19-30008668|30008668	A430088G19	Prkg1: protein kinase, cGMP-dependent, type I(CGKI, Prkg1b, Prkgr1b)
27	79020	79020_31053708	2	chr19	-	chr19-31052533|31052533	D130060M14	Prkg1: protein kinase, cGMP-dependent, type I(CGKI, Prkg1b, Prkgr1b)
27	79020	79020_29919665	1	chr19	-	chr19-29919498|29919498	B130006G24	Prkg1: protein kinase, cGMP-dependent, type I(CGKI, Prkg1b, Prkgr1b)
28	108908	108908_96251570	24	chr5	-	chr5-96250709|96250737	G730017I02	Prkg2: protein kinase, cGMP-dependent, type II(CGKII, Prkgr2)
29	104835	104835_69320889	133	chrX	-	chrX-69319034|69319059	CK384931	Prkx: protein kinase, X-linked(Pkare, PKX1)
29	104835	104835_69330233	6	chrX	-	chrX-69328451|69328453	A230094I17	Prkx: protein kinase, X-linked(Pkare, PKX1)
30	81488	81488_83262887	65	chr8	+	chr8+83263813|83263961	CF741000	Prkaca: protein kinase, cAMP dependent, catalytic, alpha(C alpha, Cs, PKA, Pkaca)
30	81488	81488_83258041	57	chr8	+	chr8+83258065|83258119	BG246104	Prkaca: protein kinase, cAMP dependent, catalytic, alpha(C alpha, Cs, PKA, Pkaca)
31	106996	106996_147306815	219	chr3	-	chr3-147303901|147303975	BU526031	Prkacb: protein kinase, cAMP dependent, catalytic, beta(cAMP-dependent protein kinase C beta, Pkacb)
31	106996	106996_147304969	15	chr3	-	chr3-147304874|147304962	CD770383	Prkacb: protein kinase, cAMP dependent, catalytic, beta(cAMP-dependent protein kinase C beta, Pkacb)
32	1345	1345_113433090	13	chr5	+	chr5+113433122|113433150	NM_007708	Cit: citron(Cit-k, citron kinase, citron-N, CRIK, CRIK-SK)
32	1345	1345_113435629	11	chr5	+	chr5+113435698|113435700	BU582993	Cit: citron(Cit-k, citron kinase, citron-N, CRIK, CRIK-SK)
32	1345	1345_113351477	6	chr5	+	chr5+113351783|113351785	G830029F05	Cit: citron(Cit-k, citron kinase, citron-N, CRIK, CRIK-SK)
32	1345	1345_113415389	2	chr5	+	chr5+113417776|113417781	C130034A22	Cit: citron(Cit-k, citron kinase, citron-N, CRIK, CRIK-SK)
32	1345	1345_113424665	2	chr5	+	chr5+113425007|113425007	3425403F13	Cit: citron(Cit-k, citron kinase, citron-N, CRIK, CRIK-SK)
33	79460	79460_49683538	143	chr14	-	chr14-49681422|49681460	BE633759	Lats2: large tumor suppressor 2
33	79460	79460_49572348	11	chr14	-	chr14-49569892|49569909	CK372833	Lats2: large tumor suppressor 2
33	79460	79460_49574586	9	chr14	-	chr14-49573089|49573123	A730024C05	Lats2: large tumor suppressor 2
33	79460	79460_49634165	6	chr14	-	chr14-49634064|49634092	4831438F24	Lats2: large tumor suppressor 2
33	79460	79460_49692328	4	chr14	-	chr14-49691681|49691698	BI412714	Lats2: large tumor suppressor 2
33	79460	79460_49572961	3	chr14	-	chr14-49572914|49572940	BI452841	Lats2: large tumor suppressor 2
33	79460	79460_49589266	3	chr14	-	chr14-49589112|49589113	D430008F02	Lats2: large tumor suppressor 2
33	79460	79460_49635228	3	chr14	-	chr14-49633784|49633805	BU052924	Lats2: large tumor suppressor 2
33	79460	79460_49714321	3	chr14	-	chr14-49713960|49713960	AY015062	Lats2: large tumor suppressor 2
33	79460	79460_49686190	1	chr14	-	chr14-49685314|49685314	B430302L02	Lats2: large tumor suppressor 2
34	3272	3272_7372244	2	chr10	+	chr10+7373554|7373554	A230050F21	Lats1: large tumor supressor
34	3272	3272_7376750	2	chr10	+	chr10+7376856|7376872	CD351127	Lats1: large tumor supressor
34	3272	3272_7384438	1	chr10	+	chr10+7384482|7384482	AF104414	Lats1: large tumor supressor
35	78891	78891_27567341	97	chr17	-	chr17-27565547|27565577	W13675	Stk38: serine/threonine kinase 38(Ndr1)
35	78891	78891_27569042	3	chr17	-	chr17-27568999|27569008	BM951262	Stk38: serine/threonine kinase 38(Ndr1)
35	78891	78891_27583870	3	chr17	-	chr17-27583857|27583858	CN681339	Stk38: serine/threonine kinase 38(Ndr1)
35	78891	78891_27588077	3	chr17	-	chr17-27588026|27588034	CD540693	Stk38: serine/threonine kinase 38(Ndr1)
35	78891	78891_27595789	3	chr17	-	chr17-27593209|27593228	C530003K12	Stk38: serine/threonine kinase 38(Ndr1)
35	78891	78891_27575375	2	chr17	-	chr17-27574618|27574620	9530097A09	Stk38: serine/threonine kinase 38(Ndr1)
35	78891	78891_27588225	2	chr17	-	chr17-27585220|27585222	A630042A18	Stk38: serine/threonine kinase 38(Ndr1)
36	151643	151643_146896346	68	chr6	+	chr6+146897303|146897306	BC062170	Stk38l: serine/threonine kinase 38 like(Ndr2)
38	107659	107659_180234705	16	chr1	+	chr1+180238269|180238273	CB522030	Cdc42bpa: Cdc42 binding protein kinase alpha(DMPK-like)
38	107659	107659_180173695	14	chr1	+	chr1+180173904|180173942	CF539500	Cdc42bpa: Cdc42 binding protein kinase alpha(DMPK-like)
38	107659	107659_180186693	3	chr1	+	chr1+180188975|180188978	A930014J19	Cdc42bpa: Cdc42 binding protein kinase alpha(DMPK-like)
38	107659	107659_180109916	2	chr1	+	chr1+180111473|180111475	7.42049e+21	Cdc42bpa: Cdc42 binding protein kinase alpha(DMPK-like)
38	107659	107659_180113948	2	chr1	+	chr1+180114722|180114728	7420445H18	Cdc42bpa: Cdc42 binding protein kinase alpha(DMPK-like)
38	107659	107659_180182803	2	chr1	+	chr1+180184836|180184836	D830041L12	Cdc42bpa: Cdc42 binding protein kinase alpha(DMPK-like)
38	107659	107659_180190337	2	chr1	+	chr1+180191627|180191627	C130003I04	Cdc42bpa: Cdc42 binding protein kinase alpha(DMPK-like)
38	107659	107659_180209321	1	chr1	+	chr1+180209353|180209353	AF492452	Cdc42bpa: Cdc42 binding protein kinase alpha(DMPK-like)
39	81421	81421_106038802	62	chr12	-	chr12-106037542|106037560	W08461	Cdc42bpb: Cdc42 binding protein kinase beta(DMPK-like)
39	81421	81421_106044252	10	chr12	-	chr12-106044038|106044093	CN700971	Cdc42bpb: Cdc42 binding protein kinase beta(DMPK-like)
39	81421	81421_106038336	8	chr12	-	chr12-106038138|106038190	CF536992	Cdc42bpb: Cdc42 binding protein kinase beta(DMPK-like)
40	82539	82539_6112884	22	chr19	+	chr19+6114013|6114024	CF925811	BC046418: myotonic dystrophy protein kinase like protein(Cdc25bpg)
41	83153	83153_10615548	47	chr7	+	chr7+10616402|10616419	CB320596	Dm15: dystrophia myotonica kinase, B15(DM, DMPK)
42	78872	78872_17116018	30	chr12	+	chr12+17117155|17117176	9530058G20	Rock2: Rho-associated coiled-coil forming kinase 2(Rock-II)
42	78872	78872_17104041	5	chr12	+	chr12+17104111|17104119	AA068484	Rock2: Rho-associated coiled-coil forming kinase 2(Rock-II)
42	78872	78872_17109269	5	chr12	+	chr12+17109480|17109486	BF146855	Rock2: Rho-associated coiled-coil forming kinase 2(Rock-II)
42	78872	78872_17086286	4	chr12	+	chr12+17086330|17086335	A530031K09	Rock2: Rho-associated coiled-coil forming kinase 2(Rock-II)
42	78872	78872_17096848	4	chr12	+	chr12+17096951|17096959	CK640327	Rock2: Rho-associated coiled-coil forming kinase 2(Rock-II)
42	78872	78872_17075164	1	chr12	+	chr12+17075368|17075368	BC029113	Rock2: Rho-associated coiled-coil forming kinase 2(Rock-II)
42	78872	78872_17089719	1	chr12	+	chr12+17089776|17089776	G530142C09	Rock2: Rho-associated coiled-coil forming kinase 2(Rock-II)
43	80030	80030_10288043	33	chr18	-	chr18-10286577|10286590	F630326J04	Rock1: Rho-associated coiled-coil forming kinase 1(Rock-I)
43	80030	80030_10328449	24	chr18	-	chr18-10328327|10328355	CN722634	Rock1: Rho-associated coiled-coil forming kinase 1(Rock-I)
43	80030	80030_10323020	12	chr18	-	chr18-10322962|10322990	CO045556	Rock1: Rho-associated coiled-coil forming kinase 1(Rock-I)
43	80030	80030_10302531	10	chr18	-	chr18-10302452|10302459	CF173432	Rock1: Rho-associated coiled-coil forming kinase 1(Rock-I)
43	80030	80030_10321399	7	chr18	-	chr18-10321249|10321264	CN673170	Rock1: Rho-associated coiled-coil forming kinase 1(Rock-I)
43	80030	80030_10289670	4	chr18	-	chr18-10289459|10289473	BI733236	Rock1: Rho-associated coiled-coil forming kinase 1(Rock-I)
43	80030	80030_10351388	4	chr18	-	chr18-10351362|10351372	CN715629	Rock1: Rho-associated coiled-coil forming kinase 1(Rock-I)
47	98549	98549_23078598	37	chr2	-	chr2-23078116|23078157	CF751521	Mastl: microtubule associated serine/threonine kinase-like(THC2)
47	98549	98549_23097049	2	chr2	-	chr2-23096688|23096693	6530414K12	Mastl: microtubule associated serine/threonine kinase-like(THC2)
49	82475	82475_84188010	23	chr8	-	chr8-84186670|84186680	CB249552	Mast1: microtubule associated serine/threonine kinase 1(SAST, SAST170)
49	82475	82475_84188260	12	chr8	-	chr8-84186239|84186244	AK122411	Mast1: microtubule associated serine/threonine kinase 1(SAST, SAST170)
49	82475	82475_84206583	1	chr8	-	chr8-84205605|84205605	9430008B02	Mast1: microtubule associated serine/threonine kinase 1(SAST, SAST170)
50	105039	105039_99483984	20	chr13	-	chr13-99477574|99477595	CF743270	G431004F08: hypothetical serine/threonine kinase
50	105039	105039_99771257	8	chr13	-	chr13-99768816|99768846	B430318O09	G431004F08: hypothetical serine/threonine kinase
50	105039	105039_99599006	4	chr13	-	chr13-99598373|99598387	B130002D03	G431004F08: hypothetical serine/threonine kinase
50	105039	105039_99515021	2	chr13	-	chr13-99511897|99511897	A130009M03	G431004F08: hypothetical serine/threonine kinase
50	105039	105039_99817842	2	chr13	-	chr13-99815698|99815698	A530026C06	G431004F08: hypothetical serine/threonine kinase
51	151539	151539_114653978	81	chr4	-	chr4-114652401|114652445	CN525719	Mast2: microtubule associated serine/threonine kinase 2(MAST205, mKIAA0807, Mtssk)
51	151539	151539_114661672	3	chr4	-	chr4-114661628|114661631	CK636660	Mast2: microtubule associated serine/threonine kinase 2(MAST205, mKIAA0807, Mtssk)
52	84925	84925_69818051	65	chr8	-	chr8-69817098|69817118	CK793774	BC024265: hypothetical serine/threonine kinase
52	84925	84925_69818920	18	chr8	-	chr8-69818187|69818221	C130034L06	BC024265: hypothetical serine/threonine kinase
52	84925	84925_69821125	7	chr8	-	chr8-69821052|69821084	CD348114	BC024265: hypothetical serine/threonine kinase
53	111602	111602_77907149	7	chr11	+	chr11+77907896|77907901	A230108M20	BC030499: hypothetical serine/threonine kinase
53	111602	111602_77905250	1	chr11	+	chr11+77906353|77906353	BC048862	BC030499: hypothetical serine/threonine kinase
53	111602	111602_77906085	1	chr11	+	chr11+77906375|77906375	BC037104	BC030499: hypothetical serine/threonine kinase
54	79769	79769_126757516	12	chr7	-	chr7-126756787|126756788	BU556411	Stk32c: serine/threonine kinase 32C(PKE, Pkek, YANK3)
55	105132	105132_43756717	11	chr18	+	chr18+43757844|43757857	A930015B13	Stk32a: serine/threonine kinase 32A(YANK1)
56	76092	76092_35929935	9	chr5	-	chr5-35929696|35929708	C230053G02	Stk32b: serine/threonine kinase 32B(Stk32, STKG6, YANK2)
56	76092	76092_35931238	1	chr5	-	chr5-35930758|35930758	AJ250840	Stk32b: serine/threonine kinase 32B(Stk32, STKG6, YANK2)
57	110808	110808_22675861	65	chr17	-	chr17-22675542|22675647	CB842035	Pdpk1: 3-phosphoinositide dependent protein kinase-1(Pdk1, Pkb kinase)
57	110808	110808_22670469	31	chr17	-	chr17-22670401|22670415	CF949305	Pdpk1: 3-phosphoinositide dependent protein kinase-1(Pdk1, Pkb kinase)
57	110808	110808_22673375	2	chr17	-	chr17-22672389|22672389	G430008O11	Pdpk1: 3-phosphoinositide dependent protein kinase-1(Pdk1, Pkb kinase)
57	110808	110808_22684940	2	chr17	-	chr17-22684758|22684774	AI386084	Pdpk1: 3-phosphoinositide dependent protein kinase-1(Pdk1, Pkb kinase)
57	110808	110808_22703588	2	chr17	-	chr17-22700327|22700327	E230030E01	Pdpk1: 3-phosphoinositide dependent protein kinase-1(Pdk1, Pkb kinase)
58	75081	75081_40568218	72	chr3	+	chr3+40568754|40568787	BM937485	Plk4: polo-like kinase 4 (Drosophila)(Sak, Stk18)
58	75081	75081_40556910	15	chr3	+	chr3+40557543|40557545	1700057O13	Plk4: polo-like kinase 4 (Drosophila)(Sak, Stk18)
58	75081	75081_40558389	3	chr3	+	chr3+40560315|40560315	B130030L15	Plk4: polo-like kinase 4 (Drosophila)(Sak, Stk18)
59	5407	5407_68663456	64	chr11	+	chr11+68664182|68664220	BQ109046	Aurkb: aurora kinase B(Aik2, Aim1, AIM-1, AIRK2, Ark2, AurB, IPL1, STK-1, Stk12, Stk5)
60	5408	5408_172420099	161	chr2	-	chr2-172419309|172419340	CK385555	Stk6: serine/threonine kinase 6(AIRK1, Ark1, aurora A, Aurora-A, Ayk1, IAK, Stk6)
60	5408	5408_172426031	4	chr2	-	chr2-172425941|172425968	CF915389	Stk6: serine/threonine kinase 6(AIRK1, Ark1, aurora A, Aurora-A, Ayk1, IAK, Stk6)
61	109911	109911_110265189	79	chr5	-	chr5-110260596|110260603	BF584161	Adrbk2: adrenergic receptor kinase, beta 2(Adrbk-2, Bark-2, beta ARK2, GRK3)
61	109911	109911_110312324	8	chr5	-	chr5-110311208|110311264	F830211P10	Adrbk2: adrenergic receptor kinase, beta 2(Adrbk-2, Bark-2, beta ARK2, GRK3)
61	109911	109911_110268050	3	chr5	-	chr5-110267860|110267860	4833444A01	Adrbk2: adrenergic receptor kinase, beta 2(Adrbk-2, Bark-2, beta ARK2, GRK3)
62	111095	111095_4075734	76	chr19	-	chr19-4074469|4074493	BU556277	Adrbk1: adrenergic receptor kinase, beta 1(Adrbk-1, Bark-1, beta ARK, beta ARK1, beta-adrenergic receptor kinase-1, beta-AR kinase-1, betaARK1, GRK2)
62	111095	111095_4075710	5	chr19	-	chr19-4075562|4075584	CA542725	Adrbk1: adrenergic receptor kinase, beta 1(Adrbk-1, Bark-1, beta ARK, beta ARK1, beta-adrenergic receptor kinase-1, beta-AR kinase-1, betaARK1, GRK2)
64	109767	109767_33200256	7	chr5	+	chr5+33200408|33200415	CN835671	Gprk2l: G protein-coupled receptor kinase 2, groucho gene related (Drosophila)(GRK4)
64	109767	109767_33144577	5	chr5	+	chr5+33146795|33146803	6820406D08	Gprk2l: G protein-coupled receptor kinase 2, groucho gene related (Drosophila)(GRK4)
65	226853	226853_54549568	89	chr13	+	chr13+54550684|54550713	CF969992	Gprk6: G protein-coupled receptor kinase 6(GRK6)
65	226853	226853_54549119	6	chr13	+	chr13+54549325|54549363	NM_011938	Gprk6: G protein-coupled receptor kinase 6(GRK6)
65	226853	226853_54549567	5	chr13	+	chr13+54549600|54549609	CF724715	Gprk6: G protein-coupled receptor kinase 6(GRK6)
66	111382	111382_60483148	18	chr19	+	chr19+60483765|60483810	BM934612	Gprk5: G protein-coupled receptor kinase 5(GRK5)
66	111382	111382_60483567	7	chr19	+	chr19+60483561|60483596	BG146221	Gprk5: G protein-coupled receptor kinase 5(GRK5)
67	90607	90607_27771758	147	chr15	-	chr15-27769377|27769412	CB204124	Trio: triple functional domain (PTPRF interacting)
67	90607	90607_27787457	4	chr15	-	chr15-27785628|27785650	BG803420	Trio: triple functional domain (PTPRF interacting)
68	109332	109332_33843408	7	chr16	-	chr16-33842490|33842496	C130022K08	Hapip: Huntingtin-associated protein-interacting protein (Duo protein)(Kalirin)
69	76765	76765_54146177	94	chr1	-	chr1-54144507|54144523	BM942880	Stk17b: serine/threonine kinase 17b (apoptosis-inducing)(Drak2)
70	107960	107960_84605931	16	chr8	-	chr8-84605338|84605345	BQ554289	Mlck: myosin light chain kinase
70	107960	107960_84607691	3	chr8	-	chr8-84607464|84607469	D830007F02	Mlck: myosin light chain kinase
72	71442	71442_81104847	29	chr10	+	chr10+81105409|81105425	CB574744	Dapk3: death-associated kinase 3(ZIP)
72	71442	71442_81104849	5	chr10	+	chr10+81104854|81104895	BI554559	Dapk3: death-associated kinase 3(ZIP)
72	71442	71442_81104180	3	chr10	+	chr10+81104600|81104605	F930102A07	Dapk3: death-associated kinase 3(ZIP)
73	1636	1636_66512460	34	chr9	+	chr9+66513060|66513076	CK128205	Dapk2: death-associated kinase 2(drp1)
73	1636	1636_66461367	2	chr9	+	chr9+66462913|66462915	F930027D02	Dapk2: death-associated kinase 2(drp1)
74	75827	75827_59905039	32	chr13	+	chr13+59905863|59905872	CF735420	Dapk1: death associated protein kinase 1(D13Ucla1, DAP-Kinase)
74	75827	75827_59903317	26	chr13	+	chr13+59904887|59904928	BI078362	Dapk1: death associated protein kinase 1(D13Ucla1, DAP-Kinase)
74	75827	75827_59864312	3	chr13	+	chr13+59864518|59864520	2310039H24	Dapk1: death associated protein kinase 1(D13Ucla1, DAP-Kinase)
74	75827	75827_59905451	3	chr13	+	chr13+59905466|59905497	BG246747	Dapk1: death associated protein kinase 1(D13Ucla1, DAP-Kinase)
75	79931	79931_87275762	72	chr3	-	chr3-87274500|87274522	CO433797	Dcamkl2: double cortin and calcium/calmodulin-dependent protein kinase-like 2
75	79931	79931_87280461	3	chr3	-	chr3-87279791|87279794	C230072O15	Dcamkl2: double cortin and calcium/calmodulin-dependent protein kinase-like 2
75	79931	79931_87287438	2	chr3	-	chr3-87287273|87287279	C330005E20	Dcamkl2: double cortin and calcium/calmodulin-dependent protein kinase-like 2
76	222183	222183_55561176	105	chr3	+	chr3+55562731|55562748	BI153627	Dcamkl1: double cortin and calcium/calmodulin-dependent protein kinase-like 1(CPG16, DCLK, mKIAA0369)
76	222183	222183_55627502	49	chr3	+	chr3+55630478|55630492	BU844009	Dcamkl1: double cortin and calcium/calmodulin-dependent protein kinase-like 1(CPG16, DCLK, mKIAA0369)
76	222183	222183_55630416	17	chr3	+	chr3+55630604|55630610	NM_019978	Dcamkl1: double cortin and calcium/calmodulin-dependent protein kinase-like 1(CPG16, DCLK, mKIAA0369)
76	222183	222183_55627491	6	chr3	+	chr3+55627853|55627892	CF746155	Dcamkl1: double cortin and calcium/calmodulin-dependent protein kinase-like 1(CPG16, DCLK, mKIAA0369)
76	222183	222183_55571516	4	chr3	+	chr3+55572034|55572038	B530045K18	Dcamkl1: double cortin and calcium/calmodulin-dependent protein kinase-like 1(CPG16, DCLK, mKIAA0369)
76	222183	222183_55475620	2	chr3	+	chr3+55475719|55475719	CB245945	Dcamkl1: double cortin and calcium/calmodulin-dependent protein kinase-like 1(CPG16, DCLK, mKIAA0369)
76	222183	222183_55574858	2	chr3	+	chr3+55575075|55575076	B230033A15	Dcamkl1: double cortin and calcium/calmodulin-dependent protein kinase-like 1(CPG16, DCLK, mKIAA0369)
76	222183	222183_55610825	2	chr3	+	chr3+55611152|55611152	C030001G11	Dcamkl1: double cortin and calcium/calmodulin-dependent protein kinase-like 1(CPG16, DCLK, mKIAA0369)
76	222183	222183_55615782	2	chr3	+	chr3+55616214|55616214	C030016N17	Dcamkl1: double cortin and calcium/calmodulin-dependent protein kinase-like 1(CPG16, DCLK, mKIAA0369)
77	83579	83579_11854068	24	chrX	-	chrX-11853035|11853057	CF927028	Cask: calcium/calmodulin-dependent serine protein kinase(DXPri1, DXRib1, LIN-2, mLin-2, Pals3)
77	83579	83579_11886667	2	chrX	-	chrX-11886305|11886305	NM_146233	Cask: calcium/calmodulin-dependent serine protein kinase(DXPri1, DXRib1, LIN-2, mLin-2, Pals3)
78	111620	111620_61498475	23	chr18	+	chr18+61501840|61501846	BM939436	Camk2a: calcium/calmodulin-dependent protein kinase II alpha(alpha-CaMKII, CaMKII, mKIAA0968)
78	111620	111620_61456807	2	chr18	+	chr18+61457076|61457094	BF470301	Camk2a: calcium/calmodulin-dependent protein kinase II alpha(alpha-CaMKII, CaMKII, mKIAA0968)
79	78380	78380_17022148	129	chr14	-	chr14-17020170|17020213	CF617487	Camk2g: calcium/calmodulin -dependent protein kinase II gamma(Ca2+/calmodulin-dependent protein kinase II, CaMK II, Camkg)
79	78380	78380_17028049	4	chr14	-	chr14-17027548|17027548	C130090G16	Camk2g: calcium/calmodulin -dependent protein kinase II gamma(Ca2+/calmodulin-dependent protein kinase II, CaMK II, Camkg)
79	78380	78380_17040998	2	chr14	-	chr14-17039833|17039837	E330023A07	Camk2g: calcium/calmodulin -dependent protein kinase II gamma(Ca2+/calmodulin-dependent protein kinase II, CaMK II, Camkg)
80	160209	160209_127324283	133	chr3	+	chr3+127326422|127326440	BX515200	Camk2d: calcium/calmodulin-dependent protein kinase II, delta([d]-CaMKII, CaMK II)
80	160209	160209_127327817	11	chr3	+	chr3+127327829|127327855	CB952030	Camk2d: calcium/calmodulin-dependent protein kinase II, delta([d]-CaMKII, CaMK II)
80	160209	160209_127297590	7	chr3	+	chr3+127300321|127300328	CO432690	Camk2d: calcium/calmodulin-dependent protein kinase II, delta([d]-CaMKII, CaMK II)
80	160209	160209_127248699	5	chr3	+	chr3+127250303|127250320	B130010E01	Camk2d: calcium/calmodulin-dependent protein kinase II, delta([d]-CaMKII, CaMK II)
80	160209	160209_127165845	3	chr3	+	chr3+127166577|127166578	8030469K03	Camk2d: calcium/calmodulin-dependent protein kinase II, delta([d]-CaMKII, CaMK II)
80	160209	160209_127321662	3	chr3	+	chr3+127321984|127321987	D530006I24	Camk2d: calcium/calmodulin-dependent protein kinase II, delta([d]-CaMKII, CaMK II)
80	160209	160209_127323010	3	chr3	+	chr3+127324222|127324235	G830045H04	Camk2d: calcium/calmodulin-dependent protein kinase II, delta([d]-CaMKII, CaMK II)
80	160209	160209_127265281	2	chr3	+	chr3+127266097|127266097	A630085C10	Camk2d: calcium/calmodulin-dependent protein kinase II, delta([d]-CaMKII, CaMK II)
80	160209	160209_127289733	2	chr3	+	chr3+127290007|127290010	C230009O18	Camk2d: calcium/calmodulin-dependent protein kinase II, delta([d]-CaMKII, CaMK II)
80	160209	160209_127292164	2	chr3	+	chr3+127293398|127293402	B130009G18	Camk2d: calcium/calmodulin-dependent protein kinase II, delta([d]-CaMKII, CaMK II)
81	107361	107361_5866614	56	chr11	-	chr11-5864430|5864460	CD769163	Camk2b: calcium/calmodulin-dependent protein kinase II, beta(CaMK II)
81	107361	107361_5910297	2	chr11	-	chr11-5906453|5906455	C230074O03	Camk2b: calcium/calmodulin-dependent protein kinase II, beta(CaMK II)
83	103394	103394_115053817	31	chr7	+	chr7+115054371|115054388	CF104447	Phkg2: phosphorylase kinase, gamma 2 (testis)
83	103394	103394_115048616	3	chr7	+	chr7+115049702|115049702	A430010P18	Phkg2: phosphorylase kinase, gamma 2 (testis)
84	82875	82875_127427336	10	chr5	-	chr5-127426080|127426098	NM_011079	Phkg: phosphorylase kinase gamma
85	177427	177427_111493346	10	chr9	+	chr9+111493919|111493936	C730036H08	BC056929: hypothetical double cortin and calcium/calmodulin-dependent protein kinase
86	98263	98263_43608803	78	chr4	+	chr4+43609369|43609398	CA323019	Melk: maternal embryonic leucine zipper kinase(mKIAA0175, MPK38)
86	98263	98263_43596035	4	chr4	+	chr4+43596085|43596086	AV160481	Melk: maternal embryonic leucine zipper kinase(mKIAA0175, MPK38)
87	78249	78249_33624738	16	chr18	+	chr18+33625281|33625283	M16206	Camk4: calcium/calmodulin-dependent protein kinase IV(Ca2+/calmodulin-dependent protein kinase type IV/Gr, CaMKIV, CaMKIV/Gr)
87	78249	78249_33624897	8	chr18	+	chr18+33625316|33625318	BI150525	Camk4: calcium/calmodulin-dependent protein kinase IV(Ca2+/calmodulin-dependent protein kinase type IV/Gr, CaMKIV, CaMKIV/Gr)
88	75250	75250_105246306	67	chr8	-	chr8-105246083|105246103	CF586989	Ctrl: chymotrypsin-like(Ctra1)
89	98882	98882_107969885	184	chr9	+	chr9+107971816|107971837	CB523895	BC017634: vesicle associated calmodulin binding protein kinase
89	98882	98882_107993115	48	chr9	+	chr9+107993665|107993682	AA015242	BC017634: vesicle associated calmodulin binding protein kinase
89	98882	98882_107970699	6	chr9	+	chr9+107972452|107972473	BE651307	BC017634: vesicle associated calmodulin binding protein kinase
89	98882	98882_107979028	2	chr9	+	chr9+107980613|107980628	A430041M04	BC017634: vesicle associated calmodulin binding protein kinase
90	222365	222365_65214770	19	chrX	-	chrX-65214376|65214380	BX521873	Pnck: pregnancy upregulated non-ubiquitously expressed CaM kinase(Bstk3, Camk1b, Punc)
90	222365	222365_65215198	1	chrX	-	chrX-65215061|65215061	AB023027	Pnck: pregnancy upregulated non-ubiquitously expressed CaM kinase(Bstk3, Camk1b, Punc)
91	21280	21280_193240903	22	chr1	-	chr1-193240047|193240063	CF616092	Camk1g: calcium/calmodulin-dependent protein kinase I gamma(CLICK-III)
92	157844	157844_5246944	58	chr2	-	chr2-5241302|5241313	CF383671	Camk1d: calcium/calmodulin-dependent protein kinase ID(CKLiK)
92	157844	157844_5241533	22	chr2	-	chr2-5241526|5241553	BG404145	Camk1d: calcium/calmodulin-dependent protein kinase ID(CKLiK)
92	157844	157844_5513623	5	chr2	-	chr2-5510709|5510711	C530009I05	Camk1d: calcium/calmodulin-dependent protein kinase ID(CKLiK)
92	157844	157844_5258913	4	chr2	-	chr2-5258870|5258877	AA060013	Camk1d: calcium/calmodulin-dependent protein kinase ID(CKLiK)
93	81197	81197_113856059	37	chr6	-	chr6-113855775|113855795	CB523680	Camk1: calcium/calmodulin-dependent protein kinase I(D6Ertd263e)
93	81197	81197_113857913	4	chr6	-	chr6-113857840|113857840	F830013M23	Camk1: calcium/calmodulin-dependent protein kinase I(D6Ertd263e)
93	81197	81197_113863889	1	chr6	-	chr6-113862825|113862825	BC057155	Camk1: calcium/calmodulin-dependent protein kinase I(D6Ertd263e)
94	100143	100143_96550236	33	chr7	-	chr7-96549591|96549609	BU961292	Stk33: serine/threonine kinase 33
95	165901	165901_90930711	31	chr16	+	chr16+90934170|90934176	BF300447	Hunk: hormonally upregulated Neu-associated kinase(Bstk1, Mak-v)
95	165901	165901_90915871	3	chr16	+	chr16+90916645|90916647	B930050N07	Hunk: hormonally upregulated Neu-associated kinase(Bstk1, Mak-v)
96	104313	104313_93247022	38	chr1	-	chr1-93246586|93246616	CN527079	Pask: PAS domain containing serine/threonine kinase(mKIAA0135, Paskin)
96	104313	104313_93256900	4	chr1	-	chr1-93254601|93254601	F830031M04	Pask: PAS domain containing serine/threonine kinase(mKIAA0135, Paskin)
98	101683	101683_129707023	57	chr7	+	chr7+129708773|129708796	CF531769	Brsk2: brain-selective kinase 2/STK29(SAD1)
99	113234	113234_30447169	32	chr17	-	chr17-30444774|30444799	D130011H01	Snf1lk: SNF1-like kinase(Msk, salt inducible kinase, Sik)
99	113234	113234_30447787	9	chr17	-	chr17-30447558|30447572	BI646863	Snf1lk: SNF1-like kinase(Msk, salt inducible kinase, Sik)
100	151721	151721_46304313	91	chr9	+	chr9+46305198|46305208	CK381182	BC033915: hypothetical SNF1 related kinase(mKIAA0999)
100	151721	151721_46324382	15	chr9	+	chr9+46326476|46326507	BG091522	BC033915: hypothetical SNF1 related kinase(mKIAA0999)
102	78025	78025_51054103	14	chr9	-	chr9-51053517|51053528	CF735057	Sik2: salt induceable kinase 2
102	78025	78025_51050788	10	chr9	-	chr9-51050378|51050381	CF743328	Sik2: salt induceable kinase 2
102	78025	78025_51054795	2	chr9	-	chr9-51054279|51054296	BM937473	Sik2: salt induceable kinase 2
102	78025	78025_51093531	1	chr9	-	chr9-51091126|51091126	4632419F02	Sik2: salt induceable kinase 2
102	78025	78025_51096143	1	chr9	-	chr9-51094402|51094402	A530064K17	Sik2: salt induceable kinase 2
103	176867	176867_10949488	50	chr7	-	chr7-10948177|10948187	CB321157	Mark4: MAP/microtubule affinity-regulating kinase 4(Markl1)
104	222127	222127_6990877	282	chr19	-	chr19-6990154|6990201	BI696610	Mark2: MAP/microtubule affinity-regulating kinase 2(Emk, Par-1)
104	222127	222127_6996995	16	chr19	-	chr19-6996893|6996896	CK392826	Mark2: MAP/microtubule affinity-regulating kinase 2(Emk, Par-1)
104	222127	222127_6994682	1	chr19	-	chr19-6991929|6991929	9930104N18	Mark2: MAP/microtubule affinity-regulating kinase 2(Emk, Par-1)
105	21301	21301_184535643	3	chr1	-	chr1-184534368|184534368	AU079950	Mark1: MAP/microtubule affinity-regulating kinase 1(Emk3)
105	21301	21301_184552943	2	chr1	-	chr1-184552844|184552855	CA752409	Mark1: MAP/microtubule affinity-regulating kinase 1(Emk3)
106	102562	102562_106404372	93	chr12	+	chr12+106405288|106405325	BI696989	Mark3: MAP/microtubule affinity-regulating kinase 3(ETK-1, mKIAA1860)
106	102562	102562_106374507	3	chr12	+	chr12+106374668|106374695	BI655467	Mark3: MAP/microtubule affinity-regulating kinase 3(ETK-1, mKIAA1860)
106	102562	102562_106375621	3	chr12	+	chr12+106375846|106375848	AK122565	Mark3: MAP/microtubule affinity-regulating kinase 3(ETK-1, mKIAA1860)
106	102562	102562_106334554	2	chr12	+	chr12+106336355|106336355	9930021N02	Mark3: MAP/microtubule affinity-regulating kinase 3(ETK-1, mKIAA1860)
106	102562	102562_106370676	2	chr12	+	chr12+106370713|106370713	AV146476	Mark3: MAP/microtubule affinity-regulating kinase 3(ETK-1, mKIAA1860)
106	102562	102562_106378085	2	chr12	+	chr12+106379349|106379349	C430017L17	Mark3: MAP/microtubule affinity-regulating kinase 3(ETK-1, mKIAA1860)
108	103226	103226_103381971	3	chr4	-	chr4-103380631|103380650	A830082D05	Prkaa2: protein kinase, AMP-activated, alpha 2 catalytic subunit
110	102141	102141_47626393	27	chr14	+	chr14+47626642|47626661	BX529831	4933424F08Rik: testis-specific serine kinase 4
112	74978	74978_127860048	21	chr4	-	chr4-127859324|127859347	BU938769	Stk22c: serine/threonine kinase 22C (spermiogenesis associated)(Stk22c, Stk22d, Tssk-3)
115	75478	75478_122176839	96	chr9	+	chr9+122178636|122178675	BQ442189	Snrk: SNF related kinase(mKIAA0096)
116	79519	79519_6171333	54	chrX	+	chrX+6172396|6172411	CB589765	Pim2: proviral integration site 2(Pim-2)
116	79519	79519_6168607	2	chrX	+	chrX+6169301|6169303	A830008N09	Pim2: proviral integration site 2(Pim-2)
117	84122	84122_28096590	58	chr17	+	chr17+28097444|28097457	F630102O16	Pim1: proviral integration site 1(Pim-1)
117	84122	84122_28097920	36	chr17	+	chr17+28098037|28098111	BX518568	Pim1: proviral integration site 1(Pim-1)
117	84122	84122_28093665	2	chr17	+	chr17+28094032|28094032	F930117K24	Pim1: proviral integration site 1(Pim-1)
118	113173	113173_89255210	195	chr15	+	chr15+89256278|89256361	W90846	Pim3: proviral integration site 3(Kid1, KID-1/kinase induced by depolarization)
119	121277	121277_151534402	2	chr2	-	chr2-151533891|151533891	4921509C19	4921509C19Rik: hypothetical serine/threonine protein kinase(LOC381389)
120	112738	112738_46387221	3	chr1	-	chr1-46385346|46385346	4930509O22	ENSMUSG00000044457: hypothetical serine/threonine protein kinase
126	84036	84036_12694698	2	chr17	+	chr17+12695005|12695010	4930513D10	Smok1: sperm motility kinase 1(Smok, Tcr1, Tcr-1)
129	112238	112238_18476150	5	chr10	-	chr10-18475688|18475693	4.93342e+23	ENSMUSG00000044624: hypothetical Smok2 related serine/threonine protein kinase
131	112258	112258_51911492	3	chr17	+	chr17+51912005|51912005	4932415M13	ENSMUSG00000047406: hypothetical Mark2 related serine/threonine protein kinase
134	103742	103742_126953873	4	chr2	-	chr2-126953635|126953635	1810024B03	1810024B03Rik: hypothetical serine/threonine protein kinase
134	103742	103742_126936537	3	chr2	-	chr2-126935378|126935378	D730002F24	1810024B03Rik: hypothetical serine/threonine protein kinase
139	77845	77845_84042804	9	chr10	-	chr10-84038716|84038750	BC040467	Ark5: AMPK-related protein kinase 5
140	78688	78688_132208666	44	chr1	+	chr1+132210557|132210600	CK386138	1200013B22Rik: SNF1/AMP-activated protein kinase(mKIAA0537)
142	81988	81988_119035142	74	chr5	-	chr5-119034952|119034998	BX528069	Mapkapk5: MAP kinase-activated protein kinase 5(MK5, PRAK)
142	81988	81988_119029286	42	chr5	-	chr5-119028507|119028537	9930013M24	Mapkapk5: MAP kinase-activated protein kinase 5(MK5, PRAK)
143	80137	80137_107276270	89	chr9	-	chr9-107274861|107274940	CB589461	Mapkapk3: MAP kinase-activated protein kinase 3(3PK, MAPKAP3)
143	80137	80137_107280103	2	chr9	-	chr9-107279490|107279490	F830215L16	Mapkapk3: MAP kinase-activated protein kinase 3(3PK, MAPKAP3)
143	80137	80137_107305076	2	chr9	-	chr9-107304609|107304614	9130604K18	Mapkapk3: MAP kinase-activated protein kinase 3(3PK, MAPKAP3)
144	112082	112082_130925423	106	chr1	-	chr1-130923888|130923907	CN524807	Mapkapk2: MAP kinase-activated protein kinase 2(MAPKAP kinase 2, MK2, Rps6kc1)
144	112082	112082_130967477	1	chr1	+	chr1+130967755|130967755	BC052206	Mapkapk2: MAP kinase-activated protein kinase 2(MAPKAP kinase 2, MK2, Rps6kc1)
145	112103	112103_114223591	81	chr4	+	chr4+114224857|114224895	CF585721	Mknk1: MAP kinase-interacting serine/threonine kinase 1(Mnk1)
145	112103	112103_114218852	4	chr4	+	chr4+114219511|114219511	2410048M24	Mknk1: MAP kinase-interacting serine/threonine kinase 1(Mnk1)
145	112103	112103_114193861	3	chr4	+	chr4+114196014|114196014	F930102L22	Mknk1: MAP kinase-interacting serine/threonine kinase 1(Mnk1)
146	107122	107122_80575617	272	chr10	-	chr10-80573604|80573694	CF581727	Mknk2: MAP kinase-interacting serine/threonine kinase 2(Mnk2)
147	107042	107042_108202912	65	chr5	+	chr5+108203565|108203577	CB202961	Chek2: CHK2 checkpoint homolog (S. pombe)(Cds1, CHK2, Rad53)
147	107042	107042_108193496	2	chr5	+	chr5+108193689|108193689	E430022D12	Chek2: CHK2 checkpoint homolog (S. pombe)(Cds1, CHK2, Rad53)
148	100276	100276_124509126	151	chr4	+	chr4+124511295|124511344	CK795006	Lyk4: hypothetical serine/threonine protein kinase
148	100276	100276_124468145	66	chr4	+	chr4+124468820|124468900	CK793608	Lyk4: hypothetical serine/threonine protein kinase
149	105069	105069_8555555	96	chr7	+	chr7+8556058|8556104	CB575465	Prkcd2: Protein kinase C, D2 type(PKD2)
149	105069	105069_8543896	14	chr7	+	chr7+8543977|8543983	F630118M16	Prkcd2: Protein kinase C, D2 type(PKD2)
149	105069	105069_8543268	7	chr7	+	chr7+8543350|8543353	F630035A21	Prkcd2: Protein kinase C, D2 type(PKD2)
150	77375	77375_77502829	37	chr17	-	chr17-77501322|77501402	BG247775	Prkcn: protein kinase C, nu
150	77375	77375_77503561	18	chr17	-	chr17-77503474|77503538	CF898941	Prkcn: protein kinase C, nu
150	77375	77375_77523132	3	chr17	-	chr17-77522820|77522822	4930557O20	Prkcn: protein kinase C, nu
150	77375	77375_77563671	3	chr17	-	chr17-77560257|77560257	A430087B06	Prkcn: protein kinase C, nu
150	77375	77375_77522386	2	chr17	-	chr17-77520165|77520167	C730009D23	Prkcn: protein kinase C, nu
151	84517	84517_45537312	7	chr12	-	chr12-45536813|45536820	CK621584	Prkcm: protein kinase C, mu(Pkcm, PKD)
152	110771	110771_191723233	61	chr1	+	chr1+191725114|191725145	CN844092	Nek2: NIMA (never in mitosis gene a)-related expressed kinase 2
152	110771	110771_191724054	4	chr1	+	chr1+191724541|191724586	BG090085	Nek2: NIMA (never in mitosis gene a)-related expressed kinase 2
152	110771	110771_191719246	2	chr1	+	chr1+191720388|191720388	5730484K07	Nek2: NIMA (never in mitosis gene a)-related expressed kinase 2
153	73584	73584_27022319	53	chr14	+	chr14+27022794|27022796	M5C1025H01	Nek4: NIMA (never in mitosis gene a)-related expressed kinase 4
153	73584	73584_26994111	6	chr14	+	chr14+26994548|26994548	I730057F21	Nek4: NIMA (never in mitosis gene a)-related expressed kinase 4
153	73584	73584_26998903	2	chr14	+	chr14+26999280|26999288	G430031P07	Nek4: NIMA (never in mitosis gene a)-related expressed kinase 4
154	222336	222336_57799391	13	chr9	+	chr9+57800674|57800680	BM941057	1200015E14Rik: hypothetical serine/threonine protein kinase
154	222336	222336_57794134	2	chr9	-	chr9-57793952|57793965	BF467222	1200015E14Rik: hypothetical serine/threonine protein kinase
155	99516	99516_129576797	33	chr2	+	chr2+129576990|129577010	BX527945	Stk35: Serine/threonine kinase 35 (EC 2.7.1.37) (CLP-36 interacting kinase) (Clik1)(CLIK1, CLP-36 interacting kinase)
156	84299	84299_132731229	34	chr4	-	chr4-132729789|132729814	F830112H21	BC027088: hypothetical serine/threonine protein kinase
156	84299	84299_132733742	19	chr4	-	chr4-132729631|132729637	NM_146156	BC027088: hypothetical serine/threonine protein kinase
156	84299	84299_132734167	1	chr4	-	chr4-132733989|132733989	9230008I20	BC027088: hypothetical serine/threonine protein kinase
156	84299	84299_132739173	1	chr4	-	chr4-132738200|132738200	E130306L18	BC027088: hypothetical serine/threonine protein kinase
158	134180	134180_108115659	87	chr5	-	chr5-108113919|108113979	CK793526	Ulk1: Unc-51 like kinase 1 (C. elegans)(mKIAA0722, Unc51.1)
159	221952	221952_61390379	103	chr11	-	chr11-61390039|61390069	CF198320	Ulk2: Unc-51 like kinase 2 (C. elegans)(mKIAA0623, Unc51.2)
159	221952	221952_61404123	2	chr11	-	chr11-61401509|61401511	4732420K19	Ulk2: Unc-51 like kinase 2 (C. elegans)(mKIAA0623, Unc51.2)
159	221952	221952_61394289	1	chr11	-	chr11-61393885|61393885	7330406M14	Ulk2: Unc-51 like kinase 2 (C. elegans)(mKIAA0623, Unc51.2)
161	82384	82384_70652801	26	chr2	-	chr2-70651036|70651064	CF737469	Tlk1: tousled-like kinase 1(PKU-beta)
161	82384	82384_70660724	12	chr2	-	chr2-70660642|70660662	CN714951	Tlk1: tousled-like kinase 1(PKU-beta)
161	82384	82384_70690966	3	chr2	-	chr2-70689630|70689630	B130064I06	Tlk1: tousled-like kinase 1(PKU-beta)
162	176994	176994_105918617	87	chr11	+	chr11+105920244|105920265	CF751422	Tlk2: tousled-like kinase 2 (Arabidopsis)(PKUalpha, protein kinase U-alpha)
162	176994	176994_104952210	80	chr11	+	chr11+104953296|104953302	BU962461	Tlk2: tousled-like kinase 2 (Arabidopsis)(PKUalpha, protein kinase U-alpha)
162	176994	176994_105899888	4	chr11	+	chr11+105899918|105899943	BF180944	Tlk2: tousled-like kinase 2 (Arabidopsis)(PKUalpha, protein kinase U-alpha)
162	176994	176994_104946962	1	chr11	+	chr11+104947584|104947584	4921506N09	Tlk2: tousled-like kinase 2 (Arabidopsis)(PKUalpha, protein kinase U-alpha)
163	77541	77541_43411198	99	chr19	-	chr19-43409992|43410068	BX511648	Chuk: conserved helix-loop-helix ubiquitous kinase(Chuk1, IkappaB kinase alpha, IKK 1, IKK alpha, IKK[a], IKK1, IKK-1, IKKalpha, IKK-alpha)
163	77541	77541_43418653	15	chr19	-	chr19-43418367|43418385	9130411F08	Chuk: conserved helix-loop-helix ubiquitous kinase(Chuk1, IkappaB kinase alpha, IKK 1, IKK alpha, IKK[a], IKK1, IKK-1, IKKalpha, IKK-alpha)
163	77541	77541_43421136	4	chr19	-	chr19-43421109|43421111	CO434157	Chuk: conserved helix-loop-helix ubiquitous kinase(Chuk1, IkappaB kinase alpha, IKK 1, IKK alpha, IKK[a], IKK1, IKK-1, IKKalpha, IKK-alpha)
163	77541	77541_43414037	3	chr19	-	chr19-43414000|43414000	G530123D13	Chuk: conserved helix-loop-helix ubiquitous kinase(Chuk1, IkappaB kinase alpha, IKK 1, IKK alpha, IKK[a], IKK1, IKK-1, IKKalpha, IKK-alpha)
164	72220	72220_21415225	130	chr8	-	chr8-21413978|21414036	BF785477	Ikbkb: inhibitor of kappaB kinase beta(IKK[b], IKK2, IKK-2, IKK-beta)
164	72220	72220_21457639	22	chr8	-	chr8-21457218|21457242	BI148691	Ikbkb: inhibitor of kappaB kinase beta(IKK[b], IKK2, IKK-2, IKK-beta)
164	72220	72220_21416258	9	chr8	-	chr8-21414513|21414534	NM_010546	Ikbkb: inhibitor of kappaB kinase beta(IKK[b], IKK2, IKK-2, IKK-beta)
164	72220	72220_21418583	4	chr8	-	chr8-21418462|21418464	CA579251	Ikbkb: inhibitor of kappaB kinase beta(IKK[b], IKK2, IKK-2, IKK-beta)
164	72220	72220_21460970	3	chr8	-	chr8-21457716|21457716	D130002N23	Ikbkb: inhibitor of kappaB kinase beta(IKK[b], IKK2, IKK-2, IKK-beta)
164	72220	72220_21445893	2	chr8	-	chr8-21443897|21443897	F530206N16	Ikbkb: inhibitor of kappaB kinase beta(IKK[b], IKK2, IKK-2, IKK-beta)
164	72220	72220_21448698	2	chr8	-	chr8-21446606|21446625	E130011A22	Ikbkb: inhibitor of kappaB kinase beta(IKK[b], IKK2, IKK-2, IKK-beta)
164	72220	72220_21426511	1	chr8	-	chr8-21424914|21424914	D930029B08	Ikbkb: inhibitor of kappaB kinase beta(IKK[b], IKK2, IKK-2, IKK-beta)
164	72220	72220_21433680	1	chr8	-	chr8-21430750|21430750	B230014C21	Ikbkb: inhibitor of kappaB kinase beta(IKK[b], IKK2, IKK-2, IKK-beta)
164	72220	72220_21436518	1	chr8	-	chr8-21435978|21435978	2.61001e+16	Ikbkb: inhibitor of kappaB kinase beta(IKK[b], IKK2, IKK-2, IKK-beta)
165	105751	105751_131125526	38	chr1	-	chr1-131124783|131124792	I830119P04	Ikbke: inhibitor of kappaB kinase epsilon(IKK-i)
166	107464	107464_121289858	114	chr10	-	chr10-121289123|121289236	CF612852	Tbk1: TANK-binding kinase 1
166	107464	107464_121289859	4	chr10	-	chr10-121289787|121289807	BI661701	Tbk1: TANK-binding kinase 1
167	161143	161143_4502931	29	chr18	-	chr18-4501822|4501849	G530023A21	Map3k8: mitogen activated protein kinase kinase kinase 8(c-COT, Cot, Cot/Tpl2, Est, Estf, Tpl2, Tpl-2)
167	161143	161143_4519833	2	chr18	-	chr18-4517950|4517950	A530060H22	Map3k8: mitogen activated protein kinase kinase kinase 8(c-COT, Cot, Cot/Tpl2, Est, Estf, Tpl2, Tpl-2)
169	112137	112137_76696680	5	chr15	-	chr15-76696562|76696586	1700091F14	1700091F14Rik: hypothetical serine/threonine protein kinase
170	72665	72665_118256579	26	chr2	+	chr2+118256805|118256810	CF751158	Eif2ak4: eukaryotic translation initiation factor 2 alpha kinase 4(GCN2, MGCN2)
170	72665	72665_118192459	3	chr2	+	chr2+118192503|118192507	2900069K12	Eif2ak4: eukaryotic translation initiation factor 2 alpha kinase 4(GCN2, MGCN2)
170	72665	72665_118232988	2	chr2	+	chr2+118233848|118233866	4933428O03	Eif2ak4: eukaryotic translation initiation factor 2 alpha kinase 4(GCN2, MGCN2)
170	72665	72665_118209404	1	chr2	+	chr2+118209787|118209787	BC023958	Eif2ak4: eukaryotic translation initiation factor 2 alpha kinase 4(GCN2, MGCN2)
171	74147	74147_71097214	14	chr6	+	chr6+71098363|71098366	1110001I11	Eif2ak3: eukaryotic translation initiation factor 2 alpha kinase 3(PEK, perk)
171	74147	74147_71049300	1	chr6	+	chr6+71049627|71049627	2410004L11	Eif2ak3: eukaryotic translation initiation factor 2 alpha kinase 3(PEK, perk)
171	74147	74147_71077157	1	chr6	+	chr6+71078238|71078238	B020010I18	Eif2ak3: eukaryotic translation initiation factor 2 alpha kinase 3(PEK, perk)
172	75860	75860_77406271	8	chr17	-	chr17-77403573|77403587	4732414G15	Prkr: protein kinase, interferon-inducible double stranded RNA dependent(dsRNA-activated kinase, eIF-2 alpha, eIF-2 alpha, Eif2ak2, IFN- type I-induced and dsRNA-activated kinase, IFN-induced and double-stranded RNA-activated kinase, Pkr, Tik)
172	75860	75860_77405736	2	chr17	-	chr17-77405520|77405520	M65029	Prkr: protein kinase, interferon-inducible double stranded RNA dependent(dsRNA-activated kinase, eIF-2 alpha, eIF-2 alpha, Eif2ak2, IFN- type I-induced and dsRNA-activated kinase, IFN-induced and double-stranded RNA-activated kinase, Pkr, Tik)
173	128432	128432_11586341	2	chr14	+	chr14+11588400|11588401	G270071A07	Gm282: hypothetical tyrosine kinase(LOC238944)
174	80669	80669_152985570	6	chr2	+	chr2+152986393|152986412	9830004H17	Mylk2: myosin, light polypeptide kinase 2, skeletal muscle
175	167922	167922_136767998	174	chr4	-	chr4-136767192|136767222	W29313	Pink1: PTEN induced putative kinase 1(BRPK)
175	167922	167922_136767644	102	chr4	-	chr4-136767634|136767725	CD353320	Pink1: PTEN induced putative kinase 1(BRPK)
175	167922	167922_136769518	34	chr4	-	chr4-136769290|136769461	CO424667	Pink1: PTEN induced putative kinase 1(BRPK)
176	82540	82540_58607036	17	chr11	-	chr11-58606783|58606788	BQ943127	Obscn: obscurin, cytoskeletal calmodulin and titin-interacting RhoGEF
177	160189	160189_76939951	11	chr2	-	chr2-76939883|76939892	CB521922	Ttn: titin(connectin, mdm, shru)
177	160189	160189_76924873	9	chr2	-	chr2-76924811|76924814	D330011F12	Ttn: titin(connectin, mdm, shru)
177	160189	160189_76860080	5	chr2	-	chr2-76858456|76858456	D830007G01	Ttn: titin(connectin, mdm, shru)
177	160189	160189_76840168	4	chr2	-	chr2-76839480|76839483	AV088569	Ttn: titin(connectin, mdm, shru)
177	160189	160189_76683265	3	chr2	-	chr2-76683253|76683255	4832410D17	Ttn: titin(connectin, mdm, shru)
177	160189	160189_76730180	3	chr2	-	chr2-76730131|76730131	B020015I24	Ttn: titin(connectin, mdm, shru)
177	160189	160189_76969174	3	chr2	-	chr2-76968938|76968938	2610301F02	Ttn: titin(connectin, mdm, shru)
177	160189	160189_76608378	2	chr2	-	chr2-76607798|76607801	D330041I19	Ttn: titin(connectin, mdm, shru)
177	160189	160189_76672348	2	chr2	-	chr2-76672206|76672206	C130085K02	Ttn: titin(connectin, mdm, shru)
177	160189	160189_76859394	2	chr2	-	chr2-76859262|76859269	D330034N21	Ttn: titin(connectin, mdm, shru)
177	160189	160189_76862699	2	chr2	-	chr2-76862564|76862567	D830015C10	Ttn: titin(connectin, mdm, shru)
177	160189	160189_76868423	2	chr2	-	chr2-76867223|76867223	D830013F15	Ttn: titin(connectin, mdm, shru)
177	160189	160189_76649121	1	chr2	-	chr2-76649104|76649104	2310057K23	Ttn: titin(connectin, mdm, shru)
177	160189	160189_76694746	1	chr2	-	chr2-76694703|76694703	B130038E14	Ttn: titin(connectin, mdm, shru)
177	160189	160189_76721876	1	chr2	-	chr2-76721855|76721855	D930020F02	Ttn: titin(connectin, mdm, shru)
177	160189	160189_76743500	1	chr2	-	chr2-76743437|76743437	AB100271	Ttn: titin(connectin, mdm, shru)
177	160189	160189_76830713	1	chr2	-	chr2-76830090|76830090	D930024J16	Ttn: titin(connectin, mdm, shru)
178	78875	78875_75850458	47	chr1	+	chr1+75851241|75851246	CB320788	Apeg1: aortic preferentially expressed gene 1(BPEG, D1Bwg1450e, mKIAA1297, SPEG, SPEGalpha, SPEGbeta)
178	78875	78875_75877945	7	chr1	+	chr1+75878956|75879000	M5C1050A01	Apeg1: aortic preferentially expressed gene 1(BPEG, D1Bwg1450e, mKIAA1297, SPEG, SPEGalpha, SPEGbeta)
179	104975	104975_22331400	157	chr17	+	chr17+22331595|22331642	BI156371	Myt1: membrane-associated tyrosine-and threonine-specific cdc2-inhibitory kinase (MYT1 kinase.)(Myt1)
179	104975	104975_22329588	2	chr17	+	chr17+22329822|22329822	C230084K19	Myt1: membrane-associated tyrosine-and threonine-specific cdc2-inhibitory kinase (MYT1 kinase.)(Myt1)
180	99442	99442_102892314	76	chr11	-	chr11-102890888|102890895	AI607582	Map3k14: mitogen-activated protein kinase kinase kinase 14(aly, alymphoplasia, Nik)
180	99442	99442_102910677	3	chr11	-	chr11-102908152|102908155	A230066D12	Map3k14: mitogen-activated protein kinase kinase kinase 14(aly, alymphoplasia, Nik)
180	99442	99442_102936237	3	chr11	-	chr11-102935969|102935985	1700028N14	Map3k14: mitogen-activated protein kinase kinase kinase 14(aly, alymphoplasia, Nik)
181	82188	82188_113768068	836	chr7	+	chr7+113769518|113770185	W65919	Sbk: SH3-binding kinase
181	82188	82188_113766855	95	chr7	+	chr7+113767231|113767436	CF749385	Sbk: SH3-binding kinase
183	160407	160407_120956800	179	chr9	-	chr9-120955305|120955746	CF739858	4932415A06Rik: hypothetical protein kinase
183	160407	160407_121097231	11	chr9	-	chr9-121096123|121096126	A830013O05	4932415A06Rik: hypothetical protein kinase
183	160407	160407_120960062	10	chr9	-	chr9-120959904|120959913	CD769635	4932415A06Rik: hypothetical protein kinase
183	160407	160407_121067173	2	chr9	-	chr9-121067012|121067012	4922503L23	4932415A06Rik: hypothetical protein kinase
183	160407	160407_121151063	1	chr9	-	chr9-121150852|121150852	4932415A06	4932415A06Rik: hypothetical protein kinase
185	107089	107089_190662221	31	chr1	-	chr1-190661395|190661419	BU555985	B130003F20Rik: hypothetical protein kinase(RPK118)
185	107089	107089_190689099	8	chr1	-	chr1-190687740|190687765	CA945290	B130003F20Rik: hypothetical protein kinase(RPK118)
185	107089	107089_190588859	2	chr1	-	chr1-190588641|190588641	5031425M16	B130003F20Rik: hypothetical protein kinase(RPK118)
185	107089	107089_190687259	2	chr1	-	chr1-190686966|190686966	B130003F20	B130003F20Rik: hypothetical protein kinase(RPK118)
186	107087	107087_80458904	23	chr12	-	chr12-80458095|80458100	6330418A07	Rps6kl1: ribosomal protein S6 kinase-like 1
187	160440	160440_75657206	109	chr1	+	chr1+75657581|75657638	W62979	Stk16: serine/threonine kinase 16(EDPK, Embryo-Derived Protein Kinase, Krct, PKL12)
187	160440	160440_75655317	9	chr1	+	chr1+75655623|75655628	CB194960	Stk16: serine/threonine kinase 16(EDPK, Embryo-Derived Protein Kinase, Krct, PKL12)
188	79933	79933_84301524	13	chr9	+	chr9+84301894|84301928	BX524699	Ttk: Ttk protein kinase(esk, Esk1, PYT)
188	79933	79933_84291525	6	chr9	+	chr9+84291589|84291591	C330012K12	Ttk: Ttk protein kinase(esk, Esk1, PYT)
188	79933	79933_84264843	2	chr9	+	chr9+84266604|84266607	D230012L07	Ttk: Ttk protein kinase(esk, Esk1, PYT)
188	79933	79933_84298260	2	chr9	+	chr9+84298570|84298570	A630014N10	Ttk: Ttk protein kinase(esk, Esk1, PYT)
189	81462	81462_89522938	38	chr15	-	chr15-89522303|89522313	BI153095	Mapk12: mitogen-activated protein kinase 12(Erk6, P38gamma, Prkm12, Sapk3)
189	81462	81462_89529380	2	chr15	-	chr15-89528035|89528035	G630040F16	Mapk12: mitogen-activated protein kinase 12(Erk6, P38gamma, Prkm12, Sapk3)
190	106167	106167_27340028	150	chr17	+	chr17+27342125|27342163	W66694	Mapk14: mitogen activated protein kinase 14(Crk1, Csbp1, CSBP2, Mxi2, p38, p38 MAP Kinase, p38-alpha, p38MAPK, PRKM14, PRKM15, tRNA synthetase cofactor p38)
190	106167	106167_27338740	4	chr17	+	chr17+27338836|27338851	W33432	Mapk14: mitogen activated protein kinase 14(Crk1, Csbp1, CSBP2, Mxi2, p38, p38 MAP Kinase, p38-alpha, p38MAPK, PRKM14, PRKM15, tRNA synthetase cofactor p38)
190	106167	106167_27322114	2	chr17	+	chr17+27322176|27322176	CB228060	Mapk14: mitogen activated protein kinase 14(Crk1, Csbp1, CSBP2, Mxi2, p38, p38 MAP Kinase, p38-alpha, p38MAPK, PRKM14, PRKM15, tRNA synthetase cofactor p38)
190	106167	106167_27334501	1	chr17	+	chr17+27334920|27334920	AF128892	Mapk14: mitogen activated protein kinase 14(Crk1, Csbp1, CSBP2, Mxi2, p38, p38 MAP Kinase, p38-alpha, p38MAPK, PRKM14, PRKM15, tRNA synthetase cofactor p38)
191	83366	83366_27372185	35	chr17	+	chr17+27372420|27372461	CK020290	Mapk13: mitogen activated protein kinase 13(p38 delta MAP kinase, p38d, SAPK4, Serk4)
193	105610	105610_49522886	66	chr11	+	chr11+49525798|49525837	CN459384	Mapk9: mitogen activated protein kinase 9(JNK/SAPK alpha, JNK2, Jun kinase, p54aSAPK, Prkm9)
193	105610	105610_49522881	17	chr11	+	chr11+49523025|49523061	CN679236	Mapk9: mitogen activated protein kinase 9(JNK/SAPK alpha, JNK2, Jun kinase, p54aSAPK, Prkm9)
193	105610	105610_49517970	12	chr11	+	chr11+49518070|49518154	CN664707	Mapk9: mitogen activated protein kinase 9(JNK/SAPK alpha, JNK2, Jun kinase, p54aSAPK, Prkm9)
193	105610	105610_49512473	6	chr11	+	chr11+49513127|49513137	BE647355	Mapk9: mitogen activated protein kinase 9(JNK/SAPK alpha, JNK2, Jun kinase, p54aSAPK, Prkm9)
193	105610	105610_49514003	1	chr11	+	chr11+49515365|49515365	G430083P17	Mapk9: mitogen activated protein kinase 9(JNK/SAPK alpha, JNK2, Jun kinase, p54aSAPK, Prkm9)
194	71799	71799_100273956	88	chr5	-	chr5-100272989|100273006	W89577	Mapk10: mitogen activated protein kinase 10(JNK3, p493F12, p54bSAPK, SAPK(beta), Serk2)
194	71799	71799_100273961	3	chr5	-	chr5-100273946|100273946	AB096078	Mapk10: mitogen activated protein kinase 10(JNK3, p493F12, p54bSAPK, SAPK(beta), Serk2)
194	71799	71799_100350847	3	chr5	-	chr5-100349246|100349251	C230027O20	Mapk10: mitogen activated protein kinase 10(JNK3, p493F12, p54bSAPK, SAPK(beta), Serk2)
194	71799	71799_100281624	2	chr5	-	chr5-100280765|100280765	A730093C22	Mapk10: mitogen activated protein kinase 10(JNK3, p493F12, p54bSAPK, SAPK(beta), Serk2)
194	71799	71799_100525148	2	chr5	-	chr5-100524691|100524698	4930597C01	Mapk10: mitogen activated protein kinase 10(JNK3, p493F12, p54bSAPK, SAPK(beta), Serk2)
194	71799	71799_100352989	1	chr5	-	chr5-100352932|100352932	BC026697	Mapk10: mitogen activated protein kinase 10(JNK3, p493F12, p54bSAPK, SAPK(beta), Serk2)
195	79202	79202_29427047	38	chr14	-	chr14-29425520|29425529	CB196146	Mapk8: mitogen activated protein kinase 8(c-Jun N-terminal kinase, JNK, JNK1, Prkm8, SAPK1)
195	79202	79202_29437835	14	chr14	-	chr14-29436202|29436211	6430564C21	Mapk8: mitogen activated protein kinase 8(c-Jun N-terminal kinase, JNK, JNK1, Prkm8, SAPK1)
195	79202	79202_29427052	6	chr14	-	chr14-29426737|29426751	CK638880	Mapk8: mitogen activated protein kinase 8(c-Jun N-terminal kinase, JNK, JNK1, Prkm8, SAPK1)
195	79202	79202_29452905	2	chr14	-	chr14-29451599|29451599	D730034N23	Mapk8: mitogen activated protein kinase 8(c-Jun N-terminal kinase, JNK, JNK1, Prkm8, SAPK1)
196	134246	134246_78181531	54	chr11	-	chr11-78179724|78179747	Z74648	Nlk: nemo like kinase
196	134246	134246_78230886	2	chr11	-	chr11-78229828|78229830	A630002L15	Nlk: nemo like kinase
197	110751	110751_61101810	60	chr11	-	chr11-61101353|61101385	CF740105	Mapk7: mitogen-activated protein kinase 7(big MAP kinase 1, BMK1, ERK5, extracellular signal regulated kinase 5, PRKM7)
198	168363	168363_16820899	258	chr16	+	chr16+16822458|16822497	CN458350	Mapk1: mitogen activated protein kinase 1(ERK, Erk2, MAPK2, p41mapk, p42mapk, Prkm1, PRKM2)
198	168363	168363_16815527	12	chr16	+	chr16+16816253|16816283	CK381071	Mapk1: mitogen activated protein kinase 1(ERK, Erk2, MAPK2, p41mapk, p42mapk, Prkm1, PRKM2)
199	82283	82283_114236402	87	chr7	+	chr7+114236802|114236885	CN834844	Mapk3: mitogen activated protein kinase 3(Erk1, Erk-1, Esrk1, p44, p44 MAP kinase, p44erk1, p44mapk, Prkm3)
199	82283	82283_114234560	19	chr7	+	chr7+114234621|114234679	CF104404	Mapk3: mitogen activated protein kinase 3(Erk1, Erk-1, Esrk1, p44, p44 MAP kinase, p44erk1, p44mapk, Prkm3)
200	134248	134248_74457714	12	chr18	-	chr18-74455107|74455111	A330097D03	Mapk4: mitogen-activated protein kinase 4(Erk3, Erk3-related, p63Mapk, Prkm4)
200	134248	134248_74497896	4	chr18	-	chr18-74497618|74497628	B230337P13	Mapk4: mitogen-activated protein kinase 4(Erk3, Erk3-related, p63Mapk, Prkm4)
201	222345	222345_75723189	28	chr9	-	chr9-75720926|75720965	BQ891687	Mapk6: mitogen-activated protein kinase 6(ERK3, Erk3, Erk-3 related, Mapk4, Mapk63, Prkm4, Prkm6)
201	222345	222345_75732793	16	chr9	-	chr9-75732454|75732541	CN696993	Mapk6: mitogen-activated protein kinase 6(ERK3, Erk3, Erk-3 related, Mapk4, Mapk63, Prkm4, Prkm6)
201	222345	222345_75728364	3	chr9	-	chr9-75727776|75727776	A930039J04	Mapk6: mitogen-activated protein kinase 6(ERK3, Erk3, Erk-3 related, Mapk4, Mapk63, Prkm4, Prkm6)
201	222345	222345_75729696	1	chr9	-	chr9-75729667|75729667	X64607	Mapk6: mitogen-activated protein kinase 6(ERK3, Erk3, Erk-3 related, Mapk4, Mapk63, Prkm4, Prkm6)
202	110038	110038_32668280	101	chr2	-	chr2-32667429|32667489	CK372975	Cdk9: cyclin-dependent kinase 9 (CDC2-related kinase)(PITALRE)
203	111684	111684_150786844	9	chrX	-	chrX-150786766|150786776	D330045P03	Cdkl5: cyclin-dependent kinase-like 5(Stk9)
203	111684	111684_150754435	1	chrX	-	chrX-150754161|150754161	A730073J23	Cdkl5: cyclin-dependent kinase-like 5(Stk9)
203	111684	111684_150769104	1	chrX	-	chrX-150769004|150769004	BC038161	Cdkl5: cyclin-dependent kinase-like 5(Stk9)
204	111765	111765_22817176	101	chr5	-	chr5-22816898|22816912	CD772734	Cdk5: cyclin-dependent kinase 5(Crk6)
204	111765	111765_22818303	2	chr5	-	chr5-22818274|22818292	CK334788	Cdk5: cyclin-dependent kinase 5(Crk6)
205	81753	81753_19030330	146	chrX	+	chrX+19031572|19031601	CA326056	Pctk1: PCTAIRE-motif protein kinase 1(Crk5, Pctaire1)
205	81753	81753_19027739	3	chrX	+	chrX+19027833|19027839	CD353586	Pctk1: PCTAIRE-motif protein kinase 1(Crk5, Pctaire1)
205	81753	81753_19028068	2	chrX	+	chrX+19028126|19028135	CD807508	Pctk1: PCTAIRE-motif protein kinase 1(Crk5, Pctaire1)
206	157705	157705_93011966	9	chr10	+	chr10+93012494|93012541	CB574341	Pctk2: PCTAIRE-motif protein kinase 2
206	157705	157705_93001406	3	chr10	+	chr10+93003546|93003548	A430025F06	Pctk2: PCTAIRE-motif protein kinase 2
206	157705	157705_93037002	3	chr10	+	chr10+93038708|93038708	NM_146239	Pctk2: PCTAIRE-motif protein kinase 2
206	157705	157705_92996542	2	chr10	+	chr10+92996961|92996974	6430598J10	Pctk2: PCTAIRE-motif protein kinase 2
207	74733	74733_131987379	40	chr1	-	chr1-131986063|131986094	BQ928483	Pctk3: PCTAIRE-motif protein kinase 3
208	108363	108363_69109090	170	chr10	-	chr10-69108792|69108854	W77389	Cdc2a: cell division cycle 2 homolog A (S. pombe)(Cdc2, CDK1, p34)
208	108363	108363_69113204	16	chr10	-	chr10-69113030|69113062	W91291	Cdc2a: cell division cycle 2 homolog A (S. pombe)(Cdc2, CDK1, p34)
209	73587	73587_128826247	218	chr10	-	chr10-128824970|128824998	CB196096	Cdk2: cyclin-dependent kinase 2
209	73587	73587_128828481	2	chr10	-	chr10-128827175|128827178	A630093N05	Cdk2: cyclin-dependent kinase 2
210	122389	122389_59756698	5	chr1	+	chr1+59756876|59756882	A730034C03	ALS2CR7: Serine/threonine-protein kinase ALS2CR7 (EC 2.7.1.-) (Amyotrophic lateral sclerosis 2 chromosomal region candidate gene protein 7)
211	79658	79658_4813449	55	chr5	-	chr5-4810103|4810120	AK129226	Pftk1: PFTAIRE protein kinase 1(mKIAA0834)
211	79658	79658_5099799	5	chr5	-	chr5-5098233|5098233	D130009P16	Pftk1: PFTAIRE protein kinase 1(mKIAA0834)
211	79658	79658_4928893	4	chr5	-	chr5-4927844|4927864	C630032H13	Pftk1: PFTAIRE protein kinase 1(mKIAA0834)
211	79658	79658_5016759	3	chr5	-	chr5-5015568|5015571	D130028L24	Pftk1: PFTAIRE protein kinase 1(mKIAA0834)
211	79658	79658_5142131	2	chr5	-	chr5-5138594|5138597	D130046P17	Pftk1: PFTAIRE protein kinase 1(mKIAA0834)
211	79658	79658_4813193	1	chr5	-	chr5-4812386|4812386	U62391	Pftk1: PFTAIRE protein kinase 1(mKIAA0834)
211	79658	79658_4895698	1	chr5	-	chr5-4895677|4895677	E530013O08	Pftk1: PFTAIRE protein kinase 1(mKIAA0834)
211	79658	79658_5191393	1	chr5	-	chr5-5191275|5191275	4930588P12	Pftk1: PFTAIRE protein kinase 1(mKIAA0834)
212	111136	111136_97426262	55	chr13	-	chr13-97426037|97426076	AW913200	Cdk7: cyclin-dependent kinase 7 (homolog of Xenopus MO15 cdk-activating kinase)(Cdkn7, Crk4, CRK4 PK (CDC2-related-kinase-4 protein kinase))
212	111136	111136_97439375	13	chr13	-	chr13-97439256|97439281	CB231502	Cdk7: cyclin-dependent kinase 7 (homolog of Xenopus MO15 cdk-activating kinase)(Cdkn7, Crk4, CRK4 PK (CDC2-related-kinase-4 protein kinase))
212	111136	111136_97434352	6	chr13	-	chr13-97434317|97434343	CF158370	Cdk7: cyclin-dependent kinase 7 (homolog of Xenopus MO15 cdk-activating kinase)(Cdkn7, Crk4, CRK4 PK (CDC2-related-kinase-4 protein kinase))
212	111136	111136_97431844	3	chr13	-	chr13-97431053|97431057	A230093O07	Cdk7: cyclin-dependent kinase 7 (homolog of Xenopus MO15 cdk-activating kinase)(Cdkn7, Crk4, CRK4 PK (CDC2-related-kinase-4 protein kinase))
213	81275	81275_62779572	109	chr13	+	chr13+62780493|62780513	BU504284	Ccrk: cell cycle related kinase(CDCH, p42)
213	81275	81275_62774476	5	chr13	+	chr13+62775271|62775274	A930014M05	Ccrk: cell cycle related kinase(CDCH, p42)
214	177151	177151_51729328	20	chr11	+	chr11+51729507|51729517	CB273852	Cdkl3: cyclin-dependent kinase-like 3(NKIATRE)
214	177151	177151_51666752	5	chr11	+	chr11+51667296|51667298	D030051A04	Cdkl3: cyclin-dependent kinase-like 3(NKIATRE)
214	177151	177151_51724110	4	chr11	+	chr11+51724848|51724848	A830077E03	Cdkl3: cyclin-dependent kinase-like 3(NKIATRE)
214	177151	177151_51677170	3	chr11	+	chr11+51677901|51677904	G930017H24	Cdkl3: cyclin-dependent kinase-like 3(NKIATRE)
214	177151	177151_51673521	2	chr11	+	chr11+51673608|51673610	8430406M17	Cdkl3: cyclin-dependent kinase-like 3(NKIATRE)
214	177151	177151_51697123	2	chr11	+	chr11+51697284|51697302	B130020N14	Cdkl3: cyclin-dependent kinase-like 3(NKIATRE)
216	71570	71570_90834061	53	chr5	-	chr5-90832083|90832095	NM_016912	Cdkl2: cyclin-dependent kinase-like 2 (CDC2-related kinase)(KKIAMRE, Kkm)
216	71570	71570_90846240	3	chr5	-	chr5-90846168|90846171	I1C0029H13	Cdkl2: cyclin-dependent kinase-like 2 (CDC2-related kinase)(KKIAMRE, Kkm)
216	71570	71570_90848159	2	chr5	-	chr5-90848088|90848102	AB029067	Cdkl2: cyclin-dependent kinase-like 2 (CDC2-related kinase)(KKIAMRE, Kkm)
217	113036	113036_65009372	8	chr12	-	chr12-65008737|65008745	CD803638	Cdkl1: cyclin-dependent kinase-like 1 (CDC2-related kinase)(KKIALRE)
217	113036	113036_65010865	7	chr12	-	chr12-65010302|65010303	4933411O17	Cdkl1: cyclin-dependent kinase-like 1 (CDC2-related kinase)(KKIALRE)
218	119420	119420_79086604	2	chr17	-	chr17-79085374|79085374	F930014I06	Gm942: hypothetical cyclin-dependent kinase(LOC381113)
219	221907	221907_40355525	56	chr10	+	chr10+40359665|40359671	CB847128	Cdk11: cylin-dependent kinase 11 (death-preventing kinase) homolog(mKIAA1028)
220	111507	111507_143628410	50	chr5	+	chr5+143629609|143629708	CK794318	Cdk8: cyclin-dependent kinase 8
220	111507	111507_143616478	2	chr5	+	chr5+143619002|143619002	F630203D16	Cdk8: cyclin-dependent kinase 8
222	82453	82453_105554533	29	chr12	-	chr12-105554207|105554272	CF534018	Rage: MAPK/MAK/MRK overlapping kinase (EC 2.7.1.37) (MOK protein kinase) (Renal tumor antigen 1) (RAGE-1)(MAPK/MAK/MRK/ overlapping kinase, MOK, RAGE1)
222	82453	82453_105561428	2	chr12	-	chr12-105561257|105561257	BU961490	Rage: MAPK/MAK/MRK overlapping kinase (EC 2.7.1.37) (MOK protein kinase) (Renal tumor antigen 1) (RAGE-1)(MAPK/MAK/MRK/ overlapping kinase, MOK, RAGE1)
223	107916	107916_78533367	83	chr9	+	chr9+78533703|78533709	CK385447	Ick: intestinal cell kinase(MRK)
223	107916	107916_78530280	4	chr9	+	chr9+78531158|78531164	5131401O18	Ick: intestinal cell kinase(MRK)
223	107916	107916_78490706	3	chr9	+	chr9+78491406|78491406	2210420N10	Ick: intestinal cell kinase(MRK)
223	107916	107916_78497045	3	chr9	+	chr9+78499870|78499870	B230326I15	Ick: intestinal cell kinase(MRK)
224	79589	79589_40469151	16	chr13	-	chr13-40468030|40468047	CB597023	Mak: male germ cell-associated kinase
225	121161	121161_13970998	28	chr7	-	chr7-13970721|13970732	CF581078	Gsk3a: glycogen synthase kinase 3 alpha
226	103589	103589_38097026	170	chr16	+	chr16+38097628|38097688	CF534388	Gsk3b: glycogen synthase kinase 3 beta(GSK3, GSK-3, GSK-3beta)
226	103589	103589_37998715	7	chr16	+	chr16+37998893|37998908	CF743232	Gsk3b: glycogen synthase kinase 3 beta(GSK3, GSK-3, GSK-3beta)
226	103589	103589_38100781	5	chr16	+	chr16+38100773|38100792	CF540618	Gsk3b: glycogen synthase kinase 3 beta(GSK3, GSK-3, GSK-3beta)
226	103589	103589_38062806	4	chr16	+	chr16+38064297|38064303	C430034M07	Gsk3b: glycogen synthase kinase 3 beta(GSK3, GSK-3, GSK-3beta)
226	103589	103589_38042622	2	chr16	+	chr16+38042695|38042707	CA548609	Gsk3b: glycogen synthase kinase 3 beta(GSK3, GSK-3, GSK-3beta)
227	82728	82728_76323362	11	chr15	+	chr15+76323732|76323735	A630056K03	BC048082: hypothetical ERK/MAPK related kinase(ERK8)
228	151165	151165_152342318	50	chr2	+	chr2+152345163|152345205	CK428124	Csnk2a1: casein kinase II, alpha 1 polypeptide(Csnk2a1-rs4)
228	151165	151165_152317559	14	chr2	+	chr2+152317609|152317670	W43975	Csnk2a1: casein kinase II, alpha 1 polypeptide(Csnk2a1-rs4)
228	151165	151165_152335977	3	chr2	+	chr2+152336480|152336492	6030461M12	Csnk2a1: casein kinase II, alpha 1 polypeptide(Csnk2a1-rs4)
228	151165	151165_152313751	2	chr2	+	chr2+152316178|152316191	5730591I10	Csnk2a1: casein kinase II, alpha 1 polypeptide(Csnk2a1-rs4)
229	104261	104261_94792207	62	chr8	-	chr8-94791760|94791784	CF751723	Csnk2a2: casein kinase II, alpha 2, polypeptide(CK2)
229	104261	104261_94797232	55	chr8	-	chr8-94794521|94794532	4632434B16	Csnk2a2: casein kinase II, alpha 2, polypeptide(CK2)
229	104261	104261_94793618	10	chr8	-	chr8-94793403|94793422	CB194787	Csnk2a2: casein kinase II, alpha 2, polypeptide(CK2)
229	104261	104261_94797221	9	chr8	-	chr8-94797056|94797116	CF750274	Csnk2a2: casein kinase II, alpha 2, polypeptide(CK2)
230	83624	83624_131706082	17	chr4	+	chr4+131706335|131706358	BI525195	Map3k6: mitogen-activated protein kinase kinase kinase 6(apoptosis signal-regulating kinase 2, MAPKKK6)
231	82325	82325_150092780	3	chrX	+	chrX+150093195|150093198	BC043943	BC031147: cDNA sequence BC031147
233	98115	98115_36720746	72	chr9	-	chr9-36719749|36719775	CF621801	Chek1: checkpoint kinase 1 homolog (S. pombe)(Chk1, rad27)
233	98115	98115_36729551	38	chr9	-	chr9-36729363|36729528	CN694983	Chek1: checkpoint kinase 1 homolog (S. pombe)(Chk1, rad27)
233	98115	98115_36722459	3	chr9	-	chr9-36722359|36722366	CF173275	Chek1: checkpoint kinase 1 homolog (S. pombe)(Chk1, rad27)
234	104267	104267_105089290	4	chr9	-	chr9-105088510|105088528	4932416N14	Nek11: NIMA (never in mitosis gene a)- related kinase 11
234	104267	104267_105170786	4	chr9	-	chr9-105169949|105169953	4933413H15	Nek11: NIMA (never in mitosis gene a)- related kinase 11
234	104267	104267_105214108	3	chr9	-	chr9-105213994|105213997	A830007B13	Nek11: NIMA (never in mitosis gene a)- related kinase 11
234	104267	104267_105220111	2	chr9	-	chr9-105220101|105220101	E230038G21	Nek11: NIMA (never in mitosis gene a)- related kinase 11
235	226767	226767_80027501	60	chr10	+	chr10+80027918|80027931	CK383992	Stk11: serine/threonine kinase 11(Lkb1)
235	226767	226767_80014152	1	chr10	-	chr10-80013447|80013447	BC023326	Stk11: serine/threonine kinase 11(Lkb1)
236	81937	81937_72652776	9	chr11	+	chr11+72654617|72654618	G630077J01	Camkk1: calcium/calmodulin-dependent protein kinase kinase 1, alpha(CaMKKalpha)
237	104777	104777_120249004	143	chr5	-	chr5-120247938|120247966	6330570N16	Camkk2: calcium/calmodulin-dependent protein kinase kinase 2, beta(mKIAA0787)
237	104777	104777_120246468	6	chr5	-	chr5-120245783|120245825	CD352670	Camkk2: calcium/calmodulin-dependent protein kinase kinase 2, beta(mKIAA0787)
237	104777	104777_120271498	6	chr5	-	chr5-120271122|120271124	1500010M05	Camkk2: calcium/calmodulin-dependent protein kinase kinase 2, beta(mKIAA0787)
237	104777	104777_120256987	2	chr5	-	chr5-120255378|120255393	A930030J18	Camkk2: calcium/calmodulin-dependent protein kinase kinase 2, beta(mKIAA0787)
237	104777	104777_120273844	2	chr5	-	chr5-120272387|120272387	A730041H09	Camkk2: calcium/calmodulin-dependent protein kinase kinase 2, beta(mKIAA0787)
238	227125	227125_109467076	144	chr7	+	chr7+109467508|109467576	W98113	Plk1: polo-like kinase 1 (Drosophila)(Plk, STPK13)
238	227125	227125_109445746	113	chr7	+	chr7+109446718|109446736	W35758	Plk1: polo-like kinase 1 (Drosophila)(Plk, STPK13)
238	227125	227125_109445743	39	chr7	+	chr7+109445859|109445983	W54139	Plk1: polo-like kinase 1 (Drosophila)(Plk, STPK13)
238	227125	227125_109441474	16	chr7	+	chr7+109441511|109441577	CF983151	Plk1: polo-like kinase 1 (Drosophila)(Plk, STPK13)
238	227125	227125_109466518	8	chr7	+	chr7+109466601|109466671	W77604	Plk1: polo-like kinase 1 (Drosophila)(Plk, STPK13)
239	114024	114024_80268929	3	chr10	+	chr10+80269178|80269178	BU505736	6330514A18Rik: hypothetical polo-like kinase
240	151682	151682_115474819	30	chr4	-	chr4-115474296|115474301	BU523505	Plk3: polo-like kinase 3 (Drosophila)(Cnk, Fnk, PRK)
240	151682	151682_115476046	1	chr4	-	chr4-115476034|115476034	AF136586	Plk3: polo-like kinase 3 (Drosophila)(Cnk, Fnk, PRK)
241	82419	82419_107191323	153	chr13	+	chr13+107192092|107192134	CF585117	Plk2: polo-like kinase 2 (Drosophila)(Snk)
241	82419	82419_107188978	15	chr13	+	chr13+107189012|107189023	CN702195	Plk2: polo-like kinase 2 (Drosophila)(Snk)
242	78959	78959_32653926	2	chr18	+	chr18+32656382|32656382	9630061B06	Map3k2: mitogen activated protein kinase kinase kinase 2(MAP/ERK kinase kinase 2, MAPK/ERK kinase kinase 2, MEK kinase 2, Mekk2, Mekk2b)
242	78959	78959_32685209	2	chr18	+	chr18+32685594|32685594	NM_011946	Map3k2: mitogen activated protein kinase kinase kinase 2(MAP/ERK kinase kinase 2, MAPK/ERK kinase kinase 2, MEK kinase 2, Mekk2, Mekk2b)
242	78959	78959_32660886	1	chr18	+	chr18+32661835|32661835	E330016G04	Map3k2: mitogen activated protein kinase kinase kinase 2(MAP/ERK kinase kinase 2, MAPK/ERK kinase kinase 2, MEK kinase 2, Mekk2, Mekk2b)
243	111999	111999_105825091	146	chr11	+	chr11+105826503|105826577	CB320080	Map3k3: mitogen activated protein kinase kinase kinase 3(MAPKKK3, Mekk3)
244	6330	6330_108680656	22	chr13	-	chr13-108680230|108680299	BQ177698	Map3k1: mitogen activated protein kinase kinase kinase 1(MAPKKK1, Mekk, MEKK1)
244	6330	6330_108682680	1	chr13	-	chr13-108682506|108682506	U23470	Map3k1: mitogen activated protein kinase kinase kinase 1(MAPKKK1, Mekk, MEKK1)
244	6330	6330_108691818	1	chr13	-	chr13-108691795|108691795	AB014614	Map3k1: mitogen activated protein kinase kinase kinase 1(MAPKKK1, Mekk, MEKK1)
245	133446	133446_114337996	23	chr7	-	chr7-114336758|114336764	CK332246	Tao2: Thousand and one amino acid (TAO) related serine/threonine kinase, prostate derived STE20-like kinase PSK.(MAP3K17, mKIAA0881, PSK, PSK1, TAO1, TAO2)
245	133446	133446_114340633	8	chr7	-	chr7-114340576|114340590	BC052933	Tao2: Thousand and one amino acid (TAO) related serine/threonine kinase, prostate derived STE20-like kinase PSK.(MAP3K17, mKIAA0881, PSK, PSK1, TAO1, TAO2)
245	133446	133446_114351234	4	chr7	-	chr7-114350878|114350880	B230344N16	Tao2: Thousand and one amino acid (TAO) related serine/threonine kinase, prostate derived STE20-like kinase PSK.(MAP3K17, mKIAA0881, PSK, PSK1, TAO1, TAO2)
245	133446	133446_114346014	3	chr7	-	chr7-114345855|114345873	CN526765	Tao2: Thousand and one amino acid (TAO) related serine/threonine kinase, prostate derived STE20-like kinase PSK.(MAP3K17, mKIAA0881, PSK, PSK1, TAO1, TAO2)
245	133446	133446_114351744	3	chr7	-	chr7-114351663|114351683	CF728288	Tao2: Thousand and one amino acid (TAO) related serine/threonine kinase, prostate derived STE20-like kinase PSK.(MAP3K17, mKIAA0881, PSK, PSK1, TAO1, TAO2)
246	180028	180028_114719914	40	chr5	+	chr5+114720096|114720118	BI108831	A430105I05Rik: STE20-like kinase homolog
246	180028	180028_114698783	6	chr5	+	chr5+114698892|114698899	A630067I17	A430105I05Rik: STE20-like kinase homolog
246	180028	180028_114639870	5	chr5	+	chr5+114641557|114641565	F630201B12	A430105I05Rik: STE20-like kinase homolog
246	180028	180028_114671481	4	chr5	+	chr5+114671634|114671634	A430105I05	A430105I05Rik: STE20-like kinase homolog
246	180028	180028_114712142	3	chr5	+	chr5+114712152|114712154	F630208M11	A430105I05Rik: STE20-like kinase homolog
246	180028	180028_114631768	2	chr5	+	chr5+114633689|114633689	A130052D22	A430105I05Rik: STE20-like kinase homolog
246	180028	180028_114687337	2	chr5	+	chr5+114687689|114687689	F730031B04	A430105I05Rik: STE20-like kinase homolog
247	40250	40250_77150884	20	chr11	-	chr11-77150151|77150167	NM_144825	Tao1: Thousand and one amino acid (TAO) related serine/threonine kinase(MARKK)
247	40250	40250_77162031	4	chr11	-	chr11-77162006|77162006	E970015P07	Tao1: Thousand and one amino acid (TAO) related serine/threonine kinase(MARKK)
247	40250	40250_77145382	2	chr11	-	chr11-77145254|77145260	CN717274	Tao1: Thousand and one amino acid (TAO) related serine/threonine kinase(MARKK)
247	40250	40250_77168254	1	chr11	-	chr11-77168236|77168236	A230109I16	Tao1: Thousand and one amino acid (TAO) related serine/threonine kinase(MARKK)
248	173666	173666_20827047	7	chr8	-	chr8-20826569|20826570	6530411J22	Nek12: NIMA (never in mitosis gene a)-related expressed kinase 12
248	173666	173666_20834744	2	chr8	-	chr8-20834345|20834352	E330012F19	Nek12: NIMA (never in mitosis gene a)-related expressed kinase 12
248	173666	173666_20861274	2	chr8	-	chr8-20860742|20860742	E230024I12	Nek12: NIMA (never in mitosis gene a)-related expressed kinase 12
249	104356	104356_60028931	28	chr8	+	chr8+60030085|60030136	BI648769	Nek1: NIMA (never in mitosis gene a)-related expressed kinase 1(D8Ertd790e, kat, kidney, anemia and testis, NY-REN-55 antigen)
249	104356	104356_59927324	6	chr8	+	chr8+59928725|59928726	B130046H04	Nek1: NIMA (never in mitosis gene a)-related expressed kinase 1(D8Ertd790e, kat, kidney, anemia and testis, NY-REN-55 antigen)
249	104356	104356_59972408	5	chr8	+	chr8+59972454|59972474	CN699956	Nek1: NIMA (never in mitosis gene a)-related expressed kinase 1(D8Ertd790e, kat, kidney, anemia and testis, NY-REN-55 antigen)
249	104356	104356_59988033	5	chr8	+	chr8+59988050|59988056	CK635404	Nek1: NIMA (never in mitosis gene a)-related expressed kinase 1(D8Ertd790e, kat, kidney, anemia and testis, NY-REN-55 antigen)
249	104356	104356_59942137	4	chr8	+	chr8+59942197|59942197	AV033284	Nek1: NIMA (never in mitosis gene a)-related expressed kinase 1(D8Ertd790e, kat, kidney, anemia and testis, NY-REN-55 antigen)
249	104356	104356_59934598	2	chr8	+	chr8+59934749|59934750	CN531024	Nek1: NIMA (never in mitosis gene a)-related expressed kinase 1(D8Ertd790e, kat, kidney, anemia and testis, NY-REN-55 antigen)
249	104356	104356_59943163	2	chr8	+	chr8+59943447|59943447	6030407P11	Nek1: NIMA (never in mitosis gene a)-related expressed kinase 1(D8Ertd790e, kat, kidney, anemia and testis, NY-REN-55 antigen)
249	104356	104356_60005698	2	chr8	+	chr8+60006252|60006254	4932438I04	Nek1: NIMA (never in mitosis gene a)-related expressed kinase 1(D8Ertd790e, kat, kidney, anemia and testis, NY-REN-55 antigen)
250	72260	72260_20882416	24	chr8	-	chr8-20881909|20881931	CF165550	Nek3: NIMA (never in mitosis gene a)-related expressed kinase 3
251	105717	105717_138375666	69	chr1	-	chr1-138373466|138373490	E430005H19	Nek7: NIMA (never in mitosis gene a)-related expressed kinase 7
251	105717	105717_138404288	2	chr1	-	chr1-138402304|138402304	7330417M05	Nek7: NIMA (never in mitosis gene a)-related expressed kinase 7
252	100261	100261_38545271	75	chr2	+	chr2+38546469|38546513	CB572601	Nek6: NIMA (never in mitosis gene a)-related expressed kinase 6
253	73757	73757_80624325	28	chr12	-	chr12-80621912|80621931	CK616309	Nek9: NIMA (never in mitosis gene a)-related expressed kinase 9(NERCC1)
254	73294	73294_77779333	54	chr11	-	chr11-77778661|77778677	CB588769	Nek8: NIMA (never in mitosis gene a)-related expressed kinase 8(jck, juvenile cystic kidney)
254	73294	73294_77783350	3	chr11	-	chr11-77782545|77782547	9430086G22	Nek8: NIMA (never in mitosis gene a)-related expressed kinase 8(jck, juvenile cystic kidney)
255	103411	103411_63401067	53	chr9	-	chr9-63400644|63400668	CO424131	Map2k5: mitogen activated protein kinase kinase 5(MAPK/ERK kinase 5, Mapkk5, MEK5, Prkmk5)
255	103411	103411_63576588	6	chr9	-	chr9-63576376|63576384	A230106F01	Map2k5: mitogen activated protein kinase kinase 5(MAPK/ERK kinase 5, Mapkk5, MEK5, Prkmk5)
255	103411	103411_63401023	5	chr9	-	chr9-63400810|63400844	AI322319	Map2k5: mitogen activated protein kinase kinase 5(MAPK/ERK kinase 5, Mapkk5, MEK5, Prkmk5)
255	103411	103411_63529760	2	chr9	-	chr9-63529633|63529633	G730044F23	Map2k5: mitogen activated protein kinase kinase 5(MAPK/ERK kinase 5, Mapkk5, MEK5, Prkmk5)
255	103411	103411_63454032	1	chr9	-	chr9-63453278|63453278	3000002B10	Map2k5: mitogen activated protein kinase kinase 5(MAPK/ERK kinase 5, Mapkk5, MEK5, Prkmk5)
255	103411	103411_63554966	1	chr9	-	chr9-63554707|63554707	BC013697	Map2k5: mitogen activated protein kinase kinase 5(MAPK/ERK kinase 5, Mapkk5, MEK5, Prkmk5)
256	111756	111756_64424086	177	chr9	-	chr9-64423045|64423159	CF553277	Map2k1: mitogen activated protein kinase kinase 1(MAP kinase kinase 1, MAPKK1, MEK1, Mek1, MEKK1, Prkmk1)
256	111756	111756_64423524	5	chr9	-	chr9-64423204|64423236	BF123137	Map2k1: mitogen activated protein kinase kinase 1(MAP kinase kinase 1, MAPKK1, MEK1, Mek1, MEKK1, Prkmk1)
256	111756	111756_64491670	2	chr9	+	chr9+64491783|64491789	BC037524	Map2k1: mitogen activated protein kinase kinase 1(MAP kinase kinase 1, MAPKK1, MEK1, Mek1, MEKK1, Prkmk1)
257	98461	98461_81034596	170	chr10	+	chr10+81034672|81034880	W89863	Map2k2: mitogen activated protein kinase kinase 2(MAP kinase kinase 2, MAP kinase/Erk kinase, MEK2, Prkmk2)
258	105678	105678_4220759	87	chr8	+	chr8+4220835|4220887	CB317831	Map2k7: mitogen activated protein kinase kinase 7(Jnkk2, MAP kinase kinase 7, MKK7, Prkmk7, sek2)
258	105678	105678_4217123	31	chr8	+	chr8+4217356|4217363	CK796380	Map2k7: mitogen activated protein kinase kinase 7(Jnkk2, MAP kinase kinase 7, MKK7, Prkmk7, sek2)
258	105678	105678_4215161	17	chr8	+	chr8+4215568|4215579	U93030	Map2k7: mitogen activated protein kinase kinase 7(Jnkk2, MAP kinase kinase 7, MKK7, Prkmk7, sek2)
258	105678	105678_4216475	16	chr8	+	chr8+4216650|4216676	BG298811	Map2k7: mitogen activated protein kinase kinase 7(Jnkk2, MAP kinase kinase 7, MKK7, Prkmk7, sek2)
258	105678	105678_4214161	2	chr8	+	chr8+4214190|4214190	AF022113	Map2k7: mitogen activated protein kinase kinase 7(Jnkk2, MAP kinase kinase 7, MKK7, Prkmk7, sek2)
259	105143	105143_65303352	54	chr11	-	chr11-65300874|65300905	CB723392	Map2k4: mitogen activated protein kinase kinase 4(JNKK1, MEK4, MKK4, PRKMK4, Sek1, Serk1)
259	105143	105143_65301196	27	chr11	-	chr11-65300788|65300848	CD350202	Map2k4: mitogen activated protein kinase kinase 4(JNKK1, MEK4, MKK4, PRKMK4, Sek1, Serk1)
259	105143	105143_65347914	2	chr11	-	chr11-65347740|65347740	BU851569	Map2k4: mitogen activated protein kinase kinase 4(JNKK1, MEK4, MKK4, PRKMK4, Sek1, Serk1)
260	109625	109625_110183914	43	chr11	+	chr11+110184720|110184821	CF900617	Map2k6: mitogen activated protein kinase kinase 6(MAP kinase kinase 6, MEK6, MKK6, Prkmk6, SAPKK3)
260	109625	109625_110170508	9	chr11	+	chr11+110170598|110170649	CB519675	Map2k6: mitogen activated protein kinase kinase 6(MAP kinase kinase 6, MEK6, MKK6, Prkmk6, SAPKK3)
260	109625	109625_110195729	2	chr11	+	chr11+110196647|110196647	D930047J04	Map2k6: mitogen activated protein kinase kinase 6(MAP kinase kinase 6, MEK6, MKK6, Prkmk6, SAPKK3)
260	109625	109625_110169022	1	chr11	+	chr11+110169051|110169051	X98067	Map2k6: mitogen activated protein kinase kinase 6(MAP kinase kinase 6, MEK6, MKK6, Prkmk6, SAPKK3)
261	168130	168130_60564304	158	chr11	+	chr11+60565304|60565351	BE285715	Map2k3: mitogen activated protein kinase kinase 3(MAP kinase kinase 3, MEK3, MKK3, mMKK3b, Prkmk3)
261	168130	168130_60564303	18	chr11	+	chr11+60564314|60564428	CN723719	Map2k3: mitogen activated protein kinase kinase 3(MAP kinase kinase 3, MEK3, MKK3, mMKK3b, Prkmk3)
261	168130	168130_60559651	2	chr11	+	chr11+60560127|60560131	E130012N15	Map2k3: mitogen activated protein kinase kinase 3(MAP kinase kinase 3, MEK3, MKK3, mMKK3b, Prkmk3)
262	112296	112296_118477983	42	chr2	+	chr2+118479590|118479596	I1C0020M01	Pak6: p21 (CDKN1A)-activated kinase 6
262	112296	112296_118446359	4	chr2	+	chr2+118446532|118446551	BF151873	Pak6: p21 (CDKN1A)-activated kinase 6
263	81099	81099_17528249	66	chr7	-	chr7-17527263|17527276	CK793215	Pak4: p21 (CDKN1A)-activated kinase 4(mKIAA1142)
264	105943	105943_135832399	17	chr2	-	chr2-135831879|135831882	B230346L11	Pak7: p21 (CDKN1A)-activated kinase 7(Pak5)
264	105943	105943_136018500	5	chr2	-	chr2-136016716|136016718	6030481C12	Pak7: p21 (CDKN1A)-activated kinase 7(Pak5)
265	71608	71608_129014245	38	chrX	+	chrX+129016234|129016279	BG077317	Nrk: Nik related kinase(Nesk)
265	71608	71608_128979965	3	chrX	+	chrX+128980112|128980122	CD552907	Nrk: Nik related kinase(Nesk)
265	71608	71608_128995857	1	chrX	+	chrX+128996940|128996940	6720454M24	Nrk: Nik related kinase(Nesk)
266	77506	77506_22607693	3	chr2	+	chr2+22607891|22607896	BQ177941	Myo3a: Myosin 3a
266	77506	77506_22338338	1	chr2	+	chr2+22339322|22339322	9030416P08	Myo3a: Myosin 3a
267	84471	84471_40349911	28	chr1	+	chr1+40350206|40350253	BU611522	Map4k4: mitogen-activated protein kinase kinase kinase kinase 4(HGK, HPK/GCK-like kinase, Nik)
267	84471	84471_40225609	8	chr1	+	chr1+40226556|40226558	5033413M14	Map4k4: mitogen-activated protein kinase kinase kinase kinase 4(HGK, HPK/GCK-like kinase, Nik)
268	71657	71657_70226185	39	chr11	+	chr11+70227006|70227038	CF743916	Map4k6: mitogen-activated protein kinase kinase kinase kinase 6(B55, MINK, Misshapen/NIKs-related kinase, Ysk2)
268	71657	71657_70215239	9	chr11	+	chr11+70215281|70215344	CD351693	Map4k6: mitogen-activated protein kinase kinase kinase kinase 6(B55, MINK, Misshapen/NIKs-related kinase, Ysk2)
270	103928	103928_28435081	24	chr3	+	chr3+28437762|28437768	BQ043976	Tnik: TRAF2 and NCK interacting kinase
270	103928	103928_28432862	10	chr3	+	chr3+28433108|28433111	1500031A17	Tnik: TRAF2 and NCK interacting kinase
270	103928	103928_28124276	6	chr3	+	chr3+28126071|28126071	C630040K21	Tnik: TRAF2 and NCK interacting kinase
270	103928	103928_28338049	2	chr3	+	chr3+28338078|28338081	A230097O12	Tnik: TRAF2 and NCK interacting kinase
270	103928	103928_28331258	1	chr3	+	chr3+28331407|28331407	A630036K03	Tnik: TRAF2 and NCK interacting kinase
270	103928	103928_28363254	1	chr3	+	chr3+28363265|28363265	C530008O15	Tnik: TRAF2 and NCK interacting kinase
271	104394	104394_31886747	53	chr16	-	chr16-31884322|31884381	CF582795	Pak2: p21 (CDKN1A)-activated kinase 2(D16Ertd269e, PAK-2)
271	104394	104394_31884900	8	chr16	-	chr16-31884813|31884832	CF928289	Pak2: p21 (CDKN1A)-activated kinase 2(D16Ertd269e, PAK-2)
271	104394	104394_31900084	3	chr16	-	chr16-31899566|31899566	5330420P17	Pak2: p21 (CDKN1A)-activated kinase 2(D16Ertd269e, PAK-2)
272	80519	80519_85137767	38	chr7	+	chr7+85139025|85139053	CB723953	Pak1: p21 (CDKN1A)-activated kinase 1(PAK-1, Paka)
272	80519	80519_85081107	2	chr7	+	chr7+85081580|85081583	7530419B14	Pak1: p21 (CDKN1A)-activated kinase 1(PAK-1, Paka)
273	104952	104952_133682358	33	chrX	+	chrX+133682921|133682941	K430359K16	Pak3: p21 (CDKN1A)-activated kinase 3(mPAK-3, Pak65alpha, Pak65beta, Stk4)
274	82159	82159_17972088	88	chr7	+	chr7+17972238|17972276	CN838512	Map4k1: mitogen activated protein kinase kinase kinase kinase 1(Hpk1, mHPK1)
275	80615	80615_6141807	92	chr19	+	chr19+6142173|6142242	BG295258	Map4k2: mitogen activated protein kinase kinase kinase kinase 2(BL44, GCK, Rab8ip)
275	80615	80615_6139864	3	chr19	+	chr19+6140247|6140261	A630076G23	Map4k2: mitogen activated protein kinase kinase kinase kinase 2(BL44, GCK, Rab8ip)
276	221979	221979_65068765	74	chr12	-	chr12-65067168|65067180	CF553279	Map4k5: mitogen-activated protein kinase kinase kinase kinase 5(GCKR, KHS, MAPKKKK5)
276	221979	221979_65074780	11	chr12	-	chr12-65074688|65074735	CF160111	Map4k5: mitogen-activated protein kinase kinase kinase kinase 5(GCKR, KHS, MAPKKKK5)
276	221979	221979_65109275	2	chr12	-	chr12-65108337|65108337	D330042F17	Map4k5: mitogen-activated protein kinase kinase kinase kinase 5(GCKR, KHS, MAPKKKK5)
276	221979	221979_65113033	2	chr12	-	chr12-65111975|65111977	B130020M03	Map4k5: mitogen-activated protein kinase kinase kinase kinase 5(GCKR, KHS, MAPKKKK5)
277	76932	76932_79143153	56	chr17	-	chr17-79141731|79141747	CK621762	Map4k3: mitogen-activated protein kinase kinase kinase kinase 3(Glk, MAPKKKK3, RAB8IPL1)
277	76932	76932_79205868	5	chr17	-	chr17-79205829|79205837	4833416M01	Map4k3: mitogen-activated protein kinase kinase kinase kinase 3(Glk, MAPKKKK3, RAB8IPL1)
278	111591	111591_93558325	160	chr1	-	chr1-93557691|93557730	BU843942	Stk25: serine/threonine kinase 25 (yeast)(Ste20-like, Ysk1)
278	111591	111591_93561405	5	chr1	-	chr1-93561376|93561397	CK388175	Stk25: serine/threonine kinase 25 (yeast)(Ste20-like, Ysk1)
278	111591	111591_93562932	4	chr1	-	chr1-93562554|93562563	BG404426	Stk25: serine/threonine kinase 25 (yeast)(Ste20-like, Ysk1)
279	105306	105306_43237227	17	chrX	+	chrX+43237770|43237779	BF144321	Mask: serine/threonine protein kinase MASK; STE20-like kinase MST4.
279	105306	105306_43235760	2	chrX	+	chrX+43235883|43235895	BU698508	Mask: serine/threonine protein kinase MASK; STE20-like kinase MST4.
280	113148	113148_113625397	111	chr14	-	chr14-113624371|113624405	BU844156	Stk24: serine/threonine kinase 24 (STE20 homolog, yeast)(MST3)
281	74028	74028_34929893	80	chr15	-	chr15-34928571|34928573	1110037F15	Stk3: serine/threonine kinase 3 (Ste20, yeast homolog)(mess1, MST, Mst3)
282	78078	78078_164215022	60	chr2	+	chr2+164218867|164218873	BX516056	Stk4: serine/threonine kinase 4(Kas-2, Mst1, Ysk3)
282	78078	78078_164181318	7	chr2	+	chr2+164181363|164181371	CK638884	Stk4: serine/threonine kinase 4(Kas-2, Mst1, Ysk3)
282	78078	78078_164163759	5	chr2	+	chr2+164163927|164163946	CN536951	Stk4: serine/threonine kinase 4(Kas-2, Mst1, Ysk3)
282	78078	78078_164149844	2	chr2	+	chr2+164149934|164149936	BU056368	Stk4: serine/threonine kinase 4(Kas-2, Mst1, Ysk3)
283	98206	98206_105835316	41	chr11	-	chr11-105834441|105834463	AA396422	2610019A05Rik: hypothetical tyrosine kinase
283	98206	98206_105858305	10	chr11	-	chr11-105856195|105856198	6030402H20	2610019A05Rik: hypothetical tyrosine kinase
284	105830	105830_59397574	96	chr1	+	chr1+59398359|59398415	CK385979	Als2cr2: amyotrophic lateral sclerosis 2 (juvenile) chromosome region, candidate 2 homolog (human)(D1Ucla2, ILPIP, ILPIPA, PAPK, PRO1038)
284	105830	105830_59383203	4	chr1	+	chr1+59384725|59384728	953000100000	Als2cr2: amyotrophic lateral sclerosis 2 (juvenile) chromosome region, candidate 2 homolog (human)(D1Ucla2, ILPIP, ILPIPA, PAPK, PRO1038)
284	105830	105830_59388558	2	chr1	+	chr1+59391110|59391116	9830160M03	Als2cr2: amyotrophic lateral sclerosis 2 (juvenile) chromosome region, candidate 2 homolog (human)(D1Ucla2, ILPIP, ILPIPA, PAPK, PRO1038)
284	105830	105830_59394282	2	chr1	+	chr1+59394779|59394781	E030016N13	Als2cr2: amyotrophic lateral sclerosis 2 (juvenile) chromosome region, candidate 2 homolog (human)(D1Ucla2, ILPIP, ILPIPA, PAPK, PRO1038)
285	151714	151714_119211519	41	chr9	-	chr9-119208738|119208751	CF740767	Osr1: oxidative-stress responsive 1(Osr1)
286	77296	77296_68150629	93	chr2	-	chr2-68149077|68149121	CB522769	Stk39: serine/threonine kinase 39, STE20/SPS1 homolog (yeast)(DCHT, SPAK)
286	77296	77296_68201939	1	chr2	-	chr2-68201427|68201427	5430411A13	Stk39: serine/threonine kinase 39, STE20/SPS1 homolog (yeast)(DCHT, SPAK)
287	81238	81238_11636691	75	chr17	-	chr17-11636192|11636252	CN537554	Map3k4: mitogen activated protein kinase kinase kinase 4(D17Rp17, D17Rp17e, MAPKKK4, Mekk4, mKIAA0213, MTK1, RP17, Rp17a)
287	81238	81238_11686682	5	chr17	-	chr17-11686496|11686496	3110047M08	Map3k4: mitogen activated protein kinase kinase kinase 4(D17Rp17, D17Rp17e, MAPKKK4, Mekk4, mKIAA0213, MTK1, RP17, Rp17a)
287	81238	81238_11658229	2	chr17	-	chr17-11657768|11657768	5330413N05	Map3k4: mitogen activated protein kinase kinase kinase 4(D17Rp17, D17Rp17e, MAPKKK4, Mekk4, mKIAA0213, MTK1, RP17, Rp17a)
287	81238	81238_11657608	1	chr17	-	chr17-11657570|11657570	U66240	Map3k4: mitogen activated protein kinase kinase kinase 4(D17Rp17, D17Rp17e, MAPKKK4, Mekk4, mKIAA0213, MTK1, RP17, Rp17a)
287	81238	81238_11679434	1	chr17	+	chr17+11679749|11679749	U11548	Map3k4: mitogen activated protein kinase kinase kinase 4(D17Rp17, D17Rp17e, MAPKKK4, Mekk4, mKIAA0213, MTK1, RP17, Rp17a)
288	84362	84362_32519980	49	chr11	+	chr11+32520157|32520166	CB571874	Stk10: serine/threonine kinase 10(Gek1, Lok)
288	84362	84362_32519526	2	chr11	+	chr11+32519523|32519535	CF726630	Stk10: serine/threonine kinase 10(Gek1, Lok)
289	222107	222107_46986497	19	chr19	+	chr19+46986977|46987004	CK640116	Slk: STE20-like kinase (yeast)(9A2, Etk4, mKIAA0204, mSLK, Stk2)
289	222107	222107_46964153	11	chr19	+	chr19+46964558|46964565	CF741798	Slk: STE20-like kinase (yeast)(9A2, Etk4, mKIAA0204, mSLK, Stk2)
289	222107	222107_46964734	10	chr19	+	chr19+46964729|46964757	CB237139	Slk: STE20-like kinase (yeast)(9A2, Etk4, mKIAA0204, mSLK, Stk2)
289	222107	222107_46987934	5	chr19	+	chr19+46988287|46988307	BF167119	Slk: STE20-like kinase (yeast)(9A2, Etk4, mKIAA0204, mSLK, Stk2)
289	222107	222107_46959956	1	chr19	+	chr19+46959971|46959971	L10916	Slk: STE20-like kinase (yeast)(9A2, Etk4, mKIAA0204, mSLK, Stk2)
289	222107	222107_46966786	1	chr19	+	chr19+46966796|46966796	4921503G23	Slk: STE20-like kinase (yeast)(9A2, Etk4, mKIAA0204, mSLK, Stk2)
290	182003	182003_102820734	50	chr9	+	chr9+102821107|102821243	CK021744	Ryk: receptor-like tyrosine kinase(ERK-3, Vik)
290	182003	182003_102821410	29	chr9	+	chr9+102821362|102821422	BQ884694	Ryk: receptor-like tyrosine kinase(ERK-3, Vik)
290	182003	182003_102812669	5	chr9	+	chr9+102812827|102812828	BI663523	Ryk: receptor-like tyrosine kinase(ERK-3, Vik)
291	83553	83553_17233714	20	chr6	+	chr6+17234858|17234863	F630107N24	Met: met proto-oncogene(c-Met, HGF receptor, HGFR)
291	83553	83553_17282925	2	chr6	+	chr6+17283891|17283899	G370067N04	Met: met proto-oncogene(c-Met, HGF receptor, HGFR)
291	83553	83553_17314100	2	chr6	+	chr6+17314310|17314310	NM_008591	Met: met proto-oncogene(c-Met, HGF receptor, HGFR)
291	83553	83553_17306041	1	chr6	+	chr6+17306206|17306206	M33424	Met: met proto-oncogene(c-Met, HGF receptor, HGFR)
292	112079	112079_107941953	16	chr9	+	chr9+107942518|107942522	CK380304	Mst1r: macrophage stimulating 1 receptor (c-met-related tyrosine kinase)(CDw136, friend virus susceptibility 2, Fv-2, PTK8, Ron, STK)
293	221943	221943_98107436	74	chr11	+	chr11+98108354|98108382	BQ925228	Erbb2: v-erb-b2 erythroblastic leukemia viral oncogene homolog 2, neuro/glioblastoma derived oncogene homolog (avian)(c-erbB2, c-neu, Erbb-2, HER2, HER-2, mKIAA3023, Neu, Neu oncogene)
293	221943	221943_98105925	2	chr11	+	chr11+98106000|98106006	BQ828005	Erbb2: v-erb-b2 erythroblastic leukemia viral oncogene homolog 2, neuro/glioblastoma derived oncogene homolog (avian)(c-erbB2, c-neu, Erbb-2, HER2, HER-2, mKIAA3023, Neu, Neu oncogene)
293	221943	221943_98110083	2	chr11	+	chr11+98111253|98111259	4022425O08	Erbb2: v-erb-b2 erythroblastic leukemia viral oncogene homolog 2, neuro/glioblastoma derived oncogene homolog (avian)(c-erbB2, c-neu, Erbb-2, HER2, HER-2, mKIAA3023, Neu, Neu oncogene)
293	221943	221943_98107052	1	chr11	+	chr11+98107210|98107210	L47239	Erbb2: v-erb-b2 erythroblastic leukemia viral oncogene homolog 2, neuro/glioblastoma derived oncogene homolog (avian)(c-erbB2, c-neu, Erbb-2, HER2, HER-2, mKIAA3023, Neu, Neu oncogene)
294	72926	72926_16782711	28	chr11	+	chr11+16783195|16783228	BI250692	Egfr: epidermal growth factor receptor(avian erythroblastic leukemia viral (v-erb-b) oncogene homolog, Erbb, wa2, wa-2, Wa5, waved 2)
294	72926	72926_16807064	17	chr11	+	chr11+16809442|16809477	CK781071	Egfr: epidermal growth factor receptor(avian erythroblastic leukemia viral (v-erb-b) oncogene homolog, Erbb, wa2, wa-2, Wa5, waved 2)
294	72926	72926_16807169	3	chr11	+	chr11+16808073|16808076	BI217565	Egfr: epidermal growth factor receptor(avian erythroblastic leukemia viral (v-erb-b) oncogene homolog, Erbb, wa2, wa-2, Wa5, waved 2)
294	72926	72926_16755638	2	chr11	+	chr11+16755781|16755795	AI787580	Egfr: epidermal growth factor receptor(avian erythroblastic leukemia viral (v-erb-b) oncogene homolog, Erbb, wa2, wa-2, Wa5, waved 2)
294	72926	72926_16779824	1	chr11	+	chr11+16779927|16779927	AF277898	Egfr: epidermal growth factor receptor(avian erythroblastic leukemia viral (v-erb-b) oncogene homolog, Erbb, wa2, wa-2, Wa5, waved 2)
294	72926	72926_16786748	1	chr11	+	chr11+16786822|16786822	X59698	Egfr: epidermal growth factor receptor(avian erythroblastic leukemia viral (v-erb-b) oncogene homolog, Erbb, wa2, wa-2, Wa5, waved 2)
295	71421	71421_119598220	123	chr2	+	chr2+119599647|119599680	BG870882	Tyro3: TYRO3 protein tyrosine kinase 3(Brt, Dtk, Etk-2, Rse, Sky, Sky, Tif)
295	71421	71421_119589411	7	chr2	+	chr2+119589566|119589588	CD354785	Tyro3: TYRO3 protein tyrosine kinase 3(Brt, Dtk, Etk-2, Rse, Sky, Sky, Tif)
295	71421	71421_119594379	4	chr2	+	chr2+119594490|119594509	BF179809	Tyro3: TYRO3 protein tyrosine kinase 3(Brt, Dtk, Etk-2, Rse, Sky, Sky, Tif)
296	78244	78244_128550177	23	chr2	+	chr2+128551198|128551243	CB595004	Mertk: c-mer proto-oncogene tyrosine kinase(Eyk, Mer, Nyk, Tyro 12)
296	78244	78244_128506057	2	chr2	+	chr2+128508419|128508419	A130042B18	Mertk: c-mer proto-oncogene tyrosine kinase(Eyk, Mer, Nyk, Tyro 12)
297	105778	105778_14485385	231	chr7	-	chr7-14483643|14483702	BI663648	Axl: AXL receptor tyrosine kinase(Ark, Tyro7, Ufo)
297	105778	105778_14484037	30	chr7	-	chr7-14483962|14484057	BG695499	Axl: AXL receptor tyrosine kinase(Ark, Tyro7, Ufo)
297	105778	105778_14484336	6	chr7	-	chr7-14484323|14484373	BI657794	Axl: AXL receptor tyrosine kinase(Ark, Tyro7, Ufo)
297	105778	105778_14483265	3	chr7	-	chr7-14482872|14482880	F630208D06	Axl: AXL receptor tyrosine kinase(Ark, Tyro7, Ufo)
297	105778	105778_14490886	2	chr7	-	chr7-14490166|14490169	8030472I18	Axl: AXL receptor tyrosine kinase(Ark, Tyro7, Ufo)
298	108240	108240_44722221	31	chr17	-	chr17-44721174|44721198	CB586986	Ptk7: PTK7 protein tyrosine kinase 7
298	108240	108240_44733497	4	chr17	-	chr17-44732170|44732171	C130078A16	Ptk7: PTK7 protein tyrosine kinase 7
298	108240	108240_44747085	2	chr17	-	chr17-44746639|44746639	E330037K16	Ptk7: PTK7 protein tyrosine kinase 7
300	222042	222042_92235376	24	chr15	+	chr15+92235988|92235991	F830008A10	4921513O20Rik: hypothetical serine/threonine protein kinase(cI-46, LOC381026)
301	106990	106990_132341086	61	chr1	+	chr1+132343669|132343695	BU529664	Ripk5: receptor interacting protein kinase 5
301	106990	106990_132334087	2	chr1	+	chr1+132335401|132335401	A730069A04	Ripk5: receptor interacting protein kinase 5
301	106990	106990_132344625	2	chr1	+	chr1+132344660|132344660	I0C0046M14	Ripk5: receptor interacting protein kinase 5
301	106990	106990_132327074	1	chr1	+	chr1+132327595|132327595	A930019K20	Ripk5: receptor interacting protein kinase 5
302	78957	78957_87157149	11	chr11	+	chr11+87157482|87157487	CN843931	Tex14: testis expressed gene 14
302	78957	78957_87153196	2	chr11	+	chr11+87153230|87153230	B020018H17	Tex14: testis expressed gene 14
302	78957	78957_87086365	1	chr11	+	chr11+87086431|87086431	AY193718	Tex14: testis expressed gene 14
302	78957	78957_87096617	1	chr11	+	chr11+87096662|87096662	AY193717	Tex14: testis expressed gene 14
303	79802	79802_33467065	31	chr13	+	chr13+33468244|33468251	BU962842	Ripk1: receptor (TNFRSF)-interacting serine-threonine kinase 1(Rinp, RIP)
303	79802	79802_33447819	2	chr13	+	chr13+33449255|33449255	C230088K06	Ripk1: receptor (TNFRSF)-interacting serine-threonine kinase 1(Rinp, RIP)
304	110895	110895_16050991	55	chr4	-	chr4-16049833|16049847	BI664861	Ripk2: receptor (TNFRSF)-interacting serine-threonine kinase 2(CARD3, CARDIAK, CCK, RICK, RIP2)
305	112460	112460_49540953	3	chr9	-	chr9-49539330|49539332	9930020N01	Annk1: ankyrin repeat and kinase domain containing 1, receptor-interacting serine-threonine kinase
306	73015	73015_98543639	61	chr16	-	chr16-98541328|98541339	CB058615	Ripk4: receptor-interacting serine-threonine kinase 4(ANKK2, Ankrd3, DIk, PKK, RIP4)
307	105652	105652_72335398	26	chr2	+	chr2+72336748|72336776	3322402D19	B230120H23Rik: mixed lineage kinase-related kinase MRK-beta; mixed lineage kinase with a leucine zipper and a sterile alpha motif; mixed lineage kinase-related kinase.(likely map3k)(MLTK, MLTKalpha, MLTKbeta, Zak)
307	105652	105652_72296155	6	chr2	+	chr2+72298457|72298472	CB523428	B230120H23Rik: mixed lineage kinase-related kinase MRK-beta; mixed lineage kinase with a leucine zipper and a sterile alpha motif; mixed lineage kinase-related kinase.(likely map3k)(MLTK, MLTKalpha, MLTKbeta, Zak)
307	105652	105652_72283636	3	chr2	+	chr2+72284005|72284005	B230120H23	B230120H23Rik: mixed lineage kinase-related kinase MRK-beta; mixed lineage kinase with a leucine zipper and a sterile alpha motif; mixed lineage kinase-related kinase.(likely map3k)(MLTK, MLTKalpha, MLTKbeta, Zak)
307	105652	105652_72292456	2	chr2	+	chr2+72293398|72293403	E030050G15	B230120H23Rik: mixed lineage kinase-related kinase MRK-beta; mixed lineage kinase with a leucine zipper and a sterile alpha motif; mixed lineage kinase-related kinase.(likely map3k)(MLTK, MLTKalpha, MLTKbeta, Zak)
308	6337	6337_32250860	44	chr4	+	chr4+32252132|32252169	CB934402	Map3k7: mitogen activated protein kinase kinase kinase 7(Tak1, TGF-beta activated kinase 1, transforming growth factor-beta-activated kinase 1)
308	6337	6337_32212817	2	chr4	+	chr4+32214307|32214307	G930042E15	Map3k7: mitogen activated protein kinase kinase kinase 7(Tak1, TGF-beta activated kinase 1, transforming growth factor-beta-activated kinase 1)
309	106013	106013_102982039	74	chr15	-	chr15-102981299|102981320	CF739874	Map3k12: mitogen activated protein kinase kinase kinase 12(DLK, MUK, Zpk)
309	106013	106013_102981453	9	chr15	-	chr15-102980631|102980646	G930018P13	Map3k12: mitogen activated protein kinase kinase kinase 12(DLK, MUK, Zpk)
309	106013	106013_102991241	1	chr15	-	chr15-102987981|102987981	4022440P10	Map3k12: mitogen activated protein kinase kinase kinase 12(DLK, MUK, Zpk)
310	108448	108448_21641013	9	chr16	+	chr16+21641355|21641372	1500026P21	Map3k13: mitogen-activated protein kinase kinase kinase 13 LocusID: 9175(LZK)
310	108448	108448_21760282	7	chr16	+	chr16+21763678|21763680	D130043B12	Map3k13: mitogen-activated protein kinase kinase kinase 13 LocusID: 9175(LZK)
310	108448	108448_21636716	3	chr16	+	chr16+21638458|21638458	6030442D07	Map3k13: mitogen-activated protein kinase kinase kinase 13 LocusID: 9175(LZK)
311	111606	111606_77024125	10	chr12	-	chr12-77023185|77023222	CK382409	Map3k9: mitogen-activated protein kinase kinase kinase 9(Mlk1, Prke1)
311	111606	111606_77031438	3	chr12	-	chr12-77030016|77030019	E130314H24	Map3k9: mitogen-activated protein kinase kinase kinase 9(Mlk1, Prke1)
312	80280	80280_16602058	21	chr7	-	chr7-16601642|16601681	BM942960	Map3k10: mitogen activated protein kinase kinase kinase 10(mixed lineage kinase 2, MKN28 derived nonreceptor_type, MKN28 kinase, Mlk2, MST, serine/threonine kinase)
312	80280	80280_16594459	7	chr7	-	chr7-16593848|16593853	BX517008	Map3k10: mitogen activated protein kinase kinase kinase 10(mixed lineage kinase 2, MKN28 derived nonreceptor_type, MKN28 kinase, Mlk2, MST, serine/threonine kinase)
312	80280	80280_16606014	4	chr7	-	chr7-16605633|16605636	E130314A20	Map3k10: mitogen activated protein kinase kinase kinase 10(mixed lineage kinase 2, MKN28 derived nonreceptor_type, MKN28 kinase, Mlk2, MST, serine/threonine kinase)
312	80280	80280_16611706	2	chr7	+	chr7+16611842|16611845	BI412502	Map3k10: mitogen activated protein kinase kinase kinase 10(mixed lineage kinase 2, MKN28 derived nonreceptor_type, MKN28 kinase, Mlk2, MST, serine/threonine kinase)
313	76198	76198_5490914	117	chr19	+	chr19+5491708|5491772	CF356658	Map3k11: mitogen activated protein kinase kinase kinase 11(Mlk3, PTK1, SPRK)
314	40378	40378_125324219	7	chr8	+	chr8+125327046|125327049	BC046448	MLK4: mixed lineage kinase 4 (likely map3k)
315	105197	105197_115148238	45	chr4	+	chr4+115149728|115149750	CD422234	Tesk2: testis-specific kinase 2
315	105197	105197_115150480	2	chr4	+	chr4+115151597|115151599	E130012E07	Tesk2: testis-specific kinase 2
316	71428	71428_42691707	35	chr4	+	chr4+42693150|42693167	CK137124	Tesk1: testis specific protein kinase 1
317	119887	119887_141645912	26	chr5	+	chr5+141649368|141649401	CK384986	Lmtk2:lemur tyrosine kinase 2(BREK, cprk, KPI2, KPI-2)
317	119887	119887_141635030	2	chr5	+	chr5+141635775|141635781	CF747090	Lmtk2:lemur tyrosine kinase 2(BREK, cprk, KPI2, KPI-2)
318	71851	71851_119679573	77	chr11	-	chr11-119678440|119678474	CB575190	Aatk: apoptosis-associated tyrosine kinase(AATYK, mKIAA0641)
320	157841	157841_53291337	27	chr7	-	chr7-53289989|53290002	CN461823	Lrrk1: leucine-rich repeat kinase 1(mKIAA1790)
320	157841	157841_53313011	13	chr7	-	chr7-53312987|53312993	D130026O16	Lrrk1: leucine-rich repeat kinase 1(mKIAA1790)
320	157841	157841_53290838	10	chr7	-	chr7-53290418|53290428	BI903659	Lrrk1: leucine-rich repeat kinase 1(mKIAA1790)
320	157841	157841_53373893	6	chr7	-	chr7-53372914|53372921	F830014K24	Lrrk1: leucine-rich repeat kinase 1(mKIAA1790)
320	157841	157841_53316650	3	chr7	-	chr7-53316479|53316497	CF540212	Lrrk1: leucine-rich repeat kinase 1(mKIAA1790)
320	157841	157841_53373250	2	chr7	-	chr7-53372744|53372744	A430062H02	Lrrk1: leucine-rich repeat kinase 1(mKIAA1790)
321	134239	134239_116817233	79	chr4	-	chr4-116816828|116816841	BI525003	Tie1: tyrosine kinase receptor 1(TIE)
321	134239	134239_116824229	1	chr4	-	chr4-116823673|116823673	D130054B12	Tie1: tyrosine kinase receptor 1(TIE)
322	82630	82630_93204199	18	chr4	+	chr4+93205209|93205214	AA839849	Tek: endothelial-specific receptor tyrosine kinase(Cd202b, Hyk, Tie2)
323	226788	226788_52086076	2	chr10	-	chr10-52085676|52085676	NM_011282	Ros1: Ros1 proto-oncogene(c-ros, Ros-1)
323	226788	226788_52085655	1	chr10	-	chr10-52085554|52085554	X81650	Ros1: Ros1 proto-oncogene(c-ros, Ros-1)
324	100620	100620_110640181	35	chr8	-	chr8-110639904|110639907	F630038I11	9130019I15Rik: hypothetical tyrosine kinase
325	83213	83213_132102493	62	chr5	-	chr5-132101147|132101166	BU582953	Limk1: LIM-domain containing, protein kinase
325	83213	83213_132114188	6	chr5	-	chr5-132113279|132113281	D330005K13	Limk1: LIM-domain containing, protein kinase
325	83213	83213_132109424	1	chr5	-	chr5-132109052|132109052	A730077A22	Limk1: LIM-domain containing, protein kinase
326	71433	71433_3240672	124	chr11	-	chr11-3239040|3239056	CK379284	Limk2: LIM motif-containing protein kinase 2(Limk2a, Limk2b)
326	71433	71433_3242536	5	chr11	-	chr11-3242481|3242501	CF736512	Limk2: LIM motif-containing protein kinase 2(Limk2a, Limk2b)
327	74365	74365_57802830	133	chr14	+	chr14+57803431|57803466	CF751475	Pbk: PDZ binding kinase(D14Ertd732e, TOPK)
328	109042	109042_155638499	5	chr3	-	chr3-155638139|155638142	D830019J24	D830019J24Rik: TNNI3 interacting kinase; cardiac ankyrin repeat kinase(Cark)
329	76286	76286_93271210	608	chr7	+	chr7+93271519|93271640	W53652	Ilk: integrin linked kinase(ESTM24)
329	76286	76286_93271280	93	chr7	+	chr7+93271309|93271411	W97222	Ilk: integrin linked kinase(ESTM24)
330	836	836_19183651	98	chrX	+	chrX+19184609|19184626	CD768838	Araf: raf-related oncogene(araf, A-Raf)
330	836	836_19191700	29	chrX	+	chrX+19192218|19192252	BI412094	Araf: raf-related oncogene(araf, A-Raf)
330	836	836_19191854	13	chrX	+	chrX+19192107|19192111	CK594565	Araf: raf-related oncogene(araf, A-Raf)
330	836	836_19185634	4	chrX	+	chrX+19187224|19187244	E430019L23	Araf: raf-related oncogene(araf, A-Raf)
330	836	836_19185983	3	chrX	+	chrX+19186280|19186283	B230378I04	Araf: raf-related oncogene(araf, A-Raf)
330	836	836_19185398	2	chrX	+	chrX+19185518|19185518	9530006G14	Araf: raf-related oncogene(araf, A-Raf)
331	102541	102541_116009484	238	chr6	-	chr6-116008648|116009016	W65568	Raf1: v-raf-1 leukemia viral oncogene 1(c-Raf, Craf1, Raf-1, sarcoma 3611 oncogene, v-Raf)
331	102541	102541_116013623	19	chr6	-	chr6-116013530|116013612	CO425325	Raf1: v-raf-1 leukemia viral oncogene 1(c-Raf, Craf1, Raf-1, sarcoma 3611 oncogene, v-Raf)
331	102541	102541_116027786	11	chr6	-	chr6-116027671|116027721	CN697680	Raf1: v-raf-1 leukemia viral oncogene 1(c-Raf, Craf1, Raf-1, sarcoma 3611 oncogene, v-Raf)
331	102541	102541_116010402	2	chr6	-	chr6-116010286|116010306	BM950250	Raf1: v-raf-1 leukemia viral oncogene 1(c-Raf, Craf1, Raf-1, sarcoma 3611 oncogene, v-Raf)
331	102541	102541_116021443	1	chr6	-	chr6-116020273|116020273	963005600	Raf1: v-raf-1 leukemia viral oncogene 1(c-Raf, Craf1, Raf-1, sarcoma 3611 oncogene, v-Raf)
332	110923	110923_39538309	4	chr6	-	chr6-39538032|39538038	BG243859	Braf: Braf transforming gene(Braf2, Braf-2, D6Ertd631e)
332	110923	110923_39571122	3	chr6	-	chr6-39567195|39567198	E130017J21	Braf: Braf transforming gene(Braf2, Braf-2, D6Ertd631e)
332	110923	110923_39572285	2	chr6	-	chr6-39572143|39572160	AJ276307	Braf: Braf transforming gene(Braf2, Braf-2, D6Ertd631e)
332	110923	110923_39576391	2	chr6	-	chr6-39576355|39576355	S79859	Braf: Braf transforming gene(Braf2, Braf-2, D6Ertd631e)
332	110923	110923_39609223	2	chr6	-	chr6-39607612|39607612	C230067L10	Braf: Braf transforming gene(Braf2, Braf-2, D6Ertd631e)
332	110923	110923_39542190	1	chr6	-	chr6-39541984|39541984	M64429	Braf: Braf transforming gene(Braf2, Braf-2, D6Ertd631e)
334	83521	83521_78628819	18	chr11	-	chr11-78625991|78626003	BI691081	Ksr: kinase suppressor of ras(B-KSR1, D11Bhm183e, D11Bhm184e, hb, RSU2)
334	83521	83521_78640355	3	chr11	-	chr11-78639263|78639271	9830134F20	Ksr: kinase suppressor of ras(B-KSR1, D11Bhm183e, D11Bhm184e, hb, RSU2)
334	83521	83521_78645939	3	chr11	-	chr11-78643143|78643143	D930007K17	Ksr: kinase suppressor of ras(B-KSR1, D11Bhm183e, D11Bhm184e, hb, RSU2)
335	79614	79614_118545060	10	chr6	-	chr6-118544178|118544198	D430020M16	Ret: ret proto-oncogene(PTC, RET51, RET9)
335	79614	79614_118543635	3	chr6	-	chr6-118543478|118543478	NM_009050	Ret: ret proto-oncogene(PTC, RET51, RET9)
336	73506	73506_144889239	39	chr5	-	chr5-144886436|144886445	BM932414	Flt1: FMS-like tyrosine kinase 1(Flt-1, sFlt1, vascular endothelial growth factor receptor, vascular permeability factor receptor, VEGFR1, VEGFR-1)
336	73506	73506_144964366	20	chr5	-	chr5-144962905|144962918	I530017I01	Flt1: FMS-like tyrosine kinase 1(Flt-1, sFlt1, vascular endothelial growth factor receptor, vascular permeability factor receptor, VEGFR1, VEGFR-1)
336	73506	73506_145024844	2	chr5	-	chr5-145024643|145024658	AI892156	Flt1: FMS-like tyrosine kinase 1(Flt-1, sFlt1, vascular endothelial growth factor receptor, vascular permeability factor receptor, VEGFR1, VEGFR-1)
336	73506	73506_144979342	1	chr5	-	chr5-144979102|144979102	1600020B02	Flt1: FMS-like tyrosine kinase 1(Flt-1, sFlt1, vascular endothelial growth factor receptor, vascular permeability factor receptor, VEGFR1, VEGFR-1)
337	84375	84375_49290624	3	chr11	+	chr11+49291968|49291983	NM_008029	Flt4: FMS-like tyrosine kinase 4(Chy, chylous ascites, VEGFR3, VEGFR-3)
337	84375	84375_49266859	2	chr11	+	chr11+49268676|49268680	G630006F08	Flt4: FMS-like tyrosine kinase 4(Chy, chylous ascites, VEGFR3, VEGFR-3)
338	78445	78445_74630434	56	chr5	-	chr5-74628643|74628657	BX519547	Kdr: kinase insert domain protein receptor(Flk1, Flk-1, Ly73, vascular endothelial growth factor receptor- 2, VEGF receptor-2, VEGFR2, VEGFR-2)
338	78445	78445_74663268	3	chr5	-	chr5-74663168|74663178	CK637228	Kdr: kinase insert domain protein receptor(Flk1, Flk-1, Ly73, vascular endothelial growth factor receptor- 2, VEGF receptor-2, VEGFR2, VEGFR-2)
338	78445	78445_74657966	2	chr5	-	chr5-74657860|74657865	BF302717	Kdr: kinase insert domain protein receptor(Flk1, Flk-1, Ly73, vascular endothelial growth factor receptor- 2, VEGF receptor-2, VEGFR2, VEGFR-2)
338	78445	78445_74658987	2	chr5	-	chr5-74657365|74657365	E330034B14	Kdr: kinase insert domain protein receptor(Flk1, Flk-1, Ly73, vascular endothelial growth factor receptor- 2, VEGF receptor-2, VEGFR2, VEGFR-2)
339	72388	72388_54259496	19	chr13	+	chr13+54260203|54260229	CF804591	Fgfr4: fibroblast growth factor receptor 4(Fgfr-4)
339	72388	72388_54259465	2	chr13	+	chr13+54259510|54259510	AF127141	Fgfr4: fibroblast growth factor receptor 4(Fgfr-4)
339	72388	72388_54258558	1	chr13	+	chr13+54258623|54258623	X57236	Fgfr4: fibroblast growth factor receptor 4(Fgfr-4)
340	82714	82714_32183885	54	chr5	+	chr5+32185502|32185537	AI326724	Fgfr3: fibroblast growth factor receptor 3(Fgfr-3, HBGFR)
340	82714	82714_32181123	3	chr5	+	chr5+32181184|32181191	CB290088	Fgfr3: fibroblast growth factor receptor 3(Fgfr-3, HBGFR)
341	227161	227161_24351234	160	chr8	+	chr8+24352112|24352152	BF168031	Fgfr1: fibroblast growth factor receptor 1(Fgfr-1, FLG, Flt-2)
341	227161	227161_24309446	19	chr8	+	chr8+24309483|24309523	CF532036	Fgfr1: fibroblast growth factor receptor 1(Fgfr-1, FLG, Flt-2)
341	227161	227161_24345677	14	chr8	+	chr8+24345763|24345822	CN532350	Fgfr1: fibroblast growth factor receptor 1(Fgfr-1, FLG, Flt-2)
341	227161	227161_24344996	2	chr8	+	chr8+24346810|24346812	D930005C04	Fgfr1: fibroblast growth factor receptor 1(Fgfr-1, FLG, Flt-2)
341	227161	227161_24343984	1	chr8	+	chr8+24344030|24344030	X57790	Fgfr1: fibroblast growth factor receptor 1(Fgfr-1, FLG, Flt-2)
342	83029	83029_117667863	190	chr7	-	chr7-117667251|117667826	CD771439	Fgfr2: fibroblast growth factor receptor 2(Bek, Fgfr-2, Fgfr7, Fgfr-7, KGFRTr)
342	83029	83029_117667044	110	chr7	-	chr7-117666189|117666274	CN454843	Fgfr2: fibroblast growth factor receptor 2(Bek, Fgfr-2, Fgfr7, Fgfr-7, KGFRTr)
342	83029	83029_117795293	3	chr7	-	chr7-117795043|117795049	A230048F11	Fgfr2: fibroblast growth factor receptor 2(Bek, Fgfr-2, Fgfr7, Fgfr-7, KGFRTr)
343	83092	83092_144656138	8	chr5	-	chr5-144655577|144655580	A930013I19	Flt3: FMS-like tyrosine kinase 3(CD135, Flk-2, Flt-3, Ly72)
343	83092	83092_144689670	3	chr5	-	chr5-144687390|144687390	B230315G04	Flt3: FMS-like tyrosine kinase 3(CD135, Flk-2, Flt-3, Ly72)
343	83092	83092_144657828	1	chr5	-	chr5-144657756|144657756	L36163	Flt3: FMS-like tyrosine kinase 3(CD135, Flk-2, Flt-3, Ly72)
343	83092	83092_144681206	1	chr5	-	chr5-144681164|144681164	B730044D22	Flt3: FMS-like tyrosine kinase 3(CD135, Flk-2, Flt-3, Ly72)
344	107617	107617_74349791	131	chr5	+	chr5+74352062|74352127	CO424589	Kit: kit oncogene(belly-spot, Bs, CD117, c-KIT, dominant spotting, Dominant white spotting, Fdc, spotted sterile male, Ssm, Steel Factor Receptor, Tr-kit, W)
345	167944	167944_61644002	612	chr18	+	chr18+61644804|61644837	W45965	Csf1r: colony stimulating factor 1 receptor(CD115, CSF-1R, Csfmr, Fim-2, Fms, M-CSFR)
345	167944	167944_61634246	5	chr18	+	chr18+61634589|61634589	F730230B05	Csf1r: colony stimulating factor 1 receptor(CD115, CSF-1R, Csfmr, Fim-2, Fms, M-CSFR)
345	167944	167944_61642970	5	chr18	+	chr18+61642984|61642993	W55840	Csf1r: colony stimulating factor 1 receptor(CD115, CSF-1R, Csfmr, Fim-2, Fms, M-CSFR)
345	167944	167944_61639372	3	chr18	+	chr18+61640784|61640786	A530097L18	Csf1r: colony stimulating factor 1 receptor(CD115, CSF-1R, Csfmr, Fim-2, Fms, M-CSFR)
346	76187	76187_73892244	42	chr5	+	chr5+73893634|73893667	CD770930	Pdgfra: platelet derived growth factor receptor, alpha polypeptide(CD140a, PDGF alpha chain, Pdgfr-2)
346	76187	76187_73890409	30	chr5	+	chr5+73893481|73893507	M5C1004H23	Pdgfra: platelet derived growth factor receptor, alpha polypeptide(CD140a, PDGF alpha chain, Pdgfr-2)
346	76187	76187_73878432	13	chr5	+	chr5+73878961|73878981	C130063B01	Pdgfra: platelet derived growth factor receptor, alpha polypeptide(CD140a, PDGF alpha chain, Pdgfr-2)
346	76187	76187_73891028	8	chr5	+	chr5+73891299|73891312	AA689101	Pdgfra: platelet derived growth factor receptor, alpha polypeptide(CD140a, PDGF alpha chain, Pdgfr-2)
346	76187	76187_73870401	2	chr5	+	chr5+73870605|73870605	A730019I10	Pdgfra: platelet derived growth factor receptor, alpha polypeptide(CD140a, PDGF alpha chain, Pdgfr-2)
346	76187	76187_73857687	1	chr5	+	chr5+73858176|73858176	2610011K04	Pdgfra: platelet derived growth factor receptor, alpha polypeptide(CD140a, PDGF alpha chain, Pdgfr-2)
346	76187	76187_73873101	1	chr5	+	chr5+73873131|73873131	BC020405	Pdgfra: platelet derived growth factor receptor, alpha polypeptide(CD140a, PDGF alpha chain, Pdgfr-2)
347	111789	111789_61596919	74	chr18	+	chr18+61598742|61598772	CN458605	Pdgfrb: platelet derived growth factor receptor, beta polypeptide(CD140b, PDGF beta chain, Pdgfr)
347	111789	111789_61595515	2	chr18	+	chr18+61595680|61595680	F930035I17	Pdgfrb: platelet derived growth factor receptor, beta polypeptide(CD140b, PDGF beta chain, Pdgfr)
348	111372	111372_57832281	219	chr9	-	chr9-57831423|57831455	CK375693	Csk: c-src tyrosine kinase
348	111372	111372_57832581	1	chr9	-	chr9-57832564|57832564	X57242	Csk: c-src tyrosine kinase
349	82809	82809_81175236	130	chr10	+	chr10+81175583|81175599	BM948644	Matk: megakaryocyte-associated tyrosine kinase(CHK, Csk homologous kinase, HYL, Ntk)
349	82809	82809_81172702	3	chr10	+	chr10+81172780|81172793	BU848605	Matk: megakaryocyte-associated tyrosine kinase(CHK, Csk homologous kinase, HYL, Ntk)
350	100215	100215_67459881	62	chr7	-	chr7-67459563|67459595	BG867327	Fes: feline sarcoma oncogene(c-fes, FPS)
350	100215	100215_67460461	7	chr7	-	chr7-67460431|67460481	BU699755	Fes: feline sarcoma oncogene(c-fes, FPS)
351	77882	77882_62494405	13	chr17	+	chr17+62494724|62494743	BE335620	Fert2: fer (fms/fps related) protein kinase, testis specific 2(Fer, Fert)
351	77882	77882_62392896	9	chr17	+	chr17+62393913|62393916	B130066I18	Fert2: fer (fms/fps related) protein kinase, testis specific 2(Fer, Fert)
351	77882	77882_62264932	4	chr17	+	chr17+62264997|62265000	CA567199	Fert2: fer (fms/fps related) protein kinase, testis specific 2(Fer, Fert)
351	77882	77882_62293333	3	chr17	+	chr17+62293454|62293455	CN675605	Fert2: fer (fms/fps related) protein kinase, testis specific 2(Fer, Fert)
351	77882	77882_62494902	3	chr17	+	chr17+62495024|62495028	CB945581	Fert2: fer (fms/fps related) protein kinase, testis specific 2(Fer, Fert)
351	77882	77882_62346790	1	chr17	+	chr17+62346913|62346913	AF286537	Fert2: fer (fms/fps related) protein kinase, testis specific 2(Fer, Fert)
352	80195	80195_34440833	18	chr10	+	chr10+34442406|34442429	D530004P08	Frk: fyn-related kinase(BSK/IYK, GTK, RAK)
352	80195	80195_34438168	3	chr10	+	chr10+34438749|34438753	5031433M02	Frk: fyn-related kinase(BSK/IYK, GTK, RAK)
352	80195	80195_34441820	3	chr10	+	chr10+34442150|34442156	D630005F10	Frk: fyn-related kinase(BSK/IYK, GTK, RAK)
353	111603	111603_55362179	75	chr14	-	chr14-55361412|55361437	BX529524	Blk: B lymphoid kinase
354	111271	111271_127919316	98	chr4	-	chr4-127918664|127918727	CK794031	Lck: lymphocyte protein tyrosine kinase(Hck-3, p56)
354	111271	111271_127927448	3	chr4	-	chr4-127927130|127927130	5830408A08	Lck: lymphocyte protein tyrosine kinase(Hck-3, p56)
355	82874	82874_153214296	115	chr2	+	chr2+153214744|153214807	BE635090	Hck: hemopoietic cell kinase(Bmk, Hck-1)
356	104406	104406_3716889	76	chr4	+	chr4+3718206|3718251	F630107O15	Lyn: Yamaguchi sarcoma viral (v-yes-1) oncogene homolog(Hck-2)
356	104406	104406_3615068	3	chr4	+	chr4+3616693|3616695	F830210G10	Lyn: Yamaguchi sarcoma viral (v-yes-1) oncogene homolog(Hck-2)
356	104406	104406_3665872	3	chr4	+	chr4+3668067|3668070	F830028D19	Lyn: Yamaguchi sarcoma viral (v-yes-1) oncogene homolog(Hck-2)
356	104406	104406_3710120	1	chr4	+	chr4+3710209|3710209	M33426	Lyn: Yamaguchi sarcoma viral (v-yes-1) oncogene homolog(Hck-2)
357	106312	106312_131453565	68	chr4	+	chr4+131454160|131454206	AW912372	Fgr: Gardner-Rasheed feline sarcoma viral (Fgr) oncogene homolog
357	106312	106312_131454607	10	chr4	+	chr4+131455232|131455242	F830027M22	Fgr: Gardner-Rasheed feline sarcoma viral (Fgr) oncogene homolog
358	82479	82479_157533102	42	chr2	+	chr2+157535166|157535221	CF380683	Src: Rous sarcoma oncogene(pp60c-src)
359	111241	111241_39431758	72	chr10	+	chr10+39433343|39433367	F830031K10	Fyn: Fyn proto-oncogene(Src Kinase p59)
360	78881	78881_31089515	36	chr5	+	chr5+31092016|31092028	CB320664	Yes: Yamaguchi sarcoma viral (v-yes) oncogene homolog
360	78881	78881_31070950	1	chr5	+	chr5+31071034|31071034	L25762	Yes: Yamaguchi sarcoma viral (v-yes) oncogene homolog
361	111962	111962_180884165	4	chr2	-	chr2-180883333|180883333	NM_009184	Ptk6: PTK6 protein tyrosine kinase 6(BRK, Sik, tks, Tksk)
361	111962	111962_180884663	1	chr2	-	chr2-180884563|180884563	S74391	Ptk6: PTK6 protein tyrosine kinase 6(BRK, Sik, tks, Tksk)
362	82793	82793_180894589	13	chr2	-	chr2-180893772|180893774	BI328970	Srms: src-related kinase lacking C-terminal regulatory tyrosine and N-terminal myristylation sites(srm)
363	106334	106334_154163663	7	chrX	-	chrX-154162695|154162719	A530048A03	Bmx: BMX non-receptor tyrosine kinase(Etk, Etk/Bmx, Syn)
363	106334	106334_154190280	2	chrX	-	chrX-154190235|154190235	A530051M20	Bmx: BMX non-receptor tyrosine kinase(Etk, Etk/Bmx, Syn)
364	227094	227094_71333393	58	chr5	-	chr5-71332732|71332776	E430007F09	Txk: TXK tyrosine kinase(Btkl, PTK4, Rlk)
364	227094	227094_71344490	1	chr5	-	chr5-71340534|71340534	A130083H08	Txk: TXK tyrosine kinase(Btkl, PTK4, Rlk)
365	82721	82721_124549955	22	chrX	-	chrX-124549483|124549491	AA190171	Btk: Bruton agammaglobulinemia tyrosine kinase(Bruton's tyrosine kinase, xid, X-linked immune deficiency)
366	80857	80857_45967263	33	chr11	-	chr11-45964883|45964923	C920026C12	Itk: IL2-inducible T-cell kinase(Emt, Tcsk, Tsk)
366	80857	80857_45966941	7	chr11	-	chr11-45966717|45966735	L10628	Itk: IL2-inducible T-cell kinase(Emt, Tcsk, Tsk)
366	80857	80857_45984582	5	chr11	-	chr11-45984214|45984237	A430017C14	Itk: IL2-inducible T-cell kinase(Emt, Tcsk, Tsk)
366	80857	80857_46003660	4	chr11	-	chr11-46002838|46002838	A430106A18	Itk: IL2-inducible T-cell kinase(Emt, Tcsk, Tsk)
366	80857	80857_45978011	2	chr11	-	chr11-45977457|45977457	A130097F22	Itk: IL2-inducible T-cell kinase(Emt, Tcsk, Tsk)
367	111366	111366_71393810	46	chr5	-	chr5-71393147|71393196	BE850012	Tec: cytoplasmic tyrosine kinase, Dscr28C related (Drosophila)
367	111366	111366_71395153	1	chr5	-	chr5-71395040|71395040	M33427	Tec: cytoplasmic tyrosine kinase, Dscr28C related (Drosophila)
367	111366	111366_71411296	1	chr5	-	chr5-71410624|71410624	4933423N14	Tec: cytoplasmic tyrosine kinase, Dscr28C related (Drosophila)
368	134228	134228_31760229	121	chr2	+	chr2+31763529|31763564	CF981457	Abl1: v-abl Abelson murine leukemia oncogene 1(c-Abl)
368	134228	134228_31666639	6	chr2	+	chr2+31667084|31667109	G630026E08	Abl1: v-abl Abelson murine leukemia oncogene 1(c-Abl)
368	134228	134228_31738944	4	chr2	+	chr2+31739047|31739047	M12265	Abl1: v-abl Abelson murine leukemia oncogene 1(c-Abl)
368	134228	134228_31655772	2	chr2	+	chr2+31658359|31658359	C630031E05	Abl1: v-abl Abelson murine leukemia oncogene 1(c-Abl)
369	444	444_156642167	2	chr1	+	chr1+156642752|156642763	BF471195	Abl2: v-abl Abelson murine leukemia viral oncogene 2 (arg, Abelson-related gene)(Abll, Arg)
369	444	444_156640939	1	chr1	+	chr1+156641166|156641166	U40827	Abl2: v-abl Abelson murine leukemia viral oncogene 2 (arg, Abelson-related gene)(Abll, Arg)
370	82763	82763_119533510	9	chr2	-	chr2-119532898|119532906	F830218H06	Ltk: leukocyte tyrosine kinase
371	84352	84352_70303462	2	chr17	-	chr17-70302338|70302338	NM_007439	Alk: anaplastic lymphoma kinase(CD246, Tcrz)
371	84352	84352_70486083	2	chr17	-	chr17-70485294|70485294	D130039F03	Alk: anaplastic lymphoma kinase(CD246, Tcrz)
371	84352	84352_70640263	1	chr17	-	chr17-70639244|70639244	K230315D05	Alk: anaplastic lymphoma kinase(CD246, Tcrz)
372	83611	83611_88306163	4	chr3	+	chr3+88307123|88307129	CF584840	Insrr: insulin receptor-related receptor(IRR)
372	83611	83611_88295427	2	chr3	+	chr3+88296133|88296133	C130025G13	Insrr: insulin receptor-related receptor(IRR)
372	83611	83611_88300561	1	chr3	+	chr3+88300710|88300710	D630046L17	Insrr: insulin receptor-related receptor(IRR)
373	2900	2900_55258181	21	chr7	+	chr7+55258748|55258763	BI416174	Igf1r: insulin-like growth factor I receptor(CD221, IGF-1R)
373	2900	2900_55219151	7	chr7	+	chr7+55220130|55220135	F630119N11	Igf1r: insulin-like growth factor I receptor(CD221, IGF-1R)
373	2900	2900_55258185	3	chr7	+	chr7+55258329|55258347	BE655570	Igf1r: insulin-like growth factor I receptor(CD221, IGF-1R)
373	2900	2900_55247080	2	chr7	+	chr7+55247210|55247211	BQ936745	Igf1r: insulin-like growth factor I receptor(CD221, IGF-1R)
373	2900	2900_55258331	2	chr7	+	chr7+55258941|55258941	NM_010513	Igf1r: insulin-like growth factor I receptor(CD221, IGF-1R)
373	2900	2900_55202058	1	chr7	+	chr7+55202091|55202091	U00182	Igf1r: insulin-like growth factor I receptor(CD221, IGF-1R)
374	80469	80469_3055367	3	chr8	-	chr8-3055013|3055013	NM_010568	Insr: insulin receptor(CD220, IR)
374	80469	80469_3118831	3	chr8	-	chr8-3118230|3118246	D330005C22	Insr: insulin receptor(CD220, IR)
374	80469	80469_3054670	2	chr8	-	chr8-3054341|3054343	D030054E05	Insr: insulin receptor(CD220, IR)
375	81041	81041_32547779	80	chr16	+	chr16+32548571|32548587	CN461050	Tnk2: tyrosine kinase, non-receptor, 2(Ack, ACK1, activated p21cdc42Hs kinase, P21cdc42Hs kinase)
376	73028	73028_69464271	25	chr11	-	chr11-69463553|69463594	4.02244e+29	Tnk1: tyrosine kinase, non-receptor, 1(Kos1)
376	73028	73028_69467787	4	chr11	-	chr11-69467228|69467239	I1C0050M24	Tnk1: tyrosine kinase, non-receptor, 1(Kos1)
377	105563	105563_131608704	13	chr6	-	chr6-131607257|131607262	9130025L13	Nok: Novel Oncogene with Kinase-domain
382	112754	112754_123285930	16	chr4	+	chr4+123288089|123288116	6330521J24	A330090H18Rik: hypothetical Eph receptor
382	112754	112754_123255850	7	chr4	+	chr4+123257241|123257246	E130202F14	A330090H18Rik: hypothetical Eph receptor
383	109130	109130_41544700	38	chr6	+	chr6+41544995|41545011	BI454446	Ephb6: Eph receptor B6(Cekl, Mep)
384	105972	105972_134759515	72	chr5	+	chr5+134760471|134760525	CB193851	Ephb4: Eph receptor B4(Htk, MDK2, Myk1, Tyro11)
384	105972	105972_134764953	2	chr5	+	chr5+134765221|134765223	E330033O04	Ephb4: Eph receptor B4(Htk, MDK2, Myk1, Tyro11)
385	111318	111318_21054292	59	chr16	+	chr16+21055177|21055191	CK371862	Ephb3: Eph receptor B3(Cek10, Etk2, HEK2, MDK5, Sek4, Tyro6)
386	106175	106175_101815747	25	chr9	-	chr9-101814281|101814318	CF742176	Ephb1: Eph receptor B1(Cek6, Elk, Elkh, Hek6, Net)
386	106175	106175_101935192	3	chr9	-	chr9-101933032|101933037	A330055I17	Ephb1: Eph receptor B1(Cek6, Elk, Elkh, Hek6, Net)
387	151720	151720_135113445	34	chr4	-	chr4-135111620|135111647	BC062924	Ephb2: Eph receptor B2(Cek5, Drt, Erk, Erk, ETECK, Hek5, Nuk, Prkm5, Qek5, Sek3, Tyro5)
387	151720	151720_135229655	3	chr4	-	chr4-135227403|135227407	5730439I23	Ephb2: Eph receptor B2(Cek5, Drt, Erk, Erk, ETECK, Hek5, Nuk, Prkm5, Qek5, Sek3, Tyro5)
388	83344	83344_135389177	3	chr4	-	chr4-135387434|135387435	BG294534	Epha8: Eph receptor A8(Eek, Hek3)
389	108728	108728_63821177	19	chr16	-	chr16-63819951|63819965	B130014J09	Epha3: Eph receptor A3(Cek4, ETK1, Hek, Hek4, Mek4, Tyro4)
389	108728	108728_63886811	4	chr16	-	chr16-63886015|63886015	A630047N16	Epha3: Eph receptor A3(Cek4, ETK1, Hek, Hek4, Mek4, Tyro4)
389	108728	108728_64115916	2	chr16	-	chr16-64113667|64113669	E530001O06	Epha3: Eph receptor A3(Cek4, ETK1, Hek, Hek4, Mek4, Tyro4)
389	108728	108728_63871574	1	chr16	-	chr16-63871546|63871546	BC053479	Epha3: Eph receptor A3(Cek4, ETK1, Hek, Hek4, Mek4, Tyro4)
390	1917	1917_29187860	37	chr4	+	chr4+29188728|29188748	5330417H08	Epha7: Eph receptor A7(Cek11, Ebk, Ehk3, Hek11, MDK1, Mdk1)
390	1917	1917_29170190	17	chr4	+	chr4+29170998|29171018	9330112M11	Epha7: Eph receptor A7(Cek11, Ebk, Ehk3, Hek11, MDK1, Mdk1)
390	1917	1917_29095632	5	chr4	+	chr4+29097735|29097781	6720483C07	Epha7: Eph receptor A7(Cek11, Ebk, Ehk3, Hek11, MDK1, Mdk1)
390	1917	1917_29190494	1	chr4	+	chr4+29190786|29190786	X79084	Epha7: Eph receptor A7(Cek11, Ebk, Ehk3, Hek11, MDK1, Mdk1)
391	83492	83492_82834045	3	chr5	-	chr5-82832682|82832690	NM_007937	Epha5: Eph receptor A5(bsk, bsk, Cek7, Ehk1, Els1, Hek7, Rek7)
391	83492	83492_82840880	2	chr5	-	chr5-82840419|82840419	E530015D21	Epha5: Eph receptor A5(bsk, bsk, Cek7, Ehk1, Els1, Hek7, Rek7)
391	83492	83492_82882507	2	chr5	-	chr5-82881489|82881491	E530011F10	Epha5: Eph receptor A5(bsk, bsk, Cek7, Ehk1, Els1, Hek7, Rek7)
391	83492	83492_82930987	2	chr5	-	chr5-82930318|82930325	5330440L02	Epha5: Eph receptor A5(bsk, bsk, Cek7, Ehk1, Els1, Hek7, Rek7)
391	83492	83492_83012005	2	chr5	-	chr5-83010868|83010868	9330174B07	Epha5: Eph receptor A5(bsk, bsk, Cek7, Ehk1, Els1, Hek7, Rek7)
391	83492	83492_83106342	2	chr5	-	chr5-83105224|83105226	C530046A01	Epha5: Eph receptor A5(bsk, bsk, Cek7, Ehk1, Els1, Hek7, Rek7)
391	83492	83492_82842462	1	chr5	-	chr5-82841615|82841615	BC057401	Epha5: Eph receptor A5(bsk, bsk, Cek7, Ehk1, Els1, Hek7, Rek7)
391	83492	83492_82856165	1	chr5	-	chr5-82856097|82856097	X69674	Epha5: Eph receptor A5(bsk, bsk, Cek7, Ehk1, Els1, Hek7, Rek7)
392	157809	157809_77824700	36	chr1	-	chr1-77822211|77822221	BU555595	Epha4: Eph receptor A4(Cek8, Hek8, rb, Sek, Sek1, snoRNA MBII-267, Tyro1)
392	157809	157809_77836097	2	chr1	-	chr1-77836028|77836046	X57241	Epha4: Eph receptor A4(Cek8, Hek8, rb, Sek, Sek1, snoRNA MBII-267, Tyro1)
392	157809	157809_77853670	2	chr1	-	chr1-77851862|77851862	3425404B18	Epha4: Eph receptor A4(Cek8, Hek8, rb, Sek, Sek1, snoRNA MBII-267, Tyro1)
392	157809	157809_77828876	1	chr1	-	chr1-77828169|77828169	BC004782	Epha4: Eph receptor A4(Cek8, Hek8, rb, Sek, Sek1, snoRNA MBII-267, Tyro1)
393	111197	111197_139784715	31	chr4	+	chr4+139785659|139785687	BM935436	Epha2: Eph receptor A2(Eck, Myk2, Sek2, Sek-2)
393	111197	111197_139778888	1	chr4	+	chr4+139778956|139778956	X57243	Epha2: Eph receptor A2(Eck, Myk2, Sek2, Sek-2)
394	104441	104441_42295160	37	chr6	-	chr6-42294787|42294812	CF970549	Epha1: Eph receptor A1(Eph, Esk)
394	104441	104441_42298276	7	chr6	-	chr6-42298096|42298110	BQ936247	Epha1: Eph receptor A1(Eph, Esk)
394	104441	104441_42297468	2	chr6	-	chr6-42297383|42297395	BI221056	Epha1: Eph receptor A1(Eph, Esk)
394	104441	104441_42304139	1	chr6	-	chr6-42303314|42303314	5730453L17	Epha1: Eph receptor A1(Eph, Esk)
395	82943	82943_28609368	16	chr19	+	chr19+28609938|28609964	BC059834	Jak2: Janus kinase 2(C81284, Fd17)
395	82943	82943_28587021	4	chr19	+	chr19+28587285|28587289	BG080085	Jak2: Janus kinase 2(C81284, Fd17)
395	82943	82943_28585528	3	chr19	+	chr19+28585702|28585709	CK634632	Jak2: Janus kinase 2(C81284, Fd17)
395	82943	82943_28593269	3	chr19	+	chr19+28593313|28593318	E030040D20	Jak2: Janus kinase 2(C81284, Fd17)
395	82943	82943_28607222	3	chr19	+	chr19+28607285|28607315	CO423806	Jak2: Janus kinase 2(C81284, Fd17)
395	82943	82943_28608555	3	chr19	+	chr19+28608573|28608575	AI587941	Jak2: Janus kinase 2(C81284, Fd17)
396	227169	227169_70723913	62	chr8	+	chr8+70724285|70724332	AI020874	Jak3: Janus kinase 3
396	227169	227169_70721781	50	chr8	+	chr8+70722026|70722058	BG870513	Jak3: Janus kinase 3
396	227169	227169_70723925	3	chr8	+	chr8+70723965|70723989	BG873355	Jak3: Janus kinase 3
397	104322	104322_99499231	112	chr4	-	chr4-99498003|99498052	CO424134	Jak1: Janus kinase 1
397	104322	104322_99500289	67	chr4	-	chr4-99498668|99498710	CK620975	Jak1: Janus kinase 1
397	104322	104322_99499228	13	chr4	-	chr4-99498817|99498892	CN457771	Jak1: Janus kinase 1
397	104322	104322_99523397	11	chr4	-	chr4-99523381|99523385	CF906374	Jak1: Janus kinase 1
397	104322	104322_99500774	9	chr4	-	chr4-99500657|99500720	CN660662	Jak1: Janus kinase 1
397	104322	104322_99504549	9	chr4	-	chr4-99504454|99504503	CA573964	Jak1: Janus kinase 1
397	104322	104322_99502717	3	chr4	-	chr4-99502654|99502673	CK633954	Jak1: Janus kinase 1
397	104322	104322_99527584	2	chr4	-	chr4-99526660|99526664	6720490F02	Jak1: Janus kinase 1
398	110844	110844_21038822	56	chr9	-	chr9-21037707|21037720	BI218178	Tyk2: tyrosine kinase 2(JTK1)
398	110844	110844_21058180	4	chr9	-	chr9-21057082|21057082	F530014P22	Tyk2: tyrosine kinase 2(JTK1)
398	110844	110844_21062333	1	chr9	-	chr9-21061062|21061062	5830460C12	Tyk2: tyrosine kinase 2(JTK1)
399	111995	111995_51679875	33	chr13	+	chr13+51682930|51682943	BF531532	Syk: spleen tyrosine kinase
399	111995	111995_51616752	3	chr13	+	chr13+51618031|51618033	F830038M02	Syk: spleen tyrosine kinase
399	111995	111995_51657192	2	chr13	+	chr13+51658286|51658286	9830169A11	Syk: spleen tyrosine kinase
399	111995	111995_51677192	2	chr13	+	chr13+51677765|51677766	C330013E14	Syk: spleen tyrosine kinase
400	81150	81150_37105134	61	chr1	+	chr1+37105485|37105493	AI882472	Zap70: zeta-chain (TCR) associated protein kinase(Srk, TZK, ZAP-70)
401	105987	105987_58139909	178	chr14	-	chr14-58138898|58138936	BX521767	Ptk2b: PTK2 protein tyrosine kinase 2 beta(A6, CADTK, CAKB, CAKbeta, calcium-dependent tyrosine kinase, cellular adhesion kinase beta, FAK2, PKB, proline-rich tyrosine kinase 2, PTK, PYK2, Raftk, related adhesion focal tyrosine kinase)
401	105987	105987_58144059	7	chr14	-	chr14-58144026|58144042	BI852356	Ptk2b: PTK2 protein tyrosine kinase 2 beta(A6, CADTK, CAKB, CAKbeta, calcium-dependent tyrosine kinase, cellular adhesion kinase beta, FAK2, PKB, proline-rich tyrosine kinase 2, PTK, PYK2, Raftk, related adhesion focal tyrosine kinase)
401	105987	105987_58159045	6	chr14	-	chr14-58158948|58158950	E230011L17	Ptk2b: PTK2 protein tyrosine kinase 2 beta(A6, CADTK, CAKB, CAKbeta, calcium-dependent tyrosine kinase, cellular adhesion kinase beta, FAK2, PKB, proline-rich tyrosine kinase 2, PTK, PYK2, Raftk, related adhesion focal tyrosine kinase)
402	109004	109004_73488486	72	chr15	-	chr15-73487550|73487661	BQ965016	Ptk2: PTK2 protein tyrosine kinase 2(Fadk, FAK, focal adhesion kinase)
402	109004	109004_73603066	7	chr15	-	chr15-73602882|73602891	1600015M17	Ptk2: PTK2 protein tyrosine kinase 2(Fadk, FAK, focal adhesion kinase)
402	109004	109004_73680410	4	chr15	-	chr15-73675948|73675948	6.82043e+19	Ptk2: PTK2 protein tyrosine kinase 2(Fadk, FAK, focal adhesion kinase)
402	109004	109004_73498311	3	chr15	-	chr15-73497827|73497827	AB030035	Ptk2: PTK2 protein tyrosine kinase 2(Fadk, FAK, focal adhesion kinase)
402	109004	109004_73579359	3	chr15	-	chr15-73579242|73579256	CO432351	Ptk2: PTK2 protein tyrosine kinase 2(Fadk, FAK, focal adhesion kinase)
403	158282	158282_58056875	145	chr13	+	chr13+58057253|58057340	CD803514	Ntrk2: neurotrophic tyrosine kinase, receptor, type 2(trkB)
403	158282	158282_58259089	15	chr13	+	chr13+58260880|58260897	CD350780	Ntrk2: neurotrophic tyrosine kinase, receptor, type 2(trkB)
403	158282	158282_58003026	7	chr13	+	chr13+58003433|58003436	4732460C10	Ntrk2: neurotrophic tyrosine kinase, receptor, type 2(trkB)
403	158282	158282_58259312	5	chr13	+	chr13+58259714|58259741	X17647	Ntrk2: neurotrophic tyrosine kinase, receptor, type 2(trkB)
403	158282	158282_57962672	3	chr13	+	chr13+57963965|57963965	C230082N24	Ntrk2: neurotrophic tyrosine kinase, receptor, type 2(trkB)
403	158282	158282_58057576	2	chr13	+	chr13+58057972|58057972	NM_008745	Ntrk2: neurotrophic tyrosine kinase, receptor, type 2(trkB)
404	71948	71948_65364857	7	chr7	-	chr7-65364740|65364741	BM944840	Ntrk3: neurotrophic tyrosine kinase, receptor, type 3(TrkC)
404	71948	71948_65254278	5	chr7	-	chr7-65254093|65254093	NM_008746	Ntrk3: neurotrophic tyrosine kinase, receptor, type 3(TrkC)
404	71948	71948_65244473	3	chr7	-	chr7-65242416|65242419	9330210I02	Ntrk3: neurotrophic tyrosine kinase, receptor, type 3(TrkC)
404	71948	71948_65644868	2	chr7	-	chr7-65643176|65643176	E430016F16	Ntrk3: neurotrophic tyrosine kinase, receptor, type 3(TrkC)
404	71948	71948_65649951	2	chr7	-	chr7-65649489|65649489	A630052G14	Ntrk3: neurotrophic tyrosine kinase, receptor, type 3(TrkC)
404	71948	71948_65513099	1	chr7	-	chr7-65511735|65511735	AF035399	Ntrk3: neurotrophic tyrosine kinase, receptor, type 3(TrkC)
404	71948	71948_65792147	1	chr7	-	chr7-65791349|65791349	A630083I01	Ntrk3: neurotrophic tyrosine kinase, receptor, type 3(TrkC)
404	71948	71948_65795366	1	chr7	-	chr7-65795124|65795124	5830451B16	Ntrk3: neurotrophic tyrosine kinase, receptor, type 3(TrkC)
405	109971	109971_88269627	21	chr3	-	chr3-88269272|88269292	C130047N21	Ntrk1: neurotrophic tyrosine kinase, receptor, type 1(Tkr, trk, TrkA)
407	83271	83271_57641130	3	chr4	+	chr4+57642401|57642401	X86444	Musk: muscle, skeletal, receptor tyrosine kinase(MDK4, Nsk1, Nsk2, Nsk3)
407	83271	83271_57645476	1	chr4	+	chr4+57645517|57645517	NM_010944	Musk: muscle, skeletal, receptor tyrosine kinase(MDK4, Nsk1, Nsk2, Nsk3)
409	78410	78410_34191428	260	chr17	-	chr17-34190476|34190522	CK429104	Ddr1: discoidin domain receptor family, member 1(Cak, CD167a, PTK3A)
409	78410	78410_34191432	7	chr17	-	chr17-34191341|34191359	BI647142	Ddr1: discoidin domain receptor family, member 1(Cak, CD167a, PTK3A)
409	78410	78410_34191683	6	chr17	-	chr17-34191616|34191666	W98395	Ddr1: discoidin domain receptor family, member 1(Cak, CD167a, PTK3A)
409	78410	78410_34200785	4	chr17	-	chr17-34200664|34200687	BI654051	Ddr1: discoidin domain receptor family, member 1(Cak, CD167a, PTK3A)
410	82867	82867_170054641	15	chr1	-	chr1-170054291|170054305	BI158339	Ddr2: discoidin domain receptor family, member 2(Ntrkr3, tyro10)
411	98244	98244_98786459	19	chr4	+	chr4+98788179|98788186	E130318F12	Ror1: receptor tyrosine kinase-like orphan receptor 1(Ntrkr1)
412	104696	104696_52148214	30	chr13	-	chr13-52145858|52145886	D030042A10	Ror2: receptor tyrosine kinase-like orphan receptor 2(Ntrkr2)
413	151790	151790_46655745	83	chr4	+	chr4+46660011|46660024	CK335212	Tgfbr1: transforming growth factor, beta receptor I(ALK5, Alk-5, TbetaRI, TbetaR-I)
414	108054	108054_58228411	7	chr2	-	chr2-58225190|58225204	D430037D01	Acvr1c: activin A receptor, type IC(ACVRLK7, ALK7, Alk-7)
415	74467	74467_30461136	52	chr14	-	chr14-30457529|30457539	4631426I05	Bmpr1a: bone morphogenetic protein receptor, type 1A(ALK3, Bmpr, BMPR-IA)
415	74467	74467_30461357	2	chr14	-	chr14-30460955|30460955	NM_009758	Bmpr1a: bone morphogenetic protein receptor, type 1A(ALK3, Bmpr, BMPR-IA)
416	157739	157739_142399082	31	chr3	-	chr3-142395479|142395494	AA208660	Bmpr1b: bone morphogenetic protein receptor, type 1B(Acvrlk6, Alk6, BMPR-IB, CFK-43a)
417	168983	168983_58401041	78	chr2	-	chr2-58399805|58399827	BI109322	Acvr1: activin A receptor, type 1(ActR-I, ActRIA, Acvr, Acvrlk2, ALK2, Alk-2, Alk8, SKR1, Tsk7L)
417	168983	168983_58342546	2	chr2	-	chr2-58342012|58342016	D330013D15	Acvr1: activin A receptor, type 1(ActR-I, ActRIA, Acvr, Acvrlk2, ALK2, Alk-2, Alk8, SKR1, Tsk7L)
418	111309	111309_101610065	46	chr15	+	chr15+101610354|101610362	BU517701	Acvrl1: activin A receptor, type II-like 1(activin receptor-like kinase-1, Acvrlk1, Alk1, Alk-1)
418	111309	111309_101604086	1	chr15	+	chr15+101604111|101604111	0610042G03	Acvrl1: activin A receptor, type II-like 1(activin receptor-like kinase-1, Acvrlk1, Alk1, Alk-1)
419	113245	113245_101678071	75	chr15	+	chr15+101680990|101681018	CB203494	Acvr1b: activin A receptor, type 1B(ActRIB, ActR-IB, Acvrlk4, SKR2)
420	111932	111932_48859585	15	chr2	+	chr2+48862696|48862710	CA328912	Acvr2: activin receptor IIA(ActRIIa, Acvr2a, tActRII)
420	111932	111932_48861807	6	chr2	+	chr2+48862456|48862506	BI111089	Acvr2: activin receptor IIA(ActRIIa, Acvr2a, tActRII)
421	84409	84409_119403570	33	chr9	+	chr9+119403803|119403851	CF982540	Acvr2b: activin receptor IIB(ActRIIB)
421	84409	84409_119402792	4	chr9	+	chr9+119402872|119402908	AI324421	Acvr2b: activin receptor IIB(ActRIIB)
422	21328	21328_102935830	39	chr15	+	chr15+102936245|102936256	BU898407	Amhr2: anti-Mullerian hormone type 2 receptor(MIS TypeII receptor, MISIIR)
423	74373	74373_116048627	168	chr9	-	chr9-116045762|116045838	CK594260	Tgfbr2: transforming growth factor, beta receptor II(DNIIR, RIIDN, TbetaRII, TbetaR-II)
423	74373	74373_116048626	2	chr9	-	chr9-116048145|116048159	BI410638	Tgfbr2: transforming growth factor, beta receptor II(DNIIR, RIIDN, TbetaRII, TbetaR-II)
423	74373	74373_116091057	2	chr9	-	chr9-116088809|116088812	G630098D03	Tgfbr2: transforming growth factor, beta receptor II(DNIIR, RIIDN, TbetaRII, TbetaR-II)
424	83357	83357_60281168	77	chr1	+	chr1+60281392|60281435	CF617256	Bmpr2: bone morphogenic protein receptor, type II (serine/threonine kinase)(BMP-2, BMPR-II)
424	83357	83357_60274054	10	chr1	+	chr1+60274676|60274690	G370042D11	Bmpr2: bone morphogenic protein receptor, type II (serine/threonine kinase)(BMP-2, BMPR-II)
424	83357	83357_60271153	1	chr1	+	chr1+60271305|60271305	C730003P11	Bmpr2: bone morphogenic protein receptor, type II (serine/threonine kinase)(BMP-2, BMPR-II)
425	76378	76378_47759479	65	chr14	-	chr14-47759123|47759131	BU520534	Ripk3: receptor-interacting serine-threonine kinase 3(Rip3)
426	176923	176923_80547399	141	chr10	+	chr10+80548058|80548126	CK385567	Csnk1g2: casein kinase 1, gamma 2
426	176923	176923_80545771	7	chr10	+	chr10+80545824|80545864	BX519739	Csnk1g2: casein kinase 1, gamma 2
427	78573	78573_54447111	49	chr18	+	chr18+54447592|54447627	CK032045	Csnk1g3: casein kinase 1, gamma 3
428	112978	112978_66280410	12	chr9	+	chr9+66283896|66283909	D430020D16	Csnk1g1: casein kinase 1, gamma 1
428	112978	112978_66214312	3	chr9	+	chr9+66216501|66216503	C820002C04	Csnk1g1: casein kinase 1, gamma 1
428	112978	112978_66242880	1	chr9	+	chr9+66245001|66245001	A930018J03	Csnk1g1: casein kinase 1, gamma 1
429	98789	98789_62106478	254	chr18	+	chr18+62107328|62107382	CN528517	Csnk1a1: casein kinase 1, alpha 1
429	98789	98789_62109096	97	chr18	+	chr18+62109028|62109123	CK334991	Csnk1a1: casein kinase 1, alpha 1
429	98789	98789_62108260	25	chr18	+	chr18+62108427|62108477	BU851355	Csnk1a1: casein kinase 1, alpha 1
429	98789	98789_62095559	13	chr18	+	chr18+62095623|62095638	CK137875	Csnk1a1: casein kinase 1, alpha 1
429	98789	98789_62099391	11	chr18	+	chr18+62099460|62099510	CN458868	Csnk1a1: casein kinase 1, alpha 1
429	98789	98789_62101088	7	chr18	+	chr18+62101167|62101170	AV135127	Csnk1a1: casein kinase 1, alpha 1
429	98789	98789_62075555	5	chr18	+	chr18+62077290|62077290	2610208K14	Csnk1a1: casein kinase 1, alpha 1
429	98789	98789_62096230	5	chr18	+	chr18+62096243|62096280	W18654	Csnk1a1: casein kinase 1, alpha 1
429	98789	98789_62104217	3	chr18	+	chr18+62105547|62105552	BG083539	Csnk1a1: casein kinase 1, alpha 1
430	107768	107768_26367353	19	chr11	-	chr11-26366968|26367025	BI853943	Vrk2: vaccinia related kinase 2
430	107768	107768_26431209	2	chr11	-	chr11-26429408|26429408	E130008E14	Vrk2: vaccinia related kinase 2
430	107768	107768_26443493	2	chr11	-	chr11-26440962|26440962	F830029G04	Vrk2: vaccinia related kinase 2
431	226572	226572_74352769	77	chr1	-	chr1-74352561|74352586	CB566241	Csnk1d: casein kinase 1, delta
431	226572	226572_74357004	35	chr1	-	chr1-74356239|74356244	BQ956694	Csnk1d: casein kinase 1, delta
431	226572	226572_74424239	2	chr1	-	chr1-74424201|74424201	BU708919	Csnk1d: casein kinase 1, delta
431	226572	226572_74433570	2	chr1	-	chr1-74432898|74432902	E030003A04	Csnk1d: casein kinase 1, delta
432	127318	127318_44616782	2	chr17	-	chr17-44614568|44614568	G630092C12	Ttbk2: tau tubulin kinase 2
433	98910	98910_104417272	66	chr5	+	chr5+104418716|104418747	CB527756	Cdc7: cell division cycle 7 (S. cerevisiae)(Cdc7l1, muCdc7)
433	98910	98910_104402434	4	chr5	+	chr5+104402570|104402570	AV140572	Cdc7: cell division cycle 7 (S. cerevisiae)(Cdc7l1, muCdc7)
433	98910	98910_104890188	1	chr5	+	chr5+104890372|104890372	C230058P07	Cdc7: cell division cycle 7 (S. cerevisiae)(Cdc7l1, muCdc7)
434	71564	71564_79745057	50	chr15	-	chr15-79744410|79744436	BG976130	Csnk1e: casein kinase 1, epsilon(CKI epsilon, CKIepsilon, KC1epsilon, tau)
434	71564	71564_79745744	18	chr15	-	chr15-79745711|79745733	W30059	Csnk1e: casein kinase 1, epsilon(CKI epsilon, CKIepsilon, KC1epsilon, tau)
434	71564	71564_79746525	17	chr15	-	chr15-79746462|79746496	CB204263	Csnk1e: casein kinase 1, epsilon(CKI epsilon, CKIepsilon, KC1epsilon, tau)
434	71564	71564_79750612	12	chr15	-	chr15-79750196|79750225	BI658305	Csnk1e: casein kinase 1, epsilon(CKI epsilon, CKIepsilon, KC1epsilon, tau)
434	71564	71564_79744901	8	chr15	-	chr15-79744532|79744571	BU609749	Csnk1e: casein kinase 1, epsilon(CKI epsilon, CKIepsilon, KC1epsilon, tau)
435	105894	105894_120500503	54	chr2	-	chr2-120499758|120499774	CB850395	Ttbk1: tau tubulin kinase 1(Ttbk, TTK)
435	105894	105894_120521770	11	chr2	-	chr2-120520842|120520872	4932408D03	Ttbk1: tau tubulin kinase 1(Ttbk, TTK)
435	105894	105894_120527865	5	chr2	-	chr2-120527245|120527247	B930008N24	Ttbk1: tau tubulin kinase 1(Ttbk, TTK)
435	105894	105894_120532025	4	chr2	-	chr2-120532016|120532016	E130310D05	Ttbk1: tau tubulin kinase 1(Ttbk, TTK)
436	104461	104461_100796829	60	chr12	+	chr12+100796972|100797022	CF724696	Vrk1: vaccinia related kinase 1(51PK)
436	104461	104461_100784452	4	chr12	+	chr12+100784630|100784630	AV134662	Vrk1: vaccinia related kinase 1(51PK)
437	111239	111239_32170826	49	chr7	+	chr7+32171107|32171119	CK621209	Vrk3: vaccinia related kinase 3
437	111239	111239_32163013	3	chr7	+	chr7+32163104|32163128	BI151302	Vrk3: vaccinia related kinase 3
437	111239	111239_32152329	2	chr7	+	chr7+32155115|32155117	D630028O04	Vrk3: vaccinia related kinase 3
437	111239	111239_32152522	2	chr7	+	chr7+32152887|32152887	CB587912	Vrk3: vaccinia related kinase 3
438	118568	118568_127508179	8	chr6	-	chr6-127507827|127507839	4933407K03	Dyrk4: dual-specificity tyrosine-(Y)-phosphorylation regulated kinase 4(Dyrk4a, Dyrk4b)
439	81650	81650_131000433	76	chr1	-	chr1-130998629|130998657	BI081514	Dyrk3: dual-specificity tyrosine-(Y)-phosphorylation regulated kinase 3
441	82968	82968_58804918	205	chr1	-	chr1-58804570|58804821	CK594550	Clk: CDC-like kinase(STY)
441	82968	82968_58807262	32	chr1	-	chr1-58807168|58807230	CK342565	Clk: CDC-like kinase(STY)
441	82968	82968_58809961	4	chr1	-	chr1-58809263|58809267	U11054	Clk: CDC-like kinase(STY)
443	101500	101500_57956613	145	chr9	-	chr9-57956176|57956254	CO424384	Clk3: CDC-like kinase 3
443	101500	101500_57958137	8	chr9	+	chr9+57958166|57958209	BI966365	Clk3: CDC-like kinase 3
443	101500	101500_57964129	2	chr9	+	chr9+57964223|57964223	0710001J22	Clk3: CDC-like kinase 3
443	101500	101500_57966542	2	chr9	-	chr9-57966361|57966381	BU950725	Clk3: CDC-like kinase 3
444	76756	76756_50921016	69	chr11	+	chr11+50921491|50921509	CB202758	Clk4: CDC like kinase 4
444	76756	76756_50921196	9	chr11	+	chr11+50921225|50921273	BU516568	Clk4: CDC like kinase 4
444	76756	76756_50914950	4	chr11	+	chr11+50915045|50915066	CB236433	Clk4: CDC like kinase 4
444	76756	76756_50915151	1	chr11	+	chr11+50916948|50916948	5830434M11	Clk4: CDC like kinase 4
445	1800	1800_95414787	106	chr16	+	chr16+95417963|95418064	BE650445	Dyrk1a: dual-specificity tyrosine-(Y)-phosphorylation regulated kinase 1a(D16Ertd272e, D16Ertd493e, Dyrk, mmb, Mnbh)
445	1800	1800_95400955	6	chr16	+	chr16+95403022|95403026	C130005F20	Dyrk1a: dual-specificity tyrosine-(Y)-phosphorylation regulated kinase 1a(D16Ertd272e, D16Ertd493e, Dyrk, mmb, Mnbh)
445	1800	1800_95392140	5	chr16	+	chr16+95392243|95392263	CD355206	Dyrk1a: dual-specificity tyrosine-(Y)-phosphorylation regulated kinase 1a(D16Ertd272e, D16Ertd493e, Dyrk, mmb, Mnbh)
445	1800	1800_95389251	1	chr16	+	chr16+95389261|95389261	B430112C04	Dyrk1a: dual-specificity tyrosine-(Y)-phosphorylation regulated kinase 1a(D16Ertd272e, D16Ertd493e, Dyrk, mmb, Mnbh)
446	157637	157637_17145677	17	chr7	+	chr7+17145940|17145949	BU610190	Dyrk1b: dual-specificity tyrosine-(Y)-phosphorylation regulated kinase 1b(Mirk)
446	157637	157637_17145108	6	chr7	+	chr7+17145157|17145157	CB249663	Dyrk1b: dual-specificity tyrosine-(Y)-phosphorylation regulated kinase 1b(Mirk)
447	72950	72950_34333629	30	chr13	+	chr13+34335105|34335113	2610037H07	Prpf4b: PRP4 pre-mRNA processing factor 4 homolog B (yeast)(Prp4, Prp4k, Prpk)
447	72950	72950_34338119	12	chr13	+	chr13+34338293|34338300	CK788540	Prpf4b: PRP4 pre-mRNA processing factor 4 homolog B (yeast)(Prp4, Prp4k, Prpk)
447	72950	72950_34315467	10	chr13	+	chr13+34315949|34315971	CN675466	Prpf4b: PRP4 pre-mRNA processing factor 4 homolog B (yeast)(Prp4, Prp4k, Prpk)
447	72950	72950_34320360	9	chr13	+	chr13+34320434|34320458	CN526736	Prpf4b: PRP4 pre-mRNA processing factor 4 homolog B (yeast)(Prp4, Prp4k, Prpk)
447	72950	72950_34334866	4	chr13	+	chr13+34334911|34334927	BF179899	Prpf4b: PRP4 pre-mRNA processing factor 4 homolog B (yeast)(Prp4, Prp4k, Prpk)
447	72950	72950_34333913	3	chr13	+	chr13+34333937|34333941	CF749160	Prpf4b: PRP4 pre-mRNA processing factor 4 homolog B (yeast)(Prp4, Prp4k, Prpk)
448	133388	133388_170270090	44	chr1	-	chr1-170269775|170269834	CD768502	Kist: kinase interacting with leukemia-associated gene (stathmin)(KIS, Kist)
448	133388	133388_170276368	10	chr1	-	chr1-170275854|170275877	BQ748083	Kist: kinase interacting with leukemia-associated gene (stathmin)(KIS, Kist)
448	133388	133388_170283567	1	chr1	-	chr1-170283534|170283534	X82320	Kist: kinase interacting with leukemia-associated gene (stathmin)(KIS, Kist)
458	150395	150395_21879193	7	chr10	-	chr10-21878973|21878984	E030030I06	E030030I06Rik: hypothetical cyclin-dependentkinase 6 related sequence, potential pseudogene
458	150395	150395_21849014	2	chr10	-	chr10-21847715|21847715	B130052F21	E030030I06Rik: hypothetical cyclin-dependentkinase 6 related sequence, potential pseudogene
459	105434	105434_3526651	22	chr5	+	chr5+3529222|3529237	I830164C15	Cdk6: cyclin-dependent kinase 6(Crk2)
459	105434	105434_3533791	13	chr5	+	chr5+3536987|3537016	CN689135	Cdk6: cyclin-dependent kinase 6(Crk2)
459	105434	105434_3434997	2	chr5	+	chr5+3435164|3435165	BE983059	Cdk6: cyclin-dependent kinase 6(Crk2)
464	167864	167864_127188749	338	chr10	+	chr10+127188993|127189117	W90894	Cdk4: cyclin-dependent kinase 4(Crk3, p34/cdk4)
464	167864	167864_127188751	149	chr10	+	chr10+127188788|127188921	W89824	Cdk4: cyclin-dependent kinase 4(Crk3, p34/cdk4)
464	167864	167864_127186974	99	chr10	+	chr10+127186985|127187108	W77416	Cdk4: cyclin-dependent kinase 4(Crk3, p34/cdk4)
464	167864	167864_127187921	76	chr10	+	chr10+127187933|127188061	W99997	Cdk4: cyclin-dependent kinase 4(Crk3, p34/cdk4)
464	167864	167864_127187773	30	chr10	+	chr10+127187790|127187823	W77449	Cdk4: cyclin-dependent kinase 4(Crk3, p34/cdk4)
464	167864	167864_127187083	11	chr10	-	chr10-127187001|127187043	CO038935	Cdk4: cyclin-dependent kinase 4(Crk3, p34/cdk4)
465	106889	106889_115890783	3	chr11	+	chr11+115891413|115891414	G930007A20	Cdk3: cyclin-dependent kinase 3
466	177386	177386_122698739	50	chr8	+	chr8+122699336|122699363	CA752024	Cdk10: cyclin-dependent kinase (CDC2-like) 10
466	177386	177386_122696217	8	chr8	+	chr8+122696234|122696288	CF909283	Cdk10: cyclin-dependent kinase (CDC2-like) 10
469	109933	109933_153535634	76	chr4	+	chr4+153535793|153535885	BU562331	Cdc2l1: cell division cycle 2 homolog (S. pombe)-like 1(CDK11-p110, CDK11-p46, CDK11-p58, PITSLRE proteins)
469	109933	109933_153525719	23	chr4	+	chr4+153525742|153525806	CN712955	Cdc2l1: cell division cycle 2 homolog (S. pombe)-like 1(CDK11-p110, CDK11-p46, CDK11-p58, PITSLRE proteins)
469	109933	109933_153516136	6	chr4	+	chr4+153516192|153516232	CA528599	Cdc2l1: cell division cycle 2 homolog (S. pombe)-like 1(CDK11-p110, CDK11-p46, CDK11-p58, PITSLRE proteins)
469	109933	109933_153528427	3	chr4	+	chr4+153528482|153528500	BQ900473	Cdc2l1: cell division cycle 2 homolog (S. pombe)-like 1(CDK11-p110, CDK11-p46, CDK11-p58, PITSLRE proteins)
470	100026	100026_119831339	23	chr10	-	chr10-119829796|119829818	BX519864	Irak3: interleukin-1 receptor-associated kinase 3(IRAK-M)
470	100026	100026_119853083	1	chr10	-	chr10-119852848|119852848	4833428C18	Irak3: interleukin-1 receptor-associated kinase 3(IRAK-M)
471	181931	181931_114215813	53	chr6	+	chr6+114217152|114217173	F630104F15	Irak2: interleukin-1 receptor-associated kinase 2(IRAK-2)
471	181931	181931_114189941	2	chr6	+	chr6+114190878|114190880	9130227N12	Irak2: interleukin-1 receptor-associated kinase 2(IRAK-2)
474	71769	71769_65573885	176	chrX	-	chrX-65573164|65573194	CF739929	Irak1: interleukin-1 receptor-associated kinase 1(Il1rak, IRAK, IRAK-1, mPLK, Plpk)
474	71769	71769_65572509	51	chrX	-	chrX-65572298|65572339	BM125698	Irak1: interleukin-1 receptor-associated kinase 1(Il1rak, IRAK, IRAK-1, mPLK, Plpk)
475	151216	151216_120318462	61	chr6	-	chr6-120315742|120315763	CF381951	Prkwnk1: protein kinase, lysine deficient 1(Wnk1)
475	151216	151216_120365431	55	chr6	-	chr6-120365312|120365328	CN724500	Prkwnk1: protein kinase, lysine deficient 1(Wnk1)
475	151216	151216_120317432	8	chr6	-	chr6-120317322|120317330	CK334676	Prkwnk1: protein kinase, lysine deficient 1(Wnk1)
475	151216	151216_120434267	3	chr6	-	chr6-120433356|120433356	BG176150	Prkwnk1: protein kinase, lysine deficient 1(Wnk1)
475	151216	151216_120352057	2	chr6	-	chr6-120349511|120349511	D430030M17	Prkwnk1: protein kinase, lysine deficient 1(Wnk1)
475	151216	151216_120430297	2	chr6	-	chr6-120429517|120429517	A130059K06	Prkwnk1: protein kinase, lysine deficient 1(Wnk1)
475	151216	151216_120348830	1	chr6	-	chr6-120348730|120348730	BC030370	Prkwnk1: protein kinase, lysine deficient 1(Wnk1)
475	151216	151216_120366938	1	chr6	-	chr6-120366717|120366717	AY319934	Prkwnk1: protein kinase, lysine deficient 1(Wnk1)
475	151216	151216_120398936	1	chr6	-	chr6-120398824|120398824	3830411J22	Prkwnk1: protein kinase, lysine deficient 1(Wnk1)
475	151216	151216_120432706	1	chr6	+	chr6+120433254|120433254	BC038700	Prkwnk1: protein kinase, lysine deficient 1(Wnk1)
477	84324	84324_141202250	3	chrX	+	chrX+141205754|141205760	BM936755	Prkwnk3: protein kinase, lysine deficient 3
478	81380	81380_100948156	44	chr11	+	chr11+100948504|100948532	BI153652	Prkwnk4: protein kinase, lysine deficient 4(PHA2B, WNK4)
480	106525	106525_17089969	28	chr13	-	chr13-17088537|17088547	BF469006	Cdc2l5: cell division cycle 2-like 5 (cholinesterase-related cell division controller)
480	106525	106525_17137507	8	chr13	-	chr13-17137457|17137478	CN682702	Cdc2l5: cell division cycle 2-like 5 (cholinesterase-related cell division controller)
480	106525	106525_17092351	2	chr13	-	chr13-17092315|17092335	BU920080	Cdc2l5: cell division cycle 2-like 5 (cholinesterase-related cell division controller)
481	75323	75323_97881484	20	chr11	+	chr11+97881635|97881640	CF746510	Crk7: CDC2-related kinase 7
481	75323	75323_97920806	10	chr11	+	chr11+97922164|97922178	CF982392	Crk7: CDC2-related kinase 7
481	75323	75323_97920833	7	chr11	+	chr11+97922488|97922501	AK129237	Crk7: CDC2-related kinase 7
481	75323	75323_97938875	6	chr11	+	chr11+97938978|97938984	CD805495	Crk7: CDC2-related kinase 7
481	75323	75323_97948494	4	chr11	+	chr11+97949648|97949654	9930125L22	Crk7: CDC2-related kinase 7
481	75323	75323_97893751	2	chr11	+	chr11+97896645|97896645	C130021K03	Crk7: CDC2-related kinase 7
481	75323	75323_97895565	2	chr11	+	chr11+97896446|97896448	D930042O18	Crk7: CDC2-related kinase 7
481	75323	75323_97916340	2	chr11	+	chr11+97917826|97917826	NM_026952	Crk7: CDC2-related kinase 7
485	157703	157703_106017837	243	chr5	-	chr5-106017266|106017317	CB587128	Gak: cyclin G associated kinase
485	157703	157703_106031030	3	chr5	-	chr5-106030655|106030665	BQ179695	Gak: cyclin G associated kinase
485	157703	157703_106028910	2	chr5	-	chr5-106027960|106027960	D130045N16	Gak: cyclin G associated kinase
485	157703	157703_106019415	1	chr5	-	chr5-106019312|106019312	G530131J18	Gak: cyclin G associated kinase
486	222036	222036_59856593	34	chr15	+	chr15+59857055|59857085	BI106609	Trib1: tribbles homolog 1 (Drosophila)(Trb1)
486	222036	222036_59853836	10	chr15	+	chr15+59855519|59855524	A530085M18	Trib1: tribbles homolog 1 (Drosophila)(Trb1)
487	105142	105142_15917552	307	chr12	-	chr12-15915189|15915224	CB196277	Trib2: tribbles homolog 2 (Drosophila)
488	109862	109862_152402036	128	chr2	-	chr2-152400767|152400783	BI685307	Trib3: tribbles homolog 3 (Drosophila)(Ifld2, Nipk, SINK, SKIP3, Trb3)
489	83026	83026_136423029	291	chr5	-	chr5-136421500|136421574	BU844021	Prkar1b: protein kinase, cAMP dependent regulatory, type I beta(RIbeta)
490	74532	74532_108751229	34	chr9	+	chr9+108753849|108753890	CB194613	Prkar2a: protein kinase, cAMP dependent regulatory, type II alpha(RII(alpha))
490	74532	74532_108700546	3	chr9	+	chr9+108700966|108700968	2810440D03	Prkar2a: protein kinase, cAMP dependent regulatory, type II alpha(RII(alpha))
491	100260	100260_109338555	236	chr11	+	chr11+109340733|109340788	CB849128	Prkar1a: protein kinase, cAMP dependent regulatory, type I, alpha(RIalpha, Tse1, Tse-1)
491	100260	100260_109338865	181	chr11	+	chr11+109338855|109338930	CN839728	Prkar1a: protein kinase, cAMP dependent regulatory, type I, alpha(RIalpha, Tse1, Tse-1)
491	100260	100260_109339681	56	chr11	+	chr11+109340198|109340356	BI151227	Prkar1a: protein kinase, cAMP dependent regulatory, type I, alpha(RIalpha, Tse1, Tse-1)
492	40189	40189_76410742	83	chr15	-	chr15-76409190|76409222	BQ955765	BC011468: hypothetical protein kinase
492	40189	40189_76413130	3	chr15	-	chr15-76413050|76413053	BI151220	BC011468: hypothetical protein kinase
494	108215	108215_29659391	244	chr5	+	chr5+29659904|29659931	CK380513	Nrbp: nuclear receptor binding protein(Mlf1)
495	104799	104799_163968673	37	chr1	+	chr1+163970399|163970417	BI852228	Pace1: ezrin-binding partner PACE-1(1200016D23Rik)
496	104200	104200_5547603	292	chr19	-	chr19-5547327|5547371	W40918	Scyl1: SCY1-like 1 (S. cerevisiae)(Ntkl, p105)
497	82321	82321_89399006	20	chr10	-	chr10-89397965|89397999	BF179447	D10Ertd802e: hypothetical protein kinase
497	82321	82321_89397199	15	chr10	-	chr10-89396954|89396978	BM941239	D10Ertd802e: hypothetical protein kinase
497	82321	82321_89450247	3	chr10	-	chr10-89449312|89449312	A430077G12	D10Ertd802e: hypothetical protein kinase
497	82321	82321_89427791	2	chr10	-	chr10-89425410|89425414	I1C0049J07	D10Ertd802e: hypothetical protein kinase
497	82321	82321_89436471	2	chr10	-	chr10-89433633|89433638	D230046J01	D10Ertd802e: hypothetical protein kinase
497	82321	82321_89408898	1	chr10	-	chr10-89408691|89408691	BC042770	D10Ertd802e: hypothetical protein kinase
498	151256	151256_104048336	82	chr9	+	chr9+104049368|104049408	BQ109128	5730439E10Rik: hypothetical protein kinase-like acyl coA dehydrogenase(NPHP3)
500	80040	80040_119131566	34	chr5	-	chr5-119131213|119131220	BI219290	2410021P16Rik: hypothetical protein kinase-like acyl coA dehydrogenase
500	80040	80040_119136407	3	chr5	-	chr5-119134331|119134338	G370046N20	2410021P16Rik: hypothetical protein kinase-like acyl coA dehydrogenase
501	168071	168071_75094205	31	chr1	+	chr1+75095372|75095384	BU605003	Stk36: serine/threonine kinase 36 (fused homolog, Drosophila); serine/threonine kinase 36, fused homolog (Drosophila).(Fused)
501	168071	168071_75063873	5	chr1	+	chr1+75063992|75064009	CN833578	Stk36: serine/threonine kinase 36 (fused homolog, Drosophila); serine/threonine kinase 36, fused homolog (Drosophila).(Fused)
501	168071	168071_75092500	2	chr1	+	chr1+75092587|75092587	NM_175031	Stk36: serine/threonine kinase 36 (fused homolog, Drosophila); serine/threonine kinase 36, fused homolog (Drosophila).(Fused)
504	104255	104255_21894987	91	chr5	-	chr5-21893406|21893422	CF738427	Srpk2: serine/arginine-rich protein specific kinase 2(mSRPK2, WBP6)
504	104255	104255_21913012	24	chr5	-	chr5-21912972|21913000	BF151710	Srpk2: serine/arginine-rich protein specific kinase 2(mSRPK2, WBP6)
504	104255	104255_21914082	17	chr5	-	chr5-21914057|21914073	CF166356	Srpk2: serine/arginine-rich protein specific kinase 2(mSRPK2, WBP6)
504	104255	104255_21915329	7	chr5	-	chr5-21915188|21915222	CN672841	Srpk2: serine/arginine-rich protein specific kinase 2(mSRPK2, WBP6)
504	104255	104255_21893225	5	chr5	-	chr5-21892577|21892603	CF726977	Srpk2: serine/arginine-rich protein specific kinase 2(mSRPK2, WBP6)
504	104255	104255_21932877	1	chr5	-	chr5-21931429|21931429	3110005M20	Srpk2: serine/arginine-rich protein specific kinase 2(mSRPK2, WBP6)
505	83707	83707_65336888	88	chrX	+	chrX+65337280|65337309	CB192978	Stk23: serine/threonine kinase 23(Mssk1)
506	101729	101729_27184262	92	chr17	-	chr17-27183604|27183635	CB319572	Srpk1: serine/arginine-rich protein specific kinase 1(SR protein-specific kinase 1)
506	101729	101729_27194477	19	chr17	-	chr17-27194357|27194404	CF750257	Srpk1: serine/arginine-rich protein specific kinase 1(SR protein-specific kinase 1)
506	101729	101729_27196874	6	chr17	-	chr17-27196712|27196750	CA463675	Srpk1: serine/arginine-rich protein specific kinase 1(SR protein-specific kinase 1)
506	101729	101729_27193023	1	chr17	-	chr17-27189484|27189484	D630050G05	Srpk1: serine/arginine-rich protein specific kinase 1(SR protein-specific kinase 1)
507	112503	112503_35115873	3	chr8	+	chr8+35117113|35117115	9830148H23	D8Ertd82e: hypothetical protein kinase
507	112503	112503_35072127	2	chr8	+	chr8+35076172|35076180	D430036I17	D8Ertd82e: hypothetical protein kinase
508	168812	168812_56428091	7	chr9	-	chr9-56427956|56427956	C230081A13	C230081A13Rik: hypothetical protein kinase
508	168812	168812_56407788	5	chr9	-	chr9-56405306|56405317	G431003G02	C230081A13Rik: hypothetical protein kinase
508	168812	168812_56441591	2	chr9	-	chr9-56441476|56441476	9530046P14	C230081A13Rik: hypothetical protein kinase
508	168812	168812_56618189	1	chr9	+	chr9+56618255|56618255	BC027695	C230081A13Rik: hypothetical protein kinase
511	100244	100244_180240126	109	chr1	-	chr1-180239284|180239297	CK374022	Cabc1: chaperone, ABC1 activity of bc1 complex like (S. pombe)(mKIAA0451)
511	100244	100244_180254917	4	chr1	-	chr1-180254809|180254819	AI048194	Cabc1: chaperone, ABC1 activity of bc1 complex like (S. pombe)(mKIAA0451)
511	100244	100244_180241078	2	chr1	-	chr1-180241006|180241008	W36394	Cabc1: chaperone, ABC1 activity of bc1 complex like (S. pombe)(mKIAA0451)
512	106115	106115_83034371	156	chr12	+	chr12+83035037|83035082	BU898689	Adck1: aarF domain containing kinase 1
512	106115	106115_82976585	3	chr12	+	chr12+82976612|82976630	CD554801	Adck1: aarF domain containing kinase 1
512	106115	106115_82942782	2	chr12	+	chr12+82945838|82945838	A930024D12	Adck1: aarF domain containing kinase 1
513	72060	72060_128696931	27	chr10	-	chr10-128694560|128694597	BU517337	Erbb3: v-erb-b2 erythroblastic leukemia viral oncogene homolog 3 (avian)(Erbb-3, Erbb3r)
513	72060	72060_128711348	3	chr10	+	chr10+128711387|128711387	F930104P22	Erbb3: v-erb-b2 erythroblastic leukemia viral oncogene homolog 3 (avian)(Erbb-3, Erbb3r)
513	72060	72060_128697391	1	chr10	-	chr10-128697122|128697122	L47240	Erbb3: v-erb-b2 erythroblastic leukemia viral oncogene homolog 3 (avian)(Erbb-3, Erbb3r)
513	72060	72060_128712235	1	chr10	-	chr10-128712049|128712049	AF059175	Erbb3: v-erb-b2 erythroblastic leukemia viral oncogene homolog 3 (avian)(Erbb-3, Erbb3r)
514	110799	110799_68447636	2	chr1	-	chr1-68447329|68447329	F530209F06	Erbb4: v-erb-a erythroblastic leukemia viral oncogene homolog 4 (avian)
514	110799	110799_68449892	2	chr1	-	chr1-68449796|68449796	AF059177	Erbb4: v-erb-a erythroblastic leukemia viral oncogene homolog 4 (avian)
514	110799	110799_68751421	1	chr1	-	chr1-68751411|68751411	AF059176	Erbb4: v-erb-a erythroblastic leukemia viral oncogene homolog 4 (avian)
515	81097	81097_118422664	36	chr2	+	chr2+118423138|118423167	CF754819	Bub1b: budding uninhibited by benzimidazoles 1 homolog, beta (S. cerevisiae)(BUBR1)
516	222164	222164_127550461	50	chr2	-	chr2-127550140|127550175	L26607	Bub1: budding uninhibited by benzimidazoles 1 homolog (S. cerevisiae)(Bub1a, D2Xrf87)
516	222164	222164_127568387	3	chr2	-	chr2-127568345|127568365	CK333452	Bub1: budding uninhibited by benzimidazoles 1 homolog (S. cerevisiae)(Bub1a, D2Xrf87)
516	222164	222164_127573082	2	chr2	-	chr2-127572471|127572471	C230061K18	Bub1: budding uninhibited by benzimidazoles 1 homolog (S. cerevisiae)(Bub1a, D2Xrf87)
517	126280	126280_16469480	30	chr7	+	chr7+16469926|16469964	5031434A07	Hipk4: homeodomain interacting protein kinase 4(LOC233020)
518	72567	72567_38627711	99	chr6	-	chr6-38626974|38627038	CB202861	Hipk2: homeodomain interacting protein kinase 2(Stank)
518	72567	72567_38748429	5	chr6	-	chr6-38747023|38747033	4933408M17	Hipk2: homeodomain interacting protein kinase 2(Stank)
518	72567	72567_38666119	1	chr6	-	chr6-38665814|38665814	4930579N05	Hipk2: homeodomain interacting protein kinase 2(Stank)
519	80468	80468_106065847	18	chr11	-	chr11-106065774|106065776	4932431G10	Ern1: endoplasmic reticulum (ER) to nucleus signalling 1(Ire1a, Ire1alpha, Ire1p)
519	80468	80468_106069879	7	chr11	-	chr11-106068576|106068579	A930011L23	Ern1: endoplasmic reticulum (ER) to nucleus signalling 1(Ire1a, Ire1alpha, Ire1p)
519	80468	80468_106085594	4	chr11	-	chr11-106084921|106084923	F630215D07	Ern1: endoplasmic reticulum (ER) to nucleus signalling 1(Ire1a, Ire1alpha, Ire1p)
519	80468	80468_106130153	4	chr11	-	chr11-106128339|106128340	C730029B20	Ern1: endoplasmic reticulum (ER) to nucleus signalling 1(Ire1a, Ire1alpha, Ire1p)
520	108113	108113_153740786	26	chr1	+	chr1+153740820|153740827	E230029I04	Rnasel: ribonuclease L (2', 5'-oligoisoadenylate synthetase-dependent)(2-5A-dependent RNAase)
520	108113	108113_153742128	7	chr1	+	chr1+153742579|153742589	BF578828	Rnasel: ribonuclease L (2', 5'-oligoisoadenylate synthetase-dependent)(2-5A-dependent RNAase)
520	108113	108113_153744005	5	chr1	+	chr1+153744158|153744162	CF755493	Rnasel: ribonuclease L (2', 5'-oligoisoadenylate synthetase-dependent)(2-5A-dependent RNAase)
526	108693	108693_3963968	108	chr14	+	chr14+3964534|3964543	CF928682	Pxk: PX domain containing serine/threonine kinase(D14Ertd813e)
526	108693	108693_3963971	28	chr14	+	chr14+3964361|3964424	BM934956	Pxk: PX domain containing serine/threonine kinase(D14Ertd813e)
526	108693	108693_3940756	10	chr14	+	chr14+3940797|3940802	CA565693	Pxk: PX domain containing serine/threonine kinase(D14Ertd813e)
526	108693	108693_3943907	2	chr14	+	chr14+3944980|3944980	C920006E22	Pxk: PX domain containing serine/threonine kinase(D14Ertd813e)
531	72125	72125_103674991	31	chr3	-	chr3-103670668|103670737	BI112912	Hipk1: homeodomain interacting protein kinase 1(Myak)
531	72125	72125_103675945	14	chr3	-	chr3-103675701|103675725	AF071071	Hipk1: homeodomain interacting protein kinase 1(Myak)
531	72125	72125_103684878	4	chr3	-	chr3-103684696|103684714	6030469F19	Hipk1: homeodomain interacting protein kinase 1(Myak)
532	99375	99375_37501353	93	chr13	+	chr13+37502009|37502030	CF751613	Riok1: RIO kinase 1 (yeast)
532	99375	99375_37484507	13	chr13	+	chr13+37484516|37484566	CN680889	Riok1: RIO kinase 1 (yeast)
532	99375	99375_37500538	6	chr13	+	chr13+37500682|37500684	5430416A05	Riok1: RIO kinase 1 (yeast)
535	101583	101583_105612962	41	chr9	+	chr9+105613489|105613504	CK639601	Pik3r4: phosphatidylinositol 3 kinase, regulatory subunit, polypeptide 4, p150(D9Ertd418e)
535	101583	101583_105580139	4	chr9	+	chr9+105581874|105581886	A730043A05	Pik3r4: phosphatidylinositol 3 kinase, regulatory subunit, polypeptide 4, p150(D9Ertd418e)
535	101583	101583_105604203	4	chr9	+	chr9+105605414|105605414	E530017N07	Pik3r4: phosphatidylinositol 3 kinase, regulatory subunit, polypeptide 4, p150(D9Ertd418e)
535	101583	101583_105574853	2	chr9	+	chr9+105575180|105575183	A630085D04	Pik3r4: phosphatidylinositol 3 kinase, regulatory subunit, polypeptide 4, p150(D9Ertd418e)
535	101583	101583_105589136	2	chr9	+	chr9+105589908|105589910	A630059E24	Pik3r4: phosphatidylinositol 3 kinase, regulatory subunit, polypeptide 4, p150(D9Ertd418e)
536	110842	110842_104323143	7	chr2	-	chr2-104322572|104322596	B230309O17	Hipk3: homeodomain interacting protein kinase 3(DYRK6, FIST3, PKY)
536	110842	110842_104327311	2	chr2	-	chr2-104327173|104327176	A430109M10	Hipk3: homeodomain interacting protein kinase 3(DYRK6, FIST3, PKY)
536	110842	110842_104332226	2	chr2	-	chr2-104332082|104332093	CN706018	Hipk3: homeodomain interacting protein kinase 3(DYRK6, FIST3, PKY)
536	110842	110842_104326120	1	chr2	-	chr2-104326066|104326066	X97572	Hipk3: homeodomain interacting protein kinase 3(DYRK6, FIST3, PKY)
537	121381	121381_94991600	20	chr15	+	chr15+94992886|94992903	4732482P03	Irak4: interleukin-1 receptor-associated kinase 4(IRAK-4, NY-REN-64)
537	121381	121381_94981213	3	chr15	+	chr15+94981539|94981542	9330209D03	Irak4: interleukin-1 receptor-associated kinase 4(IRAK-4, NY-REN-64)
537	121381	121381_95004474	1	chr15	+	chr15+95006399|95006399	B230034I03	Irak4: interleukin-1 receptor-associated kinase 4(IRAK-4, NY-REN-64)
538	119382	119382_40399061	51	chr6	+	chr6+40400051|40400060	B020005F19	BC052883: hypothetical wee1 related kinase(LOC381759)
539	82855	82855_72748513	18	chr11	-	chr11-72748333|72748365	BG100552	Gsg2: germ cell-specific gene 2(<I>Haspin</i>)
540	160591	160591_133343302	3	chr3	+	chr3+133344013|133344013	9430001M19	A630047E20Rik: hypothetical protein kinase
540	160591	160591_133385144	2	chr3	+	chr3+133385689|133385689	1700120J03	A630047E20Rik: hypothetical protein kinase
540	160591	160591_133241457	1	chr3	+	chr3+133243927|133243927	BC060502	A630047E20Rik: hypothetical protein kinase
540	160591	160591_133279343	1	chr3	+	chr3+133279352|133279352	D730047O15	A630047E20Rik: hypothetical protein kinase
540	160591	160591_133299685	1	chr3	+	chr3+133299848|133299848	A630047E20	A630047E20Rik: hypothetical protein kinase
541	17567	17567_49400575	4	chr6	+	chr6+49400947|49400949	C330007K24	Stk31: serine threonine kinase 31
543	158304	158304_87320402	22	chr6	+	chr6+87325051|87325065	CB524464	Aak1: adaptor-associated kinase 1(D6Ertd245e, mKIAA1048)
543	158304	158304_87283873	3	chr6	+	chr6+87284111|87284111	K430355L13	Aak1: adaptor-associated kinase 1(D6Ertd245e, mKIAA1048)
543	158304	158304_87182736	2	chr6	-	chr6-87182727|87182734	BC026716	Aak1: adaptor-associated kinase 1(D6Ertd245e, mKIAA1048)
546	76145	76145_97412281	46	chr7	+	chr7+97413599|97413624	CF742630	Wee1: wee 1 homolog (S. pombe)
548	108380	108380_24762068	115	chr8	-	chr8-24759847|24759884	BE654443	4930444A02Rik: hypothetical protein kinase
554	113080	113080_109467961	9	chr7	-	chr7-109467627|109467648	BF584251	Ern2: endoplasmic reticulum (ER) to nucleus signalling 2(Ire1b)
557	79788	79788_94385357	13	chr5	+	chr5+94386602|94386608	B630007K10	Bmp2k: BMP2 inducible kinase(BIKE)
557	79788	79788_94403701	2	chr5	+	chr5+94408005|94408005	NM_080708	Bmp2k: BMP2 inducible kinase(BIKE)
558	168269	168269_166858495	17	chr2	+	chr2+166859265|166859280	CF738489	Trp53rk: TP53 regulating kinase(mNori-2p, Nori-2, PRPK)
558	168269	168269_166856304	2	chr2	+	chr2+166857498|166857501	4933401B08	Trp53rk: TP53 regulating kinase(mNori-2p, Nori-2, PRPK)
562	73577	73577_22880698	23	chr6	+	chr6+22881619|22881642	6330445I24	Ptprz1: protein tyrosine phosphatase, receptor type Z, polypeptide 1(DSD-1-PG, phosphacan, PTPbeta, Ptprz, Ptpz, PTPzeta, Rptpbeta)
562	73577	73577_22827775	16	chr6	+	chr6+22833243|22833253	CN524929	Ptprz1: protein tyrosine phosphatase, receptor type Z, polypeptide 1(DSD-1-PG, phosphacan, PTPbeta, Ptprz, Ptpz, PTPzeta, Rptpbeta)
562	73577	73577_22823093	5	chr6	+	chr6+22823111|22823140	CF746133	Ptprz1: protein tyrosine phosphatase, receptor type Z, polypeptide 1(DSD-1-PG, phosphacan, PTPbeta, Ptprz, Ptpz, PTPzeta, Rptpbeta)
562	73577	73577_22832046	4	chr6	+	chr6+22832028|22832058	CD354573	Ptprz1: protein tyrosine phosphatase, receptor type Z, polypeptide 1(DSD-1-PG, phosphacan, PTPbeta, Ptprz, Ptpz, PTPzeta, Rptpbeta)
562	73577	73577_22879123	3	chr6	+	chr6+22879168|22879185	W09590	Ptprz1: protein tyrosine phosphatase, receptor type Z, polypeptide 1(DSD-1-PG, phosphacan, PTPbeta, Ptprz, Ptpz, PTPzeta, Rptpbeta)
563	72541	72541_161592918	11	chr2	-	chr2-161592865|161592865	AY026863	Ptprt: protein tyrosine phosphatase, receptor type, T(RPTPrho)
564	79215	79215_65087174	47	chr17	-	chr17-65086440|65086449	AK129005	Ptprm: protein tyrosine phosphatase, receptor type, M
564	79215	79215_65102548	2	chr17	-	chr17-65100978|65100980	9430031L24	Ptprm: protein tyrosine phosphatase, receptor type, M
564	79215	79215_65234034	2	chr17	-	chr17-65233375|65233375	A330009B13	Ptprm: protein tyrosine phosphatase, receptor type, M
564	79215	79215_65181034	1	chr17	-	chr17-65180576|65180576	BC058614	Ptprm: protein tyrosine phosphatase, receptor type, M
565	82858	82858_130018547	74	chr4	-	chr4-130017442|130017486	CK620526	Ptpru: protein tyrosine phosphatase, receptor type, U(PCP2, PTP, Ptprl)
565	82858	82858_130032891	3	chr4	-	chr4-130032213|130032217	C030004E09	Ptpru: protein tyrosine phosphatase, receptor type, U(PCP2, PTP, Ptprl)
565	82858	82858_130017767	2	chr4	-	chr4-130017672|130017687	CB201968	Ptpru: protein tyrosine phosphatase, receptor type, U(PCP2, PTP, Ptprl)
565	82858	82858_130021631	2	chr4	-	chr4-130021123|130021138	D630035C20	Ptpru: protein tyrosine phosphatase, receptor type, U(PCP2, PTP, Ptprl)
566	79899	79899_28384978	10	chr10	+	chr10+28385210|28385222	BG974544	Ptprk: protein tyrosine phosphatase, receptor type, K
566	79899	79899_28354594	6	chr10	+	chr10+28354934|28354939	BU563599	Ptprk: protein tyrosine phosphatase, receptor type, K
566	79899	79899_28053424	5	chr10	+	chr10+28054589|28054596	7120449H18	Ptprk: protein tyrosine phosphatase, receptor type, K
566	79899	79899_28287887	5	chr10	+	chr10+28288006|28288006	5031409M07	Ptprk: protein tyrosine phosphatase, receptor type, K
566	79899	79899_28385600	5	chr10	+	chr10+28386482|28386494	D530031N14	Ptprk: protein tyrosine phosphatase, receptor type, K
566	79899	79899_28340991	3	chr10	+	chr10+28341571|28341571	D330017N02	Ptprk: protein tyrosine phosphatase, receptor type, K
566	79899	79899_28386256	2	chr10	+	chr10+28386573|28386573	C130095L03	Ptprk: protein tyrosine phosphatase, receptor type, K
566	79899	79899_28349503	1	chr10	+	chr10+28350906|28350906	C530031L02	Ptprk: protein tyrosine phosphatase, receptor type, K
567	83004	83004_137954159	35	chr1	-	chr1-137952788|137952817	CF583691	Ptprc: protein tyrosine phosphatase, receptor type, C(B220, CD45, Cd45, CD45R, Ly-5, Ly-5, Lyt-4, T200)
567	83004	83004_137963075	8	chr1	-	chr1-137962995|137963041	CA579075	Ptprc: protein tyrosine phosphatase, receptor type, C(B220, CD45, Cd45, CD45R, Ly-5, Ly-5, Lyt-4, T200)
567	83004	83004_137977960	4	chr1	-	chr1-137977883|137977891	CF911937	Ptprc: protein tyrosine phosphatase, receptor type, C(B220, CD45, Cd45, CD45R, Ly-5, Ly-5, Lyt-4, T200)
567	83004	83004_138064344	3	chr1	-	chr1-138061962|138061962	F830103J01	Ptprc: protein tyrosine phosphatase, receptor type, C(B220, CD45, Cd45, CD45R, Ly-5, Ly-5, Lyt-4, T200)
567	83004	83004_137957442	2	chr1	-	chr1-137957275|137957283	CA571489	Ptprc: protein tyrosine phosphatase, receptor type, C(B220, CD45, Cd45, CD45R, Ly-5, Ly-5, Lyt-4, T200)
567	83004	83004_137960652	2	chr1	-	chr1-137960619|137960639	CA575319	Ptprc: protein tyrosine phosphatase, receptor type, C(B220, CD45, Cd45, CD45R, Ly-5, Ly-5, Lyt-4, T200)
567	83004	83004_138001772	2	chr1	-	chr1-138001696|138001697	BE333267	Ptprc: protein tyrosine phosphatase, receptor type, C(B220, CD45, Cd45, CD45R, Ly-5, Ly-5, Lyt-4, T200)
567	83004	83004_138003220	2	chr1	-	chr1-138003147|138003147	M17320	Ptprc: protein tyrosine phosphatase, receptor type, C(B220, CD45, Cd45, CD45R, Ly-5, Ly-5, Lyt-4, T200)
567	83004	83004_138004669	2	chr1	-	chr1-138001471|138001471	E430029I06	Ptprc: protein tyrosine phosphatase, receptor type, C(B220, CD45, Cd45, CD45R, Ly-5, Ly-5, Lyt-4, T200)
567	83004	83004_138009607	2	chr1	-	chr1-138008914|138008918	F830011N13	Ptprc: protein tyrosine phosphatase, receptor type, C(B220, CD45, Cd45, CD45R, Ly-5, Ly-5, Lyt-4, T200)
567	83004	83004_138013429	2	chr1	-	chr1-138013319|138013319	E430007G18	Ptprc: protein tyrosine phosphatase, receptor type, C(B220, CD45, Cd45, CD45R, Ly-5, Ly-5, Lyt-4, T200)
567	83004	83004_137989132	1	chr1	-	chr1-137989070|137989070	L36091	Ptprc: protein tyrosine phosphatase, receptor type, C(B220, CD45, Cd45, CD45R, Ly-5, Ly-5, Lyt-4, T200)
568	227052	227052_74219272	47	chr4	-	chr4-74217501|74217527	BF179392	Ptprd: protein tyrosine phosphatase, receptor type, D
568	227052	227052_74218811	14	chr4	-	chr4-74218574|74218581	D230003B12	Ptprd: protein tyrosine phosphatase, receptor type, D
568	227052	227052_74414658	4	chr4	-	chr4-74413625|74413628	9330159J16	Ptprd: protein tyrosine phosphatase, receptor type, D
568	227052	227052_74868551	4	chr4	-	chr4-74867797|74867797	D930016D19	Ptprd: protein tyrosine phosphatase, receptor type, D
568	227052	227052_74521144	3	chr4	-	chr4-74521035|74521059	AI326962	Ptprd: protein tyrosine phosphatase, receptor type, D
568	227052	227052_75468589	3	chr4	-	chr4-75467341|75467346	B230119J23	Ptprd: protein tyrosine phosphatase, receptor type, D
568	227052	227052_76192602	3	chr4	-	chr4-76191770|76191772	D130009B11	Ptprd: protein tyrosine phosphatase, receptor type, D
568	227052	227052_74411167	2	chr4	-	chr4-74411064|74411064	E09891	Ptprd: protein tyrosine phosphatase, receptor type, D
568	227052	227052_75627013	2	chr4	-	chr4-75625536|75625536	B530033M22	Ptprd: protein tyrosine phosphatase, receptor type, D
569	4695	4695_54691639	141	chr17	-	chr17-54690672|54690687	CF981624	Ptprs: protein tyrosine phosphatase, receptor type, S(PTP-NU3, PTPsigma, Ptpt9, RPTPsigma)
569	4695	4695_54725715	60	chr17	-	chr17-54724091|54724093	C230052B15	Ptprs: protein tyrosine phosphatase, receptor type, S(PTP-NU3, PTPsigma, Ptpt9, RPTPsigma)
569	4695	4695_54695991	23	chr17	-	chr17-54695840|54695964	CN685696	Ptprs: protein tyrosine phosphatase, receptor type, S(PTP-NU3, PTPsigma, Ptpt9, RPTPsigma)
569	4695	4695_54732573	20	chr17	-	chr17-54732546|54732558	AV160432	Ptprs: protein tyrosine phosphatase, receptor type, S(PTP-NU3, PTPsigma, Ptpt9, RPTPsigma)
569	4695	4695_54700532	12	chr17	-	chr17-54700429|54700483	CO430727	Ptprs: protein tyrosine phosphatase, receptor type, S(PTP-NU3, PTPsigma, Ptpt9, RPTPsigma)
569	4695	4695_54692351	4	chr17	-	chr17-54692197|54692200	W98977	Ptprs: protein tyrosine phosphatase, receptor type, S(PTP-NU3, PTPsigma, Ptpt9, RPTPsigma)
569	4695	4695_54733158	2	chr17	-	chr17-54733119|54733123	AW911246	Ptprs: protein tyrosine phosphatase, receptor type, S(PTP-NU3, PTPsigma, Ptpt9, RPTPsigma)
571	73009	73009_116555530	254	chr4	-	chr4-116553854|116553972	CO434032	Ptprf: protein tyrosine phosphatase, receptor type, F(LAR, LARS)
571	73009	73009_116556412	13	chr4	-	chr4-116556259|116556314	CF160990	Ptprf: protein tyrosine phosphatase, receptor type, F(LAR, LARS)
571	73009	73009_116558122	8	chr4	-	chr4-116557969|116558008	CO431606	Ptprf: protein tyrosine phosphatase, receptor type, F(LAR, LARS)
571	73009	73009_116583649	3	chr4	-	chr4-116583475|116583498	W78500	Ptprf: protein tyrosine phosphatase, receptor type, F(LAR, LARS)
572	73139	73139_130302417	83	chr2	+	chr2+130302695|130302749	CB192715	Ptpra: protein tyrosine phosphatase, receptor type, A(PTP[a], Ptpa, PTPalpha, RPTR[a], RPTRalpha)
572	73139	73139_130281112	12	chr2	+	chr2+130281141|130281179	CN691132	Ptpra: protein tyrosine phosphatase, receptor type, A(PTP[a], Ptpa, PTPalpha, RPTR[a], RPTRalpha)
572	73139	73139_130298714	8	chr2	+	chr2+130298839|130298865	CF739164	Ptpra: protein tyrosine phosphatase, receptor type, A(PTP[a], Ptpa, PTPalpha, RPTR[a], RPTRalpha)
572	73139	73139_130289506	6	chr2	+	chr2+130289658|130289672	CN665061	Ptpra: protein tyrosine phosphatase, receptor type, A(PTP[a], Ptpa, PTPalpha, RPTR[a], RPTRalpha)
572	73139	73139_130291330	3	chr2	+	chr2+130291418|130291420	CD806225	Ptpra: protein tyrosine phosphatase, receptor type, A(PTP[a], Ptpa, PTPalpha, RPTR[a], RPTRalpha)
573	111827	111827_123307713	65	chr7	+	chr7+123307833|123307849	CF584101	Ptpre: protein tyrosine phosphatase, receptor type, E(PTPe, PTPepsilon)
573	111827	111827_123283534	10	chr7	+	chr7+123283569|123283595	CN662095	Ptpre: protein tyrosine phosphatase, receptor type, E(PTPe, PTPepsilon)
573	111827	111827_123295589	4	chr7	+	chr7+123296708|123296711	4022406H20	Ptpre: protein tyrosine phosphatase, receptor type, E(PTPe, PTPepsilon)
573	111827	111827_123303574	3	chr7	+	chr7+123303712|123303732	BE692643	Ptpre: protein tyrosine phosphatase, receptor type, E(PTPe, PTPepsilon)
573	111827	111827_123293478	1	chr7	+	chr7+123293633|123293633	Z23052	Ptpre: protein tyrosine phosphatase, receptor type, E(PTPe, PTPepsilon)
574	84376	84376_8844838	18	chr14	+	chr14+8845660|8845675	CA976529	Ptprg: protein tyrosine phosphatase, receptor type, G
574	84376	84376_8818696	4	chr14	+	chr14+8818811|8818829	BF385388	Ptprg: protein tyrosine phosphatase, receptor type, G
574	84376	84376_8847730	3	chr14	+	chr14+8848002|8848022	BI111498	Ptprg: protein tyrosine phosphatase, receptor type, G
574	84376	84376_8569834	2	chr14	+	chr14+8571388|8571391	E130003N22	Ptprg: protein tyrosine phosphatase, receptor type, G
577	222299	222299_34487459	151	chr7	-	chr7-34486337|34486354	CA320152	Ptpn5: protein tyrosine phosphatase, non-receptor type 5(Step)
577	222299	222299_34491706	3	chr7	-	chr7-34490995|34490995	U28216	Ptpn5: protein tyrosine phosphatase, non-receptor type 5(Step)
577	222299	222299_34490514	1	chr7	-	chr7-34489966|34489966	S80329	Ptpn5: protein tyrosine phosphatase, non-receptor type 5(Step)
578	105424	105424_135031788	7	chr1	+	chr1+135033596|135033602	C920001D21	Ptpn7: protein tyrosine phosphatase, non-receptor type 7
578	105424	105424_135025000	2	chr1	+	chr1+135025075|135025077	CA546409	Ptpn7: protein tyrosine phosphatase, non-receptor type 7
578	105424	105424_135026856	1	chr1	+	chr1+135026968|135026968	A630008B06	Ptpn7: protein tyrosine phosphatase, non-receptor type 7
579	72402	72402_116063908	39	chr10	+	chr10+116065093|116065105	NM_011217	Ptprr: protein tyrosine phosphatase, receptor type, R(Gmcp1, mPTP213, PTPBR7, PTP-SL, STEP-like PTPase)
579	72402	72402_115901845	2	chr10	+	chr10+115903536|115903536	D130067J21	Ptprr: protein tyrosine phosphatase, receptor type, R(Gmcp1, mPTP213, PTPBR7, PTP-SL, STEP-like PTPase)
579	72402	72402_116042863	2	chr10	+	chr10+116042899|116042919	BU610494	Ptprr: protein tyrosine phosphatase, receptor type, R(Gmcp1, mPTP213, PTPBR7, PTP-SL, STEP-like PTPase)
580	111994	111994_134997745	34	chr1	-	chr1-134997548|134997564	BQ840079	Ptprv: protein tyrosine phosphatase, receptor type, V(Esp, mOST-PTP)
580	111994	111994_135000512	1	chr1	-	chr1-135000352|135000352	X82004	Ptprv: protein tyrosine phosphatase, receptor type, V(Esp, mOST-PTP)
581	134256	134256_110385590	47	chr9	-	chr9-110384940|110384949	CD350769	Ptpn23: protein tyrosine phosphatase, non-receptor type 23(HD-PTP, PTP-D14, PTP-TD14)
583	112476	112476_107319639	2	chr10	-	chr10-107319537|107319540	A630028F16	Ptprq: protein tyrosine phosphatase, receptor type, Q
584	157886	157886_90330627	48	chr2	-	chr2-90326948|90326985	CB289992	Ptprj: protein tyrosine phosphatase, receptor type, J(BET, Byp, CD148, DEP-1, Ptpb2, PTPbeta2, Scc1, Scc-1)
584	157886	157886_90324105	2	chr2	-	chr2-90323857|90323857	D83204	Ptprj: protein tyrosine phosphatase, receptor type, J(BET, Byp, CD148, DEP-1, Ptpb2, PTPbeta2, Scc1, Scc-1)
585	161109	161109_116174311	65	chr10	+	chr10+116174606|116174609	M5C1105K07	Ptprb: protein tyrosine phosphatase, receptor type, B
585	161109	161109_116109033	1	chr10	+	chr10+116109619|116109619	3230402H02	Ptprb: protein tyrosine phosphatase, receptor type, B
585	161109	161109_116159292	1	chr10	+	chr10+116159447|116159447	Z23056	Ptprb: protein tyrosine phosphatase, receptor type, B
586	72992	72992_137558664	54	chr6	+	chr6+137559765|137559800	AA689770	Ptpro: protein tyrosine phosphatase, receptor type, O(GLEPP1, PTP-BK, PTP-phi, PTPROt, PTP-U2)
586	72992	72992_137473524	2	chr6	+	chr6+137474960|137474967	B230324J24	Ptpro: protein tyrosine phosphatase, receptor type, O(GLEPP1, PTP-BK, PTP-phi, PTPROt, PTP-U2)
586	72992	72992_137558220	1	chr6	+	chr6+137558324|137558324	AF295638	Ptpro: protein tyrosine phosphatase, receptor type, O(GLEPP1, PTP-BK, PTP-phi, PTPROt, PTP-U2)
587	83126	83126_103842668	27	chr3	+	chr3+103842907|103842943	CF910777	Ptpn8: protein tyrosine phosphatase, non-receptor type 8(70zpep, Lyp, PEP)
587	83126	83126_103805357	3	chr3	+	chr3+103805390|103805390	C920001N10	Ptpn8: protein tyrosine phosphatase, non-receptor type 8(70zpep, Lyp, PEP)
588	83261	83261_34758514	61	chr1	+	chr1+34758707|34758719	CA490794	Ptpn18: protein tyrosine phosphatase, non-receptor type 18(FLP1, HSCF, PTP-HSCF, Ptpk1, PTP-K1)
588	83261	83261_34760579	1	chr1	+	chr1+34760668|34760668	3110012D23	Ptpn18: protein tyrosine phosphatase, non-receptor type 18(FLP1, HSCF, PTP-HSCF, Ptpk1, PTP-K1)
589	104577	104577_189735600	12	chr1	+	chr1+189735904|189735912	F830023G01	Ptpn14: protein tyrosine phosphatase, non-receptor type 14(Pez, PTP36)
589	104577	104577_189715752	9	chr1	+	chr1+189717700|189717706	BG965956	Ptpn14: protein tyrosine phosphatase, non-receptor type 14(Pez, PTP36)
589	104577	104577_189706190	2	chr1	+	chr1+189706337|189706337	D930034C02	Ptpn14: protein tyrosine phosphatase, non-receptor type 14(Pez, PTP36)
589	104577	104577_189722362	1	chr1	+	chr1+189722538|189722538	A130033B03	Ptpn14: protein tyrosine phosphatase, non-receptor type 14(Pez, PTP36)
590	78275	78275_93293523	38	chr12	-	chr12-93291585|93291588	CF585588	Ptpn21: protein tyrosine phosphatase, non-receptor type 21(PTPD1, PTPRL10)
590	78275	78275_93330178	7	chr12	-	chr12-93328375|93328397	5330414M15	Ptpn21: protein tyrosine phosphatase, non-receptor type 21(PTPD1, PTPRL10)
590	78275	78275_93298460	2	chr12	-	chr12-93298420|93298435	CO430899	Ptpn21: protein tyrosine phosphatase, non-receptor type 21(PTPD1, PTPRL10)
591	72287	72287_119425023	4	chr1	-	chr1-119424851|119424851	NM_019933	Ptpn4: protein tyrosine phosphatase, non-receptor type 4(hPTP-MEG, protein tyrosine phosphatase, non-receptor type 4 (megakaryocyte), PTPMEG, TEP, TEP/mPTPMEG, testis-enriched phosphatase)
591	72287	72287_119455152	2	chr1	-	chr1-119454907|119454912	B430311G24	Ptpn4: protein tyrosine phosphatase, non-receptor type 4(hPTP-MEG, protein tyrosine phosphatase, non-receptor type 4 (megakaryocyte), PTPMEG, TEP, TEP/mPTPMEG, testis-enriched phosphatase)
591	72287	72287_119440803	1	chr1	-	chr1-119440714|119440714	X82226	Ptpn4: protein tyrosine phosphatase, non-receptor type 4(hPTP-MEG, protein tyrosine phosphatase, non-receptor type 4 (megakaryocyte), PTPMEG, TEP, TEP/mPTPMEG, testis-enriched phosphatase)
592	114311	114311_56508948	2	chr4	-	chr4-56508924|56508924	D830046E21	Ptpn3: protein tyrosine phosphatase, non-receptor type 3(PTPCL, PTPH1)
592	114311	114311_56465733	1	chr4	-	chr4-56465709|56465709	X82561	Ptpn3: protein tyrosine phosphatase, non-receptor type 3(PTPCL, PTPH1)
593	81151	81151_57265140	130	chr9	+	chr9+57266940|57267017	BU702218	Ptpn9: protein tyrosine phosphatase, non-receptor type 9(PTPMEG2)
594	111227	111227_168039543	295	chr2	+	chr2+168040002|168040113	AI152511	Ptpn1: protein tyrosine phosphatase, non-receptor type 1(PTP1B, PTP-1B)
594	111227	111227_168037178	15	chr2	+	chr2+168037314|168037387	CK788397	Ptpn1: protein tyrosine phosphatase, non-receptor type 1(PTP1B, PTP-1B)
594	111227	111227_168038427	11	chr2	+	chr2+168038528|168038528	F830105C12	Ptpn1: protein tyrosine phosphatase, non-receptor type 1(PTP1B, PTP-1B)
595	226950	226950_68191514	105	chr18	-	chr18-68191135|68191159	CK385787	Ptpn2: protein tyrosine phosphatase, non-receptor type 2(Ptpt, TC-PTP)
595	226950	226950_68198408	21	chr18	-	chr18-68196849|68196880	BU609639	Ptpn2: protein tyrosine phosphatase, non-receptor type 2(Ptpt, TC-PTP)
596	112066	112066_19366738	45	chr5	-	chr5-19365889|19365916	BQ922577	Ptpn12: protein tyrosine phosphatase, non-receptor type 12(P19-PTP, PTPG1, PTP-P19, PTP-PEST)
597	73140	73140_75691208	250	chr1	-	chr1-75690615|75690668	CB522669	Ptprn: protein tyrosine phosphatase, receptor type, N(IA-2, IA-2, mIA-A)
597	73140	73140_75692367	12	chr1	-	chr1-75692316|75692350	BG799991	Ptprn: protein tyrosine phosphatase, receptor type, N(IA-2, IA-2, mIA-A)
597	73140	73140_75698799	4	chr1	-	chr1-75698766|75698772	AL363729	Ptprn: protein tyrosine phosphatase, receptor type, N(IA-2, IA-2, mIA-A)
597	73140	73140_75699514	1	chr1	-	chr1-75699147|75699147	A730032E20	Ptprn: protein tyrosine phosphatase, receptor type, N(IA-2, IA-2, mIA-A)
598	4691	4691_111761865	8	chr12	+	chr12+111762425|111762428	A730098E21	Ptprn2: protein tyrosine phosphatase, receptor type, N polypeptide 2(IA-2 beta, IA-2beta, phogrin, PTP-NP, snoRNA MBII-51)
598	4691	4691_112260924	4	chr12	+	chr12+112261158|112261169	NM_011215	Ptprn2: protein tyrosine phosphatase, receptor type, N polypeptide 2(IA-2 beta, IA-2beta, phogrin, PTP-NP, snoRNA MBII-51)
598	4691	4691_111827700	2	chr12	+	chr12+111831442|111831445	D130007B22	Ptprn2: protein tyrosine phosphatase, receptor type, N polypeptide 2(IA-2 beta, IA-2beta, phogrin, PTP-NP, snoRNA MBII-51)
598	4691	4691_112106133	2	chr12	+	chr12+112107085|112107085	C030038G05	Ptprn2: protein tyrosine phosphatase, receptor type, N polypeptide 2(IA-2 beta, IA-2beta, phogrin, PTP-NP, snoRNA MBII-51)
599	78161	78161_29681849	14	chr14	+	chr14+29683500|29683505	4921505B14	Ptpn20: protein tyrosine phosphatase, non-receptor type 20(typ)
600	76904	76904_100959839	35	chr5	+	chr5+100960490|100960507	CA326727	Ptpn13: protein tyrosine phosphatase, non-receptor type 13(PTP-BL, Ptpri, RIP)
600	76904	76904_100922018	3	chr5	+	chr5+100922086|100922094	CD555580	Ptpn13: protein tyrosine phosphatase, non-receptor type 13(PTP-BL, Ptpri, RIP)
600	76904	76904_100955653	3	chr5	+	chr5+100955787|100955813	CF745693	Ptpn13: protein tyrosine phosphatase, non-receptor type 13(PTP-BL, Ptpri, RIP)
600	76904	76904_100862966	2	chr5	+	chr5+100865453|100865453	D230007K04	Ptpn13: protein tyrosine phosphatase, non-receptor type 13(PTP-BL, Ptpri, RIP)
600	76904	76904_100891706	2	chr5	+	chr5+100891798|100891798	E330025N13	Ptpn13: protein tyrosine phosphatase, non-receptor type 13(PTP-BL, Ptpri, RIP)
600	76904	76904_100903119	2	chr5	+	chr5+100903581|100903581	A630051M18	Ptpn13: protein tyrosine phosphatase, non-receptor type 13(PTP-BL, Ptpri, RIP)
600	76904	76904_100903669	2	chr5	+	chr5+100905483|100905486	B830031E22	Ptpn13: protein tyrosine phosphatase, non-receptor type 13(PTP-BL, Ptpri, RIP)
600	76904	76904_100889054	1	chr5	+	chr5+100889119|100889119	BC023913	Ptpn13: protein tyrosine phosphatase, non-receptor type 13(PTP-BL, Ptpri, RIP)
600	76904	76904_100920026	1	chr5	+	chr5+100920164|100920164	4632415F05	Ptpn13: protein tyrosine phosphatase, non-receptor type 13(PTP-BL, Ptpri, RIP)
602	227088	227088_118630471	56	chr5	-	chr5-118626858|118626879	CF751511	Ptpn11: protein tyrosine phosphatase, non-receptor type 11(PTP1D, PTP2C, SAP-2, SH2 domain-containing protein tyrosine phosphatase-2, Shp2, SHP-2, SH-PTP2, SH-PTP3, Syp)
602	227088	227088_118650853	5	chr5	-	chr5-118650797|118650818	BP428419	Ptpn11: protein tyrosine phosphatase, non-receptor type 11(PTP1D, PTP2C, SAP-2, SH2 domain-containing protein tyrosine phosphatase-2, Shp2, SHP-2, SH-PTP2, SH-PTP3, Syp)
602	227088	227088_118633854	4	chr5	-	chr5-118633811|118633819	CN454941	Ptpn11: protein tyrosine phosphatase, non-receptor type 11(PTP1D, PTP2C, SAP-2, SH2 domain-containing protein tyrosine phosphatase-2, Shp2, SHP-2, SH-PTP2, SH-PTP3, Syp)
602	227088	227088_118641009	3	chr5	-	chr5-118640858|118640879	CD553767	Ptpn11: protein tyrosine phosphatase, non-receptor type 11(PTP1D, PTP2C, SAP-2, SH2 domain-containing protein tyrosine phosphatase-2, Shp2, SHP-2, SH-PTP2, SH-PTP3, Syp)
603	160762	160762_125338179	90	chr6	-	chr6-125337978|125338016	CB955189	Hcph: hemopoietic cell phosphatase(hcp, me, motheaten, Ptp1C, PTPN6, SHP-1)
603	160762	160762_125338938	3	chr6	-	chr6-125338888|125338891	BG276318	Hcph: hemopoietic cell phosphatase(hcp, me, motheaten, Ptp1C, PTPN6, SHP-1)
603	160762	160762_125342637	2	chr6	-	chr6-125342614|125342614	S63763	Hcph: hemopoietic cell phosphatase(hcp, me, motheaten, Ptp1C, PTPN6, SHP-1)
603	160762	160762_125346251	1	chr6	-	chr6-125346182|125346182	S63764	Hcph: hemopoietic cell phosphatase(hcp, me, motheaten, Ptp1C, PTPN6, SHP-1)
604	176817	176817_101646062	30	chr11	-	chr11-101644586|101644599	CD766114	Dusp3: dual specificity phosphatase 3 (vaccinia virus phosphatase VH1-related)(T-DSP11, VHR)
605	110714	110714_30033266	55	chr8	+	chr8+30034088|30034123	BX515384	2310043K02Rik: hypothetical dual specificity phosphatase member
606	176663	176663_83650975	80	chr11	-	chr11-83649692|83649715	AA114543	Dusp14: dual specificity phosphatase 14(D11Ertd395e, Mkp6, MKP-L)
608	15762	15762_3791731	22	chr11	+	chr11+3794103|3794128	C130087D18	Dusp18: dual specificity phosphatase 18(DUSP20, LMWDSP20)
609	40658	40658_4051102	26	chr19	-	chr19-4050138|4050167	BF578501	Ssh3: slingshot homolog 3 (Drosophila)(SSH-3)
609	40658	40658_4057055	4	chr19	-	chr19-4053504|4053513	F730225C15	Ssh3: slingshot homolog 3 (Drosophila)(SSH-3)
609	40658	40658_4052287	2	chr19	-	chr19-4052132|4052132	A230081G01	Ssh3: slingshot homolog 3 (Drosophila)(SSH-3)
610	176624	176624_92841025	59	chr1	+	chr1+92841881|92841916	CA322071	0710001B24Rik: hypothetical dual specificity phosphatase member
612	84380	84380_127086604	144	chr2	+	chr2+127087370|127087400	CK795133	Dusp2: dual specificity phosphatase 2(PAC1)
612	84380	84380_127085800	1	chr2	+	chr2+127085928|127085928	NM_010090	Dusp2: dual specificity phosphatase 2(PAC1)
613	176911	176911_33777827	21	chr8	+	chr8+33779304|33779324	CA463901	Dusp4: dual specificity phosphatase 4(hVH2)
614	112063	112063_25094015	198	chr17	-	chr17-25092954|25092976	U19515	Dusp1: dual specificity phosphatase 1(3CH134, erp, mkp-1, MKP1, hVH1, CL100, Ptpn16)
615	98686	98686_183709648	111	chr1	+	chr1+183710923|183710946	E430013N14	Dusp10: dual specificity phosphatase 10(MKP5, MKP-5)
616	83546	83546_129787578	21	chr7	-	chr7-129786014|129786072	CB246735	Dusp8: dual specificity phosphatase 8(hVH5, Nttp1)
617	71703	71703_134766967	19	chr6	-	chr6-134766770|134766803	CF617780	Dusp16: dual specificity phosphatase 16(D6Ertd213e, MKP7, MKP-7)
617	71703	71703_134771917	2	chr6	-	chr6-134771794|134771794	CO431689	Dusp16: dual specificity phosphatase 16(D6Ertd213e, MKP7, MKP-7)
617	71703	71703_134791406	2	chr6	-	chr6-134788908|134788908	9530081F05	Dusp16: dual specificity phosphatase 16(D6Ertd213e, MKP7, MKP-7)
618	177352	177352_65200468	86	chrX	+	chrX+65201887|65201901	CF617629	Dusp9: dual specificity phosphatase 9(MKP4, Pyst3)
619	102753	102753_99047126	246	chr10	+	chr10+99048586|99048624	BU518318	Dusp6: dual specificity phosphatase 6(MKP3, MKP3, MKP-3, PYST1)
620	40159	40159_106321227	35	chr9	+	chr9+106323005|106323008	K430334I20	Dusp7: dual specificity phosphatase 7(MKPX, MKP-X, PYST2)
620	40159	40159_106323021	21	chr9	+	chr9+106323275|106323312	BU524413	Dusp7: dual specificity phosphatase 7(MKPX, MKP-X, PYST2)
621	74953	74953_133193006	9	chr5	-	chr5-133192744|133192757	4922505N17	Mk-styx: map kinase phosphatase-like protein MK-STYX
622	177478	177478_111335324	63	chr5	-	chr5-111333534|111333544	F730305O06	Ssh1: slingshot 1
622	177478	177478_111331915	45	chr5	-	chr5-111331622|111331631	BG077729	Ssh1: slingshot 1
623	133395	133395_77065946	8	chr11	+	chr11+77068077|77068077	F630210C17	Ssh2: slingshot homolog 2 (Drosophila)(SSH-2)
623	133395	133395_77025166	3	chr11	+	chr11+77026190|77026191	F930117M21	Ssh2: slingshot homolog 2 (Drosophila)(SSH-2)
623	133395	133395_77042342	2	chr11	+	chr11+77044713|77044713	F630021O10	Ssh2: slingshot homolog 2 (Drosophila)(SSH-2)
624	72909	72909_170951704	60	chr1	-	chr1-170951320|170951345	BU554728	Dusp12: dual specificity phosphatase 12(ESTM36, LMW-DSP4, mVH1, T-DSP4, VH1)
625	74400	74400_30090388	29	chr13	+	chr13+30090901|30090914	AA981853	Dusp22: dual specificity phosphatase 22(JKAP, JSP1, LMW-TSP2, MKPX)
625	74400	74400_30088359	3	chr13	+	chr13+30089614|30089620	BF783044	Dusp22: dual specificity phosphatase 22(JKAP, JSP1, LMW-TSP2, MKPX)
625	74400	74400_30085308	1	chr13	+	chr13+30087375|30087375	BC057944	Dusp22: dual specificity phosphatase 22(JKAP, JSP1, LMW-TSP2, MKPX)
626	21184	21184_153008506	8	chr2	-	chr2-153008285|153008292	NM_145744	Dusp15: dual specificity phosphatase-like 15(LMW-DSP10, T-DSP10, VHY)
627	105404	105404_38025962	17	chr14	+	chr14+38029333|38029340	F630003O21	Styx: phosphoserine/threonine/tyrosine interaction protein(STNS (alternatively spliced intron of Styx))
627	105404	105404_38029299	15	chr14	-	chr14-38028778|38028788	BG797708	Styx: phosphoserine/threonine/tyrosine interaction protein(STNS (alternatively spliced intron of Styx))
627	105404	105404_38026041	8	chr14	+	chr14+38026226|38026226	CN532782	Styx: phosphoserine/threonine/tyrosine interaction protein(STNS (alternatively spliced intron of Styx))
627	105404	105404_38080587	1	chr14	+	chr14+38081508|38081508	0610039A20	Styx: phosphoserine/threonine/tyrosine interaction protein(STNS (alternatively spliced intron of Styx))
628	106781	106781_80524851	42	chr2	+	chr2+80525236|80525266	BI683904	Dusp19: dual specificity phosphatase 19(C79103, SKRP1, TS-DSP1)
628	106781	106781_80526328	4	chr2	+	chr2+80526420|80526430	D030054B15	Dusp19: dual specificity phosphatase 19(C79103, SKRP1, TS-DSP1)
629	77158	77158_62879866	47	chrX	+	chrX+62881485|62881515	F730217L05	Mtm1: X-linked myotubular myopathy gene 1
629	77158	77158_62862384	4	chrX	+	chrX+62865081|62865081	8030493A02	Mtm1: X-linked myotubular myopathy gene 1
629	77158	77158_62801072	2	chrX	+	chrX+62802906|62802906	I1C0009E09	Mtm1: X-linked myotubular myopathy gene 1
629	77158	77158_62820471	2	chrX	+	chrX+62822521|62822521	6720465A03	Mtm1: X-linked myotubular myopathy gene 1
629	77158	77158_62826790	2	chrX	+	chrX+62827022|62827030	G530116D18	Mtm1: X-linked myotubular myopathy gene 1
629	77158	77158_62873920	2	chrX	+	chrX+62875019|62875021	G930023K03	Mtm1: X-linked myotubular myopathy gene 1
630	82215	82215_4377727	50	chr11	-	chr11-4375655|4375671	CO433293	Mtmr3: myotubularin related protein 3(FYVE-DSP1, mKIAA0371, ZFYVE10)
630	82215	82215_4384555	2	chr11	-	chr11-4383697|4383697	C230067P07	Mtmr3: myotubularin related protein 3(FYVE-DSP1, mKIAA0371, ZFYVE10)
631	72896	72896_87215741	86	chr11	+	chr11+87217949|87217967	CB590428	Mtmr4: myotubularin related protein 4(ESTM44, FYVE zinc finger phosphatase, FYVE-DSP2, mKIAA0647, ZFYVE11)
631	72896	72896_87205652	26	chr11	+	chr11+87205807|87205825	CN454945	Mtmr4: myotubularin related protein 4(ESTM44, FYVE zinc finger phosphatase, FYVE-DSP2, mKIAA0647, ZFYVE11)
632	176858	176858_39665859	37	chr8	-	chr8-39665039|39665054	CF612736	Mtmr7: myotubularin related protein 7
632	176858	176858_39669862	1	chr8	-	chr8-39668607|39668607	7120443N08	Mtmr7: myotubularin related protein 7
633	109902	109902_52295445	82	chr14	+	chr14+52297517|52297547	CF535562	Mtmr6: myotubularin related protein 6
634	79903	79903_62982783	44	chrX	+	chrX+62985407|62985417	CB844983	Mtmr1: myotubularin related protein 1
634	79903	79903_62954873	8	chrX	+	chrX+62954954|62954961	BE956969	Mtmr1: myotubularin related protein 1
634	79903	79903_62967948	5	chrX	+	chrX+62967978|62967980	CN455499	Mtmr1: myotubularin related protein 1
635	17310	17310_13638273	67	chr9	+	chr9+13639369|13639380	BX519015	Mtmr2: myotubularin related protein 2
635	17310	17310_13618750	3	chr9	+	chr9+13619070|13619071	BM935529	Mtmr2: myotubularin related protein 2
635	17310	17310_13628856	2	chr9	+	chr9+13628991|13629008	AW214892	Mtmr2: myotubularin related protein 2
635	17310	17310_13628135	1	chr9	+	chr9+13628156|13628156	AF073880	Mtmr2: myotubularin related protein 2
636	106034	106034_55513755	44	chr14	-	chr14-55513147|55513160	AI607639	Mtmr9: myotubularin related protein 9(LIP-STYX, mMTMH3, MTMR8)
636	106034	106034_55511044	15	chr14	-	chr14-55509452|55509462	CD806007	Mtmr9: myotubularin related protein 9(LIP-STYX, mMTMH3, MTMR8)
638	9601	9601_39157580	50	chr2	-	chr2-39156785|39156800	W13529	Ppp6c: protein phosphatase 6, catalytic subunit
639	77998	77998_3983452	902	chr19	+	chr19+3983460|3983895	W96940	Ppp1ca: protein phosphatase 1, catalytic subunit, alpha isoform(dism2, Ppp1c)
641	104885	104885_30899111	527	chr5	+	chr5+30900774|30900917	CB845160	Ppp1cb: protein phosphatase 1, catalytic subunit, beta isoform
641	104885	104885_30900139	26	chr5	+	chr5+30900087|30900242	BQ264788	Ppp1cb: protein phosphatase 1, catalytic subunit, beta isoform
641	104885	104885_30899783	5	chr5	+	chr5+30899787|30899807	BI081077	Ppp1cb: protein phosphatase 1, catalytic subunit, beta isoform
641	104885	104885_30870197	2	chr5	+	chr5+30871884|30871895	F930007I22	Ppp1cb: protein phosphatase 1, catalytic subunit, beta isoform
641	104885	104885_30924566	2	chr5	+	chr5+30925590|30925593	E430038F13	Ppp1cb: protein phosphatase 1, catalytic subunit, beta isoform
643	80384	80384_119688189	142	chr5	+	chr5+119689358|119689407	W58778	Ppp1cc: protein phosphatase 1, catalytic subunit, gamma isoform(dis2m1, PP1, PP1C gamma, PP1C gamma 1, PP1C gamma 2)
644	109157	109157_51761641	224	chr11	+	chr11+51761816|51762370	CO429182	Ppp2cb: protein phosphatase 2a, catalytic subunit, beta isoform(D8Ertd766e, PP2Ac)
644	109157	109157_51762255	84	chr11	+	chr11+51762399|51762500	CK625485	Ppp2cb: protein phosphatase 2a, catalytic subunit, beta isoform(D8Ertd766e, PP2Ac)
644	109157	109157_51761644	11	chr11	+	chr11+51761693|51761746	CF730314	Ppp2cb: protein phosphatase 2a, catalytic subunit, beta isoform(D8Ertd766e, PP2Ac)
645	4480	4480_8691021	251	chr7	-	chr7-8690493|8690514	CD679830	Ppp5c: protein phosphatase 5, catalytic subunit(ANP receptor, PP5)
645	4480	4480_8701395	5	chr7	-	chr7-8701285|8701315	CA535800	Ppp5c: protein phosphatase 5, catalytic subunit(ANP receptor, PP5)
646	77923	77923_114257216	177	chr7	-	chr7-114256787|114256832	W82209	Ppp4c: protein phosphatase 4, catalytic subunit(PPX)
646	77923	77923_114257198	38	chr7	-	chr7-114257127|114257204	BX527867	Ppp4c: protein phosphatase 4, catalytic subunit(PPX)
646	77923	77923_114257215	15	chr7	-	chr7-114256855|114256907	CA325713	Ppp4c: protein phosphatase 4, catalytic subunit(PPX)
646	77923	77923_114263149	2	chr7	-	chr7-114261455|114261462	5730407D24	Ppp4c: protein phosphatase 4, catalytic subunit(PPX)
647	168958	168958_10800279	6	chr7	-	chr7-10799876|10799877	A930007O09	C79127: hypothetical PP2c member
648	107483	107483_16700301	70	chr16	+	chr16+16703991|16704036	CB317977	Ppm1f: protein phosphatase 1F (PP2C domain containing)(hFEM-2, mKIAA0015)
649	176947	176947_69893066	122	chr3	+	chr3+69901021|69901040	BU560788	Ppm1l: protein phosphatase 1 (formerly 2C)-like(Pp2ce, PP2C-epsilon)
650	74062	74062_91291012	43	chr1	-	chr1-91290757|91290793	W30176	Ilkap: integrin-linked kinase-associated serine/threonine phosphatase 2C(PP2C-DELTA)
650	74062	74062_91291329	5	chr1	-	chr1-91291279|91291317	CO428641	Ilkap: integrin-linked kinase-associated serine/threonine phosphatase 2C(PP2C-DELTA)
650	74062	74062_91290468	4	chr1	-	chr1-91288778|91288792	BC027439	Ilkap: integrin-linked kinase-associated serine/threonine phosphatase 2C(PP2C-DELTA)
650	74062	74062_91296163	3	chr1	-	chr1-91295969|91295969	1600009O09	Ilkap: integrin-linked kinase-associated serine/threonine phosphatase 2C(PP2C-DELTA)
651	81694	81694_29611498	131	chr5	-	chr5-29610863|29610910	CB847458	Ppm1g: protein phosphatase 1G (formerly 2C), magnesium-dependent, gamma isoform(Fin13)
652	226922	226922_83586882	57	chr17	+	chr17+83588534|83588603	CK378458	Ppm1b: protein phosphatase 1B, magnesium dependent, beta isoform(PP2CB)
652	226922	226922_83585039	42	chr17	+	chr17+83586065|83586090	BI248297	Ppm1b: protein phosphatase 1B, magnesium dependent, beta isoform(PP2CB)
652	226922	226922_83595169	21	chr17	+	chr17+83595452|83595465	AA549511	Ppm1b: protein phosphatase 1B, magnesium dependent, beta isoform(PP2CB)
652	226922	226922_83585686	10	chr17	+	chr17+83586160|83586170	2310079J01	Ppm1b: protein phosphatase 1B, magnesium dependent, beta isoform(PP2CB)
652	226922	226922_83576982	1	chr17	+	chr17+83577192|83577192	D17412	Ppm1b: protein phosphatase 1B, magnesium dependent, beta isoform(PP2CB)
654	168227	168227_68072672	124	chr12	+	chr12+68073508|68073523	BI331864	Ppm1a: protein phosphatase 1A, magnesium dependent, alpha isoform(MMPa-2, Mpp alpha, MPPa-1)
654	168227	168227_68072767	70	chr12	+	chr12+68072818|68072993	CN713840	Ppm1a: protein phosphatase 1A, magnesium dependent, alpha isoform(MMPa-2, Mpp alpha, MPPa-1)
654	168227	168227_68065632	45	chr12	+	chr12+68066331|68066376	2700032K09	Ppm1a: protein phosphatase 1A, magnesium dependent, alpha isoform(MMPa-2, Mpp alpha, MPPa-1)
654	168227	168227_68066363	3	chr12	+	chr12+68068359|68068364	BU609815	Ppm1a: protein phosphatase 1A, magnesium dependent, alpha isoform(MMPa-2, Mpp alpha, MPPa-1)
655	74913	74913_84947301	70	chr11	+	chr11+84948725|84948736	BX524723	Ppm1d: protein phosphatase 1D magnesium-dependent, delta isoform(Wip1)
658	80584	80584_31214936	98	chr1	-	chr1-31213193|31213226	BI454474	Ptp4a1: protein tyrosine phosphatase 4a1(PRL1, Prl-1)
659	102405	102405_128218030	198	chr4	+	chr4+128220217|128220320	CK638773	Ptp4a2: protein tyrosine phosphatase 4a2(PRL2, Prl-2)
659	102405	102405_128218037	64	chr4	+	chr4+128218660|128218769	CN532649	Ptp4a2: protein tyrosine phosphatase 4a2(PRL2, Prl-2)
659	102405	102405_128218284	50	chr4	+	chr4+128218217|128218354	CN531874	Ptp4a2: protein tyrosine phosphatase 4a2(PRL2, Prl-2)
659	102405	102405_128218033	25	chr4	+	chr4+128218070|128218192	CF729212	Ptp4a2: protein tyrosine phosphatase 4a2(PRL2, Prl-2)
659	102405	102405_128216781	20	chr4	+	chr4+128216802|128216855	CN532609	Ptp4a2: protein tyrosine phosphatase 4a2(PRL2, Prl-2)
659	102405	102405_128220125	14	chr4	+	chr4+128220095|128220188	CB320413	Ptp4a2: protein tyrosine phosphatase 4a2(PRL2, Prl-2)
659	102405	102405_128218968	4	chr4	+	chr4+128219277|128219296	CN461376	Ptp4a2: protein tyrosine phosphatase 4a2(PRL2, Prl-2)
660	159813	159813_74041397	132	chr15	+	chr15+74041805|74041828	CN538497	Ptp4a3: protein tyrosine phosphatase 4a3(PRL3, Prl-3)
661	108711	108711_8329431	6	chr11	-	chr11-8328107|8328113	BF787527	Tens1: tensin-like SH2 domain-containing 1(TEM6, tensin3)
661	108711	108711_8388130	3	chr11	-	chr11-8387282|8387285	F830010I22	Tens1: tensin-like SH2 domain-containing 1(TEM6, tensin3)
661	108711	108711_8443896	2	chr11	-	chr11-8440486|8440486	D630022K11	Tens1: tensin-like SH2 domain-containing 1(TEM6, tensin3)
662	21469	21469_21123491	6	chr8	+	chr8+21123767|21123770	NM_199258	Tpte: transmembrane phosphatase with tensin homology(Pten2)
663	166604	166604_99986113	71	chr4	+	chr4+99988425|99988456	BU850927	Dnajc6: DnaJ (Hsp40) homolog, subfamily C, member 6(mKIAA0473)
663	166604	166604_99984907	2	chr4	+	chr4+99984935|99984942	AV136695	Dnajc6: DnaJ (Hsp40) homolog, subfamily C, member 6(mKIAA0473)
664	80093	80093_32130109	53	chr19	+	chr19+32130242|32130341	CN536271	Pten: phosphatase and tensin homolog(MMAC1, TEP1)
664	80093	80093_32132089	4	chr19	+	chr19+32132704|32132708	BU707734	Pten: phosphatase and tensin homolog(MMAC1, TEP1)
664	80093	80093_32110127	3	chr19	+	chr19+32113106|32113109	D130016O03	Pten: phosphatase and tensin homolog(MMAC1, TEP1)
664	80093	80093_32117608	2	chr19	+	chr19+32118859|32118859	E330003N13	Pten: phosphatase and tensin homolog(MMAC1, TEP1)
664	80093	80093_32128102	2	chr19	+	chr19+32128271|32128279	BE861972	Pten: phosphatase and tensin homolog(MMAC1, TEP1)
665	167939	167939_172755531	3	chr1	-	chr1-172754474|172754476	BE198523	Dusp23: dual specificity phosphatase 23(Ldp-3)
666	78924	78924_62627171	46	chr13	-	chr13-62624740|62624785	BU556075	Cdc14b: CDC14 cell division cycle 14 homolog B (S. cerevisiae)(Cdc14B1, CDC14B3)
666	78924	78924_62531417	37	chr13	-	chr13-62530082|62530110	CD804142	Cdc14b: CDC14 cell division cycle 14 homolog B (S. cerevisiae)(Cdc14B1, CDC14B3)
666	78924	78924_62626975	14	chr13	-	chr13-62626770|62626802	CF106560	Cdc14b: CDC14 cell division cycle 14 homolog B (S. cerevisiae)(Cdc14B1, CDC14B3)
666	78924	78924_62524200	13	chr13	-	chr13-62524013|62524014	4930432G07	Cdc14b: CDC14 cell division cycle 14 homolog B (S. cerevisiae)(Cdc14B1, CDC14B3)
666	78924	78924_62626017	6	chr13	-	chr13-62625195|62625214	BF142881	Cdc14b: CDC14 cell division cycle 14 homolog B (S. cerevisiae)(Cdc14B1, CDC14B3)
666	78924	78924_62543945	2	chr13	-	chr13-62542890|62542906	A930007N02	Cdc14b: CDC14 cell division cycle 14 homolog B (S. cerevisiae)(Cdc14B1, CDC14B3)
667	91296	91296_48075795	83	chr13	-	chr13-48073821|48073845	CB248837	AW456874: hypothetical phosphotyrosine phosphatase
667	91296	91296_48083130	3	chr13	-	chr13-48081922|48081923	E130020P12	AW456874: hypothetical phosphotyrosine phosphatase
668	106321	106321_116620750	33	chr3	-	chr3-116618578|116618601	BX527216	Cdc14a: CDC14 cell division cycle 14 homolog A (S. cerevisiae)
668	106321	106321_116749772	24	chr3	-	chr3-116745340|116745346	9130206K09	Cdc14a: CDC14 cell division cycle 14 homolog A (S. cerevisiae)
668	106321	106321_116674085	1	chr3	-	chr3-116671415|116671415	C130043F22	Cdc14a: CDC14 cell division cycle 14 homolog A (S. cerevisiae)
669	177381	177381_93084107	332	chr7	+	chr7+93084846|93084880	W84262	Smpd1: sphingomyelin phosphodiesterase 1, acid lysosomal(acid sphingomyelinase, ASM, aSMase, A-SMase)
669	177381	177381_93082990	6	chr7	+	chr7+93083096|93083114	CF616315	Smpd1: sphingomyelin phosphodiesterase 1, acid lysosomal(acid sphingomyelinase, ASM, aSMase, A-SMase)
669	177381	177381_93081705	1	chr7	+	chr7+93083651|93083651	A230003M07	Smpd1: sphingomyelin phosphodiesterase 1, acid lysosomal(acid sphingomyelinase, ASM, aSMase, A-SMase)
670	81699	81699_131187189	41	chr4	-	chr4-131186395|131186418	BE136838	Smpdl3b: sphingomyelin phosphodiesterase, acid-like 3B(Asml3b)
671	73870	73870_57867513	96	chr10	+	chr10+57868084|57868129	CB845243	Smpdl3a: sphingomyelin phosphodiesterase, acid-like 3A(ASM3A, ASML3A)
672	176814	176814_86276656	48	chr6	-	chr6-86276378|86276441	CN457318	Dusp11: dual specificity phosphatase 11 (RNA/RNP complex 1-interacting)
672	176814	176814_86282376	5	chr6	-	chr6-86282273|86282291	A430079O16	Dusp11: dual specificity phosphatase 11 (RNA/RNP complex 1-interacting)
674	71901	71901_33731597	60	chr4	+	chr4+33732262|33732276	BF580476	Rngtt: RNA guanylyltransferase and 5'-phosphatase(mouse capping enzyme)
674	71901	71901_33732631	38	chr4	+	chr4+33733959|33733972	BU844086	Rngtt: RNA guanylyltransferase and 5'-phosphatase(mouse capping enzyme)
674	71901	71901_33556233	4	chr4	+	chr4+33557393|33557397	A630061O15	Rngtt: RNA guanylyltransferase and 5'-phosphatase(mouse capping enzyme)
674	71901	71901_33730310	3	chr4	+	chr4+33730334|33730336	AV160779	Rngtt: RNA guanylyltransferase and 5'-phosphatase(mouse capping enzyme)
674	71901	71901_33587420	1	chr4	+	chr4+33587556|33587556	A130035B01	Rngtt: RNA guanylyltransferase and 5'-phosphatase(mouse capping enzyme)
675	4475	4475_137489959	68	chr3	+	chr3+137490697|137490781	CD353415	Ppp3ca: protein phosphatase 3, catalytic subunit, alpha isoform(calcineurin A, Caln, Calna, CN, CnA, PP2B alpha 1, PP2BA alpha)
675	4475	4475_137490613	26	chr3	+	chr3+137490585|137490661	BU555280	Ppp3ca: protein phosphatase 3, catalytic subunit, alpha isoform(calcineurin A, Caln, Calna, CN, CnA, PP2B alpha 1, PP2BA alpha)
675	4475	4475_137492176	16	chr3	+	chr3+137492305|137492337	W29319	Ppp3ca: protein phosphatase 3, catalytic subunit, alpha isoform(calcineurin A, Caln, Calna, CN, CnA, PP2B alpha 1, PP2BA alpha)
676	4476	4476_16786958	29	chr14	-	chr14-16785325|16785331	CA318939	Ppp3cb: protein phosphatase 3, catalytic subunit, beta isoform(calcineurin B, Calnb, CnAbeta, PP2BA beta, protein phosphatase 3)
676	4476	4476_16794017	1	chr14	-	chr14-16793188|16793188	6720421K10	Ppp3cb: protein phosphatase 3, catalytic subunit, beta isoform(calcineurin B, Calnb, CnAbeta, PP2BA beta, protein phosphatase 3)
677	222033	222033_61994395	47	chr14	-	chr14-61993983|61994022	CB849285	Ppp3cc: protein phosphatase 3, catalytic subunit, gamma isoform(calcineurin gamma, Calnc, PP2BA gamma)
677	222033	222033_62000049	7	chr14	-	chr14-61999095|61999097	4921535M01	Ppp3cc: protein phosphatase 3, catalytic subunit, gamma isoform(calcineurin gamma, Calnc, PP2BA gamma)
677	222033	222033_62011532	4	chr14	-	chr14-62011358|62011378	AV173851	Ppp3cc: protein phosphatase 3, catalytic subunit, gamma isoform(calcineurin gamma, Calnc, PP2BA gamma)
678	81381	81381_104734738	248	chr3	+	chr3+104734984|104735054	BX518856	Ppp2cz: protein phosphatase 2a, catalytic subunit, zeta isoform
679	106650	106650_122720776	34	chr10	+	chr10+122722088|122722091	I830002I12	Ppm1h: protein phosphatase 1H (PP2C domain containing)(ARHCL1)
679	106650	106650_122700909	6	chr10	+	chr10+122702144|122702164	A430075L18	Ppm1h: protein phosphatase 1H (PP2C domain containing)(ARHCL1)
679	106650	106650_122658432	4	chr10	+	chr10+122660065|122660065	A730057L01	Ppm1h: protein phosphatase 1H (PP2C domain containing)(ARHCL1)
679	106650	106650_122701083	2	chr10	+	chr10+122702189|122702189	A430077F16	Ppm1h: protein phosphatase 1H (PP2C domain containing)(ARHCL1)
680	151715	151715_106136232	42	chr9	-	chr9-106135709|106135724	CB572430	P2ce: protein phosphatase 2C eta isoform
681	168607	168607_109876426	29	chr9	+	chr9+109877111|109877127	NM_007658	Cdc25a: cell division cycle 25 homolog A (S. cerevisiae)
681	168607	168607_109876092	5	chr9	+	chr9+109876994|109877023	BQ715550	Cdc25a: cell division cycle 25 homolog A (S. cerevisiae)
681	168607	168607_109874058	4	chr9	+	chr9+109875473|109875481	9830119L18	Cdc25a: cell division cycle 25 homolog A (S. cerevisiae)
681	168607	168607_109876424	2	chr9	+	chr9+109876511|109876517	CN531771	Cdc25a: cell division cycle 25 homolog A (S. cerevisiae)
682	82942	82942_35173223	78	chr18	-	chr18-35172809|35172832	CK382287	Cdc25c: cell division cycle 25 homolog C (S. cerevisiae)(Cdc25)
682	82942	82942_35190730	1	chr18	-	chr18-35190699|35190699	AF347115	Cdc25c: cell division cycle 25 homolog C (S. cerevisiae)(Cdc25)
683	102572	102572_130946252	173	chr2	+	chr2+130947488|130947525	CF929103	Cdc25b: cell division cycle 25 homolog B (S. cerevisiae)
684	86820	86820_109741630	33	chr7	+	chr7+109741817|109741835	CK378201	Acp1: acid phosphatase 1, soluble(<I>Acp-1, LMW-PTP</i>)
685	177567	177567_25882508	120	chr12	-	chr12-25881510|25881529	CK386182	Acp1: acid phosphatase 1, soluble(Acp-1, LMW-PTP)
685	177567	177567_25882532	34	chr12	-	chr12-25882093|25882205	W70742	Acp1: acid phosphatase 1, soluble(Acp-1, LMW-PTP)
686	76067	76067_91053152	5	chr5	-	chr5-91052614|91052630	2410190H22	Ppef2: protein phosphatase, EF hand calcium-binding domain 2
687	132214	132214_150611853	2	chrX	-	chrX-150611715|150611717	D130069D01	Ppef: protein phosphatase with EF hand calcium-binding domain(PPEF 1, PPEF-1)
688	110368	110368_101881363	8	chr13	+	chr13+101881819|101881825	4933409M01	4933425L06Rik: hypothetical 5' nucleotidase, ecto
689	100331	100331_88809385	38	chr9	+	chr9+88811297|88811322	BI332653	Nt5e: 5' nucleotidase, ecto(CD73, ecto-5'-nucleotidase, eNT, NT, Nt5)
689	100331	100331_88805593	2	chr9	+	chr9+88807071|88807075	B930026A07	Nt5e: 5' nucleotidase, ecto(CD73, ecto-5'-nucleotidase, eNT, NT, Nt5)
690	176912	176912_106758480	32	chr2	+	chr2+106759883|106759894	AA231464	2700082O15Rik: hypothetical metallophosphoesterase(239Fb)
690	176912	176912_106758479	12	chr2	+	chr2+106758962|106758989	CB057348	2700082O15Rik: hypothetical metallophosphoesterase(239Fb)
691	157696	157696_84222779	25	chr15	-	chr15-84222320|84222329	CA463326	4931407K02Rik: hypothetical metallophosphoesterase
693	119341	119341_11888556	48	chr4	-	chr4-11886127|11886140	BU612259	Pdp1: pyruvate dehydrogenase phosphatase, catalytic subunit 1
694	125629	125629_17965094	3	chr14	-	chr14-17964506|17964516	1110056B09	Gm1024: dual specificity phosphatase adjacent to DUSP13(LOC381511)
696	106030	106030_18021457	52	chr14	-	chr14-18021004|18021068	CB273459	Dusp13: dual specificity phosphatase 13(LMW-DSP6, TMDP, TS-DSP6)
697	112634	112634_166119288	8	chr1	-	chr1-166116050|166116055	D330024O22	C130085G02Rik: hypothetical dual specificity phosphatase member
698	107674	107674_109255438	3	chr8	+	chr8+109256406|109256406	C130044A18	C130044A18Rik: hypothetical PP2c member
698	107674	107674_109219924	2	chr8	+	chr8+109220649|109220655	E330004G04	C130044A18Rik: hypothetical PP2c member
698	107674	107674_109238500	2	chr8	+	chr8+109238534|109238538	C130064A13	C130044A18Rik: hypothetical PP2c member
699	221878	221878_106363189	23	chr1	+	chr1+106365268|106365305	CB590424	Plekhe1: pleckstrin homology domain containing, family E (with leucine rich repeats) member 1(mKIAA0606, SCOP)
699	221878	221878_106258143	2	chr1	+	chr1+106258558|106258558	B930085C24	Plekhe1: pleckstrin homology domain containing, family E (with leucine rich repeats) member 1(mKIAA0606, SCOP)
700	79803	79803_86833593	28	chr11	-	chr11-86828563|86828593	CF539046	Ppm1e: protein phosphatase 1E (PP2C domain containing)(CaM kinase phosphatase N, mKIAA1072, POPX1, PP2CH)
701	107828	107828_57496187	4	chr6	-	chr6-57494911|57494912	A930026L03	A930026L03Rik: hypothetical PP2c member
702	77435	77435_34947664	40	chr16	+	chr16+34950512|34950526	G370033K17	Ptplb: protein tyrosine phosphatase-like (proline instead of catalytic arginine), member b
703	74570	74570_13978012	93	chr2	-	chr2-13977836|13977872	CF751799	Ptpla: protein tyrosine phosphatase-like (proline instead of catalytic arginine), member a
703	74570	74570_13802265	1	chr2	-	chr2-13801288|13801288	D830025M12	Ptpla: protein tyrosine phosphatase-like (proline instead of catalytic arginine), member a
705	111733	111733_120788395	27	chr2	+	chr2+120789402|120789425	B830009D23	B830009D23Rik: hypothetical metallophosphoesterase
706	227193	227193_114401289	153	chr9	+	chr9+114401790|114401830	W34574	B230342F07: metallophosphoesterase internal to beta galactosidase
706	227193	227193_114370149	5	chr9	+	chr9+114370772|114370773	9330151I20	B230342F07: metallophosphoesterase internal to beta galactosidase
706	227193	227193_114391497	4	chr9	+	chr9+114392725|114392742	C130062G03	B230342F07: metallophosphoesterase internal to beta galactosidase
706	227193	227193_114402168	3	chr9	+	chr9+114402349|114402349	9430068D08	B230342F07: metallophosphoesterase internal to beta galactosidase
706	227193	227193_114330922	2	chr9	+	chr9+114333677|114333677	B230342F07	B230342F07: metallophosphoesterase internal to beta galactosidase
706	227193	227193_114365081	2	chr9	+	chr9+114367127|114367127	I1C0048K16	B230342F07: metallophosphoesterase internal to beta galactosidase
706	227193	227193_114383848	2	chr9	+	chr9+114385243|114385243	A630055M18	B230342F07: metallophosphoesterase internal to beta galactosidase
707	98106	98106_51689791	5	chr17	-	chr17-51688653|51688653	4921523A10	Rab5a: RAB5A, member RAS oncogene family
708	112098	112098_61081524	109	chr10	-	chr10-61079941|61079950	BI697681	Pald: paladin(mKIAA1274, paladin)
708	112098	112098_61109120	2	chr10	-	chr10-61108973|61108981	CA328145	Pald: paladin(mKIAA1274, paladin)
709	76075	76075_22068792	179	chr9	-	chr9-22068255|22068296	CF927080	Acp5: acid phosphatase 5, tartrate resistant(TRAP)
709	76075	76075_22069550	1	chr9	-	chr9-22069367|22069367	S70805	Acp5: acid phosphatase 5, tartrate resistant(TRAP)
710	222159	222159_90805378	51	chr2	-	chr2-90805045|90805058	CB522976	2810004N20Rik: hypothetical dual specificity phosphatase member
711	101304	101304_119876736	163	chr5	+	chr5+119876745|119877065	CN836245	Vps29: vacuolar protein sorting 29 (S. pombe)(PEP11)
713	157737	157737_14669577	71	chr9	+	chr9+14669923|14669938	CK381916	Mre11a: meiotic recombination 11 homolog A (S. cerevisiae)
713	157737	157737_14655386	2	chr9	+	chr9+14655415|14655421	A530094H17	Mre11a: meiotic recombination 11 homolog A (S. cerevisiae)
714	107023	107023_66650993	47	chr11	-	chr11-66650575|66650612	AA815511	2310004I24Rik: hypothetical metallophosphoesterase
716	74186	74186_80488045	148	chr15	+	chr15+80489668|80489675	2310012M03	Map3k7ip1: mitogen-activated protein kinase kinase kinase 7 interacting protein 1(beta activated kinase-1 binding protein-1, Tab1, Tak1-binding protein 1)
717	108126	108126_119834744	30	chr5	+	chr5+119837819|119837873	CA978646	9130017A15Rik: T-cell activation protein phosphatase 2C
718	173352	173352_11553096	132	chr16	-	chr16-11551195|11551264	CA450975	C530044N13Rik: hypothetical metallophosphoesterase
718	173352	173352_11630003	9	chr16	-	chr16-11628481|11628486	6330535H13	C530044N13Rik: hypothetical metallophosphoesterase
718	173352	173352_11575295	1	chr16	-	chr16-11573948|11573948	A630002C06	C530044N13Rik: hypothetical metallophosphoesterase
719	112339	112339_17576449	5	chr7	-	chr7-17576079|17576081	C330005M16	C330005M16Rik: hypothetical metallophosphoesterase
720	111708	111708_67751122	10	chr18	-	chr18-67750768|67750779	F630013G06	Mppe1: metallophosphoesterase 1
720	111708	111708_67754242	9	chr18	-	chr18-67753075|67753076	F930117L23	Mppe1: metallophosphoesterase 1
721	19285	19285_113797774	51	chr6	+	chr6+113798366|113798377	BX521722	1110061O04Rik: hypothetical dual specificity phosphatase member
721	19285	19285_113787693	1	chr6	+	chr6+113787965|113787965	4931410B12	1110061O04Rik: hypothetical dual specificity phosphatase member
722	75381	75381_3319064	31	chr13	-	chr13-3318432|3318440	CF534811	BC016423: hypothetical serine threonine phosphatase
724	75968	75968_39432792	39	chr14	+	chr14+39432898|39432917	CB057437	Cdkn3: cyclin-dependent kinase inhibitor 3(KAP)
724	75968	75968_39428567	3	chr14	+	chr14+39430240|39430242	8030497G14	Cdkn3: cyclin-dependent kinase inhibitor 3(KAP)
727	81985	81985_32582572	337	chr8	+	chr8+32583238|32583259	BQ961000	Ppp2cb: Serine/threonine protein phosphatase 2A, catalytic subunit, beta isoform (EC 3.1.3.16) (PP2A-beta)
727	81985	81985_32582576	187	chr8	+	chr8+32582581|32582800	CO428269	Ppp2cb: Serine/threonine protein phosphatase 2A, catalytic subunit, beta isoform (EC 3.1.3.16) (PP2A-beta)
727	81985	81985_32582872	36	chr8	+	chr8+32583112|32583217	BU847467	Ppp2cb: Serine/threonine protein phosphatase 2A, catalytic subunit, beta isoform (EC 3.1.3.16) (PP2A-beta)
729	73237	73237_126541979	37	chr2	-	chr2-126540586|126540631	CF584465	Trpm7: transient receptor potential cation channel, subfamily M, member 7(CHAK, CHAK1, Ltpr7, TRP-PLIK)
729	73237	73237_126578313	12	chr2	-	chr2-126578291|126578298	BE914628	Trpm7: transient receptor potential cation channel, subfamily M, member 7(CHAK, CHAK1, Ltpr7, TRP-PLIK)
729	73237	73237_126565967	8	chr2	-	chr2-126565802|126565825	CN536276	Trpm7: transient receptor potential cation channel, subfamily M, member 7(CHAK, CHAK1, Ltpr7, TRP-PLIK)
729	73237	73237_126580360	7	chr2	-	chr2-126579849|126579884	CA464889	Trpm7: transient receptor potential cation channel, subfamily M, member 7(CHAK, CHAK1, Ltpr7, TRP-PLIK)
729	73237	73237_126541340	5	chr2	-	chr2-126541316|126541343	BI739883	Trpm7: transient receptor potential cation channel, subfamily M, member 7(CHAK, CHAK1, Ltpr7, TRP-PLIK)
729	73237	73237_126592002	4	chr2	-	chr2-126591894|126591897	4833414K03	Trpm7: transient receptor potential cation channel, subfamily M, member 7(CHAK, CHAK1, Ltpr7, TRP-PLIK)
729	73237	73237_126599135	3	chr2	-	chr2-126598920|126598920	BG080898	Trpm7: transient receptor potential cation channel, subfamily M, member 7(CHAK, CHAK1, Ltpr7, TRP-PLIK)
729	73237	73237_126562431	2	chr2	-	chr2-126562028|126562028	C030009C17	Trpm7: transient receptor potential cation channel, subfamily M, member 7(CHAK, CHAK1, Ltpr7, TRP-PLIK)
730	84229	84229_18171031	3	chr19	+	chr19+18171537|18171537	NM_153417	Trpm6: transient receptor potential cation channel, subfamily M, member 6
730	84229	84229_18102356	2	chr19	+	chr19+18103448|18103448	B430202L17	Trpm6: transient receptor potential cation channel, subfamily M, member 6
730	84229	84229_18145225	2	chr19	+	chr19+18145245|18145247	CA551154	Trpm6: transient receptor potential cation channel, subfamily M, member 6
731	226720	226720_165554824	27	chr2	-	chr2-165553215|165553234	BG286175	TP53 regulating kinase: TP53 regulating kinase(Trp53rk)
732	105154	105154_26948096	69	chr12	-	chr12-26946047|26946096	CF751657	Prkar2b: protein kinase, cAMP dependent regulatory, type II beta(Pkarb2, RII(beta))
732	105154	105154_26946295	11	chr12	-	chr12-26946236|26946278	BQ747908	Prkar2b: protein kinase, cAMP dependent regulatory, type II beta(Pkarb2, RII(beta))
732	105154	105154_26951538	3	chr12	-	chr12-26951494|26951496	AV114385	Prkar2b: protein kinase, cAMP dependent regulatory, type II beta(Pkarb2, RII(beta))
733	109745	109745_4998737	32	chr15	+	chr15+5001567|5001583	CB599634	Prkaa1: protein kinase, AMP-activated, alpha 1 catalytic subunit
735	126784	126784_69980674	2	chr2	+	chr2+69983096|69983096	D130083J23	Myo3b: Myosin 3b
735	126784	126784_70121211	2	chr2	+	chr2+70121900|70121902	BC034907	Myo3b: Myosin 3b
736	222045	222045_89535841	35	chr15	-	chr15-89534507|89534523	BQ938157	Mapk11: mitogen-activated protein kinase 11(p38-2, P38b, p38beta, p38beta2, Prkm11, Sapk2, Sapk2b)
737	106499	106499_128205989	2	chr3	-	chr3-128205745|128205745	A530099G12	Lak: lymphocyte alpha-kinase(LAK)
737	106499	106499_128166277	1	chr3	-	chr3-128165849|128165849	8430410J10	Lak: lymphocyte alpha-kinase(LAK)
738	109801	109801_65804877	2	chr18	-	chr18-65804632|65804632	4832401N10	Hak: heart alpha-kinase(Hak)
738	109801	109801_65796078	1	chr18	-	chr18-65795322|65795322	AY044451	Hak: heart alpha-kinase(Hak)
739	85364	85364_26913279	6	chr2	+	chr2+26913505|26913517	NM_198628	Gm711: hypothetical tyrosine protein kinase(LOC279029)
741	83316	83316_59907438	4	chr16	-	chr16-59906789|59906795	6430545P08	Epha6: Eph receptor A6(Ehk2, Hek12, m-ehk2)
741	83316	83316_60681168	4	chr16	-	chr16-60680046|60680046	G630065L16	Epha6: Eph receptor A6(Ehk2, Hek12, m-ehk2)
741	83316	83316_60013662	2	chr16	-	chr16-60013382|60013386	4933405C12	Epha6: Eph receptor A6(Ehk2, Hek12, m-ehk2)
749	80745	80745_108198680	112	chr7	+	chr7+108199360|108199411	BX514436	Eef2k: eukaryotic elongation factor-2 kinase(eEF-2K)
749	80745	80745_108195659	2	chr7	+	chr7+108195770|108195770	7420447J23	Eef2k: eukaryotic elongation factor-2 kinase(eEF-2K)
751	83849	83849_68193607	10	chr7	+	chr7+68193676|68193697	D330016D04	AW319487: Myocyte induction differentiation originator(MAK, Midori)
753	112721	112721_21390694	2	chr11	-	chr11-21390300|21390300	4932414J04	4932414J04Rik: hypothetical protein kinase
755	104256	104256_39515274	43	chr6	+	chr6+39515634|39515692	CD773481	Adck2: aarF domain containing kinase 2
756	84477	84477_16216373	95	chr7	+	chr7+16217720|16217769	CB522828	Adck4: aarF domain containing kinase 4
756	84477	84477_16192726	50	chr7	+	chr7+16193445|16193453	BQ892709	Adck4: aarF domain containing kinase 4
756	84477	84477_16186039	4	chr7	+	chr7+16186091|16186116	CF748202	Adck4: aarF domain containing kinase 4
756	84477	84477_16178517	2	chr7	+	chr7+16178589|16178589	CB205091	Adck4: aarF domain containing kinase 4
757	112286	112286_76921866	51	chr15	+	chr15+76922125|76922163	CF897713	Adck5: aarF domain containing kinase 5
758	226780	226780_118552622	4	chr10	-	chr10-118551036|118551036	F630307H14	Dyrk2: dual-specificity tyrosine-(Y)-phosphorylation regulated kinase 2
759	106383	106383_22838975	376	chr5	-	chr5-22838751|22838762	CF582412	Fastk: Fas-activated serine/threonine kinase
759	106383	106383_22837632	12	chr5	-	chr5-22836147|22836155	G930041J12	Fastk: Fas-activated serine/threonine kinase
760	4501	4501_15615883	14	chr16	+	chr16+15616322|15616349	E430034G14	Prkdc: protein kinase, DNA activated, catalytic polypeptide(DNAPDcs, DNAPK, DNA-PK, DNA-PKcs, DNPK1, HYRC1, scid, severe combined immunodeficiency, slip, XRCC7)
760	4501	4501_15459065	2	chr16	+	chr16+15459677|15459677	D330049F08	Prkdc: protein kinase, DNA activated, catalytic polypeptide(DNAPDcs, DNAPK, DNA-PK, DNA-PKcs, DNPK1, HYRC1, scid, severe combined immunodeficiency, slip, XRCC7)
761	72263	72263_33319659	31	chr17	-	chr17-33319328|33319332	CB204920	Stk19: serine/threonine kinase 19(G11, RP1)
762	77019	77019_16045533	73	chr17	+	chr17+16046014|16046049	C330015F08	Riok2: RIO kinase 2 (yeast)
762	77019	77019_14549108	4	chr17	+	chr17+14549289|14549296	A630071A04	Riok2: RIO kinase 2 (yeast)
762	77019	77019_14587234	4	chr17	+	chr17+14587617|14587620	AI326723	Riok2: RIO kinase 2 (yeast)
762	77019	77019_14550239	3	chr17	+	chr17+14550299|14550327	CN536918	Riok2: RIO kinase 2 (yeast)
762	77019	77019_14572177	3	chr17	+	chr17+14572603|14572605	4930428D05	Riok2: RIO kinase 2 (yeast)
762	77019	77019_16039142	3	chr17	+	chr17+16040581|16040585	C130072C02	Riok2: RIO kinase 2 (yeast)
762	77019	77019_14569578	2	chr17	+	chr17+14570244|14570244	C530025C07	Riok2: RIO kinase 2 (yeast)
762	77019	77019_14548003	1	chr17	+	chr17+14548011|14548011	C330007M07	Riok2: RIO kinase 2 (yeast)
762	77019	77019_14566627	1	chr17	+	chr17+14566686|14566686	B630008O14	Riok2: RIO kinase 2 (yeast)
763	101597	101597_12520979	55	chr18	+	chr18+12522455|12522471	BU847579	Riok3: RIO kinase 3 (yeast)(D18Ertd331e, Sudd)
763	101597	101597_12520976	37	chr18	+	chr18+12521213|12521264	CN539884	Riok3: RIO kinase 3 (yeast)(D18Ertd331e, Sudd)
764	83287	83287_53596290	4	chr9	-	chr9-53595727|53595746	BI106189	Atm: ataxia telangiectasia mutated homolog (human)
764	83287	83287_53678647	1	chr9	-	chr9-53678208|53678208	B020030J01	Atm: ataxia telangiectasia mutated homolog (human)
765	119790	119790_95719269	6	chr9	+	chr9+95719288|95719293	F630011H12	Atr: ataxia telangiectasia and rad3 related
765	119790	119790_95800536	6	chr9	+	chr9+95800723|95800747	CF741873	Atr: ataxia telangiectasia and rad3 related
765	119790	119790_95716881	4	chr9	+	chr9+95717497|95717499	6.82045e+19	Atr: ataxia telangiectasia and rad3 related
765	119790	119790_95759872	4	chr9	+	chr9+95759989|95760009	CN683583	Atr: ataxia telangiectasia and rad3 related
765	119790	119790_95712170	3	chr9	+	chr9+95712918|95712925	F830007K11	Atr: ataxia telangiectasia and rad3 related
765	119790	119790_95732503	3	chr9	+	chr9+95732547|95732547	F630222G01	Atr: ataxia telangiectasia and rad3 related
765	119790	119790_95740150	3	chr9	+	chr9+95740200|95740206	BU704231	Atr: ataxia telangiectasia and rad3 related
765	119790	119790_95765823	3	chr9	+	chr9+95768524|95768524	6820427A10	Atr: ataxia telangiectasia and rad3 related
765	119790	119790_95714364	2	chr9	+	chr9+95715645|95715645	9830160K09	Atr: ataxia telangiectasia and rad3 related
765	119790	119790_95723738	2	chr9	+	chr9+95723777|95723777	B130018K17	Atr: ataxia telangiectasia and rad3 related
765	119790	119790_95753056	2	chr9	+	chr9+95753429|95753431	D330020L22	Atr: ataxia telangiectasia and rad3 related
765	119790	119790_95720821	1	chr9	+	chr9+95721046|95721046	B020023O22	Atr: ataxia telangiectasia and rad3 related
765	119790	119790_95791982	1	chr9	+	chr9+95792113|95792113	E030020J17	Atr: ataxia telangiectasia and rad3 related
767	5650	5650_37894741	65	chr6	+	chr6+37895510|37895536	CD766341	Trim24: tripartite motif protein 24(TIF1, Tif1a)
767	5650	5650_37895161	13	chr6	+	chr6+37895162|37895175	BM945528	Trim24: tripartite motif protein 24(TIF1, Tif1a)
767	5650	5650_37800714	2	chr6	-	chr6-37800345|37800345	BC052541	Trim24: tripartite motif protein 24(TIF1, Tif1a)
767	5650	5650_37848614	2	chr6	+	chr6+37850740|37850745	B430201A09	Trim24: tripartite motif protein 24(TIF1, Tif1a)
767	5650	5650_37874761	2	chr6	+	chr6+37876033|37876039	D430004I05	Trim24: tripartite motif protein 24(TIF1, Tif1a)
768	157857	157857_30799367	31	chr17	-	chr17-30797818|30797844	BQ747776	Brd4: bromodomain containing 4
768	157857	157857_30815273	22	chr17	-	chr17-30815158|30815196	W53638	Brd4: bromodomain containing 4
768	157857	157857_30816387	8	chr17	-	chr17-30816178|30816203	BF729836	Brd4: bromodomain containing 4
768	157857	157857_30808540	2	chr17	-	chr17-30808216|30808216	NM_198094	Brd4: bromodomain containing 4
768	157857	157857_30812824	2	chr17	-	chr17-30812714|30812732	BF449421	Brd4: bromodomain containing 4
768	157857	157857_30815225	1	chr17	-	chr17-30815107|30815107	BC013666	Brd4: bromodomain containing 4
769	79236	79236_104792047	12	chr5	+	chr5+104792705|104792717	CN839174	Fsrg3: female sterile homeotic-related gene 3(Brd6, Fsrg3)
769	79236	79236_104827758	9	chr5	+	chr5+104829358|104829359	7420412D09	Fsrg3: female sterile homeotic-related gene 3(Brd6, Fsrg3)
770	99836	99836_27408602	56	chr2	-	chr2-27407826|27407883	W48225	Brd3: bromodomain containing 3(Fsrg2, ORFX, RINGL3)
770	99836	99836_27413096	43	chr2	-	chr2-27412988|27413046	CK638092	Brd3: bromodomain containing 3(Fsrg2, ORFX, RINGL3)
770	99836	99836_27406631	36	chr2	-	chr2-27405598|27405622	G630094J01	Brd3: bromodomain containing 3(Fsrg2, ORFX, RINGL3)
770	99836	99836_27407637	8	chr2	-	chr2-27407611|27407653	CB575862	Brd3: bromodomain containing 3(Fsrg2, ORFX, RINGL3)
770	99836	99836_27424215	2	chr2	-	chr2-27423910|27423914	CF106252	Brd3: bromodomain containing 3(Fsrg2, ORFX, RINGL3)
770	99836	99836_27412855	1	chr2	+	chr2+27412935|27412935	D330016E18	Brd3: bromodomain containing 3(Fsrg2, ORFX, RINGL3)
771	152975	152975_75017451	19	chr10	+	chr10+75017877|75017902	BU705784	Bcr1: breakpoint cluster region 1(mKIAA3017)
772	76341	76341_146442787	124	chr4	+	chr4+146443559|146443625	CK794886	Frap1: FK506 binding protein 12-rapamycin associated protein 1(FKBP-rapamycin-associated protein FRAP, flat, FRAP2, MTOR, mTOR, RAFT1, RAPT1)
772	76341	76341_146340494	9	chr4	+	chr4+146340908|146340915	BX515152	Frap1: FK506 binding protein 12-rapamycin associated protein 1(FKBP-rapamycin-associated protein FRAP, flat, FRAP2, MTOR, mTOR, RAFT1, RAPT1)
772	76341	76341_146357856	2	chr4	+	chr4+146358106|146358106	CB518342	Frap1: FK506 binding protein 12-rapamycin associated protein 1(FKBP-rapamycin-associated protein FRAP, flat, FRAP2, MTOR, mTOR, RAFT1, RAPT1)
772	76341	76341_146377277	2	chr4	+	chr4+146377329|146377335	AV120699	Frap1: FK506 binding protein 12-rapamycin associated protein 1(FKBP-rapamycin-associated protein FRAP, flat, FRAP2, MTOR, mTOR, RAFT1, RAPT1)
772	76341	76341_146435733	2	chr4	+	chr4+146435741|146435744	E330020J06	Frap1: FK506 binding protein 12-rapamycin associated protein 1(FKBP-rapamycin-associated protein FRAP, flat, FRAP2, MTOR, mTOR, RAFT1, RAPT1)
772	76341	76341_146360907	1	chr4	+	chr4+146361028|146361028	F830216D04	Frap1: FK506 binding protein 12-rapamycin associated protein 1(FKBP-rapamycin-associated protein FRAP, flat, FRAP2, MTOR, mTOR, RAFT1, RAPT1)
773	72920	72920_113842572	74	chr5	-	chr5-113841539|113841586	CB595830	H11: H11 protein kinase(Cryac, D5Ucla4, E2IG1, H11, HSP20-like, HSP22)
774	133425	133425_103283846	31	chr3	+	chr3+103285665|103285711	CF804363	Trim33: tripartite motif protein 33(mKIAA1113, Tif1g)
775	177376	177376_142327118	47	chr5	+	chr5+142328165|142328222	CB523025	Trrap: transformation/transcription domain-associated protein
775	177376	177376_142327515	11	chr5	+	chr5+142328026|142328074	CB247823	Trrap: transformation/transcription domain-associated protein
775	177376	177376_142255829	2	chr5	+	chr5+142256072|142256076	E330036C13	Trrap: transformation/transcription domain-associated protein
775	177376	177376_142281222	2	chr5	+	chr5+142282120|142282120	D230018A18	Trrap: transformation/transcription domain-associated protein
775	177376	177376_142302628	1	chr5	+	chr5+142302978|142302978	BC050105	Trrap: transformation/transcription domain-associated protein
776	71894	71894_93002888	12	chrX	+	chrX+93004582|93004606	CN525934	TAF1: TAF1 RNA polymerase II, TATA box binding protein (TBP)-associated factor, 250kDa
776	71894	71894_92966393	9	chrX	+	chrX+92966510|92966544	CK634323	TAF1: TAF1 RNA polymerase II, TATA box binding protein (TBP)-associated factor, 250kDa
776	71894	71894_92946630	4	chrX	+	chrX+92946841|92946848	F420005A04	TAF1: TAF1 RNA polymerase II, TATA box binding protein (TBP)-associated factor, 250kDa
776	71894	71894_92946043	3	chrX	+	chrX+92946108|92946122	CO045245	TAF1: TAF1 RNA polymerase II, TATA box binding protein (TBP)-associated factor, 250kDa
776	71894	71894_92973374	2	chrX	+	chrX+92973552|92973552	AF081117	TAF1: TAF1 RNA polymerase II, TATA box binding protein (TBP)-associated factor, 250kDa
776	71894	71894_92967107	1	chrX	+	chrX+92967162|92967162	AF022178	TAF1: TAF1 RNA polymerase II, TATA box binding protein (TBP)-associated factor, 250kDa
777	105511	105511_105475453	8	chr7	-	chr7-105475344|105475358	A530095I04	SMG1: PI-3-kinase-related kinase SMG-1
777	105511	105511_105460689	3	chr7	-	chr7-105460537|105460538	D330029K20	SMG1: PI-3-kinase-related kinase SMG-1
777	105511	105511_105487460	3	chr7	-	chr7-105487331|105487331	CN717359	SMG1: PI-3-kinase-related kinase SMG-1
777	105511	105511_105477858	2	chr7	-	chr7-105477712|105477712	B130047E23	SMG1: PI-3-kinase-related kinase SMG-1
777	105511	105511_105494734	2	chr7	-	chr7-105492565|105492565	C430003H13	SMG1: PI-3-kinase-related kinase SMG-1
778	110746	110746_32610906	194	chr17	-	chr17-32610218|32610266	CK137369	Brd2: bromodomain containing 2(D17H6S113E, Frg-1, Fsrg1, NAT, Ring3, Rnf3)
778	110746	110746_32612030	72	chr17	-	chr17-32611945|32612006	CO426883	Brd2: bromodomain containing 2(D17H6S113E, Frg-1, Fsrg1, NAT, Ring3, Rnf3)
778	110746	110746_32612375	32	chr17	-	chr17-32612179|32612339	CN456613	Brd2: bromodomain containing 2(D17H6S113E, Frg-1, Fsrg1, NAT, Ring3, Rnf3)
779	73509	73509_5210882	39	chr6	-	chr6-5208639|5208675	AA636884	Pdk4: pyruvate dehydrogenase kinase, isoenzyme 4
780	103690	103690_85316783	89	chrX	-	chrX-85316129|85316161	CA751989	Pdk3: pyruvate dehydrogenase kinase, isoenzyme 3
781	73934	73934_94698445	61	chr11	-	chr11-94697381|94697398	CD644907	Pdk2: pyruvate dehydrogenase kinase, isoenzyme 2
782	103695	103695_71794150	132	chr2	+	chr2+71796080|71796200	CA886074	Pdk2: pyruvate dehydrogenase kinase, isoenzyme 1
782	103695	103695_71778009	16	chr2	+	chr2+71779790|71779794	B230368J03	Pdk2: pyruvate dehydrogenase kinase, isoenzyme 1
782	103695	103695_71780148	2	chr2	+	chr2+71780476|71780478	D530020C15	Pdk2: pyruvate dehydrogenase kinase, isoenzyme 1
783	109390	109390_115379327	223	chr7	+	chr7+115379719|115379818	BQ965104	Bckdk: branched chain ketoacid dehydrogenase kinase(BCKD-kinase)
784	181948	181948_34841620	46	chr16	+	chr16+34841935|34841941	6820449L08	Clk2: CDC-like kinase 2
784	181948	181948_34813166	3	chr16	+	chr16+34813197|34813197	AV082002	Clk2: CDC-like kinase 2
784	181948	181948_34795114	2	chr16	+	chr16+34795480|34795480	A930019C19	Clk2: CDC-like kinase 2
786	132088	132088_151293750	3	chr2	+	chr2+151294959|151294963	I0C0018M10	I0C0018M10: Hypothetical protein kinase
786	132088	132088_151397979	1	chr2	+	chr2+151398314|151398314	BC021645	I0C0018M10: Hypothetical protein kinase
787	157825	157825_48533880	26	chr13	-	chr13-48533677|48533688	CB588162	X83337: WNK2 related kinase
787	157825	157825_48536578	13	chr13	-	chr13-48534981|48534995	CF746043	X83337: WNK2 related kinase
788	108673	108673_84211856	196	chr15	+	chr15+84214066|84214102	CB524618	D15Bwg0669e: Hypothetical metallophosphoesterase
789	98678	98678_43447318	51	chr19	-	chr19-43446674|43446696	CF584179	Cwf19l1: CWF19-like 1, cell cycle control (S. pombe)
789	98678	98678_43461550	4	chr19	-	chr19-43461466|43461488	CB056883	Cwf19l1: CWF19-like 1, cell cycle control (S. pombe)
789	98678	98678_43458618	2	chr19	-	chr19-43458583|43458602	BF681815	Cwf19l1: CWF19-like 1, cell cycle control (S. pombe)
790	222049	222049_89681392	69	chr15	-	chr15-89680944|89680978	CN459908	Sbf1: SET binding factor 1
791	79036	79036_51329541	18	chr7	+	chr7+51332510|51332515	BF143395	BB128963: myotubularin related
791	79036	79036_51292648	3	chr7	+	chr7+51295280|51295280	E430024E16	BB128963: myotubularin related
792	84151	84151_105243741	262	chr8	+	chr8+105245843|105245899	BG966160	Pskh1: Serine/threonine-protein kinase H1 (EC 2.7.1.37) (PSK-H1) homolog
793	82187	82187_102593389	84	chr15	+	chr15+102593792|102593934	W10598	Tenc1: tensin like C1 domain-containing phosphatase
793	82187	82187_102589960	3	chr15	+	chr15+102589968|102589988	CD552412	Tenc1: tensin like C1 domain-containing phosphatase
793	82187	82187_102590198	3	chr15	+	chr15+102590221|102590239	F930016G16	Tenc1: tensin like C1 domain-containing phosphatase
794	222039	222039_12180182	73	chr15	+	chr15+12182633|12182676	CF735267	Pip3ap: phosphatidylinositol-3-phosphatase associated protein
795	108933	108933_96165869	68	chr3	+	chr3+96166493|96166501	4022440B10	BC051083: hypothetical myotubularin related protein
797	128227	128227_11083788	11	chr7	-	chr7-11082446|11082459	B020005H17	Gm1445: hypothetical serine/threonine kinase
450	105123	105123_132088059	3	chrX	-	chrX-131996417|131996417	A930002I06	Gucy2f: guanylate cyclase 2f
451	129544	129544_85703612	1	chr7	+	chr7+85703906|85703906	1700109A11	ENSMUSG00000030758: hypothetical guanylate cyclase
452	181945	181945_68849201	1	chr11	-	chr11-68835591|68835591	NM_008192	Gucy2e: guanylate cyclase 2e
452	181945	181945_68849563	3	chr11	-	chr11-68839189|68839193	BC057954	Gucy2e: guanylate cyclase 2e
453	82891	82891_90888476	22	chr3	-	chr3-90879737|90879739	6430541B17	Npr1: natriuretic peptide receptor 1
453	82891	82891_90894897	3	chr3	-	chr3-90880241|90880268	L31932	Npr1: natriuretic peptide receptor 1
453	82891	82891_90895493	22	chr3	-	chr3-90879737|90879739	J05504	Npr1: natriuretic peptide receptor 1
454	176865	176865_54581607	3	chr19	-	chr19-54572203|54572205	2410077I05	Gucy2g: guanylate cyclase 2g
454	176865	176865_54591114	3	chr19	-	chr19-54571768|54571771	C630013E16	Gucy2g: guanylate cyclase 2g
455	82449	82449_42878618	1	chr4	+	chr4+42878634|42878634	AF041211	Npr2: natriuretic peptide receptor 2
455	82449	82449_42896006	14	chr4	+	chr4+42896302|42896337	BC023420	Npr2: natriuretic peptide receptor 2
457	112007	112007_136778193	1	chr6	-	chr6-136771850|136771850	U49723	Gucy2c: guanylate cyclase 2c
457	112007	112007_136825221	5	chr6	-	chr6-136771231|136771236	BC034064	Gucy2c: guanylate cyclase 2c
457	112007	112007_136855938	5	chr6	-	chr6-136771231|136771236	9130002N05	Gucy2c: guanylate cyclase 2c
799	73539	73539_14338365	1	chr1	-	chr1-14333478|14333478	AJ007995	Eya1: eyes absent 1 homolog (Drosophila)
799	73539	73539_14407003	4	chr1	-	chr1-14323459|14323474	7420420K03	Eya1: eyes absent 1 homolog (Drosophila)
799	73539	73539_14459064	2	chr1	-	chr1-14324445|14324445	U61110	Eya1: eyes absent 1 homolog (Drosophila)
799	73539	73539_14464545	3	chr1	-	chr1-14455696|14455698	B130065E07	Eya1: eyes absent 1 homolog (Drosophila)
799	73539	73539_14464613	4	chr1	-	chr1-14323459|14323474	A630089M06	Eya1: eyes absent 1 homolog (Drosophila)
799	73539	73539_14464694	13	chr1	-	chr1-14322756|14322761	A630093L12	Eya1: eyes absent 1 homolog (Drosophila)
800	222140	222140_165834147	23	chr2	+	chr2+165834738|165834744	U61111	Eya2: eyes absent 2 homolog (Drosophila)
801	151689	151689_131148177	6	chr4	+	chr4+131150171|131150174	D430022A18	Eya3: eyes absent 3 homolog (Drosophila)
801	151689	151689_131172642	1	chr4	+	chr4+131172694|131172694	AJ007996	Eya3: eyes absent 3 homolog (Drosophila)
801	151689	151689_131174709	53	chr4	+	chr4+131178177|131178195	C630024C05	Eya3: eyes absent 3 homolog (Drosophila)
802	106808	106808_22881126	1	chr10	-	chr10-22874526|22874526	AJ007997	Eya4: eyes absent 4 homolog (Drosophila)
802	106808	106808_22934889	1	chr10	-	chr10-22934516|22934516	1700097D02	Eya4: eyes absent 4 homolog (Drosophila)
802	106808	106808_23114281	14	chr10	-	chr10-22868675|22868685	A630025J22	Eya4: eyes absent 4 homolog (Drosophila)
802	106808	106808_23115296	14	chr10	-	chr10-22870570|22870576	Y17115	Eya4: eyes absent 4 homolog (Drosophila)
803	131848	131848_115001936	2	chr5	+	chr5+115002911|115002917	9630059B11	Ksr2: kinase suppressor of ras 2
804	265	265_81796393	199	chr17	+	chr17+81797260|81797274	5730519I16	AW548124: kinase-like
804	265	265_81797145	199	chr17	+	chr17+81797260|81797274	BC022157	AW548124: kinase-like
805	134290	134290_33207682	4	chr7	+	chr7+33208171|33208180	BC057032	Lmtk3: lemur tyrosine kinase 3
