# Supplementary material for: Genome-wide review of transcriptional complexity in mouse protein kinases and phosphatases
Source: Genome Biol. 2006 Jan 26;7(1):R5. doi: 10.1186/gb-2006-7-1-r5 (PMC1431701; doi:10.1186/gb-2006-7-1-r5)
Supplement: Additional data file 4 — A zip file containing four Excel files (5' exon, 3' exon, TSS and TTS clusters). [file gb-2006-7-1-r5-S4.zip › END_SUPPORT/5'EC311005.xls]

## Sheet: Sheet1
PREGID	frameworkID	5'EC	5'EC count	chromosome	strand	representative_TSSID	representative_nuc_acc	Gene description
1	170746	170746_9867478	155	chr1	+	T01F00969047_T01F0096907A_chr1+9867342|9867441	A330005P07	Sgk3: serum/glucocorticoid regulated kinase 3(Cisk, cytokine-independent survival kinase)
1	170746	170746_9867481	155	chr1	+	T01F00969047_T01F0096907A_chr1+9867342|9867441	I830037L04	Sgk3: serum/glucocorticoid regulated kinase 3(Cisk, cytokine-independent survival kinase)
1	170746	170746_9918285	51	chr1	+	T01F009756E9_chr1+9918172|9918240	5031426D23	Sgk3: serum/glucocorticoid regulated kinase 3(Cisk, cytokine-independent survival kinase)
1	170746	170746_9918448	5	chr1	+	T01F0097574A_chr1+9918297|9918298	F830021P16	Sgk3: serum/glucocorticoid regulated kinase 3(Cisk, cytokine-independent survival kinase)
1	170746	170746_9937576	3	chr1	+	chr1+9937520|9937559	BC018363	Sgk3: serum/glucocorticoid regulated kinase 3(Cisk, cytokine-independent survival kinase)
1	170746	170746_9952610	2	chr1	+	T01F0097DD41_chr1+9952577|9952577	C920004G11	Sgk3: serum/glucocorticoid regulated kinase 3(Cisk, cytokine-independent survival kinase)
1	170746	170746_9959706	2	chr1	+	T01F0097F3D3_chr1+9958355|9958355	5832447I09	Sgk3: serum/glucocorticoid regulated kinase 3(Cisk, cytokine-independent survival kinase)
1	170746	170746_9958135	1	chr1	+	T01F0097F2B7	K6B30063M15T3	Sgk3: serum/glucocorticoid regulated kinase 3(Cisk, cytokine-independent survival kinase)
2	72558	72558_163050944	51	chr2	+	T02F09B7F57F_chr2+163050830|163050851	9130219F08	Sgk2: serum/glucocorticoid regulated kinase 2
2	72558	72558_163051545	51	chr2	+	T02F09B7F57F_chr2+163050830|163050851	C730001F16	Sgk2: serum/glucocorticoid regulated kinase 2
2	72558	72558_163056349	2	chr2	+	chr2+163056299|163056299	BC026549	Sgk2: serum/glucocorticoid regulated kinase 2
3	109340	109340_21718688	2875	chr10	+	T10F014B65EE_T10F014B6612_chr10+21718529|21718592	E030009M09	Sgk: serum/glucocorticoid regulated kinase(Sgk1)
3	109340	109340_21718044	623	chr10	+	T10F014B6373_chr10+21717814|21717814	3632410E02	Sgk: serum/glucocorticoid regulated kinase(Sgk1)
3	109340	109340_21603489	32	chr10	+	T10F0149A30A	K2B30055J09T3	Sgk: serum/glucocorticoid regulated kinase(Sgk1)
3	109340	109340_21720965	10	chr10	+	T10F014B6F38_T10F014B6F67_chr10+21720901|21720940	BC002222	Sgk: serum/glucocorticoid regulated kinase(Sgk1)
4	76761	76761_95371378	89	chr12	-	T12R05AF4193_chr12-95371692|95371719	6430519H03	Rps6ka5: ribosomal protein S6 kinase, polypeptide 5(MSK1, MSPK1, RLPK)
4	76761	76761_95227871	2	chr12	-	T12R05AD101B_chr12-95227931|95227931	3110027G01	Rps6ka5: ribosomal protein S6 kinase, polypeptide 5(MSK1, MSPK1, RLPK)
4	76761	76761_95242406	2	chr12	-	T12R05AD5372_chr12-95245170|95245170	F830212J15	Rps6ka5: ribosomal protein S6 kinase, polypeptide 5(MSK1, MSPK1, RLPK)
4	76761	76761_95359353	2	chr12	-	T12R05AF12A7_chr12-95359655|95359655	4932418B07	Rps6ka5: ribosomal protein S6 kinase, polypeptide 5(MSK1, MSPK1, RLPK)
4	76761	76761_95205024	1	chr12	-	chr12-95207104|95207104	BC038372	Rps6ka5: ribosomal protein S6 kinase, polypeptide 5(MSK1, MSPK1, RLPK)
4	76761	76761_95371074	1	chr12	-	T12R05AF3F5A_chr12-95371098|95371098	B230369O03	Rps6ka5: ribosomal protein S6 kinase, polypeptide 5(MSK1, MSPK1, RLPK)
4	76761	76761_95373428	1	chr12	-	T12R05AF490E_chr12-95373582|95373582	7420416F16	Rps6ka5: ribosomal protein S6 kinase, polypeptide 5(MSK1, MSPK1, RLPK)
5	72145	72145_6553923	323	chr19	-	T19R006401AF_chr19-6554002|6554074	F730035M09	Rps6ka4: ribosomal protein S6 kinase, polypeptide 4(MSK2)
5	72145	72145_6545375	2	chr19	-	T19R0063DFF9_chr19-6545401|6545401	1110069D02	Rps6ka4: ribosomal protein S6 kinase, polypeptide 4(MSK2)
6	106565	106565_102790302	43	chrX	-	T0XR06207577_chrX-102790493|102790582	BC054113	Rps6ka6: ribosomal protein S6 kinase polypeptide 6(RSK4)
6	106565	106565_102790723	3	chrX	-	T0XR0620765F	M1B30020I11T3	Rps6ka6: ribosomal protein S6 kinase polypeptide 6(RSK4)
6	106565	106565_102727660	2	chrX	-	T0XR061F8001_chrX-102727681|102727681	4921506H01	Rps6ka6: ribosomal protein S6 kinase polypeptide 6(RSK4)
6	106565	106565_102744550	2	chrX	-	T0XR061FC213_chrX-102744595|102744595	2610524K04	Rps6ka6: ribosomal protein S6 kinase polypeptide 6(RSK4)
6	106565	106565_102858556	2	chrX	-	T0XR06217F84	PLB00169L12a	Rps6ka6: ribosomal protein S6 kinase polypeptide 6(RSK4)
6	106565	106565_102865273	2	chrX	-	T0XR06219A03	K6B30110E19T3	Rps6ka6: ribosomal protein S6 kinase polypeptide 6(RSK4)
7	222219	222219_132342196	110	chr4	-	T04R07E36269_chr4-132342342|132342441	G370051M10	Rps6ka1: ribosomal protein S6 kinase polypeptide 1(Rsk1)
7	222219	222219_132329234	29	chr4	-	T04R07E32F7F_chr4-132329291|132329357	I730025J19	Rps6ka1: ribosomal protein S6 kinase polypeptide 1(Rsk1)
7	222219	222219_132320389	13	chr4	-	chr4-132320463|132320514	AF084468	Rps6ka1: ribosomal protein S6 kinase polypeptide 1(Rsk1)
7	222219	222219_132318274	5	chr4	-	T04R07E30472_chr4-132318322|132318373	2410137E07	Rps6ka1: ribosomal protein S6 kinase polypeptide 1(Rsk1)
7	222219	222219_132319651	1	chr4	-	T04R07E309D2	ZXB00146A15A	Rps6ka1: ribosomal protein S6 kinase polypeptide 1(Rsk1)
7	222219	222219_132326513	1	chr4	-	T04R07E3261B_chr4-132326939|132326939	4930444L02	Rps6ka1: ribosomal protein S6 kinase polypeptide 1(Rsk1)
8	111039	111039_149226041	192	chrX	+	T0XF08E5010F_chrX+149225705|149225743	F630106I02	Rps6ka3: ribosomal protein S6 kinase polypeptide 3(Rsk2)
8	111039	111039_149273253	14	chrX	+	T0XF08E5BA5E	PXB00190L15a	Rps6ka3: ribosomal protein S6 kinase polypeptide 3(Rsk2)
8	111039	111039_149180417	2	chrX	+	T0XF08E44F00_chrX+149180160|149180160	9330189H06	Rps6ka3: ribosomal protein S6 kinase polypeptide 3(Rsk2)
8	111039	111039_149315282	1	chrX	+	T0XF08E65E97	G3B70046C08T3	Rps6ka3: ribosomal protein S6 kinase polypeptide 3(Rsk2)
8	111039	111039_149317027	1	chrX	+	chrX+149317002|149317002	BC038683	Rps6ka3: ribosomal protein S6 kinase polypeptide 3(Rsk2)
8	111039	111039_149332271	1	chrX	+	T0XF08E6A0CE	I0B20064F12T3	Rps6ka3: ribosomal protein S6 kinase polypeptide 3(Rsk2)
9	72449	72449_7171801	153	chr17	-	T17R006D6FF8_chr17-7172065|7172138	A830097D02	Rps6ka2: ribosomal protein S6 kinase, polypeptide 2(p90rsk, pp90rsk, Rps6ka-rs1, Rsk3)
9	72449	72449_7203614	2	chr17	-	T17R006DEBD7	L9B30089L06T3	Rps6ka2: ribosomal protein S6 kinase, polypeptide 2(p90rsk, pp90rsk, Rps6ka-rs1, Rsk3)
9	72449	72449_7090598	1	chr17	-	chr17-7090609|7090609	BC038251	Rps6ka2: ribosomal protein S6 kinase, polypeptide 2(p90rsk, pp90rsk, Rps6ka-rs1, Rsk3)
9	72449	72449_7114215	1	chr17	-	T17R006C8E58_chr17-7114328|7114328	3010084H03	Rps6ka2: ribosomal protein S6 kinase, polypeptide 2(p90rsk, pp90rsk, Rps6ka-rs1, Rsk3)
10	76346	76346_86146231	326	chr11	-	T11R05227D3C_T11R05227D83_chr11-86146379|86146441	D730014H09	Rps6kb1: ribosomal protein S6 kinase, polypeptide 1(p70/85s6k, p70s6k, S6K1)
10	76346	76346_86119248	5	chr11	-	T11R0522138A_chr11-86119280|86119305	2610318I15	Rps6kb1: ribosomal protein S6 kinase, polypeptide 1(p70/85s6k, p70s6k, S6K1)
11	160279	160279_3951638	359	chr19	-	T19R003C4C97_chr19-3951701|3951842	G430107K15	Rps6kb2: ribosomal protein S6 kinase, polypeptide 2(S6K2)
11	160279	160279_3951686	359	chr19	-	T19R003C4C97_chr19-3951701|3951842	BC005694	Rps6kb2: ribosomal protein S6 kinase, polypeptide 2(S6K2)
12	104574	104574_16529242	211	chr7	+	T07F00FC366D_T07F00FC36C9_chr7+16529019|16529153	U22445	Akt2: thymoma viral proto-oncogene 2(PKB, PKBbeta)
12	104574	104574_16543329	18	chr7	+	T07F00FC6E0E_chr7+16543250|16543252	BC026151	Akt2: thymoma viral proto-oncogene 2(PKB, PKBbeta)
12	104574	104574_16546145	15	chr7	+	chr7+16546013|16546036	BC028759	Akt2: thymoma viral proto-oncogene 2(PKB, PKBbeta)
12	104574	104574_16576559	13	chr7	+	T07F00FCEF4A_chr7+16576315|16576369	B930014H19	Akt2: thymoma viral proto-oncogene 2(PKB, PKBbeta)
12	104574	104574_16573944	4	chr7	+	T07F00FCE568_chr7+16573797|16573806	D030074P07	Akt2: thymoma viral proto-oncogene 2(PKB, PKBbeta)
12	104574	104574_16566184	3	chr7	+	T07F00FCC76F_chr7+16566127|16566127	4732465F20	Akt2: thymoma viral proto-oncogene 2(PKB, PKBbeta)
12	104574	104574_16534646	2	chr7	+	T07F00FC4ACD	K3B30030K02T3	Akt2: thymoma viral proto-oncogene 2(PKB, PKBbeta)
12	104574	104574_16544797	2	chr7	+	chr7+16544728|16544729	BC040377	Akt2: thymoma viral proto-oncogene 2(PKB, PKBbeta)
12	104574	104574_16529802	1	chr7	+	T07F00FC3943	M1B30001K24T3	Akt2: thymoma viral proto-oncogene 2(PKB, PKBbeta)
12	104574	104574_16545307	1	chr7	+	T07F00FC7574	PXB01174F04A	Akt2: thymoma viral proto-oncogene 2(PKB, PKBbeta)
12	104574	104574_16574476	1	chr7	+	T07F00FCE7DA	PXB01173B23A	Akt2: thymoma viral proto-oncogene 2(PKB, PKBbeta)
13	72372	72372_177379052	6	chr1	-	T01R0A92972F_chr1-177379120|177379143	AF124142	Akt3: thymoma viral proto-oncogene 3(PKB gamma)
13	72372	72372_177189705	5	chr1	-	T01R0A8FB3B2_chr1-177189810|177189835	D930002M15	Akt3: thymoma viral proto-oncogene 3(PKB gamma)
14	79314	79314_107425955	937	chr12	-	T12R066731B0_chr12-107426145|107426231	X65687	Akt1: thymoma viral proto-oncogene 1(Akt, PKB, PKB/Akt, PKBalpha)
14	79314	79314_107423471	13	chr12	-	T12R0667273B_chr12-107423497|107423572	M94335	Akt1: thymoma viral proto-oncogene 1(Akt, PKB, PKB/Akt, PKBalpha)
14	79314	79314_107411505	1	chr12	-	T12R0666F87D	K6B30090G18T3	Akt1: thymoma viral proto-oncogene 1(Akt, PKB, PKB/Akt, PKBalpha)
15	111888	111888_93401045	1	chrUn_random	-	G630064A09	G630064A09	Prkcc: protein kinase C, gamma(Pkcc, PKCgamma)
16	174673	174673_108014620	258	chr11	-	T11R06702DA5_chr11-108014983|108015053	I920160M19	Prkca: protein kinase C, alpha(Pkca)
16	174673	174673_108014914	258	chr11	-	T11R06702DA5_chr11-108014983|108015053	X52684	Prkca: protein kinase C, alpha(Pkca)
16	174673	174673_107685350	4	chr11	-	T11R066B2606	FWB00001K08a	Prkca: protein kinase C, alpha(Pkca)
16	174673	174673_107650536	2	chr11	-	T11R066A9ECE_chr11-107650764|107650766	C230094C20	Prkca: protein kinase C, alpha(Pkca)
16	174673	174673_107683752	1	chr11	-	T11R066B205A	PLB00011H18A	Prkca: protein kinase C, alpha(Pkca)
17	78761	78761_109587207	680	chr7	+	T07F06882988_chr7+109586795|109586898	D230012A21	Prkcb: protein kinase C, beta(Pkcb)
17	78761	78761_109587206	45	chr7	+	T07F06882A16_T07F06882A48_chr7+109586957|109587046	X59274	Prkcb: protein kinase C, beta(Pkcb)
17	78761	78761_109588010	2	chr7	+	T07F06882D05	K3B30019B08T3	Prkcb: protein kinase C, beta(Pkcb)
17	78761	78761_109866837	1	chr7	+	T07F068C6EFE	K6B30071K16T3	Prkcb: protein kinase C, beta(Pkcb)
18	107191	107191_84738058	35	chr17	+	T17F050CFB99_chr17+84736906|84736940	A730046G04	Prkce: protein kinase C, epsilon(PKC[e], Pkce)
18	107191	107191_84737326	31	chr17	+	T17F050CFD22_chr17+84737292|84737314	D630014L18	Prkce: protein kinase C, epsilon(PKC[e], Pkce)
19	111836	111836_68865420	711	chr12	+	T12F041ACAE2_chr12+68864666|68864747	4732457K18	Prkch: protein kinase C, eta(Pkch)
19	111836	111836_69001785	2	chr12	+	T12F041CE207	I7B30099P19T3	Prkch: protein kinase C, eta(Pkch)
20	72874	72874_26664212	1073	chr14	-	T14R0196DDFA_chr14-26664367|26664448	BC051416	Prkcd: protein kinase C, delta(D14Ertd420e, PKC[d], Pkcd, PKCdelta)
20	72874	72874_26645908	11	chr14	-	T14R01969655	K6B30009L16T3	Prkcd: protein kinase C, delta(D14Ertd420e, PKC[d], Pkcd, PKCdelta)
20	72874	72874_26648550	6	chr14	-	T14R0196A061_chr14-26648664|26648674	AF251036	Prkcd: protein kinase C, delta(D14Ertd420e, PKC[d], Pkcd, PKCdelta)
20	72874	72874_26644116	2	chr14	-	T14R01968F54	I0B20043F09T3	Prkcd: protein kinase C, delta(D14Ertd420e, PKC[d], Pkcd, PKCdelta)
21	71730	71730_11123565	79	chr2	+	T02F00A9BAE1_chr2+11123415|11123425	A130035A12	Prkcq: protein kinase C, theta(PKC-0, Pkcq, PKC-theta)
21	71730	71730_11234989	5	chr2	+	T02F00AB6E2E_chr2+11234852|11234862	I730028F08	Prkcq: protein kinase C, theta(PKC-0, Pkcq, PKC-theta)
21	71730	71730_11178090	1	chr2	+	T02F00AA9013	K6B30029D21T3	Prkcq: protein kinase C, theta(PKC-0, Pkcq, PKC-theta)
21	71730	71730_11201924	1	chr2	+	chr2+11201650|11201650	AB062122	Prkcq: protein kinase C, theta(PKC-0, Pkcq, PKC-theta)
22	110704	110704_30762772	226	chr3	+	T03F01D565FD_chr3+30762449|30762531	G270001M09	Prkci: protein kinase C, iota(Pkci, Pkcl, Prkcl)
22	110704	110704_30798554	1	chr3	+	T03F01D5F222	PXB00322L24A	Prkci: protein kinase C, iota(Pkci, Pkcl, Prkcl)
22	110704	110704_30805182	1	chr3	+	T03F01D60C75	L6B30097H18T3	Prkci: protein kinase C, iota(Pkci, Pkcl, Prkcl)
22	110704	110704_30807596	1	chr3	+	T03F01D615DD	G4B30003L23T3	Prkci: protein kinase C, iota(Pkci, Pkcl, Prkcl)
23	79446	79446_153231392	316	chr4	-	T04R0922214C_chr4-153231620|153231731	A730006E10	Prkcz: protein kinase C, zeta(Pkcz, zetaPKC)
23	79446	79446_153247094	280	chr4	-	T04R09225E65_chr4-153247282|153247296	G630050M14	Prkcz: protein kinase C, zeta(Pkcz, zetaPKC)
23	79446	79446_153186872	3	chr4	-	T04R09217329	L2B30016C02T3	Prkcz: protein kinase C, zeta(Pkcz, zetaPKC)
23	79446	79446_153154975	2	chr4	-	T04R0920F60C	K5B30039L12T3	Prkcz: protein kinase C, zeta(Pkcz, zetaPKC)
23	79446	79446_153175573	2	chr4	-	chr4-153175620|153175621	BC057694	Prkcz: protein kinase C, zeta(Pkcz, zetaPKC)
23	79446	79446_153231093	2	chr4	-	T04R09221FDC	K4B30018L13T3	Prkcz: protein kinase C, zeta(Pkcz, zetaPKC)
23	79446	79446_153219018	1	chr4	-	T04R0921F019	K5B30008K13T3	Prkcz: protein kinase C, zeta(Pkcz, zetaPKC)
24	84314	84314_30038812	90	chr2	+	T02F01CA5ADB_chr2+30038720|30038720	E030028P03	Pkn3: protein kinase N3(PKNbeta)
24	84314	84314_30037821	81	chr2	+	T02F01CA56F4_chr2+30037765|30037782	F630107C11	Pkn3: protein kinase N3(PKNbeta)
25	104463	104463_143443273	375	chr3	-	T03R088CC6D4_chr3-143443577|143443666	6030436C20	Pkn2: protein kinase N2(PRK2, Prkcl2, Stk7)
25	104463	104463_143390423	8	chr3	-	T03R088BF74F_chr3-143390532|143390590	D030006F11	Pkn2: protein kinase N2(PRK2, Prkcl2, Stk7)
25	104463	104463_143370790	2	chr3	-	T03R088BAA55_chr3-143370837|143370837	E330010D20	Pkn2: protein kinase N2(PRK2, Prkcl2, Stk7)
25	104463	104463_143371678	1	chr3	-	T03R088BAE1E	I9B20032P16T3	Pkn2: protein kinase N2(PRK2, Prkcl2, Stk7)
25	104463	104463_143414986	1	chr3	-	T03R088C57A4	F5B30209O10T3	Pkn2: protein kinase N2(PRK2, Prkcl2, Stk7)
26	108564	108564_82966576	436	chr8	-	T08R04F1F87E_T08R04F1F8D1_chr8-82966654|82966693_chr8-82966717|82966739	C920027J16	Pkn1: protein kinase N1(DBK, PAK1, Pkn, PRK1, Prkcl1, Stk3)
26	108564	108564_82961343	203	chr8	-	T08R04F1E42B_chr8-82961380|82961392	F630327E15	Pkn1: protein kinase N1(DBK, PAK1, Pkn, PRK1, Prkcl1, Stk3)
26	108564	108564_82954423	8	chr8	-	T08R04F1C8E3_T08R04F1C912_chr8-82954483|82954483	BC031702	Pkn1: protein kinase N1(DBK, PAK1, Pkn, PRK1, Prkcl1, Stk3)
26	108564	108564_82941218	2	chr8	-	T08R04F19BE6_chr8-82942950|82942950	6330544D07	Pkn1: protein kinase N1(DBK, PAK1, Pkn, PRK1, Prkcl1, Stk3)
27	79020	79020_30974340	23	chr19	-	T19R01D8A32B_chr19-30974737|30974739	AF084547	Prkg1: protein kinase, cGMP-dependent, type I(CGKI, Prkg1b, Prkgr1b)
27	79020	79020_31074976	12	chr19	-	T19R01DA2C40_chr19-31075392|31075392	D130060M14	Prkg1: protein kinase, cGMP-dependent, type I(CGKI, Prkg1b, Prkgr1b)
27	79020	79020_29868177	2	chr19	-	T19R01C7C6E4_chr19-29869796|29869796	9930030A11	Prkg1: protein kinase, cGMP-dependent, type I(CGKI, Prkg1b, Prkgr1b)
27	79020	79020_29924809	2	chr19	-	T19R01C8A0F0_chr19-29925616|29925618	B130006G24	Prkg1: protein kinase, cGMP-dependent, type I(CGKI, Prkg1b, Prkgr1b)
27	79020	79020_30082531	2	chr19	-	T19R01CB067D_chr19-30082685|30082688	A430088G19	Prkg1: protein kinase, cGMP-dependent, type I(CGKI, Prkg1b, Prkgr1b)
28	108908	108908_96261321	12	chr5	-	T05R05BCD640_T05R05BCD673_chr5-96261709|96261741	G730017I02	Prkg2: protein kinase, cGMP-dependent, type II(CGKII, Prkgr2)
28	108908	108908_96354969	10	chr5	-	T05R05BE4324_chr5-96355106|96355125	C130016C24	Prkg2: protein kinase, cGMP-dependent, type II(CGKII, Prkgr2)
28	108908	108908_96284414	1	chr5	-	T05R05BD2FF2	K6B30096P20T3	Prkg2: protein kinase, cGMP-dependent, type II(CGKII, Prkgr2)
29	104835	104835_69352546	322	chrX	-	T0XR04223DE9_chrX-69352882|69352985	A230094I17	Prkx: protein kinase, X-linked(Pkare, PKX1)
29	104835	104835_69321104	2	chrX	-	T0XR0421C1AE_chrX-69321134|69321134	D830045O03	Prkx: protein kinase, X-linked(Pkare, PKX1)
30	81488	81488_83240789	1162	chr8	+	T08F04F62683_chr8+83240507|83240622	BC054834	Prkaca: protein kinase, cAMP dependent, catalytic, alpha(C alpha, Cs, PKA, Pkaca)
30	81488	81488_83244651	15	chr8	+	T08F04F6358D_chr8+83244429|83244451	AF239743	Prkaca: protein kinase, cAMP dependent, catalytic, alpha(C alpha, Cs, PKA, Pkaca)
31	106996	106996_147386963	133	chr3	-	T03R08C8F37E_chr3-147387187|147387315	J02626	Prkacb: protein kinase, cAMP dependent, catalytic, beta(cAMP-dependent protein kinase C beta, Pkacb)
31	106996	106996_147344618	72	chr3	-	T03R08C84D4E_chr3-147344655|147344739	B330021M16	Prkacb: protein kinase, cAMP dependent, catalytic, beta(cAMP-dependent protein kinase C beta, Pkacb)
31	106996	106996_147344036	26	chr3	-	T03R08C84ADE_chr3-147344080|147344109	A830055H24	Prkacb: protein kinase, cAMP dependent, catalytic, beta(cAMP-dependent protein kinase C beta, Pkacb)
31	106996	106996_147355331	23	chr3	-	T03R08C877D5_chr3-147355584|147355600	G530133E14	Prkacb: protein kinase, cAMP dependent, catalytic, beta(cAMP-dependent protein kinase C beta, Pkacb)
31	106996	106996_147319362	8	chr3	-	T03R08C7EAAF_chr3-147319469|147319479	9530066I02	Prkacb: protein kinase, cAMP dependent, catalytic, beta(cAMP-dependent protein kinase C beta, Pkacb)
31	106996	106996_147312036	2	chr3	-	chr3-147312120|147312127	X61434	Prkacb: protein kinase, cAMP dependent, catalytic, beta(cAMP-dependent protein kinase C beta, Pkacb)
32	1345	1345_113267131	55	chr5	+	T05F06C05190_chr5+113267086|113267086	G830029F05	Cit: citron(Cit-k, citron kinase, citron-N, CRIK, CRIK-SK)
32	1345	1345_113395172	4	chr5	+	chr5+113395101|113395114	BC023775	Cit: citron(Cit-k, citron kinase, citron-N, CRIK, CRIK-SK)
32	1345	1345_113421087	4	chr5	+	chr5+113421028|113421028	BC031156	Cit: citron(Cit-k, citron kinase, citron-N, CRIK, CRIK-SK)
32	1345	1345_113268274	3	chr5	+	chr5+113267452|113267452	AF086823	Cit: citron(Cit-k, citron kinase, citron-N, CRIK, CRIK-SK)
32	1345	1345_113333291	3	chr5	+	chr5+113333114|113333127	AF070066	Cit: citron(Cit-k, citron kinase, citron-N, CRIK, CRIK-SK)
32	1345	1345_113371555	3	chr5	+	T05F06C1E8F5_chr5+113371381|113371383	3425403F13	Cit: citron(Cit-k, citron kinase, citron-N, CRIK, CRIK-SK)
32	1345	1345_113415227	2	chr5	+	T05F06C29015_chr5+113414165|113414165	C130034A22	Cit: citron(Cit-k, citron kinase, citron-N, CRIK, CRIK-SK)
32	1345	1345_113332304	1	chr5	+	T05F06C14F4D	PXB00719B15a	Cit: citron(Cit-k, citron kinase, citron-N, CRIK, CRIK-SK)
32	1345	1345_113352374	1	chr5	+	chr5+113352172|113352172	U39904	Cit: citron(Cit-k, citron kinase, citron-N, CRIK, CRIK-SK)
32	1345	1345_113408803	1	chr5	+	T05F06C27B09	FXB00009C15a	Cit: citron(Cit-k, citron kinase, citron-N, CRIK, CRIK-SK)
33	79460	79460_49737782	155	chr14	-	T14R02F6F110_chr14-49737951|49738024	B430302L02	Lats2: large tumor suppressor 2
33	79460	79460_49656950	116	chr14	-	T14R02F5B4C2_chr14-49656979|49657051	D430008F02	Lats2: large tumor suppressor 2
33	79460	79460_49725611	12	chr14	-	T14R02F6C271_chr14-49726082|49726093	BC040025	Lats2: large tumor suppressor 2
33	79460	79460_49572513	2	chr14	-	T14R02F46B67	A630076K07	Lats2: large tumor suppressor 2
33	79460	79460_49582062	2	chr14	-	T14R02F49077_chr14-49582199|49582199	A730024C05	Lats2: large tumor suppressor 2
33	79460	79460_49736484	1	chr14	-	T14R02F6EB62	L0B30014B10T3	Lats2: large tumor suppressor 2
33	79460	79460_49750145	1	chr14	-	T14R02F72108	PLB00046H21A	Lats2: large tumor suppressor 2
34	178870	178870_7351269	106	chr10	+	T10F00702B76_chr10+7351158|7351187	A230050F21	Lats1: large tumor supressor
34	3272	3272_7373756	1	chr10	+	chr10+7372249|7372249	AF104414	Lats1: large tumor supressor
35	78891	78891_27603692	585	chr17	-	T17R01A533DE_chr17-27603778|27603976	9530097A09	Stk38: serine/threonine kinase 38(Ndr1)
35	78891	78891_27589881	1	chr17	-	T17R01A4FD95_chr17-27590037|27590037	A630042A18	Stk38: serine/threonine kinase 38(Ndr1)
36	151643	151643_146845671	105	chr6	+	T06F08C0AFA3_chr6+146845588|146845647	B230328I19	Stk38l: serine/threonine kinase 38 like(Ndr2)
36	151643	151643_146879357	4	chr6	+	chr6+146879210|146879213	BC062170	Stk38l: serine/threonine kinase 38 like(Ndr2)
36	151643	151643_146889688	2	chr6	+	chr6+146889646|146889646	BC038621	Stk38l: serine/threonine kinase 38 like(Ndr2)
36	151643	151643_146846240	1	chr6	+	T06F08C0B0F0	K4B30358O13T3	Stk38l: serine/threonine kinase 38 like(Ndr2)
36	151643	151643_146870863	1	chr6	+	T06F08C111E1	PXB00015G17a	Stk38l: serine/threonine kinase 38 like(Ndr2)
38	107659	107659_180184039	18	chr1	+	chr1+180184009|180184030	A930014J19	Cdc42bpa: Cdc42 binding protein kinase alpha(DMPK-like)
38	133694	133694_180217670	3	chr1	+	T01F0ABDE677_chr1+180217468|180217469	AK129148	Cdc42bpa: Cdc42 binding protein kinase alpha(DMPK-like)
38	107659	107659_180035458	2	chr1	+	T01F0ABB1D73_chr1+180034931|180034931	A330093C21	Cdc42bpa: Cdc42 binding protein kinase alpha(DMPK-like)
38	107659	107659_180064985	2	chr1	+	T01F0ABB9260_chr1+180064864|180064864	7420488E15	Cdc42bpa: Cdc42 binding protein kinase alpha(DMPK-like)
38	107659	107659_180173942	2	chr1	+	T01F0ABD3C5C_chr1+180173899|180173899	AF492452	Cdc42bpa: Cdc42 binding protein kinase alpha(DMPK-like)
38	107659	107659_180181948	2	chr1	+	T01F0ABD52E7_chr1+180179687|180179687	C130003I04	Cdc42bpa: Cdc42 binding protein kinase alpha(DMPK-like)
38	107659	107659_180182611	2	chr1	+	T01F0ABD5A9E_chr1+180181662|180181662	D830041L12	Cdc42bpa: Cdc42 binding protein kinase alpha(DMPK-like)
38	107659	107659_180050166	1	chr1	+	T01F0ABB5897_chr1+180050071|180050071	7420445H18	Cdc42bpa: Cdc42 binding protein kinase alpha(DMPK-like)
38	107659	107659_180234367	1	chr1	+	T01F0ABE2843	PXB01147A18A	Cdc42bpa: Cdc42 binding protein kinase alpha(DMPK-like)
39	81421	81421_106049542	26	chr12	-	T12R06523038_chr12-106049571|106049581	BC049921	Cdc42bpb: Cdc42 binding protein kinase beta(DMPK-like)
39	81421	81421_106121667	5	chr12	-	chr12-106121929|106121929	AY277589	Cdc42bpb: Cdc42 binding protein kinase beta(DMPK-like)
39	81421	81421_106046927	3	chr12	-	T12R06522622	PNB00006H09A	Cdc42bpb: Cdc42 binding protein kinase beta(DMPK-like)
39	81421	81421_106039626	2	chr12	-	chr12-106039886|106039886	BC033425	Cdc42bpb: Cdc42 binding protein kinase beta(DMPK-like)
39	81421	81421_106069554	2	chr12	-	chr12-106069565|106069565	BC039229	Cdc42bpb: Cdc42 binding protein kinase beta(DMPK-like)
39	81421	81421_106063006	1	chr12	-	T12R065264F1	FLB00069D18A	Cdc42bpb: Cdc42 binding protein kinase beta(DMPK-like)
39	81421	81421_106065534	1	chr12	-	T12R06526E93	PXB01154P05A	Cdc42bpb: Cdc42 binding protein kinase beta(DMPK-like)
40	82539	82539_6102437	4	chr19	+	T19F005D1D2D	L5B30016C09T3	BC046418: myotonic dystrophy protein kinase like protein(Cdc25bpg)
40	82539	82539_6103653	2	chr19	+	chr19+6103575|6103595	BC046418	BC046418: myotonic dystrophy protein kinase like protein(Cdc25bpg)
40	82539	82539_6105301	2	chr19	+	T19F005D289C_chr19+6105244|6105244	4932409C10	BC046418: myotonic dystrophy protein kinase like protein(Cdc25bpg)
40	82539	82539_6103463	1	chr19	+	T19F005D2181	G8B30035B02T3	BC046418: myotonic dystrophy protein kinase like protein(Cdc25bpg)
41	83153	83153_10606752	575	chr7	+	T07F00A1D786_chr7+10606440|10606483	BC056615	Dm15: dystrophia myotonica kinase, B15(DM, DMPK)
41	83153	83153_10609182	4	chr7	+	chr7+10609098|10609098	S60314	Dm15: dystrophia myotonica kinase, B15(DM, DMPK)
42	78872	78872_17026654	13	chr12	+	T12F0103CDAC_chr12+17026471|17026486_chr12+17026514|17026514	G530142C09	Rock2: Rho-associated coiled-coil forming kinase 2(Rock-II)
42	78872	78872_17090253	7	chr12	+	T12F0104C684_T12F0104C6A4_chr12+17090182|17090217	9530058G20	Rock2: Rho-associated coiled-coil forming kinase 2(Rock-II)
42	78872	78872_17100146	7	chr12	+	T12F0104ED2B_T12F0104ED3F_chr12+17100090|17100125	9130015K21	Rock2: Rho-associated coiled-coil forming kinase 2(Rock-II)
42	78872	78872_17090887	2	chr12	+	T12F0104C937_chr12+17090871|17090875	B230208F12	Rock2: Rho-associated coiled-coil forming kinase 2(Rock-II)
42	78872	78872_17104529	2	chr12	+	T12F0104FE4D_chr12+17104461|17104461	7120492D13	Rock2: Rho-associated coiled-coil forming kinase 2(Rock-II)
42	78872	78872_17058374	1	chr12	+	chr12+17058359|17058359	BC029113	Rock2: Rho-associated coiled-coil forming kinase 2(Rock-II)
42	78872	78872_17074308	1	chr12	+	T12F010487D8	B2B30204K04Tr	Rock2: Rho-associated coiled-coil forming kinase 2(Rock-II)
42	78872	78872_17084799	1	chr12	+	T12F0104B10C	I9B20013A12T3	Rock2: Rho-associated coiled-coil forming kinase 2(Rock-II)
43	80030	80030_10403217	176	chr18	-	T18R009EC15E_chr18-10404018|10404037	G530017K17	Rock1: Rho-associated coiled-coil forming kinase 1(Rock-I)
43	80030	80030_10315900	26	chr18	-	T18R009D68B6_chr18-10315947|10315969	D130032B08	Rock1: Rho-associated coiled-coil forming kinase 1(Rock-I)
43	80030	80030_10328314	11	chr18	-	T18R009D9980_chr18-10328429|10328448	D830036F23	Rock1: Rho-associated coiled-coil forming kinase 1(Rock-I)
43	80030	80030_10305114	5	chr18	-	T18R009D3E91_chr18-10305169|10305189	C730031O10	Rock1: Rho-associated coiled-coil forming kinase 1(Rock-I)
43	80030	80030_10324332	1	chr18	-	T18R009D8A6E	PXB00637O05a	Rock1: Rho-associated coiled-coil forming kinase 1(Rock-I)
47	98549	98549_23115685	34	chr2	-	T02R0160B87C_chr2-23115843|23115936	4932703D20	Mastl: microtubule associated serine/threonine kinase-like(THC2)
47	98549	98549_23115686	34	chr2	-	T02R0160B87C_chr2-23115843|23115936	6530414K12	Mastl: microtubule associated serine/threonine kinase-like(THC2)
47	98549	98549_23082017	3	chr2	-	T02R0160397E_chr2-23083390|23083390	I830012F14	Mastl: microtubule associated serine/threonine kinase-like(THC2)
47	98549	98549_23099914	2	chr2	-	T02R01607A4E_chr2-23099982|23099982	1700028B20	Mastl: microtubule associated serine/threonine kinase-like(THC2)
49	82475	82475_84212861	112	chr8	-	T08R0504FD21_chr8-84212977|84213076	BC054524	Mast1: microtubule associated serine/threonine kinase 1(SAST, SAST170)
49	82475	82475_84199683	2	chr8	-	chr8-84199768|84199769	BC039230	Mast1: microtubule associated serine/threonine kinase 1(SAST, SAST170)
49	82475	82475_84191810	1	chr8	-	chr8-84191833|84191833	AY312167	Mast1: microtubule associated serine/threonine kinase 1(SAST, SAST170)
49	82475	82475_84200930	1	chr8	-	chr8-84201080|84201080	AK122411	Mast1: microtubule associated serine/threonine kinase 1(SAST, SAST170)
49	82475	82475_84798199	1	chr8	-	T08R050DEB49_chr8-84798281|84798281	9430008B02	Mast1: microtubule associated serine/threonine kinase 1(SAST, SAST170)
50	105039	105039_100092835	75	chr13	-	T13R05F74E15_chr13-100093445|100093461_chr13-100093491|100093491	A530026C06	G431004F08: hypothetical serine/threonine kinase
50	105039	105039_99514856	4	chr13	-	T13R05EE7A1E	M4B21002D18T3	G431004F08: hypothetical serine/threonine kinase
50	105039	105039_99515810	2	chr13	-	T13R05EE7EFC	A130009M03	G431004F08: hypothetical serine/threonine kinase
50	105039	105039_99532404	1	chr13	-	chr13-99532424|99532424	BC042511	G431004F08: hypothetical serine/threonine kinase
51	151539	151539_114657932	18	chr4	-	T04R06D58AF2_chr4-114658009|114658034	1200012K12	Mast2: microtubule associated serine/threonine kinase 2(MAST205, mKIAA0807, Mtssk)
51	151539	151539_114667905	10	chr4	-	T04R06D5B195_chr4-114667920|114668017	AB093264	Mast2: microtubule associated serine/threonine kinase 2(MAST205, mKIAA0807, Mtssk)
51	151539	151539_114809377	5	chr4	-	T04R06D7DA91_chr4-114809489|114809489	U02313	Mast2: microtubule associated serine/threonine kinase 2(MAST205, mKIAA0807, Mtssk)
51	151539	151539_114781085	2	chr4	-	T04R06D76BEC	F6B30313P14T3	Mast2: microtubule associated serine/threonine kinase 2(MAST205, mKIAA0807, Mtssk)
51	151539	151539_114656389	1	chr4	-	T04R06D58555	G9B30038P07T3	Mast2: microtubule associated serine/threonine kinase 2(MAST205, mKIAA0807, Mtssk)
51	151539	151539_114663350	1	chr4	-	T04R06D5A001	G8B30048K17T3	Mast2: microtubule associated serine/threonine kinase 2(MAST205, mKIAA0807, Mtssk)
51	151539	151539_114751004	1	chr4	-	T04R06D6F74A	E5B30111A05T3	Mast2: microtubule associated serine/threonine kinase 2(MAST205, mKIAA0807, Mtssk)
52	84925	84925_69831209	390	chr8	-	T08R04298AD8_chr8-69831371|69831451	C130034L06	BC024265: hypothetical serine/threonine kinase
52	84925	84925_69835883	76	chr8	-	T08R04299CD6_chr8-69835947|69836018	F630326M14	BC024265: hypothetical serine/threonine kinase
52	84925	84925_69822448	3	chr8	-	T08R04296809_chr8-69822469|69822469	BC024265	BC024265: hypothetical serine/threonine kinase
52	84925	84925_69823126	1	chr8	-	T08R04296AAF	K5B30320I20T3	BC024265: hypothetical serine/threonine kinase
52	84925	84925_69829640	1	chr8	-	T08R04298481	K5B30339P14T3	BC024265: hypothetical serine/threonine kinase
53	111602	111602_77903495	22	chr11	+	T11F04A4B625_chr11+77903397|77903471	BC048862	BC030499: hypothetical serine/threonine kinase
54	79769	79769_126834892	41	chr7	-	T07R078F5A67_chr7-126835258|126835310	AB041542	Stk32c: serine/threonine kinase 32C(PKE, Pkek, YANK3)
54	79769	79769_126859995	2	chr7	-	T07R078FBB38	L0B30001L10T3	Stk32c: serine/threonine kinase 32C(PKE, Pkek, YANK3)
55	105132	105132_43648821	30	chr18	+	T18F029A068A_T18F029A06BB_chr18+43648621|43648699	BC055002	Stk32a: serine/threonine kinase 32A(YANK1)
56	76092	76092_36198357	17	chr5	-	T05R02285962_chr5-36198759|36198779	AJ250840	Stk32b: serine/threonine kinase 32B(Stk32, STKG6, YANK2)
56	76092	76092_35930036	1	chr5	-	T05R022442F5_chr5-35930869|35930869	2510009F08	Stk32b: serine/threonine kinase 32B(Stk32, STKG6, YANK2)
57	110808	110808_22737753	220	chr17	-	T17R015AF3CC_chr17-22737824|22737910	G430008O11	Pdpk1: 3-phosphoinositide dependent protein kinase-1(Pdk1, Pkb kinase)
57	110808	110808_22747165	10	chr17	-	chr17-22747217|22747242	AY062008	Pdpk1: 3-phosphoinositide dependent protein kinase-1(Pdk1, Pkb kinase)
57	110808	110808_22717010	4	chr17	-	T17R015AA316	I0B20010B22T3	Pdpk1: 3-phosphoinositide dependent protein kinase-1(Pdk1, Pkb kinase)
57	110808	110808_22737343	2	chr17	-	T17R015AF224	K9B20006B06T3	Pdpk1: 3-phosphoinositide dependent protein kinase-1(Pdk1, Pkb kinase)
57	110808	110808_22674004	1	chr17	-	T17R0159FAEC	21B24003I03Aa	Pdpk1: 3-phosphoinositide dependent protein kinase-1(Pdk1, Pkb kinase)
58	75081	75081_40552185	86	chr3	+	T03F026AC608_chr3+40551921|40551976	B130030L15	Plk4: polo-like kinase 4 (Drosophila)(Sak, Stk18)
58	75081	75081_40564778	4	chr3	+	chr3+40564640|40564641	BC051483	Plk4: polo-like kinase 4 (Drosophila)(Sak, Stk18)
58	75081	75081_40552773	1	chr3	+	T03F026AC8EB	40B22409G09T3	Plk4: polo-like kinase 4 (Drosophila)(Sak, Stk18)
58	75081	75081_40557822	1	chr3	+	T03F026ADCAD_chr3+40557741|40557741	1700028H20	Plk4: polo-like kinase 4 (Drosophila)(Sak, Stk18)
59	5407	5407_68658564	253	chr11	+	T11F0417A41F_T11F0417A47D_chr11+68658193|68658298	BC003261	Aurkb: aurora kinase B(Aik2, Aim1, AIM-1, AIRK2, Ark2, AurB, IPL1, STK-1, Stk12, Stk5)
60	5408	5408_172433513	432	chr2	-	T02R0A4720E7_chr2-172433593|172433688	AF007817	Stk6: serine/threonine kinase 6(AIRK1, Ark1, aurora A, Aurora-A, Ayk1, IAK, Stk6)
60	5408	5408_172433591	432	chr2	-	T02R0A4720E7_chr2-172433593|172433688	I530019A07	Stk6: serine/threonine kinase 6(AIRK1, Ark1, aurora A, Aurora-A, Ayk1, IAK, Stk6)
60	5408	5408_172432104	6	chr2	-	chr2-172432130|172432150	AY336976	Stk6: serine/threonine kinase 6(AIRK1, Ark1, aurora A, Aurora-A, Ayk1, IAK, Stk6)
61	109911	109911_110365567	128	chr5	-	T05R06940C09_chr5-110365688|110365738	C230050J15	Adrbk2: adrenergic receptor kinase, beta 2(Adrbk-2, Bark-2, beta ARK2, GRK3)
61	109911	109911_110365923	3	chr5	-	T05R06940D27_chr5-110365991|110365991	4833444A01	Adrbk2: adrenergic receptor kinase, beta 2(Adrbk-2, Bark-2, beta ARK2, GRK3)
62	111095	111095_4094372	274	chr19	-	T19R003E7AE4_chr19-4094691|4094693	F730204J01	Adrbk1: adrenergic receptor kinase, beta 1(Adrbk-1, Bark-1, beta ARK, beta ARK1, beta-adrenergic receptor kinase-1, beta-AR kinase-1, betaARK1, GRK2)
62	111095	111095_4076028	5	chr19	-	T19R003E321B_chr19-4076047|4076059	I830174E23	Adrbk1: adrenergic receptor kinase, beta 1(Adrbk-1, Bark-1, beta ARK, beta ARK1, beta-adrenergic receptor kinase-1, beta-AR kinase-1, betaARK1, GRK2)
62	111095	111095_4083320	5	chr19	-	T19R003E4E97	F9B30103G16T3	Adrbk1: adrenergic receptor kinase, beta 1(Adrbk-1, Bark-1, beta ARK, beta ARK1, beta-adrenergic receptor kinase-1, beta-AR kinase-1, betaARK1, GRK2)
62	111095	111095_4093506	1	chr19	-	T19R003E76EE	I7B30049J02T3	Adrbk1: adrenergic receptor kinase, beta 1(Adrbk-1, Bark-1, beta ARK, beta ARK1, beta-adrenergic receptor kinase-1, beta-AR kinase-1, betaARK1, GRK2)
64	109767	109767_33106513	25	chr5	+	T05F01F927FB_chr5+33105888|33105888	A830025H08	Gprk2l: G protein-coupled receptor kinase 2, groucho gene related (Drosophila)(GRK4)
65	226853	226853_54535338	320	chr13	+	T13F034023D4_chr13+54535087|54535142	BC057206	Gprk6: G protein-coupled receptor kinase 6(GRK6)
65	226853	226853_54535058	3	chr13	+	T13F034022BE_chr13+54534849|54534849	D130046K22	Gprk6: G protein-coupled receptor kinase 6(GRK6)
65	226853	226853_54540155	3	chr13	+	T13F03403739_chr13+54540086|54540086	4732472F05	Gprk6: G protein-coupled receptor kinase 6(GRK6)
66	111382	111382_60281980	47	chr19	+	T19F0397D30F_chr19+60281618|60281623	6030478C10	Gprk5: G protein-coupled receptor kinase 5(GRK5)
66	111382	111382_60477463	2	chr19	+	T19F039ACFF2	F6B30229N16T3	Gprk5: G protein-coupled receptor kinase 5(GRK5)
66	111382	111382_60379146	1	chr19	+	T19F03994FCE	PXB00729O21a	Gprk5: G protein-coupled receptor kinase 5(GRK5)
67	90607	90607_27826804	9	chr15	-	T15R01A89B8A	K4B30337N17T3	Trio: triple functional domain (PTPRF interacting)
67	90607	90607_27877509	9	chr15	-	T15R01A960E7	M4B21035K08T3	Trio: triple functional domain (PTPRF interacting)
67	151595	151595_27786649	5	chr15	-	T15R01A7FDEE_chr15-27786687|27786734	E430005K11	Trio: triple functional domain (PTPRF interacting)
67	90607	90607_28063156	5	chr15	-	T15R01AC3650	FWB00002J01a	Trio: triple functional domain (PTPRF interacting)
67	151595	151595_27880455	4	chr15	-	T15R01A96C25_chr15-27880469|27880470	BC060724	Trio: triple functional domain (PTPRF interacting)
67	90607	90607_27772234	3	chr15	-	T15R01A7C5D4	PXB01134A08A	Trio: triple functional domain (PTPRF interacting)
67	90607	90607_27782681	3	chr15	-	T15R01A7EF7B	PXB01147I19A	Trio: triple functional domain (PTPRF interacting)
67	90607	90607_27786649	3	chr15	-	T15R01A7FDD2	PXB00645J02a	Trio: triple functional domain (PTPRF interacting)
67	151595	151595_27795194	2	chr15	-	chr15-27795248|27795253	BC051169	Trio: triple functional domain (PTPRF interacting)
67	90607	90607_27826803	2	chr15	-	T15R01A89AB9	L9B30067P09T3	Trio: triple functional domain (PTPRF interacting)
67	151595	151595_27781032	1	chr15	-	chr15-27781051|27781051	BC035955	Trio: triple functional domain (PTPRF interacting)
67	90607	90607_27779644	1	chr15	-	T15R01A7E285	PXB01142F14A	Trio: triple functional domain (PTPRF interacting)
67	90607	90607_27781100	1	chr15	-	T15R01A7E811	I7B30029K12T3	Trio: triple functional domain (PTPRF interacting)
67	90607	90607_27811638	1	chr15	-	T15R01A85F62	PXB01136E24A	Trio: triple functional domain (PTPRF interacting)
67	90607	90607_27812609	1	chr15	-	T15R01A863AB	PXB01136M09A	Trio: triple functional domain (PTPRF interacting)
67	90607	90607_28033409	1	chr15	-	T15R01ABC29B	PXB01197N18A	Trio: triple functional domain (PTPRF interacting)
68	109332	109332_33844855	3	chr16	-	T16R02047327_chr16-33846055|33846055	C130022K08	Hapip: Huntingtin-associated protein-interacting protein (Duo protein)(Kalirin)
69	76765	76765_54173481	112	chr1	-	T01R033A9F62_T01R033A9F94_chr1-54173539|54173631	9530091H16	Stk17b: serine/threonine kinase 17b (apoptosis-inducing)(Drak2)
69	76765	76765_54152439	4	chr1	-	T01R033A4D71_chr1-54152554|54152562	A530085G23	Stk17b: serine/threonine kinase 17b (apoptosis-inducing)(Drak2)
69	76765	76765_54164924	3	chr1	-	T01R033A7E51	PXB00097I19A	Stk17b: serine/threonine kinase 17b (apoptosis-inducing)(Drak2)
69	76765	76765_54154328	1	chr1	-	T01R033A5491	G7B30018P14T3	Stk17b: serine/threonine kinase 17b (apoptosis-inducing)(Drak2)
70	107960	107960_84644628	43	chr8	-	T08R050B958F_chr8-84645259|84645286	I920041I20	Mlck: myosin light chain kinase
70	107960	107960_84644817	43	chr8	-	T08R050B958F_chr8-84645259|84645286	D830007F02	Mlck: myosin light chain kinase
70	107960	107960_84660926	6	chr8	-	T08R050BD331_chr8-84661045|84661045	F420007B19	Mlck: myosin light chain kinase
70	107960	107960_84630273	2	chr8	-	T08R050B5B1D_chr8-84630301|84630304	6030449M12	Mlck: myosin light chain kinase
72	71442	71442_81095617	238	chr10	+	T10F04D56BA2_chr10+81095528|81095615	F930102A07	Dapk3: death-associated kinase 3(ZIP)
72	71442	71442_81096596	28	chr10	+	chr10+81096494|81096559	AB007143	Dapk3: death-associated kinase 3(ZIP)
72	71442	71442_81102720	3	chr10	+	T10F04D58707_chr10+81102599|81102612	9430096B03	Dapk3: death-associated kinase 3(ZIP)
73	1636	1636_66399173	101	chr9	+	T09F03F52B62_chr9+66399056|66399102	F930027D02	Dapk2: death-associated kinase 2(drp1)
73	1636	1636_66495456	4	chr9	+	T09F03F6A39C	K6B30009F07T3	Dapk2: death-associated kinase 2(drp1)
73	1636	1636_66461588	3	chr9	+	chr9+66461474|66461474	AF052942	Dapk2: death-associated kinase 2(drp1)
74	75827	75827_59745074	203	chr13	+	T13F038FA2BF_chr13+59744909|59745018	2310039H24	Dapk1: death associated protein kinase 1(D13Ucla1, DAP-Kinase)
74	75827	75827_59745223	11	chr13	+	T13F038FA3A5_chr13+59745175|59745196	I530016B07	Dapk1: death associated protein kinase 1(D13Ucla1, DAP-Kinase)
74	75827	75827_59892004	9	chr13	+	T08F0391E063_T08F0391E07D_T13F0391E072_chr13+59891813|59891847	BC037483	Dapk1: death associated protein kinase 1(D13Ucla1, DAP-Kinase)
74	75827	75827_59745560	4	chr13	+	chr13+59745390|59745413	X97048	Dapk1: death associated protein kinase 1(D13Ucla1, DAP-Kinase)
74	75827	75827_59904566	3	chr13	+	T13F03920F75_chr13+59903859|59903861	2810425C21	Dapk1: death associated protein kinase 1(D13Ucla1, DAP-Kinase)
74	75827	75827_59838995	2	chr13	+	chr13+59838956|59838976	BC021490	Dapk1: death associated protein kinase 1(D13Ucla1, DAP-Kinase)
75	79931	79931_87408100	198	chr3	-	T03R0535C275_chr3-87409162|87409234	BC056921	Dcamkl2: double cortin and calcium/calmodulin-dependent protein kinase-like 2
75	79931	79931_87302027	6	chr3	-	chr3-87302037|87302086	BC052071	Dcamkl2: double cortin and calcium/calmodulin-dependent protein kinase-like 2
75	79931	79931_87320083	6	chr3	-	chr3-87320129|87320143	6330415M09	Dcamkl2: double cortin and calcium/calmodulin-dependent protein kinase-like 2
75	79931	79931_87287361	1	chr3	-	T03R0533E6D6	L3B30023E22T3	Dcamkl2: double cortin and calcium/calmodulin-dependent protein kinase-like 2
76	222183	222183_55337589	170	chr3	+	T03F034C61E2_chr3+55337350|55337514	A830044L14	Dcamkl1: double cortin and calcium/calmodulin-dependent protein kinase-like 1(CPG16, DCLK, mKIAA0369)
76	222183	222183_55556684	143	chr3	+	T03F034FB9DE_chr3+55556471|55556538	C030001G11	Dcamkl1: double cortin and calcium/calmodulin-dependent protein kinase-like 1(CPG16, DCLK, mKIAA0369)
76	222183	222183_55610938	8	chr3	+	T03F03508DDE_chr3+55610823|55610840	1700113D08	Dcamkl1: double cortin and calcium/calmodulin-dependent protein kinase-like 1(CPG16, DCLK, mKIAA0369)
76	222183	222183_55572492	2	chr3	+	T03F034FF53A_chr3+55571770|55571770	B230033A15	Dcamkl1: double cortin and calcium/calmodulin-dependent protein kinase-like 1(CPG16, DCLK, mKIAA0369)
76	222183	222183_55601188	2	chr3	+	T03F035067EB	K5B30333C19T3	Dcamkl1: double cortin and calcium/calmodulin-dependent protein kinase-like 1(CPG16, DCLK, mKIAA0369)
76	222183	222183_55342364	1	chr3	+	T03F034C74DD	G9B30027K22T3	Dcamkl1: double cortin and calcium/calmodulin-dependent protein kinase-like 1(CPG16, DCLK, mKIAA0369)
76	222183	222183_55556734	1	chr3	+	T03F034FBA49	L6B30007D23T3	Dcamkl1: double cortin and calcium/calmodulin-dependent protein kinase-like 1(CPG16, DCLK, mKIAA0369)
76	222183	222183_55582318	1	chr3	+	T03F03501DF7	K2B30303O18T3	Dcamkl1: double cortin and calcium/calmodulin-dependent protein kinase-like 1(CPG16, DCLK, mKIAA0369)
77	83579	83579_12177729	54	chrX	-	T0XR00B9D36E_chrX-12178231|12178317	Y17137	Cask: calcium/calmodulin-dependent serine protein kinase(DXPri1, DXRib1, LIN-2, mLin-2, Pals3)
77	83579	83579_11865061	2	chrX	-	T0XR00B50C27_chrX-11865127|11865127	D930030D08	Cask: calcium/calmodulin-dependent serine protein kinase(DXPri1, DXRib1, LIN-2, mLin-2, Pals3)
77	83579	83579_11946191	2	chrX	-	T0XR00B648DE_chrX-11946206|11946206	9130022I12	Cask: calcium/calmodulin-dependent serine protein kinase(DXPri1, DXRib1, LIN-2, mLin-2, Pals3)
77	83579	83579_11888713	1	chrX	-	chrX-11888722|11888722	BC009740	Cask: calcium/calmodulin-dependent serine protein kinase(DXPri1, DXRib1, LIN-2, mLin-2, Pals3)
77	83579	83579_11893236	1	chrX	-	T0XR00B57A3F	E0B30008O20Tr	Cask: calcium/calmodulin-dependent serine protein kinase(DXPri1, DXRib1, LIN-2, mLin-2, Pals3)
78	111620	111620_61439538	474	chr18	+	T18F03A97D62_chr18+61439316|61439365	A730070P22	Camk2a: calcium/calmodulin-dependent protein kinase II alpha(alpha-CaMKII, CaMKII, mKIAA0968)
78	111620	111620_61477661	38	chr18	+	T18F03AA1172_chr18+61477252|61477275	X87142	Camk2a: calcium/calmodulin-dependent protein kinase II alpha(alpha-CaMKII, CaMKII, mKIAA0968)
79	78380	78380_17079197	243	chr14	-	T14R01049C10_chr14-17079261|17079261_chr14-17079290|17079387	5930429P18	Camk2g: calcium/calmodulin -dependent protein kinase II gamma(Ca2+/calmodulin-dependent protein kinase II, CaMK II, Camkg)
79	78380	78380_17050692	2	chr14	-	T14R01042CB5	L1B30045D12T3	Camk2g: calcium/calmodulin -dependent protein kinase II gamma(Ca2+/calmodulin-dependent protein kinase II, CaMK II, Camkg)
79	78380	78380_17051208	1	chr14	-	T14R01042E72	G7B30038F24T3	Camk2g: calcium/calmodulin -dependent protein kinase II gamma(Ca2+/calmodulin-dependent protein kinase II, CaMK II, Camkg)
80	160209	160209_127078583	199	chr3	+	T03F07930F33_chr3+127078145|127078224	BC057103	Camk2d: calcium/calmodulin-dependent protein kinase II, delta([d]-CaMKII, CaMK II)
80	160209	160209_127078689	98	chr3	+	T03F0793105F_chr3+127078495|127078537	8030469K03	Camk2d: calcium/calmodulin-dependent protein kinase II, delta([d]-CaMKII, CaMK II)
80	160209	160209_127265364	4	chr3	+	T03F0795EA39_chr3+127265326|127265340	C230009O18	Camk2d: calcium/calmodulin-dependent protein kinase II, delta([d]-CaMKII, CaMK II)
80	160209	160209_127292212	4	chr3	+	T03F0796530D_chr3+127292156|127292172	AF059029	Camk2d: calcium/calmodulin-dependent protein kinase II, delta([d]-CaMKII, CaMK II)
80	160209	160209_127261647	3	chr3	+	T03F0795DBAE_chr3+127261614|127261614	A930004H12	Camk2d: calcium/calmodulin-dependent protein kinase II, delta([d]-CaMKII, CaMK II)
80	160209	160209_127254084	2	chr3	+	T03F0795BD68	PMB00049K18A	Camk2d: calcium/calmodulin-dependent protein kinase II, delta([d]-CaMKII, CaMK II)
80	160209	160209_127261478	2	chr3	+	T03F0795D2D9_chr3+127259353|127259353	A630085C10	Camk2d: calcium/calmodulin-dependent protein kinase II, delta([d]-CaMKII, CaMK II)
80	160209	160209_127283286	1	chr3	+	T03F07963046	K6B30137F02T3	Camk2d: calcium/calmodulin-dependent protein kinase II, delta([d]-CaMKII, CaMK II)
81	107361	107361_5960262	869	chr11	-	T11R005AF2D4_chr11-5960338|5960412	C230074O03	Camk2b: calcium/calmodulin-dependent protein kinase II, beta(CaMK II)
81	107361	107361_5894993	2	chr11	-	T11R0059F445_chr11-5895237|5895237	K430313E02	Camk2b: calcium/calmodulin-dependent protein kinase II, beta(CaMK II)
83	103394	103394_115044537	134	chr7	+	T07F06DB7070_chr7+115044421|115044528	1500017I02	Phkg2: phosphorylase kinase, gamma 2 (testis)
84	82875	82875_127441611	20	chr5	-	T05R07989B65_chr5-127441761|127441769	BC055102	Phkg: phosphorylase kinase gamma
84	82875	82875_127436873	3	chr5	-	chr5-127436980|127436995	M16216	Phkg: phosphorylase kinase gamma
84	82875	82875_127432112	1	chr5	-	T05R07987822	PXB00717G02a	Phkg: phosphorylase kinase gamma
85	177427	177427_111444173	35	chr9	+	T09F06A47FDA_chr9+111443902|111443938	6430541I17	BC056929: hypothetical double cortin and calcium/calmodulin-dependent protein kinase
85	177427	177427_111474136	2	chr9	+	chr9+111472359|111472359	BC056929	BC056929: hypothetical double cortin and calcium/calmodulin-dependent protein kinase
86	98263	98263_43546165	114	chr4	+	T04F029875A0_T04F029875C1_chr4+43545969|43546155	2610209I22	Melk: maternal embryonic leucine zipper kinase(mKIAA0175, MPK38)
86	98263	98263_43548759	2	chr4	+	chr4+43548667|43548673	BC020416	Melk: maternal embryonic leucine zipper kinase(mKIAA0175, MPK38)
87	78249	78249_33396761	234	chr18	+	T18F01FD9745_chr18+33396533|33396619	X58995	Camk4: calcium/calmodulin-dependent protein kinase IV(Ca2+/calmodulin-dependent protein kinase type IV/Gr, CaMKIV, CaMKIV/Gr)
87	78249	78249_33395870	6	chr18	+	T18F01FD942D	M5BC1061C07T3	Camk4: calcium/calmodulin-dependent protein kinase IV(Ca2+/calmodulin-dependent protein kinase type IV/Gr, CaMKIV, CaMKIV/Gr)
87	78249	78249_33619601	1	chr18	+	chr18+33619531|33619531	J03057	Camk4: calcium/calmodulin-dependent protein kinase IV(Ca2+/calmodulin-dependent protein kinase type IV/Gr, CaMKIV, CaMKIV/Gr)
87	78249	78249_33622100	1	chr18	+	chr18+33621979|33621979	M64266	Camk4: calcium/calmodulin-dependent protein kinase IV(Ca2+/calmodulin-dependent protein kinase type IV/Gr, CaMKIV, CaMKIV/Gr)
87	78249	78249_33622367	1	chr18	+	chr18+33622341|33622341	M16206	Camk4: calcium/calmodulin-dependent protein kinase IV(Ca2+/calmodulin-dependent protein kinase type IV/Gr, CaMKIV, CaMKIV/Gr)
88	75250	75250_105247869	110	chr8	-	T08R0645F4C1_chr8-105247890|105247952	AB016228	Ctrl: chymotrypsin-like(Ctra1)
88	75250	75250_105246597	7	chr8	-	chr8-105246648|105246693	0910001G08	Ctrl: chymotrypsin-like(Ctra1)
89	81941	81941_107958192	513	chr9	+	T09F066F4F17_chr9+107958015|107958114	D430043A01	BC017634: vesicle associated calmodulin binding protein kinase
89	98882	98882_107973313	204	chr9	+	T09F066F89F6_chr9+107973097|107973153	2810054N23	BC017634: vesicle associated calmodulin binding protein kinase
89	98882	98882_107972520	3	chr9	+	chr9+107972277|107972280	BC006929	BC017634: vesicle associated calmodulin binding protein kinase
89	98882	98882_107959692	1	chr9	+	T09F066F5491	K4B30315I07T3	BC017634: vesicle associated calmodulin binding protein kinase
89	98882	98882_107982699	1	chr9	+	T09F066FAEC4	G3B70014E07T3	BC017634: vesicle associated calmodulin binding protein kinase
90	222365	222365_65218403	65	chrX	-	T0XR03E32766_T0XR03E32787_chrX-65218413|65218454	BC055891	Pnck: pregnancy upregulated non-ubiquitously expressed CaM kinase(Bstk3, Camk1b, Punc)
90	222365	222365_65218111	12	chrX	-	T0XR03E326CE_chrX-65218212|65218222	AF181984	Pnck: pregnancy upregulated non-ubiquitously expressed CaM kinase(Bstk3, Camk1b, Punc)
90	222365	222365_65217564	6	chrX	-	T0XR03E32463_chrX-65217609|65217631	AB023027	Pnck: pregnancy upregulated non-ubiquitously expressed CaM kinase(Bstk3, Camk1b, Punc)
90	222365	222365_65218051	2	chrX	-	T0XR03E3263C_chrX-65218108|65218111	6330520C09	Pnck: pregnancy upregulated non-ubiquitously expressed CaM kinase(Bstk3, Camk1b, Punc)
91	21280	21280_193263876	68	chr1	-	T01R0B84F947_chr1-193263915|193263995	AF428262	Camk1g: calcium/calmodulin-dependent protein kinase I gamma(CLICK-III)
91	21280	21280_193255714	1	chr1	-	chr1-193255822|193255822	AY212936	Camk1g: calcium/calmodulin-dependent protein kinase I gamma(CLICK-III)
92	157844	157844_5661989	116	chr2	-	T02R00566684_chr2-5662311|5662320_chr2-5662346|5662373	A130026P20	Camk1d: calcium/calmodulin-dependent protein kinase ID(CKLiK)
92	157844	157844_5623757	5	chr2	-	T02R0055D065_chr2-5623889|5623889	AY273822	Camk1d: calcium/calmodulin-dependent protein kinase ID(CKLiK)
92	157844	157844_5624075	2	chr2	-	T02R0055D1B3	K6B30074N11T3	Camk1d: calcium/calmodulin-dependent protein kinase ID(CKLiK)
93	81197	81197_113865385	288	chr6	-	T06R06C97308_chr6-113865435|113865501	BC057155	Camk1: calcium/calmodulin-dependent protein kinase I(D6Ertd263e)
93	81197	81197_113858090	2	chr6	-	chr6-113858278|113858278	BC025510	Camk1: calcium/calmodulin-dependent protein kinase I(D6Ertd263e)
93	81197	81197_113862199	1	chr6	-	chr6-113862824|113862824	BC042494	Camk1: calcium/calmodulin-dependent protein kinase I(D6Ertd263e)
94	100143	100143_96709277	29	chr7	-	T07R05C3AB28_chr7-96709364|96709441	4921505G21	Stk33: serine/threonine kinase 33
95	165901	165901_90821337	203	chr16	+	T16F0569D19A_chr16+90821006|90821036	AF055919	Hunk: hormonally upregulated Neu-associated kinase(Bstk1, Mak-v)
95	165901	165901_90898889	2	chr16	+	T16F056AF888_chr16+90896518|90896520	B930050N07	Hunk: hormonally upregulated Neu-associated kinase(Bstk1, Mak-v)
95	165901	165901_90835238	1	chr16	+	T16F056A08DD_chr16+90835165|90835165	G270012H10	Hunk: hormonally upregulated Neu-associated kinase(Bstk1, Mak-v)
96	104313	104313_93279299	41	chr1	-	T01R058F5527_chr1-93279499|93279562	D030051B04	Pask: PAS domain containing serine/threonine kinase(mKIAA0135, Paskin)
96	104313	104313_93280031	14	chr1	-	T01R058F57EE_chr1-93280234|93280255	F830031M04	Pask: PAS domain containing serine/threonine kinase(mKIAA0135, Paskin)
96	104313	104313_93249569	2	chr1	-	chr1-93249920|93249921	BC029725	Pask: PAS domain containing serine/threonine kinase(mKIAA0135, Paskin)
96	104313	104313_93253794	2	chr1	-	T01R058EF22A_chr1-93254186|93254186	B930080N15	Pask: PAS domain containing serine/threonine kinase(mKIAA0135, Paskin)
96	104313	104313_93257267	2	chr1	-	T01R058EFE4E_chr1-93257294|93257299	C330013N09	Pask: PAS domain containing serine/threonine kinase(mKIAA0135, Paskin)
96	104313	104313_93274118	1	chr1	-	chr1-93274347|93274347	NM_080850	Pask: PAS domain containing serine/threonine kinase(mKIAA0135, Paskin)
98	101683	101683_129702190	5	chr7	+	T07F07BB189E	K6B30116F05T3	Brsk2: brain-selective kinase 2/STK29(SAD1)
98	101683	101683_129654727	4	chr7	+	T07F07BA5F1B_chr7+129654555|129654570	K230015H09	Brsk2: brain-selective kinase 2/STK29(SAD1)
98	101683	101683_129689082	3	chr7	+	chr7+129689054|129689056	BC056498	Brsk2: brain-selective kinase 2/STK29(SAD1)
98	101683	101683_129707305	3	chr7	+	T07F07BB2813_chr7+129705989|129705989	4833424K13	Brsk2: brain-selective kinase 2/STK29(SAD1)
98	101683	101683_129689513	1	chr7	+	T07F07BAE744	G6B30015P06T3	Brsk2: brain-selective kinase 2/STK29(SAD1)
98	101683	101683_129702189	1	chr7	+	T07F07BB1882	PXB00640G18a	Brsk2: brain-selective kinase 2/STK29(SAD1)
99	113234	113234_30456198	1524	chr17	-	T17R01D0BA02_chr17-30456291|30456330	F830207B15	Snf1lk: SNF1-like kinase(Msk, salt inducible kinase, Sik)
99	113234	113234_30450454	5	chr17	-	T17R01D0A32D_T17R01D0A34E_chr17-30450477|30450491	E030044O14	Snf1lk: SNF1-like kinase(Msk, salt inducible kinase, Sik)
99	113234	113234_30449158	2	chr17	-	T17R01D09E1D	L9B30181C02T3	Snf1lk: SNF1-like kinase(Msk, salt inducible kinase, Sik)
100	151721	151721_46314875	9	chr9	+	chr9+46314494|46314539	BC033915	BC033915: hypothetical SNF1 related kinase(mKIAA0999)
100	151721	151721_46115443	4	chr9	+	T09F02BFA9F9_T09F02BFAA13_chr9+46115337|46115337	BC063268	BC033915: hypothetical SNF1 related kinase(mKIAA0999)
100	151721	151721_46225646	4	chr9	+	T09F02C1587D_chr9+46225550|46225554	5730525O22	BC033915: hypothetical SNF1 related kinase(mKIAA0999)
100	151721	151721_46311462	3	chr9	+	chr9+46311383|46311399	BC058975	BC033915: hypothetical SNF1 related kinase(mKIAA0999)
100	151721	151721_46296594	1	chr9	+	chr9+46296560|46296560	AK129257	BC033915: hypothetical SNF1 related kinase(mKIAA0999)
100	151721	151721_46323547	1	chr9	+	T09F02C2D6D8	I8B30043P10T3	BC033915: hypothetical SNF1 related kinase(mKIAA0999)
102	78025	78025_51169117	373	chr9	-	T09R030CC865_chr9-51169349|51169449	4632419F02	Sik2: salt induceable kinase 2
103	176867	176867_10956396	4	chr7	-	T07R00A72F26_chr7-10956555|10956557	9530083K10	Mark4: MAP/microtubule affinity-regulating kinase 4(Markl1)
103	176867	176867_10981520	4	chr7	-	chr7-10981560|10981560	AY151083	Mark4: MAP/microtubule affinity-regulating kinase 4(Markl1)
103	176867	176867_10951151	1	chr7	-	T07R00A71AD2_chr7-10951378|10951378	2410090P21	Mark4: MAP/microtubule affinity-regulating kinase 4(Markl1)
104	222127	222127_7054595	128	chr19	-	T19R006BA7B5_chr19-7055225|7055287	F830207O17	Mark2: MAP/microtubule affinity-regulating kinase 2(Emk, Par-1)
104	222127	222127_7008465	65	chr19	-	T19R006AF260_chr19-7008832|7008897	F630110A02	Mark2: MAP/microtubule affinity-regulating kinase 2(Emk, Par-1)
104	222127	222127_6996863	4	chr19	-	T19R006AC3D9_chr19-6996941|6996944	9930104N18	Mark2: MAP/microtubule affinity-regulating kinase 2(Emk, Par-1)
105	21301	21301_184636189	3	chr1	-	chr1-184636242|184636246	AF453686	Mark1: MAP/microtubule affinity-regulating kinase 1(Emk3)
106	102562	102562_106321288	701	chr12	+	T12F06565344_chr12+106320660|106320733	D030065P19	Mark3: MAP/microtubule affinity-regulating kinase 3(ETK-1, mKIAA1860)
106	102562	102562_106322900	685	chr12	+	T12F06565344_chr12+106320660|106320733	C430017L17	Mark3: MAP/microtubule affinity-regulating kinase 3(ETK-1, mKIAA1860)
106	102562	102562_106374743	8	chr12	+	chr12+106374505|106374541	BC026445	Mark3: MAP/microtubule affinity-regulating kinase 3(ETK-1, mKIAA1860)
106	102562	102562_106334420	3	chr12	+	T12F06568143_chr12+106332479|106332483	9930021N02	Mark3: MAP/microtubule affinity-regulating kinase 3(ETK-1, mKIAA1860)
106	102562	102562_106375345	2	chr12	+	T12F0657284E_chr12+106375246|106375246	0610021N13	Mark3: MAP/microtubule affinity-regulating kinase 3(ETK-1, mKIAA1860)
106	102562	102562_106338955	1	chr12	+	chr12+106334337|106334337	AK122565	Mark3: MAP/microtubule affinity-regulating kinase 3(ETK-1, mKIAA1860)
108	103226	103226_103455346	6	chr4	-	T04R062A9A87_T04R062A9AA8_chr4-103455374|103455396	A830082D05	Prkaa2: protein kinase, AMP-activated, alpha 2 catalytic subunit
110	102141	102141_47624700	35	chr14	+	T14F02D6B06A_chr14+47624298|47624359	1700020B19	4933424F08Rik: testis-specific serine kinase 4
112	74978	74978_127860778	23	chr4	-	chr4-127861039|127861086	BC048470	Stk22c: serine/threonine kinase 22C (spermiogenesis associated)(Stk22c, Stk22d, Tssk-3)
115	75478	75478_122128010	520	chr9	+	T09F0747864E_chr9+122127869|122127978	C230021A06	Snrk: SNF related kinase(mKIAA0096)
115	75478	75478_122142545	4	chr9	+	chr9+122142494|122142505	AF387809	Snrk: SNF related kinase(mKIAA0096)
116	79519	79519_6167535	229	chrX	+	T0XF005E1AF5_chrX+6167283|6167316_chrX+6167363|6167365	NM_138606	Pim2: proviral integration site 2(Pim-2)
116	79519	79519_6170599	4	chrX	+	chrX+6170274|6170283	BC022727	Pim2: proviral integration site 2(Pim-2)
116	79519	79519_6167772	2	chrX	+	T0XF005E1C2D	G6B30039J22T3	Pim2: proviral integration site 2(Pim-2)
117	84122	84122_28093086	1391	chr17	+	T17F01ACA9B5_T17F01ACAA07_chr17+28092818|28092935	F930117K24	Pim1: proviral integration site 1(Pim-1)
117	84122	84122_28095134	31	chr17	+	T17F01ACB259_chr17+28095052|28095087	F630003I04	Pim1: proviral integration site 1(Pim-1)
117	84122	84122_28093225	4	chr17	+	chr17+28093189|28093189	BC053019	Pim1: proviral integration site 1(Pim-1)
117	84122	84122_28093431	4	chr17	+	T17F01ACAB77_chr17+28093305|28093305	F630102O16	Pim1: proviral integration site 1(Pim-1)
118	113173	113173_89252529	220	chr15	+	T15F0551E1DE_chr15+89252309|89252342	BC017621	Pim3: proviral integration site 3(Kid1, KID-1/kinase induced by depolarization)
118	113173	113173_89253387	64	chr15	+	chr15+89253173|89253174	A330080E07	Pim3: proviral integration site 3(Kid1, KID-1/kinase induced by depolarization)
119	121277	121277_151539338	4	chr2	-	T02R09084F2E_chr2-151539500|151539502	4921509C19	4921509C19Rik: hypothetical serine/threonine protein kinase(LOC381389)
120	112738	112738_46394072	3	chr1	-	T01R02C3F15F_chr1-46395743|46395743	4930509O22	ENSMUSG00000044457: hypothetical serine/threonine protein kinase
126	84036	84036_12688450	2	chr17	+	T17F00C19AA1	4930513D10	Smok1: sperm motility kinase 1(Smok, Tcr1, Tcr-1)
127	157073	157073_81049986	1	chrUn_random	-	4931427P12	4931427P12	Smok2: sperm motility kinase 2
129	112238	112238_18482621	3	chr10	-	T10R011A0645_chr10-18482757|18482757	4933423E17	ENSMUSG00000044624: hypothetical Smok2 related serine/threonine protein kinase
131	112258	112258_51894724	3	chr17	+	T17F0317D987_chr17+51894663|51894663	4932415M13	ENSMUSG00000047406: hypothetical Mark2 related serine/threonine protein kinase
133	105229	105229_23561701	2	chrUn_random	+	BC051189	BC051189	E130304F04Rik: hypothetical serine/threonine protein kinase
133	157027	157027_21413645	1	chrUn_random	+	E030025G19	E030025G19	E130304F04Rik: hypothetical serine/threonine protein kinase
134	103742	103742_126957198	39	chr2	-	T02R079136E0_chr2-126957277|126957303	D730002F24	1810024B03Rik: hypothetical serine/threonine protein kinase
139	77845	77845_84048187	2	chr10	-	chr10-84048298|84048298	BC040467	Ark5: AMPK-related protein kinase 5
139	77845	77845_84059695	1	chr10	-	T10R0502A6B3	G3B70046I20T3	Ark5: AMPK-related protein kinase 5
140	78688	78688_132193795	876	chr1	+	T01F07E11CB4_chr1+132193448|132193511	BC046833	1200013B22Rik: SNF1/AMP-activated protein kinase(mKIAA0537)
142	81988	81988_119055068	26	chr5	-	T05R0718A5A5_chr5-119055794|119055807	AF039840	Mapkapk5: MAP kinase-activated protein kinase 5(MK5, PRAK)
142	81988	81988_119036994	2	chr5	-	T05R07185CE4	K6B30096A02T3	Mapkapk5: MAP kinase-activated protein kinase 5(MK5, PRAK)
142	81988	81988_119049075	2	chr5	-	T05R07188BB5	PXB00327A21A	Mapkapk5: MAP kinase-activated protein kinase 5(MK5, PRAK)
143	80137	80137_107309460	298	chr9	-	T09R06656A92_T09R06656AD3_T09R06656AEF_chr9-107309650|107309765_chr9-107309797|107309812	F830215L16	Mapkapk3: MAP kinase-activated protein kinase 3(3PK, MAPKAP3)
143	80137	80137_107309464	298	chr9	-	T09R06656A92_T09R06656AD3_T09R06656AEF_chr9-107309650|107309765_chr9-107309797|107309812	F630104E22	Mapkapk3: MAP kinase-activated protein kinase 3(3PK, MAPKAP3)
143	80137	80137_107309055	20	chr9	-	T09R06656920_chr9-107309344|107309347	E130306K23	Mapkapk3: MAP kinase-activated protein kinase 3(3PK, MAPKAP3)
143	80137	80137_107300581	1	chr9	-	T09R066547F2	L2B30034K19T3	Mapkapk3: MAP kinase-activated protein kinase 3(3PK, MAPKAP3)
144	112082	112082_130967477	797	chr1	-	T01R07CE69D6_chr1-130967994|130968031	F630205L24	Mapkapk2: MAP kinase-activated protein kinase 2(MAPKAP kinase 2, MK2, Rps6kc1)
144	112082	112082_130925423	52	chr1	-	T01R07CE687E_T01R07CE68BC_chr1-130967704|130967755	BC052206	Mapkapk2: MAP kinase-activated protein kinase 2(MAPKAP kinase 2, MK2, Rps6kc1)
144	112082	112082_130927682	5	chr1	-	T01R07CDCC56_chr1-130927717|130927735	BC024559	Mapkapk2: MAP kinase-activated protein kinase 2(MAPKAP kinase 2, MK2, Rps6kc1)
144	112082	112082_130942528	1	chr1	-	T01R07CE06FC	PXB00143M13a	Mapkapk2: MAP kinase-activated protein kinase 2(MAPKAP kinase 2, MK2, Rps6kc1)
145	112103	112103_114184922	371	chr4	+	T04F06CE529E_chr4+114184839|114184895	F930102L22	Mknk1: MAP kinase-interacting serine/threonine kinase 1(Mnk1)
146	107122	107122_80584291	602	chr10	-	T10R04CD9F36_chr10-80584499|80584504	F630011G09	Mknk2: MAP kinase-interacting serine/threonine kinase 2(Mnk2)
146	107122	107122_80576807	32	chr10	-	T10R04CD81C6_chr10-80576965|80576997	2010016G11	Mknk2: MAP kinase-interacting serine/threonine kinase 2(Mnk2)
146	107122	107122_80580213	12	chr10	-	chr10-80580257|80580302	Y11092	Mknk2: MAP kinase-interacting serine/threonine kinase 2(Mnk2)
146	107122	107122_80577915	6	chr10	-	T10R04CD859F_chr10-80577931|80577958	5830416A01	Mknk2: MAP kinase-interacting serine/threonine kinase 2(Mnk2)
146	107122	107122_80580216	1	chr10	-	T10R04CD8FB8	G3B70034G08T3	Mknk2: MAP kinase-interacting serine/threonine kinase 2(Mnk2)
146	107122	107122_80580455	1	chr10	-	T10R04CD8FE0	G3B70018J12T3	Mknk2: MAP kinase-interacting serine/threonine kinase 2(Mnk2)
146	107122	107122_80586145	1	chr10	-	T10R04CDA651	F9B30014K18T3	Mknk2: MAP kinase-interacting serine/threonine kinase 2(Mnk2)
147	107042	107042_108169480	83	chr5	+	T05F067288C9_chr5+108169411|108169465	BC056617	Chek2: CHK2 checkpoint homolog (S. pombe)(Cds1, CHK2, Rad53)
147	107042	107042_108170975	3	chr5	+	chr5+108170636|108170645	AF086905	Chek2: CHK2 checkpoint homolog (S. pombe)(Cds1, CHK2, Rad53)
147	107042	107042_108190356	2	chr5	+	T05F0672DA5D_chr5+108190313|108190313	E430022D12	Chek2: CHK2 checkpoint homolog (S. pombe)(Cds1, CHK2, Rad53)
148	100276	100276_124474462	620	chr4	+	T04F076B53AF_chr4+124474256|124474353	AY336057	Lyk4: hypothetical serine/threonine protein kinase
148	82206	82206_124467125	160	chr4	+	T04F076B375B_chr4+124466964|124467089	BC024543	Lyk4: hypothetical serine/threonine protein kinase
148	100276	100276_124499362	4	chr4	+	T04F076BB558_chr4+124499291|124499293	D030020P12	Lyk4: hypothetical serine/threonine protein kinase
148	100276	100276_124500066	3	chr4	+	T04F076BB839_chr4+124500030|124500031	2310004N11	Lyk4: hypothetical serine/threonine protein kinase
149	105069	105069_8528745	347	chr7	+	T07F00822300_chr7+8528639|8528717	F630035A21	Prkcd2: Protein kinase C, D2 type(PKD2)
149	105069	105069_8529575	30	chr7	+	T07F008223A4_chr7+8528777|8528777	9930101D06	Prkcd2: Protein kinase C, D2 type(PKD2)
149	105069	105069_8529956	1	chr7	+	T07F008227D1	F6B30304N05T3	Prkcd2: Protein kinase C, D2 type(PKD2)
149	105069	105069_8538889	1	chr7	+	T07F00824AD7	I5B30001G20T3	Prkcd2: Protein kinase C, D2 type(PKD2)
150	178753	178753_77570814	288	chr17	-	T17R049FA366_chr17-77570904|77570945	A430087B06	Prkcn: protein kinase C, nu
150	77375	77375_77535762	52	chr17	-	T17R049F1AF0_chr17-77535947|77535992	C730009D23	Prkcn: protein kinase C, nu
150	77375	77375_77562754	7	chr17	-	chr17-77563418|77563436	BC037012	Prkcn: protein kinase C, nu
150	77375	77375_77505273	2	chr17	-	chr17-77505514|77505515	BC023383	Prkcn: protein kinase C, nu
150	77375	77375_77507941	2	chr17	-	chr17-77508025|77508025	BC043660	Prkcn: protein kinase C, nu
150	77375	77375_77532320	2	chr17	-	T17R049F0D25	L3B30003O10T3	Prkcn: protein kinase C, nu
150	77375	77375_77558545	2	chr17	-	T17R049F7406_chr17-77558790|77558790	4932418O05	Prkcn: protein kinase C, nu
150	77375	77375_77558907	2	chr17	-	T17R049F74BF_chr17-77558973|77558975	4930557O20	Prkcn: protein kinase C, nu
151	84517	84517_45845026	10	chr12	-	T12R02BB8B8C_T12R02BB8BA2_chr12-45845408|45845408	Z34524	Prkcm: protein kinase C, mu(Pkcm, PKD)
152	110771	110771_191713730	138	chr1	+	T01F0B6D515E_chr1+191713569|191713685	I920184K11	Nek2: NIMA (never in mitosis gene a)-related expressed kinase 2
152	110771	110771_191713837	138	chr1	+	T01F0B6D515E_chr1+191713569|191713685	U95610	Nek2: NIMA (never in mitosis gene a)-related expressed kinase 2
153	73584	73584_26986691	189	chr14	+	T14F019BC7C2_chr14+26986410|26986499	G430031P07	Nek4: NIMA (never in mitosis gene a)-related expressed kinase 4
153	73584	73584_27011034	2	chr14	+	T14F019C27BB_chr14+27011003|27011003	7120488M07	Nek4: NIMA (never in mitosis gene a)-related expressed kinase 4
154	222336	222336_57794134	69	chr9	+	T09F0371DD83_T09F0371DDAA_chr9+57793900|57794026	BC037093	1200015E14Rik: hypothetical serine/threonine protein kinase
154	222336	222336_57796585	3	chr9	+	chr9+57796505|57796514	BC039958	1200015E14Rik: hypothetical serine/threonine protein kinase
154	222336	222336_57795229	2	chr9	+	T09F0371E22B_chr9+57795112|57795115	6330551L10	1200015E14Rik: hypothetical serine/threonine protein kinase
155	99516	99516_129549869	48	chr2	+	T02F07B8C54E_chr2+129549631|129549646	G730027B12	Stk35: Serine/threonine kinase 35 (EC 2.7.1.37) (CLP-36 interacting kinase) (Clik1)(CLIK1, CLP-36 interacting kinase)
155	99516	99516_129551027	7	chr2	+	T02F07B8C8F4_chr2+129550574|129550578	BC047277	Stk35: Serine/threonine kinase 35 (EC 2.7.1.37) (CLP-36 interacting kinase) (Clik1)(CLIK1, CLP-36 interacting kinase)
156	84299	84299_132741787	113	chr4	-	T04R07E97AE1_chr4-132741803|132741879	9230008I20	BC027088: hypothetical serine/threonine protein kinase
156	84299	84299_132742253	9	chr4	-	T04R07E97D49_chr4-132742458|132742473	BC058514	BC027088: hypothetical serine/threonine protein kinase
158	134180	134180_108139046	811	chr5	-	T05R067213DE_chr5-108139464|108139464	G370087L15	Ulk1: Unc-51 like kinase 1 (C. elegans)(mKIAA0722, Unc51.1)
158	134180	134180_108138559	10	chr5	-	T05R06721076_chr5-108138593|108138633	AK122357	Ulk1: Unc-51 like kinase 1 (C. elegans)(mKIAA0722, Unc51.1)
158	134180	134180_108117006	3	chr5	-	chr5-108117093|108117094	BC023281	Ulk1: Unc-51 like kinase 1 (C. elegans)(mKIAA0722, Unc51.1)
158	134180	134180_108120484	2	chr5	-	T05R0671CA36	F6B30228J12T3	Ulk1: Unc-51 like kinase 1 (C. elegans)(mKIAA0722, Unc51.1)
158	134180	134180_108118380	1	chr5	-	chr5-108118387|108118387	BC030850	Ulk1: Unc-51 like kinase 1 (C. elegans)(mKIAA0722, Unc51.1)
158	134180	134180_108120282	1	chr5	-	T05R0671C900	F5B30004B07T3	Ulk1: Unc-51 like kinase 1 (C. elegans)(mKIAA0722, Unc51.1)
159	221952	221952_61467027	579	chr11	-	T11R03A9EBED_chr11-61467525|61467633	BC046778	Ulk2: Unc-51 like kinase 2 (C. elegans)(mKIAA0623, Unc51.2)
159	221952	221952_61411603	3	chr11	-	T11R03A91125_chr11-61411621|61411622	4732420K19	Ulk2: Unc-51 like kinase 2 (C. elegans)(mKIAA0623, Unc51.2)
159	221952	221952_61416182	3	chr11	-	T11R03A92378	PXB00009P04a	Ulk2: Unc-51 like kinase 2 (C. elegans)(mKIAA0623, Unc51.2)
159	221952	221952_61425258	2	chr11	-	T11R03A9468F	PXB01134M10A	Ulk2: Unc-51 like kinase 2 (C. elegans)(mKIAA0623, Unc51.2)
159	221952	221952_61394546	1	chr11	-	T11R03A8D3B1_chr11-61395889|61395889	7330406M14	Ulk2: Unc-51 like kinase 2 (C. elegans)(mKIAA0623, Unc51.2)
159	221952	221952_61438382	1	chr11	-	T11R03A979DE	PXB01139I04A	Ulk2: Unc-51 like kinase 2 (C. elegans)(mKIAA0623, Unc51.2)
159	221952	221952_61440142	1	chr11	-	T11R03A980A9	PXB01136O12A	Ulk2: Unc-51 like kinase 2 (C. elegans)(mKIAA0623, Unc51.2)
161	82384	82384_70763829	529	chr2	-	T02R0437C793_chr2-70764033|70764060	BC051641	Tlk1: tousled-like kinase 1(PKU-beta)
161	82384	82384_70725513	5	chr2	-	chr2-70725624|70725633	4930545J15	Tlk1: tousled-like kinase 1(PKU-beta)
161	82384	82384_70708640	2	chr2	-	chr2-70708680|70708680	BC033931	Tlk1: tousled-like kinase 1(PKU-beta)
161	82384	82384_70680690	1	chr2	-	T02R043680EB	I3B20028K20T3	Tlk1: tousled-like kinase 1(PKU-beta)
162	176994	176994_104853176	355	chr11	+	T11F063FECE7_chr11+104852653|104852691	G430124E20	Tlk2: tousled-like kinase 2 (Arabidopsis)(PKUalpha, protein kinase U-alpha)
162	226634	226634_105888281	246	chr11	+	T11F064FB954_chr11+105888051|105888196	B430002H05	Tlk2: tousled-like kinase 2 (Arabidopsis)(PKUalpha, protein kinase U-alpha)
162	226634	226634_105911224	8	chr11	+	T11F06501391_chr11+105911161|105911181	BC049382	Tlk2: tousled-like kinase 2 (Arabidopsis)(PKUalpha, protein kinase U-alpha)
162	176994	176994_104940920	7	chr11	+	T11F06414547_chr11+104940874|104940906	4930521I15	Tlk2: tousled-like kinase 2 (Arabidopsis)(PKUalpha, protein kinase U-alpha)
162	176994	176994_104855419	4	chr11	+	chr11+104855359|104855374	AF045253	Tlk2: tousled-like kinase 2 (Arabidopsis)(PKUalpha, protein kinase U-alpha)
162	176994	176994_104918009	3	chr11	+	T11F0640EBB7_chr11+104917955|104917968	U56909	Tlk2: tousled-like kinase 2 (Arabidopsis)(PKUalpha, protein kinase U-alpha)
162	176994	176994_104938367	3	chr11	+	T11F06413B44	L5B30031H05T3	Tlk2: tousled-like kinase 2 (Arabidopsis)(PKUalpha, protein kinase U-alpha)
162	226634	226634_105895443	3	chr11	+	chr11+105895218|105895222	BC043036	Tlk2: tousled-like kinase 2 (Arabidopsis)(PKUalpha, protein kinase U-alpha)
162	226634	226634_105912952	3	chr11	+	T11F065019CE_chr11+105912782|105912797	1810047H21	Tlk2: tousled-like kinase 2 (Arabidopsis)(PKUalpha, protein kinase U-alpha)
162	176994	176994_104850466	2	chr11	+	chr11+104849932|104849932	AF045252	Tlk2: tousled-like kinase 2 (Arabidopsis)(PKUalpha, protein kinase U-alpha)
162	176994	176994_104852011	1	chr11	+	T11F063FE99F	K5B30047E08T3	Tlk2: tousled-like kinase 2 (Arabidopsis)(PKUalpha, protein kinase U-alpha)
162	176994	176994_104880962	1	chr11	+	chr11+104880918|104880918	AF045254	Tlk2: tousled-like kinase 2 (Arabidopsis)(PKUalpha, protein kinase U-alpha)
162	176994	176994_104892478	1	chr11	+	chr11+104892396|104892396	AX775743	Tlk2: tousled-like kinase 2 (Arabidopsis)(PKUalpha, protein kinase U-alpha)
163	77541	77541_43443946	187	chr19	-	T19R0296E77B_chr19-43444076|43444135	G530123D13	Chuk: conserved helix-loop-helix ubiquitous kinase(Chuk1, IkappaB kinase alpha, IKK 1, IKK alpha, IKK[a], IKK1, IKK-1, IKKalpha, IKK-alpha)
163	77541	77541_43427591	2	chr19	-	T19R0296A727	M5BC1062D13T3	Chuk: conserved helix-loop-helix ubiquitous kinase(Chuk1, IkappaB kinase alpha, IKK 1, IKK alpha, IKK[a], IKK1, IKK-1, IKKalpha, IKK-alpha)
163	77541	77541_43433567	1	chr19	-	T19R0296BE91	I2B20008F11T3	Chuk: conserved helix-loop-helix ubiquitous kinase(Chuk1, IkappaB kinase alpha, IKK 1, IKK alpha, IKK[a], IKK1, IKK-1, IKKalpha, IKK-alpha)
163	77541	77541_43433875	1	chr19	-	T19R0296BFCC	66B20406O12T3	Chuk: conserved helix-loop-helix ubiquitous kinase(Chuk1, IkappaB kinase alpha, IKK 1, IKK alpha, IKK[a], IKK1, IKK-1, IKKalpha, IKK-alpha)
164	72220	72220_21461236	430	chr8	-	T08R0147794D_chr8-21461251|21461349	D930029B08	Ikbkb: inhibitor of kappaB kinase beta(IKK[b], IKK2, IKK-2, IKK-beta)
164	72220	72220_21461240	430	chr8	-	T08R0147794D_chr8-21461251|21461349	2610009E10	Ikbkb: inhibitor of kappaB kinase beta(IKK[b], IKK2, IKK-2, IKK-beta)
164	72220	72220_21460848	8	chr8	-	chr8-21460945|21460952	AF026524	Ikbkb: inhibitor of kappaB kinase beta(IKK[b], IKK2, IKK-2, IKK-beta)
164	72220	72220_21420255	1	chr8	-	chr8-21420384|21420384	BC020334	Ikbkb: inhibitor of kappaB kinase beta(IKK[b], IKK2, IKK-2, IKK-beta)
165	105751	105751_131149519	130	chr1	-	T01R07D12FB7_chr1-131149739|131149794	E430020M09	Ikbke: inhibitor of kappaB kinase epsilon(IKK-i)
165	105751	105751_131147082	21	chr1	-	T01R07D12564_chr1-131147116|131147136	BC037446	Ikbke: inhibitor of kappaB kinase epsilon(IKK-i)
165	105751	105751_131146656	2	chr1	-	chr1-131146764|131146769	AB016589	Ikbke: inhibitor of kappaB kinase epsilon(IKK-i)
166	107464	107464_121329365	377	chr10	-	T10R073B5709_chr10-121329365|121329464	1200008B05	Tbk1: TANK-binding kinase 1
166	107464	107464_121295078	9	chr10	-	T10R073AD0FD_T10R073AD133_chr10-121295118|121295159	1110055O20	Tbk1: TANK-binding kinase 1
166	107464	107464_121326866	4	chr10	-	T10R073B4D2A	L3B30001I23T3	Tbk1: TANK-binding kinase 1
167	161143	161143_4523347	77	chr18	-	T18R004505B8_chr18-4523412|4523452	A530060H22	Map3k8: mitogen activated protein kinase kinase kinase 8(c-COT, Cot, Cot/Tpl2, Est, Estf, Tpl2, Tpl-2)
167	161143	161143_4506661	2	chr18	-	T18R0044C4A5_chr18-4506789|4506790	F830207A18	Map3k8: mitogen activated protein kinase kinase kinase 8(c-COT, Cot, Cot/Tpl2, Est, Estf, Tpl2, Tpl-2)
169	112137	112137_76699396	4	chr15	-	T15R049258BC_chr15-76699836|76699853	1700091F14	1700091F14Rik: hypothetical serine/threonine protein kinase
170	72665	72665_118170428	93	chr2	+	T02F070B227E_chr2+118170238|118170246	2900069K12	Eif2ak4: eukaryotic translation initiation factor 2 alpha kinase 4(GCN2, MGCN2)
170	72665	72665_118243473	3	chr2	+	T02F070C402A_chr2+118243363|118243370	2610011M03	Eif2ak4: eukaryotic translation initiation factor 2 alpha kinase 4(GCN2, MGCN2)
170	72665	72665_118220646	2	chr2	+	T02F070BE682_chr2+118220418|118220418	4933428O03	Eif2ak4: eukaryotic translation initiation factor 2 alpha kinase 4(GCN2, MGCN2)
170	72665	72665_118182223	1	chr2	+	chr2+118182110|118182110	AF193344	Eif2ak4: eukaryotic translation initiation factor 2 alpha kinase 4(GCN2, MGCN2)
170	72665	72665_118194659	1	chr2	+	chr2+118193922|118193922	AF193342	Eif2ak4: eukaryotic translation initiation factor 2 alpha kinase 4(GCN2, MGCN2)
170	72665	72665_118198918	1	chr2	+	chr2+118198800|118198800	AK129334	Eif2ak4: eukaryotic translation initiation factor 2 alpha kinase 4(GCN2, MGCN2)
171	74147	74147_71027257	70	chr6	+	T06F043BC86C_chr6+71026751|71026816	2410004L11	Eif2ak3: eukaryotic translation initiation factor 2 alpha kinase 3(PEK, perk)
171	74147	74147_71077943	5	chr6	+	T06F043C8E4B_chr6+71077434|71077449	1110001I11	Eif2ak3: eukaryotic translation initiation factor 2 alpha kinase 3(PEK, perk)
171	74147	74147_71063502	2	chr6	+	T06F043C5745_chr6+71063363|71063365	B020010I18	Eif2ak3: eukaryotic translation initiation factor 2 alpha kinase 3(PEK, perk)
171	74147	74147_71081885	1	chr6	+	T06F043C9E5E	I5B30016O09T3	Eif2ak3: eukaryotic translation initiation factor 2 alpha kinase 3(PEK, perk)
172	75860	75860_77433365	97	chr17	-	T17R049D8AA4_chr17-77433466|77433558	BC016422	Prkr: protein kinase, interferon-inducible double stranded RNA dependent(dsRNA-activated kinase, eIF-2 alpha, eIF-2 alpha, Eif2ak2, IFN- type I-induced and dsRNA-activated kinase, IFN-induced and double-stranded RNA-activated kinase, Pkr, Tik)
172	75860	75860_77416312	4	chr17	-	T17R049D47E9_chr17-77416428|77416431	S48937	Prkr: protein kinase, interferon-inducible double stranded RNA dependent(dsRNA-activated kinase, eIF-2 alpha, eIF-2 alpha, Eif2ak2, IFN- type I-induced and dsRNA-activated kinase, IFN-induced and double-stranded RNA-activated kinase, Pkr, Tik)
173	128432	128432_11482258	2	chr14	+	T14F00AF336E_chr14+11481966|11481966	G270071A07	Gm282: hypothetical tyrosine kinase(LOC238944)
174	80669	80669_152974948	79	chr2	+	T02F091E356D_chr2+152974701|152974701	9830004H17	Mylk2: myosin, light polypeptide kinase 2, skeletal muscle
174	80669	80669_152980792	2	chr2	+	chr2+152980777|152980777	BC019408	Mylk2: myosin, light polypeptide kinase 2, skeletal muscle
175	167922	167922_136779618	3041	chr4	-	T04R08271918_chr4-136779962|136780089	F530014G17	Pink1: PTEN induced putative kinase 1(BRPK)
175	167922	167922_136771681	18	chr4	-	T04R0826F8E4_chr4-136771691|136771726	BC054349	Pink1: PTEN induced putative kinase 1(BRPK)
175	167922	167922_136771090	14	chr4	-	T04R0826F673_chr4-136771106|136771146	1190006F07	Pink1: PTEN induced putative kinase 1(BRPK)
175	167922	167922_136769789	7	chr4	-	T04R0826F112_chr4-136769809|136769822	BC044743	Pink1: PTEN induced putative kinase 1(BRPK)
176	82540	82540_58609373	1	chr11	-	chr11-58609446|58609446	BC046431	Obscn: obscurin, cytoskeletal calmodulin and titin-interacting RhoGEF
176	82540	82540_58614544	1	chr11	-	T11R037E6468	K6B30032D16T3	Obscn: obscurin, cytoskeletal calmodulin and titin-interacting RhoGEF
177	160189	160189_76876504	226	chr2	-	T02R04950BA9_chr2-76876709|76876713	D330034N21	Ttn: titin(connectin, mdm, shru)
177	160189	160189_77064551	70	chr2	-	T02R0497EA47_chr2-77064740|77064802	2610301F02	Ttn: titin(connectin, mdm, shru)
177	160189	160189_76764517	3	chr2	-	T02R0493565E_chr2-76764777|76764777	AB100271	Ttn: titin(connectin, mdm, shru)
177	160189	160189_76936609	3	chr2	-	T02R0495FC06_chr2-76938246|76938261	D330011F12	Ttn: titin(connectin, mdm, shru)
177	160189	160189_76613040	2	chr2	-	T02R049105F1_chr2-76613105|76613105	D330041I19	Ttn: titin(connectin, mdm, shru)
177	160189	160189_76674879	2	chr2	-	T02R0491F7CF_chr2-76675023|76675023	C130085K02	Ttn: titin(connectin, mdm, shru)
177	160189	160189_76688576	2	chr2	-	T02R04922D52_chr2-76688722|76688722	4832410D17	Ttn: titin(connectin, mdm, shru)
177	160189	160189_76723063	2	chr2	-	T02R0492B6F4_chr2-76723956|76723956	D930020F02	Ttn: titin(connectin, mdm, shru)
177	160189	160189_76735256	2	chr2	-	T02R0492E357_chr2-76735319|76735321	B130038E14	Ttn: titin(connectin, mdm, shru)
177	160189	160189_76735934	2	chr2	-	T02R0492E5D8_chr2-76735960|76735960	B020015I24	Ttn: titin(connectin, mdm, shru)
177	160189	160189_76831739	2	chr2	-	T02R04945FB2_chr2-76832690|76832690	D930024J16	Ttn: titin(connectin, mdm, shru)
177	160189	160189_76935531	2	chr2	-	T02R0495F1D6	PXB01180H09A	Ttn: titin(connectin, mdm, shru)
177	160189	160189_76650433	1	chr2	-	chr2-76650721|76650721	2310057K23	Ttn: titin(connectin, mdm, shru)
177	160189	160189_76756516	1	chr2	-	T02R04933651	PXB00205H08a	Ttn: titin(connectin, mdm, shru)
177	160189	160189_76846936	1	chr2	-	T02R0494977F	ZXB00059M08X	Ttn: titin(connectin, mdm, shru)
177	160189	160189_76916814	1	chr2	-	T02R0495A87E	PXB01193E02A	Ttn: titin(connectin, mdm, shru)
177	160189	160189_76921758	1	chr2	-	T02R0495BC2C	PXB00024N06a	Ttn: titin(connectin, mdm, shru)
178	78875	78875_75832034	65	chr1	+	T01F04851A9F_chr1+75831954|75831977	M5C1050A01	Apeg1: aortic preferentially expressed gene 1(BPEG, D1Bwg1450e, mKIAA1297, SPEG, SPEGalpha, SPEGbeta)
178	78875	78875_75828534	30	chr1	+	T01F04850D13_chr1+75828474|75828513	D130068E13	Apeg1: aortic preferentially expressed gene 1(BPEG, D1Bwg1450e, mKIAA1297, SPEG, SPEGalpha, SPEGbeta)
178	78875	78875_75822874	4	chr1	+	T01F0484F4FB_chr1+75822331|75822331	AF215896	Apeg1: aortic preferentially expressed gene 1(BPEG, D1Bwg1450e, mKIAA1297, SPEG, SPEGalpha, SPEGbeta)
178	78875	78875_75870208	3	chr1	+	T01F0485AF1D_chr1+75869979|75869981	9530064D15	Apeg1: aortic preferentially expressed gene 1(BPEG, D1Bwg1450e, mKIAA1297, SPEG, SPEGalpha, SPEGbeta)
178	78875	78875_75837480	2	chr1	+	chr1+75837374|75837374	BC062643	Apeg1: aortic preferentially expressed gene 1(BPEG, D1Bwg1450e, mKIAA1297, SPEG, SPEGalpha, SPEGbeta)
178	78875	78875_75838302	2	chr1	+	chr1+75838228|75838228	BC048698	Apeg1: aortic preferentially expressed gene 1(BPEG, D1Bwg1450e, mKIAA1297, SPEG, SPEGalpha, SPEGbeta)
178	78875	78875_75847911	1	chr1	+	chr1+75847731|75847731	U57098	Apeg1: aortic preferentially expressed gene 1(BPEG, D1Bwg1450e, mKIAA1297, SPEG, SPEGalpha, SPEGbeta)
179	104975	104975_22321501	632	chr17	+	T17F015498DA_chr17+22321241|22321267	AF175892	Myt1: membrane-associated tyrosine-and threonine-specific cdc2-inhibitory kinase (MYT1 kinase.)(Myt1)
179	104975	104975_22321546	3	chr17	+	T17F01549975_chr17+22321522|22321522	BC025061	Myt1: membrane-associated tyrosine-and threonine-specific cdc2-inhibitory kinase (MYT1 kinase.)(Myt1)
180	99442	99442_102938463	158	chr11	-	T11R0622B781_chr11-102938487|102938542	9630045G21	Map3k14: mitogen-activated protein kinase kinase kinase 14(aly, alymphoplasia, Nik)
180	99442	99442_102913240	6	chr11	-	T11R062255E9_chr11-102913495|102913515	AF143094	Map3k14: mitogen-activated protein kinase kinase kinase 14(aly, alymphoplasia, Nik)
180	178631	178631_102938463	2	chr11	-	T11R0622B8F6_chr11-102938870|102938870	1700028N14	Map3k14: mitogen-activated protein kinase kinase kinase 14(aly, alymphoplasia, Nik)
181	82188	82188_113747860	1567	chr7	+	T07F06C7A549_T07F06C7A5E1_chr7+113747180|113747434	BC031759	Sbk: SH3-binding kinase
181	82188	82188_113767931	11	chr7	+	T07F06C7F50B_chr7+113767665|113767708	G630098L17	Sbk: SH3-binding kinase
181	82188	82188_113748268	1	chr7	+	T07F06C7A8B7	L6B30046F11T3	Sbk: SH3-binding kinase
181	82188	82188_113765119	1	chr7	+	T07F06C7EA84	G6B30045B16T3	Sbk: SH3-binding kinase
183	160407	160407_121275260	24	chr9	-	T09R073A83FD_chr9-121275370|121275412	4932415A06	4932415A06Rik: hypothetical protein kinase
183	179839	179839_121101252	3	chr9	-	T09R0737DF15_chr9-121102101|121102105	A730098P15	4932415A06Rik: hypothetical protein kinase
185	107089	107089_190800075	149	chr1	-	T01R0B5F618A_chr1-190800234|190800309	5031425M16	B130003F20Rik: hypothetical protein kinase(RPK118)
185	107089	107089_190733006	3	chr1	-	T01R0B5E5B2F_chr1-190733103|190733103	C230090K24	B130003F20Rik: hypothetical protein kinase(RPK118)
185	107089	107089_190722525	2	chr1	-	T01R0B5E31FA_chr1-190722555|190722555	BC058403	B130003F20Rik: hypothetical protein kinase(RPK118)
185	107089	107089_190788184	2	chr1	-	T01R0B5F328C	C8B20006B03T3	B130003F20Rik: hypothetical protein kinase(RPK118)
185	107089	107089_190760111	1	chr1	-	T01R0B5EC537	PXB01185L21A	B130003F20Rik: hypothetical protein kinase(RPK118)
186	107087	107087_80473410	41	chr12	-	T12R04CBED7A_chr12-80473448|80473511	BC027298	Rps6kl1: ribosomal protein S6 kinase-like 1
186	107087	107087_80461499	2	chr12	-	T12R04CBC24A_chr12-80462410|80462410	9830168N19	Rps6kl1: ribosomal protein S6 kinase-like 1
187	160440	160440_75654391	329	chr1	+	T01F04826471_T01F048264AC_chr1+75654221|75654353	F830029J06	Stk16: serine/threonine kinase 16(EDPK, Embryo-Derived Protein Kinase, Krct, PKL12)
187	160440	160440_75654416	329	chr1	+	T01F04826471_T01F048264AC_chr1+75654221|75654353	AB022179	Stk16: serine/threonine kinase 16(EDPK, Embryo-Derived Protein Kinase, Krct, PKL12)
187	160440	160440_75654444	329	chr1	+	T01F04826471_T01F048264AC_chr1+75654221|75654353	BC005703	Stk16: serine/threonine kinase 16(EDPK, Embryo-Derived Protein Kinase, Krct, PKL12)
187	160440	160440_75654806	2	chr1	+	chr1+75654703|75654721	AF062076	Stk16: serine/threonine kinase 16(EDPK, Embryo-Derived Protein Kinase, Krct, PKL12)
188	79933	79933_84263831	66	chr9	+	T09F0505C368_chr9+84263761|84263816	D230012L07	Ttk: Ttk protein kinase(esk, Esk1, PYT)
188	79933	79933_84263833	66	chr9	+	T09F0505C368_chr9+84263761|84263816	AX775731	Ttk: Ttk protein kinase(esk, Esk1, PYT)
188	79933	79933_84263951	1	chr9	+	T09F0505C39E	PXB00135F07a	Ttk: Ttk protein kinase(esk, Esk1, PYT)
188	79933	79933_84268485	1	chr9	+	T09F0505D504	PXB00683M23A	Ttk: Ttk protein kinase(esk, Esk1, PYT)
188	79933	79933_84272296	1	chr9	+	T09F0505E461	PXB00683B02A	Ttk: Ttk protein kinase(esk, Esk1, PYT)
189	81462	81462_89532028	45	chr15	-	T15R0556289C_chr15-89532486|89532570	2610002F22	Mapk12: mitogen-activated protein kinase 12(Erk6, P38gamma, Prkm12, Sapk3)
189	81462	81462_89532248	41	chr15	-	T15R0556289C_chr15-89532486|89532570	BC021640	Mapk12: mitogen-activated protein kinase 12(Erk6, P38gamma, Prkm12, Sapk3)
189	81462	81462_89532694	35	chr15	-	T15R05562946_chr15-89532717|89532749	G630040F16	Mapk12: mitogen-activated protein kinase 12(Erk6, P38gamma, Prkm12, Sapk3)
189	81462	81462_89524215	2	chr15	-	chr15-89524989|89524997	BC002134	Mapk12: mitogen-activated protein kinase 12(Erk6, P38gamma, Prkm12, Sapk3)
190	106167	106167_27285492	443	chr17	+	T17F01A0564B_chr17+27284968|27284980_chr17+27285066|27285148	AF128892	Mapk14: mitogen activated protein kinase 14(Crk1, Csbp1, CSBP2, Mxi2, p38, p38 MAP Kinase, p38-alpha, p38MAPK, PRKM14, PRKM15, tRNA synthetase cofactor p38)
190	106167	106167_27286321	15	chr17	+	T17F01A05AB9_chr17+27286207|27286220	I830028G05	Mapk14: mitogen activated protein kinase 14(Crk1, Csbp1, CSBP2, Mxi2, p38, p38 MAP Kinase, p38-alpha, p38MAPK, PRKM14, PRKM15, tRNA synthetase cofactor p38)
190	106167	106167_27309123	3	chr17	+	T17F01A0B40F_chr17+27309088|27309098	AF195850	Mapk14: mitogen activated protein kinase 14(Crk1, Csbp1, CSBP2, Mxi2, p38, p38 MAP Kinase, p38-alpha, p38MAPK, PRKM14, PRKM15, tRNA synthetase cofactor p38)
190	106167	106167_27319601	2	chr17	+	chr17+27319560|27319566	X65067	Mapk14: mitogen activated protein kinase 14(Crk1, Csbp1, CSBP2, Mxi2, p38, p38 MAP Kinase, p38-alpha, p38MAPK, PRKM14, PRKM15, tRNA synthetase cofactor p38)
190	106167	106167_27335623	2	chr17	+	T17F01A11BA2	I4B20038I10T3	Mapk14: mitogen activated protein kinase 14(Crk1, Csbp1, CSBP2, Mxi2, p38, p38 MAP Kinase, p38-alpha, p38MAPK, PRKM14, PRKM15, tRNA synthetase cofactor p38)
191	83366	83366_27363285	62	chr17	+	T17F01A18717_chr17+27363057|27363141	BC001992	Mapk13: mitogen activated protein kinase 13(p38 delta MAP kinase, p38d, SAPK4, Serk4)
193	105610	105610_49486714	192	chr11	+	T11F02F31A97_T11F02F31B3F_chr11+49486492|49486582_chr11+49486618|49486674	G430083P17	Mapk9: mitogen activated protein kinase 9(JNK/SAPK alpha, JNK2, Jun kinase, p54aSAPK, Prkm9)
193	105610	105610_49494121	12	chr11	+	chr11+49493996|49494026	AF052467	Mapk9: mitogen activated protein kinase 9(JNK/SAPK alpha, JNK2, Jun kinase, p54aSAPK, Prkm9)
193	105610	105610_49503412	10	chr11	+	T11F02F35C68_chr11+49503282|49503356	6330519K07	Mapk9: mitogen activated protein kinase 9(JNK/SAPK alpha, JNK2, Jun kinase, p54aSAPK, Prkm9)
194	71799	71799_100574194	189	chr5	-	T05R05FEA57A_chr5-100574509|100574638	BC026697	Mapk10: mitogen activated protein kinase 10(JNK3, p493F12, p54bSAPK, SAPK(beta), Serk2)
194	71799	71799_100461933	9	chr5	-	T05R05FCEDDF_chr5-100462057|100462057	A630085G12	Mapk10: mitogen activated protein kinase 10(JNK3, p493F12, p54bSAPK, SAPK(beta), Serk2)
194	71799	71799_100420074	4	chr5	-	chr5-100420139|100420139	AB096078	Mapk10: mitogen activated protein kinase 10(JNK3, p493F12, p54bSAPK, SAPK(beta), Serk2)
194	71799	71799_100388286	2	chr5	-	T05R05FBCED0_chr5-100388560|100388563	B020030G03	Mapk10: mitogen activated protein kinase 10(JNK3, p493F12, p54bSAPK, SAPK(beta), Serk2)
194	71799	71799_100324721	1	chr5	-	T05R05FAD5BF	L6B30049C19T3	Mapk10: mitogen activated protein kinase 10(JNK3, p493F12, p54bSAPK, SAPK(beta), Serk2)
194	71799	71799_100420047	1	chr5	-	chr5-100420061|100420061	AB005665	Mapk10: mitogen activated protein kinase 10(JNK3, p493F12, p54bSAPK, SAPK(beta), Serk2)
194	71799	71799_100572170	1	chr5	-	T05R05FE9C9C	L6B30080I06T3	Mapk10: mitogen activated protein kinase 10(JNK3, p493F12, p54bSAPK, SAPK(beta), Serk2)
195	79202	79202_29490866	91	chr14	-	T14R01C1FF3E_chr14-29490977|29491011	D730034N23	Mapk8: mitogen activated protein kinase 8(c-Jun N-terminal kinase, JNK, JNK1, Prkm8, SAPK1)
195	79202	79202_29455587	1	chr14	-	chr14-29455732|29455732	AB005663	Mapk8: mitogen activated protein kinase 8(c-Jun N-terminal kinase, JNK, JNK1, Prkm8, SAPK1)
196	134246	134246_78308365	21	chr11	-	T11R04AAE6BA_chr11-78309025|78309109	A630002L15	Nlk: nemo like kinase
196	134246	134246_78184027	1	chr11	-	T11R04A8FE78_chr11-78184056|78184056	9530041G21	Nlk: nemo like kinase
197	110751	110751_61105444	376	chr11	-	T11R03A46A4D_chr11-61106675|61106806	BC051020	Mapk7: mitogen-activated protein kinase 7(big MAP kinase 1, BMK1, ERK5, extracellular signal regulated kinase 5, PRKM7)
197	110751	110751_61106046	376	chr11	-	T11R03A46A4D_chr11-61106675|61106806	AF126161	Mapk7: mitogen-activated protein kinase 7(big MAP kinase 1, BMK1, ERK5, extracellular signal regulated kinase 5, PRKM7)
197	110751	110751_61106064	376	chr11	-	T11R03A46A4D_chr11-61106675|61106806	BC013745	Mapk7: mitogen-activated protein kinase 7(big MAP kinase 1, BMK1, ERK5, extracellular signal regulated kinase 5, PRKM7)
197	110751	110751_61106620	376	chr11	-	T11R03A46A4D_chr11-61106675|61106806	BC033598	Mapk7: mitogen-activated protein kinase 7(big MAP kinase 1, BMK1, ERK5, extracellular signal regulated kinase 5, PRKM7)
197	110751	110751_61106137	8	chr11	-	T11R03A468F9_chr11-61106413|61106444	AF126160	Mapk7: mitogen-activated protein kinase 7(big MAP kinase 1, BMK1, ERK5, extracellular signal regulated kinase 5, PRKM7)
197	110751	110751_61106187	8	chr11	-	T11R03A468F9_chr11-61106413|61106444	AF126159	Mapk7: mitogen-activated protein kinase 7(big MAP kinase 1, BMK1, ERK5, extracellular signal regulated kinase 5, PRKM7)
198	168363	168363_16760249	2443	chr16	+	T16F00FFBC6B_chr16+16759892|16759983	D10939	Mapk1: mitogen activated protein kinase 1(ERK, Erk2, MAPK2, p41mapk, p42mapk, Prkm1, PRKM2)
198	168363	168363_16803240	19	chr16	+	chr16+16803112|16803208	BC006708	Mapk1: mitogen activated protein kinase 1(ERK, Erk2, MAPK2, p41mapk, p42mapk, Prkm1, PRKM2)
198	168363	168363_16800319	1	chr16	+	T16F010059FD	M1B30017O19T3	Mapk1: mitogen activated protein kinase 1(ERK, Erk2, MAPK2, p41mapk, p42mapk, Prkm1, PRKM2)
199	82283	82283_114230889	2122	chr7	+	T07F06CF05A3_chr7+114230681|114230871	BC013754	Mapk3: mitogen activated protein kinase 3(Erk1, Erk-1, Esrk1, p44, p44 MAP kinase, p44erk1, p44mapk, Prkm3)
199	82283	82283_114234386	8	chr7	+	T07F06CF13F7_chr7+114234351|114234353	X64605	Mapk3: mitogen activated protein kinase 3(Erk1, Erk-1, Esrk1, p44, p44 MAP kinase, p44erk1, p44mapk, Prkm3)
199	82283	82283_114231984	2	chr7	+	T07F06CF0977_chr7+114231668|114231668	F630215B22	Mapk3: mitogen activated protein kinase 3(Erk1, Erk-1, Esrk1, p44, p44 MAP kinase, p44erk1, p44mapk, Prkm3)
199	82283	82283_114235527	1	chr7	+	T07F06CF185F	G3B70002D17T3	Mapk3: mitogen activated protein kinase 3(Erk1, Erk-1, Esrk1, p44, p44 MAP kinase, p44erk1, p44mapk, Prkm3)
200	134248	134248_74591460	86	chr18	-	T18R04722D57_chr18-74591498|74591508	F930009L06	Mapk4: mitogen-activated protein kinase 4(Erk3, Erk3-related, p63Mapk, Prkm4)
200	134248	134248_74496511	3	chr18	-	chr18-74497409|74497409	BC058942	Mapk4: mitogen-activated protein kinase 4(Erk3, Erk3-related, p63Mapk, Prkm4)
200	134248	134248_74591661	1	chr18	-	T18R04722EEB	K4B30353N23T3	Mapk4: mitogen-activated protein kinase 4(Erk3, Erk3-related, p63Mapk, Prkm4)
201	222345	222345_75743905	1053	chr9	-	T09R0483C326_chr9-75743999|75744064	A930039J04	Mapk6: mitogen-activated protein kinase 6(ERK3, Erk3, Erk-3 related, Mapk4, Mapk63, Prkm4, Prkm6)
201	222345	222345_75731621	26	chr9	-	chr9-75732648|75732682	BC037060	Mapk6: mitogen-activated protein kinase 6(ERK3, Erk3, Erk-3 related, Mapk4, Mapk63, Prkm4, Prkm6)
201	222345	222345_75724209	6	chr9	-	T09R04837652_chr9-75724346|75724346	BC024684	Mapk6: mitogen-activated protein kinase 6(ERK3, Erk3, Erk-3 related, Mapk4, Mapk63, Prkm4, Prkm6)
202	110038	110038_32672551	261	chr2	-	T02R01F28BDA	G730008O17	Cdk9: cyclin-dependent kinase 9 (CDC2-related kinase)(PITALRE)
202	110038	110038_32672556	54	chr2	-	T02R01F28D28_chr2-32673064|32673067	F730213F16	Cdk9: cyclin-dependent kinase 9 (CDC2-related kinase)(PITALRE)
202	110038	110038_32672201	9	chr2	-	T02R01F28A14_chr2-32672244|32672258	F630113K21	Cdk9: cyclin-dependent kinase 9 (CDC2-related kinase)(PITALRE)
202	110038	110038_32667674	1	chr2	-	T02R01F2797D	K8B20003K20T3	Cdk9: cyclin-dependent kinase 9 (CDC2-related kinase)(PITALRE)
202	110038	110038_32670468	1	chr2	-	T02R01F284AF_chr2-32670895|32670895	D430037E01	Cdk9: cyclin-dependent kinase 9 (CDC2-related kinase)(PITALRE)
203	111684	111684_150964444	69	chrX	-	T0XR08FF88FF_T0XR08FF8932_chrX-150964485|150964557	A730073J23	Cdkl5: cyclin-dependent kinase-like 5(Stk9)
203	111684	111684_150786944	3	chrX	-	chrX-150787035|150787035	BC038161	Cdkl5: cyclin-dependent kinase-like 5(Stk9)
203	111684	111684_150816790	2	chrX	-	chrX-150816819|150816827	BC042705	Cdkl5: cyclin-dependent kinase-like 5(Stk9)
204	111765	111765_22821163	956	chr5	-	T05R015C399E_chr5-22821176|22821302	D29678	Cdk5: cyclin-dependent kinase 5(Crk6)
204	111765	111765_22818669	4	chr5	-	chr5-22818689|22818720	X64604	Cdk5: cyclin-dependent kinase 5(Crk6)
204	111765	111765_22818207	1	chr5	-	T05R015C2E00	K2B30010C17T3	Cdk5: cyclin-dependent kinase 5(Crk6)
205	81753	81753_19020527	1382	chrX	+	T0XF01223983_chrX+19020134|19020244	BC013663	Pctk1: PCTAIRE-motif protein kinase 1(Crk5, Pctaire1)
205	81753	81753_19020082	33	chrX	+	T0XF012237B7_chrX+19019675|19019697	G830010N19	Pctk1: PCTAIRE-motif protein kinase 1(Crk5, Pctaire1)
205	81753	81753_19027325	13	chrX	+	T0XF0122552A_chrX+19027233|19027291	C230040J15	Pctk1: PCTAIRE-motif protein kinase 1(Crk5, Pctaire1)
205	81753	81753_19027862	2	chrX	+	chrX+19027805|19027814	X64606	Pctk1: PCTAIRE-motif protein kinase 1(Crk5, Pctaire1)
206	157705	157705_92932668	376	chr10	+	T10F058A08FA_chr10+92932268|92932371	6430598J10	Pctk2: PCTAIRE-motif protein kinase 2
206	157705	157705_92979551	8	chr10	+	chr10+92979533|92979552	BC031778	Pctk2: PCTAIRE-motif protein kinase 2
206	157705	157705_92978304	2	chr10	+	T10F058ABC50	PXB01138E07A	Pctk2: PCTAIRE-motif protein kinase 2
206	157705	157705_92983307	2	chr10	+	T10F058ACFAB	FVB00009P14A	Pctk2: PCTAIRE-motif protein kinase 2
206	157705	157705_92989312	2	chr10	+	T10F058AE708	L6B30091H16T3	Pctk2: PCTAIRE-motif protein kinase 2
206	157705	157705_92997023	2	chr10	+	T10F058B0431_chr10+92996657|92996657	A430025F06	Pctk2: PCTAIRE-motif protein kinase 2
206	157705	157705_93009582	2	chr10	+	T10F058B3651	I9B20009F08T3	Pctk2: PCTAIRE-motif protein kinase 2
206	157705	157705_92932918	1	chr10	+	T10F058A0A3F	K2B30001E06T3	Pctk2: PCTAIRE-motif protein kinase 2
206	157705	157705_92983308	1	chr10	+	T10F058ACFD3	K5B30320A21T3	Pctk2: PCTAIRE-motif protein kinase 2
206	157705	157705_93000365	1	chr10	+	T10F058B1275	C0B30004N10Tr	Pctk2: PCTAIRE-motif protein kinase 2
206	157705	157705_93004106	1	chr10	+	T10F058B2127	PXB01160L15A	Pctk2: PCTAIRE-motif protein kinase 2
206	157705	157705_93007233	1	chr10	+	T10F058B2D4C	49B33401E08Tr	Pctk2: PCTAIRE-motif protein kinase 2
206	157705	157705_93007830	1	chr10	+	T10F058B2FB0	PXB01173B15A	Pctk2: PCTAIRE-motif protein kinase 2
207	74733	74733_132013620	131	chr1	-	T01R07DE5F46_chr1-132013838|132013947	1300013P10	Pctk3: PCTAIRE-motif protein kinase 3
208	108363	108363_69123430	189	chr10	-	T10R041EBD8C_chr10-69123454|69123560	4933426E19	Cdc2a: cell division cycle 2 homolog A (S. pombe)(Cdc2, CDK1, p34)
208	108363	108363_69120591	12	chr10	-	chr10-69120612|69120655	M38724	Cdc2a: cell division cycle 2 homolog A (S. pombe)(Cdc2, CDK1, p34)
208	108363	108363_69116569	1	chr10	-	T10R041EA335	L9B30232M15T3	Cdc2a: cell division cycle 2 homolog A (S. pombe)(Cdc2, CDK1, p34)
209	73587	73587_128830963	277	chr10	-	T10R07ADD247_chr10-128831979|128832104	A630093N05	Cdk2: cyclin-dependent kinase 2
209	73587	73587_128831749	276	chr10	-	T10R07ADD247_chr10-128831979|128832104	I830091C18	Cdk2: cyclin-dependent kinase 2
209	73587	73587_128829450	1	chr10	-	T10R07ADC81A	PXB00180A02a	Cdk2: cyclin-dependent kinase 2
210	122389	122389_59661328	2	chr1	+	T01F038E5BB6	G7B30043F24T3	ALS2CR7: Serine/threonine-protein kinase ALS2CR7 (EC 2.7.1.-) (Amyotrophic lateral sclerosis 2 chromosomal region candidate gene protein 7)
210	122389	122389_59703284	2	chr1	+	T01F038EFF7E_chr1+59703166|59703166	A730034C03	ALS2CR7: Serine/threonine-protein kinase ALS2CR7 (EC 2.7.1.-) (Amyotrophic lateral sclerosis 2 chromosomal region candidate gene protein 7)
210	122389	122389_59661637	1	chr1	+	T01F038E5C2E	G7B30021F18T3	ALS2CR7: Serine/threonine-protein kinase ALS2CR7 (EC 2.7.1.-) (Amyotrophic lateral sclerosis 2 chromosomal region candidate gene protein 7)
210	122389	122389_59735305	1	chr1	+	T01F038F7C7F	G7B30044N18T3	ALS2CR7: Serine/threonine-protein kinase ALS2CR7 (EC 2.7.1.-) (Amyotrophic lateral sclerosis 2 chromosomal region candidate gene protein 7)
211	79658	79658_5386754	124	chr5	-	T05R005232A0_chr5-5386896|5386943	4930588P12	Pftk1: PFTAIRE protein kinase 1(mKIAA0834)
211	79658	79658_5272298	55	chr5	-	T05R00507329_T05R0050734A_chr5-5272363|5272400	E530013O08	Pftk1: PFTAIRE protein kinase 1(mKIAA0834)
211	79658	79658_4895555	3	chr5	-	T05R004AB38C	L6B30068E14T3	Pftk1: PFTAIRE protein kinase 1(mKIAA0834)
211	79658	79658_5271851	2	chr5	-	T05R005071E9_chr5-5272027|5272027	C630014F24	Pftk1: PFTAIRE protein kinase 1(mKIAA0834)
211	79658	79658_5255701	1	chr5	-	T05R005032F1	PXB00009K03a	Pftk1: PFTAIRE protein kinase 1(mKIAA0834)
211	79658	79658_5426788	1	chr5	-	T05R0052CF57	G4B30019J08T3	Pftk1: PFTAIRE protein kinase 1(mKIAA0834)
212	111136	111136_97453648	436	chr13	-	T13R05CF06AD_chr13-97453682|97453823	A230093O07	Cdk7: cyclin-dependent kinase 7 (homolog of Xenopus MO15 cdk-activating kinase)(Cdkn7, Crk4, CRK4 PK (CDC2-related-kinase-4 protein kinase))
212	111136	111136_97453653	436	chr13	-	T13R05CF06AD_chr13-97453682|97453823	X74145	Cdk7: cyclin-dependent kinase 7 (homolog of Xenopus MO15 cdk-activating kinase)(Cdkn7, Crk4, CRK4 PK (CDC2-related-kinase-4 protein kinase))
212	111136	111136_97439257	3	chr13	-	T13R05CECE71_chr13-97439363|97439370	X57239	Cdk7: cyclin-dependent kinase 7 (homolog of Xenopus MO15 cdk-activating kinase)(Cdkn7, Crk4, CRK4 PK (CDC2-related-kinase-4 protein kinase))
213	81275	81275_62773461	68	chr13	+	T13F03BDD838_chr13+62773311|62773369	AY005133	Ccrk: cell cycle related kinase(CDCH, p42)
213	81275	81275_62774379	59	chr13	+	T13F03BDD7A4_chr13+62773146|62773222	A930014M05	Ccrk: cell cycle related kinase(CDCH, p42)
213	81275	81275_62773881	8	chr13	+	T13F03BDD9EE	F9B30011F13T3	Ccrk: cell cycle related kinase(CDCH, p42)
214	177151	177151_51644066	49	chr11	+	T11F0314067A_chr11+51643960|51644061	G430074B19	Cdkl3: cyclin-dependent kinase-like 3(NKIATRE)
214	177151	177151_51644156	49	chr11	+	T11F0314067A_chr11+51643960|51644061	G930017H24	Cdkl3: cyclin-dependent kinase-like 3(NKIATRE)
214	177151	177151_51644831	49	chr11	+	T11F0314067A_chr11+51643960|51644061	B130020N14	Cdkl3: cyclin-dependent kinase-like 3(NKIATRE)
214	177151	177151_51644249	8	chr11	+	T11F031406B8_chr11+51644088|51644088	BC028871	Cdkl3: cyclin-dependent kinase-like 3(NKIATRE)
214	177151	177151_51667080	2	chr11	+	T11F03145F7F_chr11+51666812|51666815	A830077E03	Cdkl3: cyclin-dependent kinase-like 3(NKIATRE)
216	71570	71570_90868114	48	chr5	-	T05R056A8BA3_chr5-90868563|90868629	AB029067	Cdkl2: cyclin-dependent kinase-like 2 (CDC2-related kinase)(KKIAMRE, Kkm)
216	71570	71570_90868726	43	chr5	-	T05R056A8CDE_chr5-90868930|90868969	G730002E06	Cdkl2: cyclin-dependent kinase-like 2 (CDC2-related kinase)(KKIAMRE, Kkm)
216	71570	71570_90845945	1	chr5	-	T05R056A3350	PXB01140A06A	Cdkl2: cyclin-dependent kinase-like 2 (CDC2-related kinase)(KKIAMRE, Kkm)
217	113036	113036_65054137	3	chr12	-	T12R03E0A5F9_chr12-65054201|65054201	4933411O17	Cdkl1: cyclin-dependent kinase-like 1 (CDC2-related kinase)(KKIALRE)
217	113036	113036_65054410	2	chr12	-	T12R03E0A829	K2B30014M07T3	Cdkl1: cyclin-dependent kinase-like 1 (CDC2-related kinase)(KKIALRE)
218	119420	119420_79124943	2	chr17	-	T17R04B75A3C_chr17-79125052|79125052	F930014I06	Gm942: hypothetical cyclin-dependent kinase(LOC381113)
218	119420	119420_79114320	1	chr17	-	T17R04B730CE	PXB01169N12A	Gm942: hypothetical cyclin-dependent kinase(LOC381113)
218	119420	119420_79138550	1	chr17	-	T17R04B78F8E	F9B30042A20T3	Gm942: hypothetical cyclin-dependent kinase(LOC381113)
219	221907	221907_40224503	250	chr10	+	T10F0265C601_chr10+40224260|40224308	D730031K06	Cdk11: cylin-dependent kinase 11 (death-preventing kinase) homolog(mKIAA1028)
219	221907	221907_40214405	3	chr10	+	T10F02659F5F_chr10+40214367|40214367	4732423C17	Cdk11: cylin-dependent kinase 11 (death-preventing kinase) homolog(mKIAA1028)
219	221907	221907_40345805	1	chr10	+	chr10+40345775|40345775	BC030312	Cdk11: cylin-dependent kinase 11 (death-preventing kinase) homolog(mKIAA1028)
220	111507	111507_143558168	122	chr5	+	T05F088E85D4_chr5+143558053|143558096	2410050A04	Cdk8: cyclin-dependent kinase 8
220	111507	111507_143558654	3	chr5	+	T05F088E876D_chr5+143558508|143558513	NM_153599	Cdk8: cyclin-dependent kinase 8
220	111507	111507_143622066	3	chr5	+	chr5+143621744|143621744	BC025046	Cdk8: cyclin-dependent kinase 8
220	111507	111507_143613073	1	chr5	+	chr5+143613013|143613013	F630203D16	Cdk8: cyclin-dependent kinase 8
222	82453	82453_105587158	68	chr12	-	T12R064B228E_chr12-105587300|105587374	BC049604	Rage: MAPK/MAK/MRK overlapping kinase (EC 2.7.1.37) (MOK protein kinase) (Renal tumor antigen 1) (RAGE-1)(MAPK/MAK/MRK/ overlapping kinase, MOK, RAGE1)
223	179024	179024_78479204	140	chr9	+	T09F04AD7EE9_chr9+78478987|78479115	2210420N10	Ick: intestinal cell kinase(MRK)
223	107916	107916_78475230	33	chr9	+	T09F04AD6ECB_T09F04AD6EEF_chr9+78474941|78474991	F630007H23	Ick: intestinal cell kinase(MRK)
223	107916	107916_78479204	16	chr9	+	T09F04AD7F29_chr9+78479148|78479169	AF225918	Ick: intestinal cell kinase(MRK)
223	107916	107916_78497321	4	chr9	+	chr9+78497070|78497071	BC028863	Ick: intestinal cell kinase(MRK)
223	107916	107916_78521265	2	chr9	+	T09F04AE22F5_chr9+78521072|78521077	D330003I12	Ick: intestinal cell kinase(MRK)
223	107916	107916_78505884	1	chr9	+	T09F04ADE732	K6B30022N01T3	Ick: intestinal cell kinase(MRK)
223	107916	107916_78530408	1	chr9	+	T09F04AE46F5	PXB01184F03A	Ick: intestinal cell kinase(MRK)
224	79589	79589_40525449	14	chr13	-	T13R026A5EA9_chr13-40525451|40525487	A930010O05	Mak: male germ cell-associated kinase
224	79589	79589_40516243	6	chr13	-	chr13-40516565|40516573	X66983	Mak: male germ cell-associated kinase
225	121161	121161_13980060	844	chr7	-	T07R00D55216_T07R00D55256_chr7-13980199|13980310	2700086H06	Gsk3a: glycogen synthase kinase 3 alpha
226	103589	103589_37943624	358	chr16	+	T16F0242F509_chr16+37942473|37942568	F730219P09	Gsk3b: glycogen synthase kinase 3 beta(GSK3, GSK-3, GSK-3beta)
226	103589	103589_37998908	3	chr16	+	T16F0243D0A3_chr16+37998750|37998755	C430034M07	Gsk3b: glycogen synthase kinase 3 beta(GSK3, GSK-3, GSK-3beta)
227	82728	82728_76318723	281	chr15	+	T15F048C8790_chr15+76318554|76318652	BC048082	BC048082: hypothetical ERK/MAPK related kinase(ERK8)
227	82728	82728_76321097	4	chr15	+	T15F048C8EE9_chr15+76320522|76320524	BC053920	BC048082: hypothetical ERK/MAPK related kinase(ERK8)
227	82728	82728_76321535	3	chr15	+	T15F048C9209_chr15+76321296|76321296	A630056K03	BC048082: hypothetical ERK/MAPK related kinase(ERK8)
228	151165	151165_152290340	54	chr2	+	T02F0913C3AF_chr2+152290222|152290313	6030461M12	Csnk2a1: casein kinase II, alpha 1 polypeptide(Csnk2a1-rs4)
228	151165	151165_152307223	1	chr2	+	T02F091405CF	PXB01177E12A	Csnk2a1: casein kinase II, alpha 1 polypeptide(Csnk2a1-rs4)
228	151165	151165_152313960	1	chr2	+	chr2+152313860|152313860	U17112	Csnk2a1: casein kinase II, alpha 1 polypeptide(Csnk2a1-rs4)
229	104261	104261_94831355	12	chr8	-	chr8-94831465|94831467	2610528F04	Csnk2a2: casein kinase II, alpha 2, polypeptide(CK2)
229	104261	104261_94804468	5	chr8	-	T08R05A69A18_chr8-94804504|94804508	2810406C12	Csnk2a2: casein kinase II, alpha 2, polypeptide(CK2)
229	104261	104261_94799648	1	chr8	-	T08R05A687A4	L9B30112M06T3	Csnk2a2: casein kinase II, alpha 2, polypeptide(CK2)
229	104261	104261_94833344	1	chr8	-	T08R05A70B12	PXB01135G07A	Csnk2a2: casein kinase II, alpha 2, polypeptide(CK2)
230	83624	83624_131694861	38	chr4	+	T04F07D97E97_chr4+131694242|131694248	AB021861	Map3k6: mitogen-activated protein kinase kinase kinase 6(apoptosis signal-regulating kinase 2, MAPKKK6)
230	83624	83624_131704530	7	chr4	+	T04F07D9A5DF_chr4+131704279|131704286	3110018G10	Map3k6: mitogen-activated protein kinase kinase kinase 6(apoptosis signal-regulating kinase 2, MAPKKK6)
231	82325	82325_149971897	2	chrX	+	chrX+149971879|149971879	BC031147	BC031147: cDNA sequence BC031147
233	98115	98115_36736824	96	chr9	-	T09R02308F5E_chr9-36736811|36736888	8030454A06	Chek1: checkpoint kinase 1 homolog (S. pombe)(Chk1, rad27)
233	98115	98115_36736058	15	chr9	-	chr9-36736094|36736140	AF016583	Chek1: checkpoint kinase 1 homolog (S. pombe)(Chk1, rad27)
233	98115	98115_36728190	1	chr9	-	chr9-36728296|36728296	AF032875	Chek1: checkpoint kinase 1 homolog (S. pombe)(Chk1, rad27)
233	98115	98115_36736644	1	chr9	-	T09R02308EC8	I5B30020J19T3	Chek1: checkpoint kinase 1 homolog (S. pombe)(Chk1, rad27)
234	104267	104267_105321558	10	chr9	-	T09R064714A5_chr9-105321605|105321620_chr9-105321649|105321649	E230038G21	Nek11: NIMA (never in mitosis gene a)- related kinase 11
235	226767	226767_80014152	1286	chr10	+	T10F04C4E6F0_chr10+80013040|80013121	F830019B22	Stk11: serine/threonine kinase 11(Lkb1)
235	226767	226767_80013961	292	chr10	+	T10F04C4E901_T10F04C4E990_T10F04C4E9EA_T10F04C4EA3B_chr10+80013592|80013654_chr10+80013781|80013782_chr10+80013814|80013875	G270046F13	Stk11: serine/threonine kinase 11(Lkb1)
235	226767	226767_80027501	59	chr10	+	T10F04C4E84C_T10F04C4E8AD_chr10+80013447|80013456	BC023326	Stk11: serine/threonine kinase 11(Lkb1)
235	226767	226767_80022813	2	chr10	+	T10F04C50C81_chr10+80022650|80022657	1190005L10	Stk11: serine/threonine kinase 11(Lkb1)
236	81937	81937_72631682	89	chr11	+	T11F0454450B_T11F04544542_chr11+72631544|72631618	BC017529	Camkk1: calcium/calmodulin-dependent protein kinase kinase 1, alpha(CaMKKalpha)
237	104777	104777_120308588	653	chr5	-	T05R072BC3D7_chr5-120308617|120308749	A930030J18	Camkk2: calcium/calmodulin-dependent protein kinase kinase 2, beta(mKIAA0787)
237	104777	104777_120278709	29	chr5	-	T05R072B50AE_T05R072B50C9_chr5-120279229|120279240	BC023103	Camkk2: calcium/calmodulin-dependent protein kinase kinase 2, beta(mKIAA0787)
237	104777	104777_120268543	11	chr5	-	T05R072B277F_chr5-120268676|120268676	AK122370	Camkk2: calcium/calmodulin-dependent protein kinase kinase 2, beta(mKIAA0787)
237	104777	104777_120246682	1	chr5	-	T05R072AD6C6_chr5-120248006|120248006	D030025I01	Camkk2: calcium/calmodulin-dependent protein kinase kinase 2, beta(mKIAA0787)
237	104777	104777_120258817	1	chr5	-	chr5-120258851|120258851	BC025895	Camkk2: calcium/calmodulin-dependent protein kinase kinase 2, beta(mKIAA0787)
238	227125	227125_109430870	330	chr7	+	T07F0685C7E9_chr7+109430715|109430835	2310081F19	Plk1: polo-like kinase 1 (Drosophila)(Plk, STPK13)
238	227125	227125_109431926	330	chr7	+	T07F0685C7E9_chr7+109430715|109430835	I530018A04	Plk1: polo-like kinase 1 (Drosophila)(Plk, STPK13)
238	227125	227125_109457639	180	chr7	+	T07F06862F0D_chr7+109457116|109457269	L06144	Plk1: polo-like kinase 1 (Drosophila)(Plk, STPK13)
238	227125	227125_109461928	2	chr7	+	T07F06864132	L4B30005N17T3	Plk1: polo-like kinase 1 (Drosophila)(Plk, STPK13)
239	114024	114024_80258362	3	chr10	+	T10F04C8A46A_chr10+80258154|80258154	6330514A18	6330514A18Rik: hypothetical polo-like kinase
240	151682	151682_115479293	407	chr4	-	T04R06E21434_chr4-115479585|115479604	BC063051	Plk3: polo-like kinase 3 (Drosophila)(Cnk, Fnk, PRK)
240	151682	151682_115477014	1	chr4	-	chr4-115477096|115477096	AF136586	Plk3: polo-like kinase 3 (Drosophila)(Cnk, Fnk, PRK)
241	82419	82419_107186727	832	chr13	+	T13F066388A2_T13F066388C3_chr13+107186336|107186425	D130073L13	Plk2: polo-like kinase 2 (Drosophila)(Snk)
241	82419	82419_107187412	832	chr13	+	T13F066388A2_T13F066388C3_chr13+107186336|107186425	E530017N12	Plk2: polo-like kinase 2 (Drosophila)(Snk)
241	82419	82419_107190799	5	chr13	+	T13F066399DD_chr13+107190725|107190754	1810010D18	Plk2: polo-like kinase 2 (Drosophila)(Snk)
241	82419	82419_107188010	1	chr13	+	T13F06638DE1	K4B30340J17T3	Plk2: polo-like kinase 2 (Drosophila)(Snk)
242	78959	78959_32620636	53	chr18	+	T18F01F1BE8F_chr18+32620175|32620182	E330016G04	Map3k2: mitogen activated protein kinase kinase kinase 2(MAP/ERK kinase kinase 2, MAPK/ERK kinase kinase 2, MEK kinase 2, Mekk2, Mekk2b)
243	111999	111999_105756058	363	chr11	+	T11F064DB440_chr11+105755704|105755754	9430093B06	Map3k3: mitogen activated protein kinase kinase kinase 3(MAPKKK3, Mekk3)
243	111999	111999_105822872	1	chr11	+	T11F064EBA1C	L7B30008L24T3	Map3k3: mitogen activated protein kinase kinase kinase 3(MAPKKK3, Mekk3)
244	6330	6330_108742134	12	chr13	-	T13R067B47E1_chr13-108742606|108742624	AF117340	Map3k1: mitogen activated protein kinase kinase kinase 1(MAPKKK1, Mekk, MEKK1)
244	6330	6330_108742513	12	chr13	-	T13R067B47E1_chr13-108742606|108742624	AB014614	Map3k1: mitogen activated protein kinase kinase kinase 1(MAPKKK1, Mekk, MEKK1)
244	6330	6330_108691697	2	chr13	-	chr13-108691794|108691810	L13103	Map3k1: mitogen activated protein kinase kinase kinase 1(MAPKKK1, Mekk, MEKK1)
244	6330	6330_108688742	1	chr13	-	chr13-108689965|108689965	U23470	Map3k1: mitogen activated protein kinase kinase kinase 1(MAPKKK1, Mekk, MEKK1)
245	133446	133446_114354987	81	chr7	-	T07R06D0EE1D_T07R06D0EE40_chr7-114355715|114355784	5930425F14	Tao2: Thousand and one amino acid (TAO) related serine/threonine kinase, prostate derived STE20-like kinase PSK.(MAP3K17, mKIAA0881, PSK, PSK1, TAO1, TAO2)
245	133446	133446_114351578	2	chr7	-	T07R06D0E778_chr7-114354040|114354040	B230344N16	Tao2: Thousand and one amino acid (TAO) related serine/threonine kinase, prostate derived STE20-like kinase PSK.(MAP3K17, mKIAA0881, PSK, PSK1, TAO1, TAO2)
245	133446	133446_114342987	1	chr7	-	T07R06D0BC5B	PXB01177K18A	Tao2: Thousand and one amino acid (TAO) related serine/threonine kinase, prostate derived STE20-like kinase PSK.(MAP3K17, mKIAA0881, PSK, PSK1, TAO1, TAO2)
245	133446	133446_114343278	1	chr7	-	T07R06D0BDDF	PXB01154I11A	Tao2: Thousand and one amino acid (TAO) related serine/threonine kinase, prostate derived STE20-like kinase PSK.(MAP3K17, mKIAA0881, PSK, PSK1, TAO1, TAO2)
245	133446	133446_114346138	1	chr7	-	chr7-114346182|114346182	BC052933	Tao2: Thousand and one amino acid (TAO) related serine/threonine kinase, prostate derived STE20-like kinase PSK.(MAP3K17, mKIAA0881, PSK, PSK1, TAO1, TAO2)
245	133446	133446_114350001	1	chr7	-	T07R06D0D81E	K6B30154D10T3	Tao2: Thousand and one amino acid (TAO) related serine/threonine kinase, prostate derived STE20-like kinase PSK.(MAP3K17, mKIAA0881, PSK, PSK1, TAO1, TAO2)
246	113775	113775_114566387	42	chr5	+	T05F06D4243B_chr5+114566177|114566177	A430105I05	A430105I05Rik: STE20-like kinase homolog
246	132999	132999_114579874	35	chr5	+	T05F06D45915_chr5+114579687|114579765	NM_183306	A430105I05Rik: STE20-like kinase homolog
246	113775	113775_114579874	35	chr5	+	T05F06D45915_chr5+114579687|114579765	A630067I17	A430105I05Rik: STE20-like kinase homolog
246	180028	180028_114572601	6	chr5	+	T05F06D43C8B	I0B30102J08T3	A430105I05Rik: STE20-like kinase homolog
246	180028	180028_114687471	3	chr5	+	T05F06D5FCE7_chr5+114687207|114687207	A330080K09	A430105I05Rik: STE20-like kinase homolog
246	180028	180028_114645304	1	chr5	+	T05F06D55911	I7B30083C21T3	A430105I05Rik: STE20-like kinase homolog
247	40250	40250_77219764	151	chr11	-	T11R049A4A36_chr11-77220370|77220432	E970015P07	Tao1: Thousand and one amino acid (TAO) related serine/threonine kinase(MARKK)
247	40250	40250_77154181	6	chr11	-	T11R049947F4	M4B21024E24T3	Tao1: Thousand and one amino acid (TAO) related serine/threonine kinase(MARKK)
247	40250	40250_77168120	5	chr11	-	chr11-77168129|77168167	BC016522	Tao1: Thousand and one amino acid (TAO) related serine/threonine kinase(MARKK)
247	40250	40250_77152610	3	chr11	-	chr11-77152674|77152694	BC034906	Tao1: Thousand and one amino acid (TAO) related serine/threonine kinase(MARKK)
247	40250	40250_77237482	2	chr11	-	T11R049A8E76_chr11-77237878|77237878	A230109I16	Tao1: Thousand and one amino acid (TAO) related serine/threonine kinase(MARKK)
248	173666	173666_20878481	12	chr8	-	T08R013E94E0_chr8-20878533|20878562	E330012F19	Nek12: NIMA (never in mitosis gene a)-related expressed kinase 12
249	104356	104356_59891855	37	chr8	+	T08F0391DFF9_chr8+59891695|59891761	4932438I04	Nek1: NIMA (never in mitosis gene a)-related expressed kinase 1(D8Ertd790e, kat, kidney, anemia and testis, NY-REN-55 antigen)
249	104356	104356_59892262	37	chr8	+	T08F0391DFF9_chr8+59891695|59891761	S45828	Nek1: NIMA (never in mitosis gene a)-related expressed kinase 1(D8Ertd790e, kat, kidney, anemia and testis, NY-REN-55 antigen)
249	104356	104356_59918574	2	chr8	+	T08F039248C1_chr8+59918529|59918540	2310076F08	Nek1: NIMA (never in mitosis gene a)-related expressed kinase 1(D8Ertd790e, kat, kidney, anemia and testis, NY-REN-55 antigen)
249	104356	104356_59988394	2	chr8	+	T08F0393596E_chr8+59988334|59988334	4932411E18	Nek1: NIMA (never in mitosis gene a)-related expressed kinase 1(D8Ertd790e, kat, kidney, anemia and testis, NY-REN-55 antigen)
249	104356	104356_59997207	2	chr8	+	T08F03937BB1_chr8+59997105|59997105	7030402G11	Nek1: NIMA (never in mitosis gene a)-related expressed kinase 1(D8Ertd790e, kat, kidney, anemia and testis, NY-REN-55 antigen)
249	104356	104356_60023139	2	chr8	+	chr8+60022949|60022949	BC042777	Nek1: NIMA (never in mitosis gene a)-related expressed kinase 1(D8Ertd790e, kat, kidney, anemia and testis, NY-REN-55 antigen)
249	104356	104356_59948851	1	chr8	+	T08F0392BEE8	L6B30034A15T3	Nek1: NIMA (never in mitosis gene a)-related expressed kinase 1(D8Ertd790e, kat, kidney, anemia and testis, NY-REN-55 antigen)
249	104356	104356_60003136	1	chr8	+	T08F039392D2	K4B30046H24T3	Nek1: NIMA (never in mitosis gene a)-related expressed kinase 1(D8Ertd790e, kat, kidney, anemia and testis, NY-REN-55 antigen)
250	72260	72260_20918733	51	chr8	-	T08R013F31E6_chr8-20918746|20918792	BC005411	Nek3: NIMA (never in mitosis gene a)-related expressed kinase 3
250	72260	72260_20910982	1	chr8	-	T08R013F1397	PXB00642J20a	Nek3: NIMA (never in mitosis gene a)-related expressed kinase 3
250	72260	72260_20914679	1	chr8	-	chr8-20914851|20914851	AF093416	Nek3: NIMA (never in mitosis gene a)-related expressed kinase 3
251	105717	105717_138508108	298	chr1	-	T01R084177FF_chr1-138508208|138508313	7330417M05	Nek7: NIMA (never in mitosis gene a)-related expressed kinase 7
251	105717	105717_138450259	9	chr1	-	T01R08409596_chr1-138450313|138450341	AF217650	Nek7: NIMA (never in mitosis gene a)-related expressed kinase 7
251	105717	105717_138508460	1	chr1	-	T01R084179E6	L9B30055J03T3	Nek7: NIMA (never in mitosis gene a)-related expressed kinase 7
252	100261	100261_38471784	195	chr2	+	T02F024B0820_chr2+38471659|38471740	D930046H03	Nek6: NIMA (never in mitosis gene a)-related expressed kinase 6
252	100261	100261_38471970	10	chr2	+	T02F024B08BD_chr2+38471867|38471867	F630118J15	Nek6: NIMA (never in mitosis gene a)-related expressed kinase 6
252	100261	100261_38474649	2	chr2	+	T02F024B134C	F6B30330C07T3	Nek6: NIMA (never in mitosis gene a)-related expressed kinase 6
253	73757	73757_80658815	8	chr12	-	T12R04CEC222_chr12-80658994|80658994	AJ489828	Nek9: NIMA (never in mitosis gene a)-related expressed kinase 9(NERCC1)
253	73757	73757_80628536	5	chr12	-	T12R04CE4BDC_chr12-80628715|80628725	BC024926	Nek9: NIMA (never in mitosis gene a)-related expressed kinase 9(NERCC1)
253	73757	73757_80625866	3	chr12	-	T12R04CE4137_chr12-80625982|80625984	D330004E18	Nek9: NIMA (never in mitosis gene a)-related expressed kinase 9(NERCC1)
254	73294	73294_77789116	80	chr11	-	T11R04A2F800_chr11-77789137|77789231	9430086G22	Nek8: NIMA (never in mitosis gene a)-related expressed kinase 8(jck, juvenile cystic kidney)
255	103411	103411_63613278	282	chr9	-	T09R03CAAC69_chr9-63613985|63614063	BC013697	Map2k5: mitogen activated protein kinase kinase 5(MAPK/ERK kinase 5, Mapkk5, MEK5, Prkmk5)
255	103411	103411_63539276	2	chr9	-	T09R03C98862_chr9-63539298|63539315	3000002B10	Map2k5: mitogen activated protein kinase kinase 5(MAPK/ERK kinase 5, Mapkk5, MEK5, Prkmk5)
256	111756	111756_64491670	1660	chr9	-	T09R03D81216_chr9-64491988|64492079	AB041567	Map2k1: mitogen activated protein kinase kinase 1(MAP kinase kinase 1, MAPKK1, MEK1, Mek1, MEKK1, Prkmk1)
256	111756	111756_64451725	7	chr9	-	T09R03D77526_chr9-64451862|64451872	G430119J07	Map2k1: mitogen activated protein kinase kinase 1(MAP kinase kinase 1, MAPKK1, MEK1, Mek1, MEKK1, Prkmk1)
256	111756	111756_64431114	1	chr9	-	chr9+64431096|64431096	BC037524	Map2k1: mitogen activated protein kinase kinase 1(MAP kinase kinase 1, MAPKK1, MEK1, Mek1, MEKK1, Prkmk1)
257	98461	98461_81017665	2096	chr10	+	T10F04D43A50_chr10+81017352|81017452	2310016K11	Map2k2: mitogen activated protein kinase kinase 2(MAP kinase kinase 2, MAP kinase/Erk kinase, MEK2, Prkmk2)
257	98461	98461_81032086	7	chr10	+	T10F04D47368_chr10+81032032|81032075	9930015D10	Map2k2: mitogen activated protein kinase kinase 2(MAP kinase kinase 2, MAP kinase/Erk kinase, MEK2, Prkmk2)
257	98461	98461_81030679	1	chr10	+	T10F04D46DE1	G7B30036L12T3	Map2k2: mitogen activated protein kinase kinase 2(MAP kinase kinase 2, MAP kinase/Erk kinase, MEK2, Prkmk2)
258	105678	105678_4208499	736	chr8	+	T08F004036BE_chr8+4208227|4208227	AF022113	Map2k7: mitogen activated protein kinase kinase 7(Jnkk2, MAP kinase kinase 7, MKK7, Prkmk7, sek2)
258	105678	105678_4217818	25	chr8	+	T08F00405B3E	PXB00643I13a	Map2k7: mitogen activated protein kinase kinase 7(Jnkk2, MAP kinase kinase 7, MKK7, Prkmk7, sek2)
258	105678	105678_4212911	7	chr8	+	T08F00404801_chr8+4212730|4212730	U74464	Map2k7: mitogen activated protein kinase kinase 7(Jnkk2, MAP kinase kinase 7, MKK7, Prkmk7, sek2)
258	105678	105678_4209755	2	chr8	+	chr8+4209571|4209571	U93030	Map2k7: mitogen activated protein kinase kinase 7(Jnkk2, MAP kinase kinase 7, MKK7, Prkmk7, sek2)
258	105678	105678_4218809	1	chr8	+	T08F00405E34	E9B70009C22T3	Map2k7: mitogen activated protein kinase kinase 7(Jnkk2, MAP kinase kinase 7, MKK7, Prkmk7, sek2)
259	105143	105143_65400684	934	chr11	-	T11R03E5EFCD_chr11-65400782|65400876	9930026F05	Map2k4: mitogen activated protein kinase kinase 4(JNKK1, MEK4, MKK4, PRKMK4, Sek1, Serk1)
259	105143	105143_65347740	2	chr11	-	chr11-65347906|65347906	BC029833	Map2k4: mitogen activated protein kinase kinase 4(JNKK1, MEK4, MKK4, PRKMK4, Sek1, Serk1)
260	109625	109625_110070550	63	chr11	+	T11F068F89ED_chr11+110070227|110070329	D930047J04	Map2k6: mitogen activated protein kinase kinase 6(MAP kinase kinase 6, MEK6, MKK6, Prkmk6, SAPKK3)
260	109625	109625_110090701	4	chr11	+	T11F068FD905	I0B20005C09T3	Map2k6: mitogen activated protein kinase kinase 6(MAP kinase kinase 6, MEK6, MKK6, Prkmk6, SAPKK3)
260	109625	109625_110150560	3	chr11	+	chr11+110150164|110150171	X98067	Map2k6: mitogen activated protein kinase kinase 6(MAP kinase kinase 6, MEK6, MKK6, Prkmk6, SAPKK3)
261	168130	168130_60544811	1166	chr11	+	T11F039BD655_chr11+60544573|60544671	E130012N15	Map2k3: mitogen activated protein kinase kinase 3(MAP kinase kinase 3, MEK3, MKK3, mMKK3b, Prkmk3)
261	168130	168130_60554474	4	chr11	+	chr11+60554452|60554472	X93150	Map2k3: mitogen activated protein kinase kinase 3(MAP kinase kinase 3, MEK3, MKK3, mMKK3b, Prkmk3)
262	112296	112296_118445599	136	chr2	+	T02F070F534F_chr2+118444815|118444899	K530005M15	Pak6: p21 (CDKN1A)-activated kinase 6
262	112296	112296_118458877	60	chr2	+	T02F070F89D0_chr2+118458805|118458849	4732456M09	Pak6: p21 (CDKN1A)-activated kinase 6
263	81099	81099_17566479	923	chr7	-	T07R010C0B8C_chr7-17566574|17566629	BC048238	Pak4: p21 (CDKN1A)-activated kinase 4(mKIAA1142)
263	81099	81099_17532650	2	chr7	-	chr7-17532662|17532664	5730488L07	Pak4: p21 (CDKN1A)-activated kinase 4(mKIAA1142)
263	81099	81099_17533257	2	chr7	-	chr7-17533351|17533351	BC030389	Pak4: p21 (CDKN1A)-activated kinase 4(mKIAA1142)
263	81099	81099_17536478	2	chr7	-	chr7-17536681|17536687	AY217016	Pak4: p21 (CDKN1A)-activated kinase 4(mKIAA1142)
264	105943	105943_136136677	59	chr2	-	T02R081D4860_chr2-136136790|136136811	B230346L11	Pak7: p21 (CDKN1A)-activated kinase 7(Pak5)
264	105943	105943_135834570	1	chr2	-	T02R0818AC3D	K3B30021J05T3	Pak7: p21 (CDKN1A)-activated kinase 7(Pak5)
264	105943	105943_135923084	1	chr2	-	chr2-135923287|135923287	AY487425	Pak7: p21 (CDKN1A)-activated kinase 7(Pak5)
265	71608	71608_128921970	64	chrX	+	T0XF07AF2FF9_T0XF07AF3013_chrX+128921592|128921638	A630006B12	Nrk: Nik related kinase(Nesk)
265	71608	71608_128989916	2	chrX	+	T0XF07B03AB8_chrX+128989880|128989880	6720454M24	Nrk: Nik related kinase(Nesk)
265	71608	71608_129011261	2	chrX	+	T0XF07B08E02_chrX+129011202|129011202	2810037D22	Nrk: Nik related kinase(Nesk)
266	77506	77506_22283393	3	chr2	+	T02F01540407_chr2+22283256|22283259	9030416P08	Myo3a: Myosin 3a
266	77506	77506_22296986	2	chr2	+	chr2+22296819|22296819	AY101368	Myo3a: Myosin 3a
267	84471	84471_40225386	9	chr1	+	T01F0265CA05_chr1+40225270|40225278	5033413M14	Map4k4: mitogen-activated protein kinase kinase kinase kinase 4(HGK, HPK/GCK-like kinase, Nik)
267	84471	84471_40288168	4	chr1	+	T01F0266BF77	I0B20087E22T3	Map4k4: mitogen-activated protein kinase kinase kinase kinase 4(HGK, HPK/GCK-like kinase, Nik)
267	84471	84471_40344960	2	chr1	+	T01F02679D18_chr1+40344856|40344856	A530032K01	Map4k4: mitogen-activated protein kinase kinase kinase kinase 4(HGK, HPK/GCK-like kinase, Nik)
267	84471	84471_40313195	1	chr1	+	T01F02672154	G4B30038C15T3	Map4k4: mitogen-activated protein kinase kinase kinase kinase 4(HGK, HPK/GCK-like kinase, Nik)
268	71657	71657_70175682	414	chr11	+	T11F042ECAD1_chr11+70175418|70175456	BC052474	Map4k6: mitogen-activated protein kinase kinase kinase kinase 6(B55, MINK, Misshapen/NIKs-related kinase, Ysk2)
268	71657	71657_70168668	1	chr11	+	chr11+70168652|70168652	U49949	Map4k6: mitogen-activated protein kinase kinase kinase kinase 6(B55, MINK, Misshapen/NIKs-related kinase, Ysk2)
268	71657	71657_70214613	1	chr11	+	chr11+70214545|70214545	BC011346	Map4k6: mitogen-activated protein kinase kinase kinase kinase 6(B55, MINK, Misshapen/NIKs-related kinase, Ysk2)
270	103928	103928_28028982	35	chr3	+	T03F01ABAEA1_chr3+28028527|28028609	A630036K03	Tnik: TRAF2 and NCK interacting kinase
270	103928	103928_28417379	3	chr3	+	chr3+28417351|28417351	BC039228	Tnik: TRAF2 and NCK interacting kinase
270	103928	103928_28174836	2	chr3	+	T03F01ADE97E_chr3+28174718|28174718	C530008O15	Tnik: TRAF2 and NCK interacting kinase
270	103928	103928_28390290	2	chr3	+	T03F01B13337_chr3+28390199|28390199	E430018D09	Tnik: TRAF2 and NCK interacting kinase
270	103928	103928_28397797	1	chr3	+	chr3+28397021|28397021	AK122306	Tnik: TRAF2 and NCK interacting kinase
271	104394	104394_31945569	788	chr16	-	T16R01E7743D_chr16-31945742|31945823	A130002K10	Pak2: p21 (CDKN1A)-activated kinase 2(D16Ertd269e, PAK-2)
271	104394	104394_31894193	17	chr16	-	T16R01E6AAF9_chr16-31894202|31894250	BC029195	Pak2: p21 (CDKN1A)-activated kinase 2(D16Ertd269e, PAK-2)
271	104394	104394_31918657	7	chr16	-	T16R01E70AEF_chr16-31918845|31918860	AY167030	Pak2: p21 (CDKN1A)-activated kinase 2(D16Ertd269e, PAK-2)
271	104394	104394_31889570	6	chr16	-	T16R01E698B3_chr16-31889584|31889587	A130017A18	Pak2: p21 (CDKN1A)-activated kinase 2(D16Ertd269e, PAK-2)
271	104394	104394_31898065	3	chr16	-	T16R01E6BA18_chr16-31898122|31898122	BC043712	Pak2: p21 (CDKN1A)-activated kinase 2(D16Ertd269e, PAK-2)
271	104394	104394_31910334	3	chr16	-	chr16-31910481|31910481	5330420P17	Pak2: p21 (CDKN1A)-activated kinase 2(D16Ertd269e, PAK-2)
272	80519	80519_85069780	559	chr7	+	T07F05120F4A_chr7+85069597|85069646	AF082077	Pak1: p21 (CDKN1A)-activated kinase 1(PAK-1, Paka)
272	80519	80519_85069812	559	chr7	+	T07F05120F4A_chr7+85069597|85069646	BC055740	Pak1: p21 (CDKN1A)-activated kinase 1(PAK-1, Paka)
272	80519	80519_85015178	120	chr7	+	T07F051138E2_chr7+85014732|85014752	7530419B14	Pak1: p21 (CDKN1A)-activated kinase 1(PAK-1, Paka)
273	104952	104952_133409886	11	chrX	+	T0XF07F3AC2A_chrX+133409821|133409834	6330419B18	Pak3: p21 (CDKN1A)-activated kinase 3(mPAK-3, Pak65alpha, Pak65beta, Stk4)
273	104952	104952_133584611	4	chrX	+	chrX+133584408|133584409	AF082297	Pak3: p21 (CDKN1A)-activated kinase 3(mPAK-3, Pak65alpha, Pak65beta, Stk4)
273	104952	104952_133556966	2	chrX	+	chrX+133556868|133556868	U39738	Pak3: p21 (CDKN1A)-activated kinase 3(mPAK-3, Pak65alpha, Pak65beta, Stk4)
273	104952	104952_133454477	1	chrX	+	chrX+133454392|133454392	BC053403	Pak3: p21 (CDKN1A)-activated kinase 3(mPAK-3, Pak65alpha, Pak65beta, Stk4)
274	82159	82159_17952293	82	chr7	+	T07F0111ED4D_chr7+17952066|17952123	Y09010	Map4k1: mitogen activated protein kinase kinase kinase kinase 1(Hpk1, mHPK1)
274	82159	82159_17970660	6	chr7	+	T07F01123569_chr7+17970523|17970570	2510029J16	Map4k1: mitogen activated protein kinase kinase kinase kinase 1(Hpk1, mHPK1)
274	82159	82159_17951503	3	chr7	+	T07F0111EA35_chr7+17951289|17951289	E130311C23	Map4k1: mitogen activated protein kinase kinase kinase kinase 1(Hpk1, mHPK1)
274	82159	82159_17970100	3	chr7	+	T07F0112333E	L8B30007B07T3	Map4k1: mitogen activated protein kinase kinase kinase kinase 1(Hpk1, mHPK1)
274	82159	82159_17962926	2	chr7	+	chr7+17962884|17962884	BC024832	Map4k1: mitogen activated protein kinase kinase kinase kinase 1(Hpk1, mHPK1)
275	80615	80615_6129712	60	chr19	+	T19F005D879D_chr19+6129502|6129534	U50595	Map4k2: mitogen activated protein kinase kinase kinase kinase 2(BL44, GCK, Rab8ip)
275	80615	80615_6129883	8	chr19	+	T19F005D88B1_chr19+6129838|6129855	D030058C07	Map4k2: mitogen activated protein kinase kinase kinase kinase 2(BL44, GCK, Rab8ip)
275	80615	80615_6134972	7	chr19	+	T19F005D9C88_chr19+6134916|6134928	9430017D22	Map4k2: mitogen activated protein kinase kinase kinase kinase 2(BL44, GCK, Rab8ip)
275	80615	80615_6130201	2	chr19	+	T19F005D89E2_chr19+6130146|6130146	A630076G23	Map4k2: mitogen activated protein kinase kinase kinase kinase 2(BL44, GCK, Rab8ip)
275	80615	80615_6131890	2	chr19	+	T19F005D9089_chr19+6131849|6131849	6820434A10	Map4k2: mitogen activated protein kinase kinase kinase kinase 2(BL44, GCK, Rab8ip)
275	80615	80615_6140041	2	chr19	+	chr19+6139876|6139876	BC034109	Map4k2: mitogen activated protein kinase kinase kinase kinase 2(BL44, GCK, Rab8ip)
275	80615	80615_6141019	2	chr19	+	T19F005DB442_chr19+6140987|6140987	5230400F13	Map4k2: mitogen activated protein kinase kinase kinase kinase 2(BL44, GCK, Rab8ip)
275	80615	80615_6135177	1	chr19	+	T19F005D9CFC	K2B30053M17T3	Map4k2: mitogen activated protein kinase kinase kinase kinase 2(BL44, GCK, Rab8ip)
276	221979	221979_65156045	204	chr12	-	T12R03E23549_chr12-65156395|65156451	6332404D06	Map4k5: mitogen-activated protein kinase kinase kinase kinase 5(GCKR, KHS, MAPKKKK5)
276	221979	221979_65070612	4	chr12	-	chr12-65072019|65072021	BC016242	Map4k5: mitogen-activated protein kinase kinase kinase kinase 5(GCKR, KHS, MAPKKKK5)
276	221979	221979_65081798	4	chr12	-	T12R03E1120B_chr12-65081862|65081868	B430301L16	Map4k5: mitogen-activated protein kinase kinase kinase kinase 5(GCKR, KHS, MAPKKKK5)
276	221979	221979_65090778	2	chr12	-	chr12-65090796|65090796	BC057930	Map4k5: mitogen-activated protein kinase kinase kinase kinase 5(GCKR, KHS, MAPKKKK5)
276	221979	221979_65079169	1	chr12	-	T12R03E107E3	G3B70005J04T3	Map4k5: mitogen-activated protein kinase kinase kinase kinase 5(GCKR, KHS, MAPKKKK5)
276	221979	221979_65087996	1	chr12	-	chr12-65088019|65088019	BC002309	Map4k5: mitogen-activated protein kinase kinase kinase kinase 5(GCKR, KHS, MAPKKKK5)
276	221979	221979_65137669	1	chr12	-	chr12-65137728|65137728	D330042F17	Map4k5: mitogen-activated protein kinase kinase kinase kinase 5(GCKR, KHS, MAPKKKK5)
277	76932	76932_79289224	92	chr17	-	T17R04B9DC79_chr17-79289436|79289455	4833416M01	Map4k3: mitogen-activated protein kinase kinase kinase kinase 3(Glk, MAPKKKK3, RAB8IPL1)
277	76932	76932_79143780	4	chr17	-	T17R04B7A39D_chr17-79143837|79143837	9530052P13	Map4k3: mitogen-activated protein kinase kinase kinase kinase 3(Glk, MAPKKKK3, RAB8IPL1)
277	76932	76932_79176235	4	chr17	-	chr17-79176292|79176305	BC005781	Map4k3: mitogen-activated protein kinase kinase kinase kinase 3(Glk, MAPKKKK3, RAB8IPL1)
277	76932	76932_79166985	1	chr17	-	T17R04B7FE29	90B30001E24Tr	Map4k3: mitogen-activated protein kinase kinase kinase kinase 3(Glk, MAPKKKK3, RAB8IPL1)
277	76932	76932_79185274	1	chr17	-	chr17-79186204|79186204	BC006037	Map4k3: mitogen-activated protein kinase kinase kinase kinase 3(Glk, MAPKKKK3, RAB8IPL1)
278	111591	111591_93571346	2489	chr1	-	T01R0593C98A_chr1-93571356|93571367_chr1-93571393|93571562	G370001E18	Stk25: serine/threonine kinase 25 (yeast)(Ste20-like, Ysk1)
279	105306	105306_43187473	152	chrX	+	T0XF0292FC66_chrX+43187293|43187388	9430014J09	Mask: serine/threonine protein kinase MASK; STE20-like kinase MST4.
279	105306	105306_43187762	2	chrX	+	T0XF0292FDAB	PXB01158N01A	Mask: serine/threonine protein kinase MASK; STE20-like kinase MST4.
279	105306	105306_43224406	2	chrX	+	T0XF02938CFC_chrX+43224315|43224316	4832412B13	Mask: serine/threonine protein kinase MASK; STE20-like kinase MST4.
279	105306	105306_43235678	2	chrX	+	T0XF0293B90C	PXB01193A21A	Mask: serine/threonine protein kinase MASK; STE20-like kinase MST4.
279	105306	105306_43232763	1	chrX	+	T0XF0293AD99	PXB01165O10A	Mask: serine/threonine protein kinase MASK; STE20-like kinase MST4.
279	105306	105306_43235036	1	chrX	+	T0XF0293B685	PXB01160G07A	Mask: serine/threonine protein kinase MASK; STE20-like kinase MST4.
280	113148	113148_113716931	761	chr14	-	T14R06C73010_chr14-113717225|113717326	F630113A04	Stk24: serine/threonine kinase 24 (STE20 homolog, yeast)(MST3)
280	113148	113148_113632688	2	chr14	-	T14R06C5E5D4	K6B30048M20T3	Stk24: serine/threonine kinase 24 (STE20 homolog, yeast)(MST3)
281	74028	74028_35208600	251	chr15	-	T15R02193E61_T18R02193E51_chr15-35208730|35208838	U28726	Stk3: serine/threonine kinase 3 (Ste20, yeast homolog)(mess1, MST, Mst3)
281	74028	74028_34998075	4	chr15	-	T15R021607E1_chr15-34998241|34998254	1110037F15	Stk3: serine/threonine kinase 3 (Ste20, yeast homolog)(mess1, MST, Mst3)
281	74028	74028_35125503	2	chr15	-	T15R0217F99A_chr15-35125658|35125658	0610042I06	Stk3: serine/threonine kinase 3 (Ste20, yeast homolog)(mess1, MST, Mst3)
281	74028	74028_35152507	1	chr15	-	T15R021862B6	I9B20070B22T3	Stk3: serine/threonine kinase 3 (Ste20, yeast homolog)(mess1, MST, Mst3)
282	78078	78078_164137596	176	chr2	+	T02F09C88A25_chr2+164137487|164137541	AF271360	Stk4: serine/threonine kinase 4(Kas-2, Mst1, Ysk3)
282	78078	78078_164147107	4	chr2	+	chr2+164146992|164147003	U49950	Stk4: serine/threonine kinase 4(Kas-2, Mst1, Ysk3)
282	78078	78078_164173637	4	chr2	+	T02F09C916FA_chr2+164173550|164173565	4932441K08	Stk4: serine/threonine kinase 4(Kas-2, Mst1, Ysk3)
283	98206	98206_105864591	105	chr11	-	T11R064F5DC0_chr11-105864609|105864728	6030496C07	2610019A05Rik: hypothetical tyrosine kinase
283	98206	98206_105873136	3	chr11	-	chr11-105873285|105873293	BC052063	2610019A05Rik: hypothetical tyrosine kinase
284	105830	105830_59377115	459	chr1	+	T01F038A0526_chr1+59376787|59376787	9830160M03	Als2cr2: amyotrophic lateral sclerosis 2 (juvenile) chromosome region, candidate 2 homolog (human)(D1Ucla2, ILPIP, ILPIPA, PAPK, PRO1038)
284	105830	105830_59395644	2	chr1	+	T01F038A4A85_chr1+59394693|59394693	A930008D17	Als2cr2: amyotrophic lateral sclerosis 2 (juvenile) chromosome region, candidate 2 homolog (human)(D1Ucla2, ILPIP, ILPIPA, PAPK, PRO1038)
285	151714	151714_119292308	111	chr9	-	T09R071C433C_chr9-119292624|119292639	BC046453	Osr1: oxidative-stress responsive 1(Osr1)
285	151714	151714_119275108	4	chr9	-	T09R071BFE8F_chr9-119275140|119275151	2210022N24	Osr1: oxidative-stress responsive 1(Osr1)
285	151714	151714_119229505	2	chr9	-	chr9-119229555|119229558	BC036148	Osr1: oxidative-stress responsive 1(Osr1)
285	151714	151714_119213023	1	chr9	-	T09R071B0C1F	D8B30008P11Tr	Osr1: oxidative-stress responsive 1(Osr1)
286	77296	77296_68410270	70	chr2	-	T02R0413DCE9_chr2-68410568|68410592_chr2-68410615|68410652	5430411A13	Stk39: serine/threonine kinase 39, STE20/SPS1 homolog (yeast)(DCHT, SPAK)
286	77296	77296_68253117	7	chr2	-	T02R041175FF_chr2-68253173|68253183	A730083E13	Stk39: serine/threonine kinase 39, STE20/SPS1 homolog (yeast)(DCHT, SPAK)
286	77296	77296_68304710	2	chr2	-	T02R041240FF_chr2-68305151|68305155	2810404G24	Stk39: serine/threonine kinase 39, STE20/SPS1 homolog (yeast)(DCHT, SPAK)
287	81238	81238_11726719	196	chr17	-	T17R00B2F0A9_chr17-11726969|11726969_chr17-11726993|11727017	5330413N05	Map3k4: mitogen activated protein kinase kinase kinase 4(D17Rp17, D17Rp17e, MAPKKK4, Mekk4, mKIAA0213, MTK1, RP17, Rp17a)
287	81238	81238_11674339	4	chr17	-	T17R00B223BD	PLB00225H05A	Map3k4: mitogen activated protein kinase kinase kinase 4(D17Rp17, D17Rp17e, MAPKKK4, Mekk4, mKIAA0213, MTK1, RP17, Rp17a)
287	81238	81238_11679434	2	chr17	-	T17R00B23760	PXB01184J07A	Map3k4: mitogen activated protein kinase kinase kinase 4(D17Rp17, D17Rp17e, MAPKKK4, Mekk4, mKIAA0213, MTK1, RP17, Rp17a)
287	81238	81238_11641089	1	chr17	-	chr17+11641056|11641056	U11548	Map3k4: mitogen activated protein kinase kinase kinase 4(D17Rp17, D17Rp17e, MAPKKK4, Mekk4, mKIAA0213, MTK1, RP17, Rp17a)
287	81238	81238_11644470	1	chr17	-	T17R00B1AE48	K6B30089D19T3	Map3k4: mitogen activated protein kinase kinase kinase 4(D17Rp17, D17Rp17e, MAPKKK4, Mekk4, mKIAA0213, MTK1, RP17, Rp17a)
287	81238	81238_11645552	1	chr17	-	T17R00B1B299	PLB00218O17A	Map3k4: mitogen activated protein kinase kinase kinase 4(D17Rp17, D17Rp17e, MAPKKK4, Mekk4, mKIAA0213, MTK1, RP17, Rp17a)
287	81238	81238_11647950	1	chr17	-	T17R00B1BC38	K2B30009K05T3	Map3k4: mitogen activated protein kinase kinase kinase 4(D17Rp17, D17Rp17e, MAPKKK4, Mekk4, mKIAA0213, MTK1, RP17, Rp17a)
287	81238	81238_11662653	1	chr17	-	T17R00B1F59C	PXB01161K19A	Map3k4: mitogen activated protein kinase kinase kinase 4(D17Rp17, D17Rp17e, MAPKKK4, Mekk4, mKIAA0213, MTK1, RP17, Rp17a)
287	81238	81238_11672477	1	chr17	-	T17R00B21C28	I0B20055O10T3	Map3k4: mitogen activated protein kinase kinase kinase 4(D17Rp17, D17Rp17e, MAPKKK4, Mekk4, mKIAA0213, MTK1, RP17, Rp17a)
287	81238	81238_11686492	1	chr17	-	chr17-11686528|11686528	AK122219	Map3k4: mitogen activated protein kinase kinase kinase 4(D17Rp17, D17Rp17e, MAPKKK4, Mekk4, mKIAA0213, MTK1, RP17, Rp17a)
287	81238	81238_11716620	1	chr17	-	T17R00B2C8C5	PXB01202L23A	Map3k4: mitogen activated protein kinase kinase kinase 4(D17Rp17, D17Rp17e, MAPKKK4, Mekk4, mKIAA0213, MTK1, RP17, Rp17a)
287	81238	81238_11726421	1	chr17	-	T17R00B2EF14	PKB00035L19A	Map3k4: mitogen activated protein kinase kinase kinase 4(D17Rp17, D17Rp17e, MAPKKK4, Mekk4, mKIAA0213, MTK1, RP17, Rp17a)
288	84362	84362_32429130	158	chr11	+	T11F01EED362_chr11+32428869|32428913	D89728	Stk10: serine/threonine kinase 10(Gek1, Lok)
288	84362	84362_32510381	32	chr11	+	T11F01F01196	PXB00683K04A	Stk10: serine/threonine kinase 10(Gek1, Lok)
288	84362	84362_32484521	1	chr11	+	T11F01EFAB46	PXB00058P06a	Stk10: serine/threonine kinase 10(Gek1, Lok)
289	222107	222107_46924893	283	chr19	+	T19F02CC0196_chr19+46924216|46924228	AK122218	Slk: STE20-like kinase (yeast)(9A2, Etk4, mKIAA0204, mSLK, Stk2)
289	222107	222107_46956601	3	chr19	+	T19F02CC8013_chr19+46956556|46956556	L10916	Slk: STE20-like kinase (yeast)(9A2, Etk4, mKIAA0204, mSLK, Stk2)
289	222107	222107_46965502	3	chr19	+	T19F02CCA113_chr19+46965011|46965015	A130050G24	Slk: STE20-like kinase (yeast)(9A2, Etk4, mKIAA0204, mSLK, Stk2)
290	182003	182003_102744259	178	chr9	+	T09F061FC07D_chr9+102744158|102744218	L02210	Ryk: receptor-like tyrosine kinase(ERK-3, Vik)
290	182003	182003_102748708	15	chr9	+	T09F061FD1D1_chr9+102748626|102748674	BC032275	Ryk: receptor-like tyrosine kinase(ERK-3, Vik)
290	182003	182003_102812546	8	chr9	+	T09F0620CB47_chr9+102812487|102812533	L10915	Ryk: receptor-like tyrosine kinase(ERK-3, Vik)
290	182003	182003_102760010	3	chr9	+	T09F061FFCE1	I0B20003B08T3	Ryk: receptor-like tyrosine kinase(ERK-3, Vik)
290	182003	182003_102795797	3	chr9	+	T09F062089CF_chr9+102795703|102795727	4833401K11	Ryk: receptor-like tyrosine kinase(ERK-3, Vik)
290	182003	182003_102785592	2	chr9	+	chr9+102785563|102785580	BC006963	Ryk: receptor-like tyrosine kinase(ERK-3, Vik)
290	182003	182003_102812828	1	chr9	+	T09F0620CC78	E0B30007L03Tr	Ryk: receptor-like tyrosine kinase(ERK-3, Vik)
291	83553	83553_17206735	91	chr6	+	T06F01068CA8_chr6+17206428|17206456	F630107N24	Met: met proto-oncogene(c-Met, HGF receptor, HGFR)
291	83553	83553_17234924	2	chr6	+	chr6+17233728|17233728	Y00671	Met: met proto-oncogene(c-Met, HGF receptor, HGFR)
291	83553	83553_17289583	1	chr6	+	T06F0107D0F2	G3B70018D07T3	Met: met proto-oncogene(c-Met, HGF receptor, HGFR)
291	83553	83553_17304754	1	chr6	+	chr6+17304724|17304724	M33424	Met: met proto-oncogene(c-Met, HGF receptor, HGFR)
292	112079	112079_107930521	17	chr9	+	T09F066EDDB6_T09F066EDDD4_chr9+107929018|107929048	X74736	Mst1r: macrophage stimulating 1 receptor (c-met-related tyrosine kinase)(CDw136, friend virus susceptibility 2, Fv-2, PTK8, Ron, STK)
292	112079	112079_107930549	17	chr9	+	T09F066EDDB6_T09F066EDDD4_chr9+107929018|107929048	E130119A05	Mst1r: macrophage stimulating 1 receptor (c-met-related tyrosine kinase)(CDw136, friend virus susceptibility 2, Fv-2, PTK8, Ron, STK)
292	112079	112079_107937297	4	chr9	+	T09F066EFD6B	F8B30117H04T3	Mst1r: macrophage stimulating 1 receptor (c-met-related tyrosine kinase)(CDw136, friend virus susceptibility 2, Fv-2, PTK8, Ron, STK)
293	221943	221943_98083858	95	chr11	+	T11F05D8A335_chr11+98083593|98083644	D330038F10	Erbb2: v-erb-b2 erythroblastic leukemia viral oncogene homolog 2, neuro/glioblastoma derived oncogene homolog (avian)(c-erbB2, c-neu, Erbb-2, HER2, HER-2, mKIAA3023, Neu, Neu oncogene)
293	221943	221943_98100109	15	chr11	+	chr11+98099945|98099952	BC046553	Erbb2: v-erb-b2 erythroblastic leukemia viral oncogene homolog 2, neuro/glioblastoma derived oncogene homolog (avian)(c-erbB2, c-neu, Erbb-2, HER2, HER-2, mKIAA3023, Neu, Neu oncogene)
293	221943	221943_98106495	5	chr11	+	chr11+98106405|98106418	BC023725	Erbb2: v-erb-b2 erythroblastic leukemia viral oncogene homolog 2, neuro/glioblastoma derived oncogene homolog (avian)(c-erbB2, c-neu, Erbb-2, HER2, HER-2, mKIAA3023, Neu, Neu oncogene)
293	221943	221943_98106836	5	chr11	+	T11F05D8FD38_T11F05D8FD57_chr11+98106681|98106707	L47239	Erbb2: v-erb-b2 erythroblastic leukemia viral oncogene homolog 2, neuro/glioblastoma derived oncogene homolog (avian)(c-erbB2, c-neu, Erbb-2, HER2, HER-2, mKIAA3023, Neu, Neu oncogene)
293	221943	221943_98096346	2	chr11	+	T11F05D8D4BF_chr11+98096319|98096319	6030449F08	Erbb2: v-erb-b2 erythroblastic leukemia viral oncogene homolog 2, neuro/glioblastoma derived oncogene homolog (avian)(c-erbB2, c-neu, Erbb-2, HER2, HER-2, mKIAA3023, Neu, Neu oncogene)
293	221943	221943_98104620	2	chr11	+	chr11+98104520|98104521	BC027080	Erbb2: v-erb-b2 erythroblastic leukemia viral oncogene homolog 2, neuro/glioblastoma derived oncogene homolog (avian)(c-erbB2, c-neu, Erbb-2, HER2, HER-2, mKIAA3023, Neu, Neu oncogene)
293	221943	221943_98105200	2	chr11	+	chr11+98105057|98105060	U71126	Erbb2: v-erb-b2 erythroblastic leukemia viral oncogene homolog 2, neuro/glioblastoma derived oncogene homolog (avian)(c-erbB2, c-neu, Erbb-2, HER2, HER-2, mKIAA3023, Neu, Neu oncogene)
293	221943	221943_98108558	2	chr11	+	T11F05D90291_chr11+98108047|98108049	4022425O08	Erbb2: v-erb-b2 erythroblastic leukemia viral oncogene homolog 2, neuro/glioblastoma derived oncogene homolog (avian)(c-erbB2, c-neu, Erbb-2, HER2, HER-2, mKIAA3023, Neu, Neu oncogene)
293	221943	221943_98104172	1	chr11	+	T11F05D8F34B	PXB00197L19a	Erbb2: v-erb-b2 erythroblastic leukemia viral oncogene homolog 2, neuro/glioblastoma derived oncogene homolog (avian)(c-erbB2, c-neu, Erbb-2, HER2, HER-2, mKIAA3023, Neu, Neu oncogene)
294	72926	72926_16648140	254	chr11	+	T11F00FE0678_T11F00FE06E1_chr11+16647770|16647853_chr11+16647876|16647915	X59698	Egfr: epidermal growth factor receptor(avian erythroblastic leukemia viral (v-erb-b) oncogene homolog, Erbb, wa2, wa-2, Wa5, waved 2)
294	72926	72926_16800993	3	chr11	+	T11F01005BF3_chr11+16800755|16800755	E330032E20	Egfr: epidermal growth factor receptor(avian erythroblastic leukemia viral (v-erb-b) oncogene homolog, Erbb, wa2, wa-2, Wa5, waved 2)
294	72926	72926_16805469	3	chr11	+	T11F01006DB8_chr11+16805306|16805306	B020015L02	Egfr: epidermal growth factor receptor(avian erythroblastic leukemia viral (v-erb-b) oncogene homolog, Erbb, wa2, wa-2, Wa5, waved 2)
294	72926	72926_16773829	1	chr11	+	chr11+16773720|16773720	AF277898	Egfr: epidermal growth factor receptor(avian erythroblastic leukemia viral (v-erb-b) oncogene homolog, Erbb, wa2, wa-2, Wa5, waved 2)
294	72926	72926_16804544	1	chr11	+	chr11+16804497|16804497	Z12608	Egfr: epidermal growth factor receptor(avian erythroblastic leukemia viral (v-erb-b) oncogene homolog, Erbb, wa2, wa-2, Wa5, waved 2)
295	71421	71421_119581459	227	chr2	+	T02F0720AA8E_chr2+119581304|119581388	AB000828	Tyro3: TYRO3 protein tyrosine kinase 3(Brt, Dtk, Etk-2, Rse, Sky, Sky, Tif)
295	71421	71421_119579330	2	chr2	+	chr2+119579316|119579316	U18343	Tyro3: TYRO3 protein tyrosine kinase 3(Brt, Dtk, Etk-2, Rse, Sky, Sky, Tif)
295	71421	71421_119580878	2	chr2	+	T02F0720A88F	K4B30326H13T3	Tyro3: TYRO3 protein tyrosine kinase 3(Brt, Dtk, Etk-2, Rse, Sky, Sky, Tif)
295	71421	71421_119582832	2	chr2	+	T02F0720AFE4	K5B30001H02T3	Tyro3: TYRO3 protein tyrosine kinase 3(Brt, Dtk, Etk-2, Rse, Sky, Sky, Tif)
295	71421	71421_119591123	2	chr2	+	T02F0720CF80_chr2+119590784|119590790	6330500A17	Tyro3: TYRO3 protein tyrosine kinase 3(Brt, Dtk, Etk-2, Rse, Sky, Sky, Tif)
295	71421	71421_119592149	2	chr2	+	T02F0720D490	K5B30358I10T3	Tyro3: TYRO3 protein tyrosine kinase 3(Brt, Dtk, Etk-2, Rse, Sky, Sky, Tif)
295	71421	71421_119589588	1	chr2	+	T02F0720CA8D	K5B30051B17T3	Tyro3: TYRO3 protein tyrosine kinase 3(Brt, Dtk, Etk-2, Rse, Sky, Sky, Tif)
295	71421	71421_119594230	1	chr2	+	chr2+119594214|119594214	L10914	Tyro3: TYRO3 protein tyrosine kinase 3(Brt, Dtk, Etk-2, Rse, Sky, Sky, Tif)
296	78244	78244_128448126	3	chr2	+	chr2+128448020|128448040	U21301	Mertk: c-mer proto-oncogene tyrosine kinase(Eyk, Mer, Nyk, Tyro 12)
296	78244	78244_128520523	3	chr2	+	T02F07A91090_chr2+128520336|128520338	4933404I23	Mertk: c-mer proto-oncogene tyrosine kinase(Eyk, Mer, Nyk, Tyro 12)
296	78244	78244_128505954	2	chr2	+	T02F07A8D367_chr2+128504678|128504679	A130042B18	Mertk: c-mer proto-oncogene tyrosine kinase(Eyk, Mer, Nyk, Tyro 12)
296	78244	78244_128525462	2	chr2	+	chr2+128525309|128525309	L11625	Mertk: c-mer proto-oncogene tyrosine kinase(Eyk, Mer, Nyk, Tyro 12)
296	78244	78244_128528033	2	chr2	+	T02F07A92E8F_chr2+128528013|128528015	4732481A15	Mertk: c-mer proto-oncogene tyrosine kinase(Eyk, Mer, Nyk, Tyro 12)
296	78244	78244_128543601	2	chr2	+	T02F07A96AEE_chr2+128543470|128543470	9530056K14	Mertk: c-mer proto-oncogene tyrosine kinase(Eyk, Mer, Nyk, Tyro 12)
296	78244	78244_128508249	1	chr2	+	T02F07A8E0CA	E8B60001G05T3	Mertk: c-mer proto-oncogene tyrosine kinase(Eyk, Mer, Nyk, Tyro 12)
297	105778	105778_14514787	470	chr7	-	T07R00DD7B65_chr7-14514987|14515105	8030472I18	Axl: AXL receptor tyrosine kinase(Ark, Tyro7, Ufo)
297	105778	105778_14514966	430	chr7	-	T07R00DD7B65_chr7-14514987|14515105	BC058230	Axl: AXL receptor tyrosine kinase(Ark, Tyro7, Ufo)
297	105778	105778_14514973	430	chr7	-	T07R00DD7B65_chr7-14514987|14515105	F630208D06	Axl: AXL receptor tyrosine kinase(Ark, Tyro7, Ufo)
297	105778	105778_14513259	6	chr7	-	T07R00DD751E	F6B30303A22T3	Axl: AXL receptor tyrosine kinase(Ark, Tyro7, Ufo)
297	105778	105778_14504742	4	chr7	-	chr7-14504811|14504819	BC008551	Axl: AXL receptor tyrosine kinase(Ark, Tyro7, Ufo)
297	105778	105778_14500456	3	chr7	-	T07R00DD4293_chr7-14500499|14500499	4922505I01	Axl: AXL receptor tyrosine kinase(Ark, Tyro7, Ufo)
297	105778	105778_14487777	1	chr7	-	T07R00DD118F	F4B30203P05T3	Axl: AXL receptor tyrosine kinase(Ark, Tyro7, Ufo)
297	105778	105778_14500887	1	chr7	-	T07R00DD449E	K6B30088B13T3	Axl: AXL receptor tyrosine kinase(Ark, Tyro7, Ufo)
297	105778	105778_14513663	1	chr7	-	T07R00DD7718	G4B30018H13T3	Axl: AXL receptor tyrosine kinase(Ark, Tyro7, Ufo)
298	108240	108240_44786484	370	chr17	-	T17R02AB63F1_chr17-44786635|44786687	E330037K16	Ptk7: PTK7 protein tyrosine kinase 7
298	108240	108240_44733598	3	chr17	-	T17R02AA950E_chr17-44733717|44733718	BC027800	Ptk7: PTK7 protein tyrosine kinase 7
298	108240	108240_44729628	2	chr17	-	chr17-44730055|44730056	BC037175	Ptk7: PTK7 protein tyrosine kinase 7
298	108240	108240_44730526	2	chr17	-	chr17-44730589|44730590	AB055408	Ptk7: PTK7 protein tyrosine kinase 7
298	108240	108240_44733867	2	chr17	-	T17R02AA9DBD_chr17-44735933|44735938	C130078A16	Ptk7: PTK7 protein tyrosine kinase 7
300	222042	222042_92231106	8	chr15	+	T15F057F4A6B_chr15+92228200|92228203	F830008A10	4921513O20Rik: hypothetical serine/threonine protein kinase(cI-46, LOC381026)
300	222042	222042_92200411	4	chr15	+	T15F057EDD90_chr15+92200336|92200349	4921521H10	4921513O20Rik: hypothetical serine/threonine protein kinase(cI-46, LOC381026)
300	222042	222042_92223441	2	chr15	+	chr15+92223271|92223271	BC035949	4921513O20Rik: hypothetical serine/threonine protein kinase(cI-46, LOC381026)
300	222042	222042_92234695	2	chr15	+	T15F057F635E_chr15+92234590|92234590	D030005M21	4921513O20Rik: hypothetical serine/threonine protein kinase(cI-46, LOC381026)
300	222042	222042_92185789	1	chr15	+	chr15+92185680|92185680	BC034074	4921513O20Rik: hypothetical serine/threonine protein kinase(cI-46, LOC381026)
301	106990	106990_132295690	74	chr1	+	T01F07E2AAD8_chr1+132295375|132295428	D030068A09	Ripk5: receptor interacting protein kinase 5
301	106990	106990_132331906	4	chr1	+	T01F07E33961_chr1+132331873|132331891	C820013G01	Ripk5: receptor interacting protein kinase 5
301	106990	106990_132327737	3	chr1	+	chr1+132327643|132327655	BC019133	Ripk5: receptor interacting protein kinase 5
301	106990	106990_132333170	2	chr1	+	T01F07E33B36_chr1+132332337|132332342	A730069A04	Ripk5: receptor interacting protein kinase 5
302	78957	78957_87006835	9	chr11	+	T11F052F9E04_chr11+87006730|87006732	AY193717	Tex14: testis expressed gene 14
302	78957	78957_87088050	2	chr11	+	chr11+87087951|87087951	AF285584	Tex14: testis expressed gene 14
302	78957	78957_87145042	2	chr11	+	T11F0531B977_chr11+87144821|87144823	9630060C13	Tex14: testis expressed gene 14
302	78957	78957_87029380	1	chr11	+	chr11+87029256|87029256	AY193718	Tex14: testis expressed gene 14
303	79802	79802_33437275	93	chr13	+	T13F01FE354A_chr13+33436932|33436932	C230088K06	Ripk1: receptor (TNFRSF)-interacting serine-threonine kinase 1(Rinp, RIP)
303	79802	79802_33437522	5	chr13	+	T13F01FE370D_chr13+33437443|33437443	BC054542	Ripk1: receptor (TNFRSF)-interacting serine-threonine kinase 1(Rinp, RIP)
303	79802	79802_33444389	2	chr13	+	chr13+33444178|33444184	U25995	Ripk1: receptor (TNFRSF)-interacting serine-threonine kinase 1(Rinp, RIP)
303	79802	79802_33462820	1	chr13	+	T13F01FE99AF	I8B30069L02T3	Ripk1: receptor (TNFRSF)-interacting serine-threonine kinase 1(Rinp, RIP)
304	110895	110895_16090324	121	chr4	-	T04R00F585FD_chr4-16090600|16090650	2210420D18	Ripk2: receptor (TNFRSF)-interacting serine-threonine kinase 2(CARD3, CARDIAK, CCK, RICK, RIP2)
304	110895	110895_16082135	6	chr4	-	T04R00F56523_chr4-16082167|16082214	BC025611	Ripk2: receptor (TNFRSF)-interacting serine-threonine kinase 2(CARD3, CARDIAK, CCK, RICK, RIP2)
305	112460	112460_49550611	3	chr9	-	T09R02F4160D_chr9-49550861|49550861	9930020N01	Annk1: ankyrin repeat and kinase domain containing 1, receptor-interacting serine-threonine kinase
306	73015	73015_98563039	119	chr16	-	T16R05DFF484_T16R05DFF4B6_chr16-98563211|98563298	AF302127	Ripk4: receptor-interacting serine-threonine kinase 4(ANKK2, Ankrd3, DIk, PKK, RIP4)
306	73015	73015_98562591	2	chr16	-	T16R05DFF3B8_chr16-98563000|98563002	5031407D20	Ripk4: receptor-interacting serine-threonine kinase 4(ANKK2, Ankrd3, DIk, PKK, RIP4)
307	105652	105652_72180021	471	chr2	+	T02F044D60C2_chr2+72179906|72179943	E030050G15	B230120H23Rik: mixed lineage kinase-related kinase MRK-beta; mixed lineage kinase with a leucine zipper and a sterile alpha motif; mixed lineage kinase-related kinase.(likely map3k)(MLTK, MLTKalpha, MLTKbeta, Zak)
307	105652	105652_72192546	8	chr2	+	chr2+72192350|72192353	AB049732	B230120H23Rik: mixed lineage kinase-related kinase MRK-beta; mixed lineage kinase with a leucine zipper and a sterile alpha motif; mixed lineage kinase-related kinase.(likely map3k)(MLTK, MLTKalpha, MLTKbeta, Zak)
308	6337	6337_32195741	115	chr4	+	T04F01EB438A_chr4+32195456|32195503	G930042E15	Map3k7: mitogen activated protein kinase kinase kinase 7(Tak1, TGF-beta activated kinase 1, transforming growth factor-beta-activated kinase 1)
308	6337	6337_32217173	2	chr4	+	T04F01EB9843_chr4+32217155|32217155	5330425J22	Map3k7: mitogen activated protein kinase kinase kinase 7(Tak1, TGF-beta activated kinase 1, transforming growth factor-beta-activated kinase 1)
308	6337	6337_32223202	1	chr4	+	T04F01EBAF99	PXB00002B23a	Map3k7: mitogen activated protein kinase kinase kinase 7(Tak1, TGF-beta activated kinase 1, transforming growth factor-beta-activated kinase 1)
308	6337	6337_32223875	1	chr4	+	T04F01EBB253	G3B70037M19T3	Map3k7: mitogen activated protein kinase kinase kinase 7(Tak1, TGF-beta activated kinase 1, transforming growth factor-beta-activated kinase 1)
309	106013	106013_102998651	159	chr15	-	T15R0623A29A_chr15-102998668|102998730	4022440P10	Map3k12: mitogen activated protein kinase kinase kinase 12(DLK, MUK, Zpk)
309	106013	106013_102992447	31	chr15	-	T15R06238A8E_chr15-102992506|102992563	G930018P13	Map3k12: mitogen activated protein kinase kinase kinase 12(DLK, MUK, Zpk)
309	106013	106013_102985978	4	chr15	-	T15R06237119	L6B30059B19T3	Map3k12: mitogen activated protein kinase kinase kinase 12(DLK, MUK, Zpk)
309	106013	106013_102986953	4	chr15	-	chr15-102987431|102987434	U23789	Map3k12: mitogen activated protein kinase kinase kinase 12(DLK, MUK, Zpk)
309	106013	106013_102985352	2	chr15	-	T15R06236EBE_chr15-102985406|102985409	C130053H06	Map3k12: mitogen activated protein kinase kinase kinase 12(DLK, MUK, Zpk)
309	106013	106013_102991153	1	chr15	-	chr15-102991201|102991201	U14636	Map3k12: mitogen activated protein kinase kinase kinase 12(DLK, MUK, Zpk)
310	108448	108448_21626781	103	chr16	+	T16F0149FF39_chr16+21626681|21626735	6030442D07	Map3k13: mitogen-activated protein kinase kinase kinase 13 LocusID: 9175(LZK)
310	108448	108448_21754671	5	chr16	+	T16F014BF19B_chr16+21754267|21754267	D130043B12	Map3k13: mitogen-activated protein kinase kinase kinase 13 LocusID: 9175(LZK)
311	111606	111606_77082096	54	chr12	-	T12R049830AB_chr12-77082751|77082786	F730120L22	Map3k9: mitogen-activated protein kinase kinase kinase 9(Mlk1, Prke1)
311	111606	111606_77036672	1	chr12	-	chr12-77036765|77036765	BC030944	Map3k9: mitogen-activated protein kinase kinase kinase 9(Mlk1, Prke1)
312	80280	80280_16611969	304	chr7	-	T07R00FD7B38_chr7-16612095|16612220	E130314A20	Map3k10: mitogen activated protein kinase kinase kinase 10(mixed lineage kinase 2, MKN28 derived nonreceptor_type, MKN28 kinase, Mlk2, MST, serine/threonine kinase)
312	80280	80280_16606014	11	chr7	-	T07R00FD79F7	BC028668	Map3k10: mitogen activated protein kinase kinase kinase 10(mixed lineage kinase 2, MKN28 derived nonreceptor_type, MKN28 kinase, Mlk2, MST, serine/threonine kinase)
312	80280	80280_16601883	3	chr7	-	T07R00FD5393_chr7-16602001|16602011	BC046514	Map3k10: mitogen activated protein kinase kinase kinase 10(mixed lineage kinase 2, MKN28 derived nonreceptor_type, MKN28 kinase, Mlk2, MST, serine/threonine kinase)
312	80280	80280_16605834	1	chr7	-	T07R00FD62D1	63B30401H14Tr	Map3k10: mitogen activated protein kinase kinase kinase 10(mixed lineage kinase 2, MKN28 derived nonreceptor_type, MKN28 kinase, Mlk2, MST, serine/threonine kinase)
312	80280	80280_16610828	1	chr7	-	T07R00FD76B2	G6B30036L09T3	Map3k10: mitogen activated protein kinase kinase kinase 10(mixed lineage kinase 2, MKN28 derived nonreceptor_type, MKN28 kinase, Mlk2, MST, serine/threonine kinase)
313	76198	76198_5479895	1501	chr19	+	T19F00539927_chr19+5478650|5478710	BC047152	Map3k11: mitogen activated protein kinase kinase kinase 11(Mlk3, PTK1, SPRK)
314	40378	40378_125291042	6	chr8	+	T08F0777C645_chr8+125290063|125290066	BC021891	MLK4: mixed lineage kinase 4 (likely map3k)
314	40378	40378_125307315	2	chr8	+	chr8+125307258|125307259	BC046448	MLK4: mixed lineage kinase 4 (likely map3k)
315	105197	105197_115066897	29	chr4	+	T04F06DBC6E4_chr4+115066589|115066654	E130012E07	Tesk2: testis-specific kinase 2
315	105197	105197_115087559	2	chr4	+	chr4+115087256|115087256	BC019149	Tesk2: testis-specific kinase 2
315	105197	105197_115137875	1	chr4	+	T04F06DCDD37_chr4+115137847|115137847	6330417C18	Tesk2: testis-specific kinase 2
316	71428	71428_42688731	15	chr4	+	T04F028B5D06_chr4+42687774|42687788	G630012H19	Tesk1: testis specific protein kinase 1
317	119887	119887_141560623	190	chr5	+	T05F0870099A_chr5+141560283|141560285	K230305K15	Lmtk2:lemur tyrosine kinase 2(BREK, cprk, KPI2, KPI-2)
317	119887	119887_141637898	4	chr5	+	T05F08713829_chr5+141637671|141637673	A330101P12	Lmtk2:lemur tyrosine kinase 2(BREK, cprk, KPI2, KPI-2)
318	71851	71851_119717715	150	chr11	-	T11R0722C189_chr11-119718174|119718320	AB093253	Aatk: apoptosis-associated tyrosine kinase(AATYK, mKIAA0641)
318	71851	71851_119687857	24	chr11	-	T11R07224C5F_chr11-119688285|119688287	M5C1001F04	Aatk: apoptosis-associated tyrosine kinase(AATYK, mKIAA0641)
318	71851	71851_119712862	15	chr11	-	T11R0722AC81_chr11-119712877|119712911	9830165D16	Aatk: apoptosis-associated tyrosine kinase(AATYK, mKIAA0641)
318	71851	71851_119691151	5	chr11	-	T11R072257CA	F9B30045J06T3	Aatk: apoptosis-associated tyrosine kinase(AATYK, mKIAA0641)
318	71851	71851_119717998	3	chr11	-	T11R0722C0B1_chr11-119718052|119718052_chr11-119718079|119718079	AY236858	Aatk: apoptosis-associated tyrosine kinase(AATYK, mKIAA0641)
320	157841	157841_53419464	125	chr7	-	T07R032F1E32_chr7-53419534|53419594	E030001K11	Lrrk1: leucine-rich repeat kinase 1(mKIAA1790)
320	157841	157841_53296669	5	chr7	-	chr7-53296682|53296690	BC027199	Lrrk1: leucine-rich repeat kinase 1(mKIAA1790)
320	157841	157841_53313418	4	chr7	-	T07R032D7FAB_chr7-53313461|53313461	A430070G24	Lrrk1: leucine-rich repeat kinase 1(mKIAA1790)
320	157841	157841_53301971	3	chr7	-	T07R032D5329_chr7-53302057|53302064	4832415J17	Lrrk1: leucine-rich repeat kinase 1(mKIAA1790)
320	157841	157841_53374257	2	chr7	-	T07R032E6E2D_chr7-53374509|53374509	A430062H02	Lrrk1: leucine-rich repeat kinase 1(mKIAA1790)
320	157841	157841_53304061	1	chr7	-	T07R032D5B57_chr7-53304151|53304151	F630026P10	Lrrk1: leucine-rich repeat kinase 1(mKIAA1790)
320	157841	157841_53320857	1	chr7	-	T07R032D9CF0	G7B30015P15T3	Lrrk1: leucine-rich repeat kinase 1(mKIAA1790)
320	157841	157841_53326657	1	chr7	-	T07R032DB359	F9B30039K10T3	Lrrk1: leucine-rich repeat kinase 1(mKIAA1790)
320	157841	157841_53364359	1	chr7	-	chr7-53364444|53364444	AK129441	Lrrk1: leucine-rich repeat kinase 1(mKIAA1790)
321	134239	134239_116835289	114	chr4	-	T04R06F6C46C_chr4-116835391|116835467	D130054B12	Tie1: tyrosine kinase receptor 1(TIE)
321	134239	134239_116824503	2	chr4	-	T04R06F69A9C	K6B30053J19T3	Tie1: tyrosine kinase receptor 1(TIE)
322	82630	82630_93069967	761	chr4	+	T04F058C21D1_chr4+93069732|93069832	E08401	Tek: endothelial-specific receptor tyrosine kinase(Cd202b, Hyk, Tie2)
322	82630	82630_93194422	1	chr4	+	T04F058E0861	PXB01171D07A	Tek: endothelial-specific receptor tyrosine kinase(Cd202b, Hyk, Tie2)
323	226788	226788_52235633	3	chr10	-	chr10-52236046|52236046	U15443	Ros1: Ros1 proto-oncogene(c-ros, Ros-1)
324	100620	100620_110666925	114	chr8	-	T08R0698A623_chr8-110667259|110667306	9130019I15	9130019I15Rik: hypothetical tyrosine kinase
325	83213	83213_132133449	91	chr5	-	T05R07E03358_chr5-132133664|132133698	BC063768	Limk1: LIM-domain containing, protein kinase
325	83213	83213_132123223	45	chr5	-	T05R07E00AA7_chr5-132123310|132123356	F630024G05	Limk1: LIM-domain containing, protein kinase
325	83213	83213_132110938	2	chr5	-	T05R07DFE477_chr5-132113527|132113527	A730077A22	Limk1: LIM-domain containing, protein kinase
326	71433	71433_3265757	284	chr11	-	T11R0031D61C_T11R0031D683_chr11-3266088|3266192	I530029L05	Limk2: LIM motif-containing protein kinase 2(Limk2a, Limk2b)
326	71433	71433_3303834	204	chr11	-	T11R003269C0_T11R003269FA_chr11-3303879|3303998	BC007129	Limk2: LIM motif-containing protein kinase 2(Limk2a, Limk2b)
326	71433	71433_3245430	4	chr11	-	T11R003185D8_chr11-3245512|3245528	9430059K01	Limk2: LIM motif-containing protein kinase 2(Limk2a, Limk2b)
326	71433	71433_3250841	3	chr11	-	T11R00319AF9_chr11-3250929|3250929	AB012291	Limk2: LIM motif-containing protein kinase 2(Limk2a, Limk2b)
326	71433	71433_3250969	1	chr11	-	T11R00319B2F	K6B30006I21T3	Limk2: LIM motif-containing protein kinase 2(Limk2a, Limk2b)
327	74365	74365_57791774	158	chr14	+	T14F0371D3EA_T14F0371D428_chr14+57791477|57791602	2810434B10	Pbk: PDZ binding kinase(D14Ertd732e, TOPK)
327	74365	74365_57791942	23	chr14	+	T14F0371D580	K6B30092H20T3	Pbk: PDZ binding kinase(D14Ertd732e, TOPK)
327	74365	74365_57798748	4	chr14	+	T14F0371EFF0	I7B30015A22T3	Pbk: PDZ binding kinase(D14Ertd732e, TOPK)
327	74365	74365_57799616	2	chr14	+	chr14+57799546|57799566	BC006754	Pbk: PDZ binding kinase(D14Ertd732e, TOPK)
328	109042	109042_155663513	9	chr3	-	T03R09473CF9_chr3-155663592|155663596	D330046N16	D830019J24Rik: TNNI3 interacting kinase; cardiac ankyrin repeat kinase(Cark)
329	76286	76286_93265413	1348	chr7	+	T07F058F1DED_chr7+93265323|93265454	2610044H13	Ilk: integrin linked kinase(ESTM24)
329	76286	76286_93265503	1348	chr7	+	T07F058F1DED_chr7+93265323|93265454	U94479	Ilk: integrin linked kinase(ESTM24)
329	76286	76286_93265934	33	chr7	+	T07F058F1FB6_chr7+93265797|93265882	BC003737	Ilk: integrin linked kinase(ESTM24)
330	836	836_19180340	422	chrX	+	T0XF0124AB08_chrX+19180264|19180337	9530006G14	Araf: raf-related oncogene(araf, A-Raf)
330	836	836_19181803	422	chrX	+	T0XF0124AB08_chrX+19180264|19180337	5730420C13	Araf: raf-related oncogene(araf, A-Raf)
330	836	836_19129602	7	chrX	+	T0XF0123E4BC_chrX+19129526|19129535	9430049K17	Araf: raf-related oncogene(araf, A-Raf)
330	836	836_19182069	7	chrX	+	T0XF0124B1A0_T0XF0124B1C8_chrX+19181982|19182024	2310066D16	Araf: raf-related oncogene(araf, A-Raf)
330	836	836_19183749	3	chrX	+	chrX+19183694|19183715	D00024	Araf: raf-related oncogene(araf, A-Raf)
331	102541	102541_116066313	1506	chr6	-	T06R06EB097E_chr6-116066536|116066658	BC056439	Raf1: v-raf-1 leukemia viral oncogene 1(c-Raf, Craf1, Raf-1, sarcoma 3611 oncogene, v-Raf)
331	102541	102541_116065766	94	chr6	-	T06R06EB06A5_chr6-116065935|116065935	AB077145	Raf1: v-raf-1 leukemia viral oncogene 1(c-Raf, Craf1, Raf-1, sarcoma 3611 oncogene, v-Raf)
331	102541	102541_116016366	17	chr6	-	T06R06EA4562_chr6-116016424|116016468	6430402F14	Raf1: v-raf-1 leukemia viral oncogene 1(c-Raf, Craf1, Raf-1, sarcoma 3611 oncogene, v-Raf)
331	102541	102541_116024628	15	chr6	-	T06R06EA656B_T06R06EA6595_chr6-116024692|116024745	G370093B01	Raf1: v-raf-1 leukemia viral oncogene 1(c-Raf, Craf1, Raf-1, sarcoma 3611 oncogene, v-Raf)
331	102541	102541_116010284	8	chr6	-	T06R06EA2D6B_chr6-116010314|116010336	AB052739	Raf1: v-raf-1 leukemia viral oncogene 1(c-Raf, Craf1, Raf-1, sarcoma 3611 oncogene, v-Raf)
331	102541	102541_116034488	7	chr6	-	T06R06EA8C69_chr6-116034662|116034692	AB057655	Raf1: v-raf-1 leukemia viral oncogene 1(c-Raf, Craf1, Raf-1, sarcoma 3611 oncogene, v-Raf)
332	110923	110923_39653500	9	chr6	-	T06R025D109F	M5BC1054K07T3	Braf: Braf transforming gene(Braf2, Braf-2, D6Ertd631e)
332	110923	110923_39572143	3	chr6	-	T06R025BD4D3_chr6-39572691|39572691	E130017J21	Braf: Braf transforming gene(Braf2, Braf-2, D6Ertd631e)
332	110923	110923_39653091	3	chr6	-	chr6-39653399|39653399	B830003B06	Braf: Braf transforming gene(Braf2, Braf-2, D6Ertd631e)
332	110923	110923_39609490	2	chr6	-	T06R025C6541_chr6-39609665|39609668	C230067L10	Braf: Braf transforming gene(Braf2, Braf-2, D6Ertd631e)
332	110923	110923_39616148	2	chr6	-	chr6-39616191|39616211	AJ276307	Braf: Braf transforming gene(Braf2, Braf-2, D6Ertd631e)
332	110923	110923_39571005	1	chr6	-	chr6-39571125|39571125	M64429	Braf: Braf transforming gene(Braf2, Braf-2, D6Ertd631e)
332	110923	110923_39579510	1	chr6	-	chr6-39579539|39579539	S79859	Braf: Braf transforming gene(Braf2, Braf-2, D6Ertd631e)
332	110923	110923_39579600	1	chr6	-	chr6-39579629|39579629	S79857	Braf: Braf transforming gene(Braf2, Braf-2, D6Ertd631e)
334	83521	83521_78758611	57	chr11	-	T11R04B1C475_chr11-78758963|78758963_chr11-78759026|78759032	9830134F20	Ksr: kinase suppressor of ras(B-KSR1, D11Bhm183e, D11Bhm184e, hb, RSU2)
334	83521	83521_78669986	4	chr11	-	T11R04B06967	F9B30108G10T3	Ksr: kinase suppressor of ras(B-KSR1, D11Bhm183e, D11Bhm184e, hb, RSU2)
334	83521	83521_78672214	4	chr11	-	T11R04B07208_chr11-78672385|78672392	9830132H07	Ksr: kinase suppressor of ras(B-KSR1, D11Bhm183e, D11Bhm184e, hb, RSU2)
334	83521	83521_78639973	1	chr11	-	T11R04AFF412	PXB00637K01a	Ksr: kinase suppressor of ras(B-KSR1, D11Bhm183e, D11Bhm184e, hb, RSU2)
335	79614	79614_118586687	59	chr6	-	T06R07117E4C_chr6-118586947|118586953	D130061D12	Ret: ret proto-oncogene(PTC, RET51, RET9)
336	73506	73506_145050504	138	chr5	-	T05R08A54CB6_T05R08A54CDC_chr5-145050816|145050845	D88689	Flt1: FMS-like tyrosine kinase 1(Flt-1, sFlt1, vascular endothelial growth factor receptor, vascular permeability factor receptor, VEGFR1, VEGFR-1)
336	73506	73506_144914595	2	chr5	-	T05R08A338E8_chr5-144914664|144914664	1200012B22	Flt1: FMS-like tyrosine kinase 1(Flt-1, sFlt1, vascular endothelial growth factor receptor, vascular permeability factor receptor, VEGFR1, VEGFR-1)
337	84375	84375_49249566	52	chr11	+	T11F02EF7CAE_chr11+49249446|49249466	L07296	Flt4: FMS-like tyrosine kinase 4(Chy, chylous ascites, VEGFR3, VEGFR-3)
337	84375	84375_49265210	1	chr11	+	T11F02EFB944	PXB00166I18g6	Flt4: FMS-like tyrosine kinase 4(Chy, chylous ascites, VEGFR3, VEGFR-3)
338	78445	78445_74673560	136	chr5	-	T05R04736EF9_chr5-74673885|74673918	D130069C03	Kdr: kinase insert domain protein receptor(Flk1, Flk-1, Ly73, vascular endothelial growth factor receptor- 2, VEGF receptor-2, VEGFR2, VEGFR-2)
338	78445	78445_74642635	5	chr5	-	T05R0472F4F6_chr5-74642685|74642685	6130401C07	Kdr: kinase insert domain protein receptor(Flk1, Flk-1, Ly73, vascular endothelial growth factor receptor- 2, VEGF receptor-2, VEGFR2, VEGFR-2)
339	72388	72388_54244397	117	chr13	+	T13F033BB3BF_chr13+54244279|54244318	D730027I24	Fgfr4: fibroblast growth factor receptor 4(Fgfr-4)
339	72388	72388_54247256	2	chr13	+	T13F033BBEF1	F9B30109F14T3	Fgfr4: fibroblast growth factor receptor 4(Fgfr-4)
339	72388	72388_54258450	2	chr13	+	chr13+54258326|54258345	X57236	Fgfr4: fibroblast growth factor receptor 4(Fgfr-4)
339	72388	72388_54259381	2	chr13	+	chr13+54259276|54259276	AF127141	Fgfr4: fibroblast growth factor receptor 4(Fgfr-4)
340	82714	82714_32170176	325	chr5	+	T05F01EAE036_T05F01EAE07A_chr5+32170033|32170091	M81342	Fgfr3: fibroblast growth factor receptor 3(Fgfr-3, HBGFR)
340	82714	82714_32170202	325	chr5	+	T05F01EAE036_T05F01EAE07A_chr5+32170033|32170091	X58255	Fgfr3: fibroblast growth factor receptor 3(Fgfr-3, HBGFR)
340	82714	82714_32170759	4	chr5	+	T05F01EAE29C_chr5+32170641|32170646	AF024638	Fgfr3: fibroblast growth factor receptor 3(Fgfr-3, HBGFR)
340	82714	82714_32176317	3	chr5	+	T05F01EAF7B8_chr5+32176058|32176060	B230310M21	Fgfr3: fibroblast growth factor receptor 3(Fgfr-3, HBGFR)
340	82714	82714_32171578	2	chr5	+	T05F01EAE4F4_chr5+32171252|32171252	B230348E19	Fgfr3: fibroblast growth factor receptor 3(Fgfr-3, HBGFR)
341	227161	227161_24296756	439	chr8	+	T08F0172BAB7_T08F0172BB17_chr8+24296064|24296222	S74765	Fgfr1: fibroblast growth factor receptor 1(Fgfr-1, FLG, Flt-2)
341	227161	227161_24309624	27	chr8	+	T08F0172EEE5_chr8+24309477|24309511	BC033447	Fgfr1: fibroblast growth factor receptor 1(Fgfr-1, FLG, Flt-2)
341	227161	227161_24344780	15	chr8	+	T08F0173762A_chr8+24344102|24344147	I530025O09	Fgfr1: fibroblast growth factor receptor 1(Fgfr-1, FLG, Flt-2)
341	227161	227161_24347249	11	chr8	+	T08F017381F6_T08F01738213_chr8+24347128|24347161	9330174J05	Fgfr1: fibroblast growth factor receptor 1(Fgfr-1, FLG, Flt-2)
341	227161	227161_24309355	3	chr8	+	T08F0172EE49	G9B30044K09T3	Fgfr1: fibroblast growth factor receptor 1(Fgfr-1, FLG, Flt-2)
341	227161	227161_24341757	3	chr8	+	T08F017368D4_chr8+24340678|24340679	BC053921	Fgfr1: fibroblast growth factor receptor 1(Fgfr-1, FLG, Flt-2)
341	227161	227161_24344777	2	chr8	+	T08F017372E9_chr8+24343273|24343273	D930005C04	Fgfr1: fibroblast growth factor receptor 1(Fgfr-1, FLG, Flt-2)
342	83029	83029_117819810	532	chr7	-	T07R0705CB6D_chr7-117820203|117820207	M86441	Fgfr2: fibroblast growth factor receptor 2(Bek, Fgfr-2, Fgfr7, Fgfr-7, KGFRTr)
342	83029	83029_117681507	48	chr7	-	T07R0703ADC7_chr7-117681522|117681698	C130078M18	Fgfr2: fibroblast growth factor receptor 2(Bek, Fgfr-2, Fgfr7, Fgfr-7, KGFRTr)
342	83029	83029_117689192	18	chr7	-	T07R0703CB95_chr7-117689202|117689259	M23362	Fgfr2: fibroblast growth factor receptor 2(Bek, Fgfr-2, Fgfr7, Fgfr-7, KGFRTr)
342	83029	83029_117817561	5	chr7	-	T07R0705C290_chr7-117817991|117817991	A230048F11	Fgfr2: fibroblast growth factor receptor 2(Bek, Fgfr-2, Fgfr7, Fgfr-7, KGFRTr)
342	83029	83029_117686604	1	chr7	-	T07R0703C1D5	L9B30152H11T3	Fgfr2: fibroblast growth factor receptor 2(Bek, Fgfr-2, Fgfr7, Fgfr-7, KGFRTr)
342	83029	83029_117796399	1	chr7	-	T07R07056EF7	I1BC0009G02T3	Fgfr2: fibroblast growth factor receptor 2(Bek, Fgfr-2, Fgfr7, Fgfr-7, KGFRTr)
343	83092	83092_144725053	18	chr5	-	T05R08A0549A	B230315G04	Flt3: FMS-like tyrosine kinase 3(CD135, Flk-2, Flt-3, Ly72)
343	83092	83092_144669327	1	chr5	-	chr5-144669347|144669347	L36163	Flt3: FMS-like tyrosine kinase 3(CD135, Flk-2, Flt-3, Ly72)
344	107617	107617_74270722	530	chr5	+	T05F046D4786_chr5+74270549|74270641	B930010O12	Kit: kit oncogene(belly-spot, Bs, CD117, c-KIT, dominant spotting, Dominant white spotting, Fdc, spotted sterile male, Ssm, Steel Factor Receptor, Tr-kit, W)
344	107617	107617_74306375	4	chr5	+	T05F046DD30B_chr5+74306302|74306315	I0C0048O08	Kit: kit oncogene(belly-spot, Bs, CD117, c-KIT, dominant spotting, Dominant white spotting, Fdc, spotted sterile male, Ssm, Steel Factor Receptor, Tr-kit, W)
344	107617	107617_74316468	1	chr5	+	T05F046DFA82	G3B70013F18T3	Kit: kit oncogene(belly-spot, Bs, CD117, c-KIT, dominant spotting, Dominant white spotting, Fdc, spotted sterile male, Ssm, Steel Factor Receptor, Tr-kit, W)
344	107617	107617_74332835	1	chr5	+	T05F046E397E	K8B20003A01T3	Kit: kit oncogene(belly-spot, Bs, CD117, c-KIT, dominant spotting, Dominant white spotting, Fdc, spotted sterile male, Ssm, Steel Factor Receptor, Tr-kit, W)
344	107617	107617_74345045	1	chr5	+	chr5+74344470|74344470	X65997	Kit: kit oncogene(belly-spot, Bs, CD117, c-KIT, dominant spotting, Dominant white spotting, Fdc, spotted sterile male, Ssm, Steel Factor Receptor, Tr-kit, W)
345	167944	167944_61619696	2332	chr18	+	T18F03AC3D74_chr18+61619509|61619641	F730230B05	Csf1r: colony stimulating factor 1 receptor(CD115, CSF-1R, Csfmr, Fim-2, Fms, M-CSFR)
345	167944	167944_61619701	2326	chr18	+	T18F03AC3D74_chr18+61619509|61619641	A530097L18	Csf1r: colony stimulating factor 1 receptor(CD115, CSF-1R, Csfmr, Fim-2, Fms, M-CSFR)
345	167944	167944_61641651	49	chr18	+	T18F03AC9362_chr18+61641546|61641579	F630307J08	Csf1r: colony stimulating factor 1 receptor(CD115, CSF-1R, Csfmr, Fim-2, Fms, M-CSFR)
345	167944	167944_61619382	13	chr18	+	T18F03AC3C46_chr18+61619251|61619289	I530028D24	Csf1r: colony stimulating factor 1 receptor(CD115, CSF-1R, Csfmr, Fim-2, Fms, M-CSFR)
345	167944	167944_61599211	1	chr18	+	T18F03ABED76	F7B30109J06T3	Csf1r: colony stimulating factor 1 receptor(CD115, CSF-1R, Csfmr, Fim-2, Fms, M-CSFR)
345	167944	167944_61632765	1	chr18	+	T18F03AC7052	F6B30024M21T3	Csf1r: colony stimulating factor 1 receptor(CD115, CSF-1R, Csfmr, Fim-2, Fms, M-CSFR)
346	76187	76187_73848091	196	chr5	+	T05F0466D4AA_T05F0466D4D4_chr5+73847921|73848026	BC020405	Pdgfra: platelet derived growth factor receptor, alpha polypeptide(CD140a, PDGF alpha chain, Pdgfr-2)
346	76187	76187_73852012	8	chr5	+	T05F0466E3BC_chr5+73851828|73851829	BC053036	Pdgfra: platelet derived growth factor receptor, alpha polypeptide(CD140a, PDGF alpha chain, Pdgfr-2)
346	76187	76187_73849050	2	chr5	+	T05F0466D6FB_chr5+73848571|73848571	G830041I20	Pdgfra: platelet derived growth factor receptor, alpha polypeptide(CD140a, PDGF alpha chain, Pdgfr-2)
346	76187	76187_73857747	2	chr5	+	T05F0466F90A_chr5+73857290|73857290	A730019I10	Pdgfra: platelet derived growth factor receptor, alpha polypeptide(CD140a, PDGF alpha chain, Pdgfr-2)
346	76187	76187_73862227	2	chr5	+	T05F04670BC6	E5B30117A19T3	Pdgfra: platelet derived growth factor receptor, alpha polypeptide(CD140a, PDGF alpha chain, Pdgfr-2)
346	76187	76187_73849401	1	chr5	+	T05F0466D9F2	L0B30031H01T3	Pdgfra: platelet derived growth factor receptor, alpha polypeptide(CD140a, PDGF alpha chain, Pdgfr-2)
346	76187	76187_73881085	1	chr5	+	T05F046755E6	G4B30014J05T3	Pdgfra: platelet derived growth factor receptor, alpha polypeptide(CD140a, PDGF alpha chain, Pdgfr-2)
346	76187	76187_73883430	1	chr5	+	T05F04675EB7	K4B30027E21T3	Pdgfra: platelet derived growth factor receptor, alpha polypeptide(CD140a, PDGF alpha chain, Pdgfr-2)
347	111789	111789_61559270	290	chr18	+	T18F03AB5050_T18F03AB509E_chr18+61558842|61558918	6330562L11	Pdgfrb: platelet derived growth factor receptor, beta polypeptide(CD140b, PDGF beta chain, Pdgfr)
347	111789	111789_61579605	4	chr18	+	T18F03ABA088_chr18+61579397|61579397	F930035I17	Pdgfrb: platelet derived growth factor receptor, beta polypeptide(CD140b, PDGF beta chain, Pdgfr)
347	111789	111789_61577831	1	chr18	+	T18F03AB9A26	L0B30039B15T3	Pdgfrb: platelet derived growth factor receptor, beta polypeptide(CD140b, PDGF beta chain, Pdgfr)
348	111372	111372_57849774	377	chr9	-	T09R0372BA2F_chr9-57850337|57850433	9330161F16	Csk: c-src tyrosine kinase
348	111372	111372_57832656	8	chr9	-	chr9-57832776|57832809	X57242	Csk: c-src tyrosine kinase
348	111372	111372_57836145	7	chr9	-	chr9-57836159|57836187	U05247	Csk: c-src tyrosine kinase
348	111372	111372_57858058	4	chr9	-	T09R0372D8CC	F7B30108O17T3	Csk: c-src tyrosine kinase
348	111372	111372_57833431	3	chr9	-	T09R0372783E_chr9-57833517|57833539	2810409K13	Csk: c-src tyrosine kinase
348	111372	111372_57838773	1	chr9	-	T09R03728CFD_chr9-57838845|57838845	9530099L19	Csk: c-src tyrosine kinase
349	82809	82809_81170187	275	chr10	+	T10F04D68E9B_chr10+81170046|81170158	6330416J22	Matk: megakaryocyte-associated tyrosine kinase(CHK, Csk homologous kinase, HYL, Ntk)
349	82809	82809_81165709	9	chr10	+	T10F04D67D47_chr10+81165639|81165640	K430357D18	Matk: megakaryocyte-associated tyrosine kinase(CHK, Csk homologous kinase, HYL, Ntk)
349	82809	82809_81165891	1	chr10	+	chr10+81165548|81165548	D45243	Matk: megakaryocyte-associated tyrosine kinase(CHK, Csk homologous kinase, HYL, Ntk)
350	100215	100215_67469661	241	chr7	-	T07R04058197_chr7-67469695|67469734	BC038130	Fes: feline sarcoma oncogene(c-fes, FPS)
350	100215	100215_67468946	17	chr7	-	T07R04057FBC_chr7-67469216|67469216	X12616	Fes: feline sarcoma oncogene(c-fes, FPS)
350	100215	100215_67464618	3	chr7	-	T07R04056E1B	F7B30108M22T3	Fes: feline sarcoma oncogene(c-fes, FPS)
350	100215	100215_67461625	2	chr7	-	chr7-67462242|67462243	BC049358	Fes: feline sarcoma oncogene(c-fes, FPS)
350	100215	100215_67460585	1	chr7	-	chr7-67460745|67460745	M33421	Fes: feline sarcoma oncogene(c-fes, FPS)
350	100215	100215_67462646	1	chr7	-	T07R0405661E	F7B30013N02T3	Fes: feline sarcoma oncogene(c-fes, FPS)
351	77882	77882_62217522	110	chr17	+	T17F03B55D00_chr17+62217446|62217482	G730025C12	Fert2: fer (fms/fps related) protein kinase, testis specific 2(Fer, Fert)
351	77882	77882_62290110	21	chr17	+	T17F03B6784E_chr17+62289998|62290014	M32054	Fert2: fer (fms/fps related) protein kinase, testis specific 2(Fer, Fert)
351	77882	77882_62249750	5	chr17	+	chr17+62249483|62249498	U76762	Fert2: fer (fms/fps related) protein kinase, testis specific 2(Fer, Fert)
351	77882	77882_62260921	4	chr17	+	chr17+62260884|62260912	C330021J21	Fert2: fer (fms/fps related) protein kinase, testis specific 2(Fer, Fert)
351	77882	77882_62183137	2	chr17	+	T17F03B4D643	L9B30224P13T3	Fert2: fer (fms/fps related) protein kinase, testis specific 2(Fer, Fert)
351	77882	77882_62231609	2	chr17	+	chr17+62231533|62231533	BC058100	Fert2: fer (fms/fps related) protein kinase, testis specific 2(Fer, Fert)
351	77882	77882_62293522	2	chr17	+	chr17+62293409|62293410	BC051249	Fert2: fer (fms/fps related) protein kinase, testis specific 2(Fer, Fert)
351	77882	77882_62216687	1	chr17	+	T17F03B55994	L1B30048N24T3	Fert2: fer (fms/fps related) protein kinase, testis specific 2(Fer, Fert)
352	80195	80195_34315820	40	chr10	+	T10F020B9E08_T13F020B9E07_chr10+34315752|34315824	Z48757	Frk: fyn-related kinase(BSK/IYK, GTK, RAK)
352	80195	80195_34316601	3	chr10	+	T10F020B9F3A	PXB00668M24A	Frk: fyn-related kinase(BSK/IYK, GTK, RAK)
353	111603	111603_55405351	56	chr14	-	T14R034D6C93_chr14-55405699|55405715	M30903	Blk: B lymphoid kinase
354	111271	111271_127943831	53	chr4	-	T04R07A044E0_chr4-127943879|127943959	BC011474	Lck: lymphocyte protein tyrosine kinase(Hck-3, p56)
354	111271	111271_127928397	21	chr4	-	T04R07A00970_chr4-127928677|127928707	5830408A08	Lck: lymphocyte protein tyrosine kinase(Hck-3, p56)
354	111271	111271_127926604	10	chr4	-	T04R07A00219_chr4-127926748|127926839	G830026O06	Lck: lymphocyte protein tyrosine kinase(Hck-3, p56)
355	82874	82874_153172103	448	chr2	+	T02F0921378C_chr2+153171817|153171936	NM_010407	Hck: hemopoietic cell kinase(Bmk, Hck-1)
356	104406	104406_3605511	696	chr4	+	T04F00370317_chr4+3605232|3605325	F830028D19	Lyn: Yamaguchi sarcoma viral (v-yes-1) oncogene homolog(Hck-2)
356	104406	104406_3606982	693	chr4	+	T04F00370317_chr4+3605232|3605325	F830210G10	Lyn: Yamaguchi sarcoma viral (v-yes-1) oncogene homolog(Hck-2)
356	104406	104406_3708213	3	chr4	+	T04F003894D3_chr4+3708092|3708099	M33426	Lyn: Yamaguchi sarcoma viral (v-yes-1) oncogene homolog(Hck-2)
357	106312	106312_131427700	237	chr4	+	T04F07D56CF4_chr4+131427525|131427657	F830229C19	Fgr: Gardner-Rasheed feline sarcoma viral (Fgr) oncogene homolog
357	106312	106312_131430892	2	chr4	+	T04F07D57895_chr4+131430546|131430549	9830114P17	Fgr: Gardner-Rasheed feline sarcoma viral (Fgr) oncogene homolog
358	82479	82479_157487763	264	chr2	+	T02F09631218_chr2+157487621|157487655	BC039953	Src: Rous sarcoma oncogene(pp60c-src)
358	82479	82479_157520680	8	chr2	+	T02F0963923D_chr2+157520434|157520448	M17031	Src: Rous sarcoma oncogene(pp60c-src)
358	82479	82479_157481861	3	chr2	+	T02F0962FB46_chr2+157481793|157481793	I530027F01	Src: Rous sarcoma oncogene(pp60c-src)
359	111241	111241_39238936	1000	chr10	+	T10F0256BB8C_chr10+39238510|39238577	F830002D16	Fyn: Fyn proto-oncogene(Src Kinase p59)
359	111241	111241_39323239	2	chr10	+	chr10+39323174|39323194	BC032149	Fyn: Fyn proto-oncogene(Src Kinase p59)
359	111241	111241_39237811	1	chr10	+	T10F0256B7E1	PXB00683J19A	Fyn: Fyn proto-oncogene(Src Kinase p59)
359	111241	111241_39400215	1	chr10	+	T10F02593292	I8B30021N20T3	Fyn: Fyn proto-oncogene(Src Kinase p59)
359	111241	111241_39401353	1	chr10	+	T10F0259374A	L3B30010H02T3	Fyn: Fyn proto-oncogene(Src Kinase p59)
360	78881	78881_31018045	47	chr5	+	T05F01D94BAC_chr5+31017841|31017903	D430033A03	Yes: Yamaguchi sarcoma viral (v-yes) oncogene homolog
360	78881	78881_31071081	5	chr5	+	T05F01DA1B15_chr5+31071014|31071017	E030013L13	Yes: Yamaguchi sarcoma viral (v-yes) oncogene homolog
360	78881	78881_31018507	2	chr5	+	T05F01D94CB9_chr5+31018166|31018169	I530012L24	Yes: Yamaguchi sarcoma viral (v-yes) oncogene homolog
360	78881	78881_31067586	2	chr5	+	chr5+31067470|31067487	L25762	Yes: Yamaguchi sarcoma viral (v-yes) oncogene homolog
361	111962	111962_180890484	9	chr2	-	T02R0AC82C7D_chr2-180890734|180890738	F630104G13	Ptk6: PTK6 protein tyrosine kinase 6(BRK, Sik, tks, Tksk)
361	111962	111962_180885154	2	chr2	-	T02R0AC816ED_chr2-180885243|180885243	S74391	Ptk6: PTK6 protein tyrosine kinase 6(BRK, Sik, tks, Tksk)
362	82793	82793_180900581	8	chr2	-	T02R0AC85602_chr2-180901378|180901394	D49427	Srms: src-related kinase lacking C-terminal regulatory tyrosine and N-terminal myristylation sites(srm)
363	106334	106334_154227901	7	chrX	-	T0XR0931554E_chrX-154228032|154228046	A530051M20	Bmx: BMX non-receptor tyrosine kinase(Etk, Etk/Bmx, Syn)
363	106334	106334_154218866	3	chrX	-	T0XR09313205_chrX-154219011|154219013	AF012104	Bmx: BMX non-receptor tyrosine kinase(Etk, Etk/Bmx, Syn)
364	227094	227094_71390110	70	chr5	-	T05R044153FC_chr5-71390169|71390224	A130083H08	Txk: TXK tyrosine kinase(Btkl, PTK4, Rlk)
364	227094	227094_71372546	2	chr5	-	chr5-71372889|71372889	D83202	Txk: TXK tyrosine kinase(Btkl, PTK4, Rlk)
364	227094	227094_71373345	2	chr5	-	chr5-71373585|71373585	D43963	Txk: TXK tyrosine kinase(Btkl, PTK4, Rlk)
364	227094	227094_71372709	2	chr5	-	chr5-71372889|71372889	D83201	Txk: TXK tyrosine kinase(Btkl, PTK4, Rlk)
365	82721	82721_124590159	55	chrX	-	T0XR076D18DB_chrX-124590212|124590212_chrX-124590248|124590292	L29788	Btk: Bruton agammaglobulinemia tyrosine kinase(Bruton's tyrosine kinase, xid, X-linked immune deficiency)
365	82721	82721_124590601	4	chrX	-	T0XR076D1A7E	FSB00015G05A	Btk: Bruton agammaglobulinemia tyrosine kinase(Bruton's tyrosine kinase, xid, X-linked immune deficiency)
365	82721	82721_124589480	3	chrX	-	T0XR076D15FA	PSB00045E19A	Btk: Bruton agammaglobulinemia tyrosine kinase(Bruton's tyrosine kinase, xid, X-linked immune deficiency)
365	82721	82721_124576053	1	chrX	-	T0XR076CE1B6	PXB01154P09A	Btk: Bruton agammaglobulinemia tyrosine kinase(Bruton's tyrosine kinase, xid, X-linked immune deficiency)
366	80857	80857_46029008	54	chr11	-	T11R02BE598C_chr11-46029188|46029250	A630048G10	Itk: IL2-inducible T-cell kinase(Emt, Tcsk, Tsk)
366	80857	80857_45982133	3	chr11	-	T11R02BDA617_chr11-45983255|45983261	A130097F22	Itk: IL2-inducible T-cell kinase(Emt, Tcsk, Tsk)
366	80857	80857_46076524	1	chr11	-	T11R02BF129D	F9B30005C19T3	Itk: IL2-inducible T-cell kinase(Emt, Tcsk, Tsk)
367	111366	111366_71507285	273	chr5	-	T05R04431D86_chr5-71507307|71507374	4933423N14	Tec: cytoplasmic tyrosine kinase, Dscr28C related (Drosophila)
367	111366	111366_71463927	6	chr5	-	chr5-71463998|71464015	BC018230	Tec: cytoplasmic tyrosine kinase, Dscr28C related (Drosophila)
367	111366	111366_71424904	2	chr5	-	chr5-71425007|71425007	BC062884	Tec: cytoplasmic tyrosine kinase, Dscr28C related (Drosophila)
367	111366	111366_71400975	1	chr5	-	chr5-71400989|71400989	M33427	Tec: cytoplasmic tyrosine kinase, Dscr28C related (Drosophila)
368	134228	134228_31720138	243	chr2	+	T02F01E40227_chr2+31719948|31720036	G430110C19	Abl1: v-abl Abelson murine leukemia oncogene 1(c-Abl)
368	134228	134228_31649965	142	chr2	+	T02F01E2EB2D_chr2+31648538|31648596	G630026E08	Abl1: v-abl Abelson murine leukemia oncogene 1(c-Abl)
368	134228	134228_31720478	1	chr2	+	chr2+31720196|31720196	M12264	Abl1: v-abl Abelson murine leukemia oncogene 1(c-Abl)
368	134228	134228_31739239	1	chr2	+	chr2+31739039|31739039	L10656	Abl1: v-abl Abelson murine leukemia oncogene 1(c-Abl)
368	134228	134228_31752445	1	chr2	+	T02F01E4808E	PXB00109F01A	Abl1: v-abl Abelson murine leukemia oncogene 1(c-Abl)
369	444	444_156630128	1	chr1	+	chr1+156630092|156630092	U40827	Abl2: v-abl Abelson murine leukemia viral oncogene 2 (arg, Abelson-related gene)(Abll, Arg)
370	82763	82763_119539823	21	chr2	-	T02R07200962_T02R072009A8_chr2-119540075|119540101	X52621	Ltk: leukocyte tyrosine kinase
370	82763	82763_119541828	3	chr2	-	T02R072010FC_chr2-119542007|119542007	M90470	Ltk: leukocyte tyrosine kinase
370	82763	82763_119540100	1	chr2	-	T02R07200AA1	K3B30028L04T3	Ltk: leukocyte tyrosine kinase
371	84352	84352_71034890	20	chr17	-	T17R043BEE55_chr17-71036489|71036489	K230315D05	Alk: anaplastic lymphoma kinase(CD246, Tcrz)
371	84352	84352_70381175	1	chr17	-	T17R0431EED8	M1B30011F15T3	Alk: anaplastic lymphoma kinase(CD246, Tcrz)
372	83611	83611_88288536	6	chr3	+	T03F05432AEB_chr3+88287979|88287993	D630046L17	Insrr: insulin receptor-related receptor(IRR)
372	83611	83611_88304968	1	chr3	+	T03F05436D21_chr3+88304929|88304929	9030216H21	Insrr: insulin receptor-related receptor(IRR)
373	2900	2900_55180868	7	chr7	+	T07F0349FDCE_chr7+55180732|55180751	F630119N11	Igf1r: insulin-like growth factor I receptor(CD221, IGF-1R)
373	2900	2900_55244317	5	chr7	+	T07F034AF5C3_chr7+55244227|55244255	M33422	Igf1r: insulin-like growth factor I receptor(CD221, IGF-1R)
373	2900	2900_54983470	4	chr7	+	chr7+54983375|54983377	U00182	Igf1r: insulin-like growth factor I receptor(CD221, IGF-1R)
373	2900	2900_55215719	4	chr7	+	T07F034A85AF_chr7+55215525|55215525	9530051D18	Igf1r: insulin-like growth factor I receptor(CD221, IGF-1R)
373	2900	2900_55034852	1	chr7	+	T07F0347C3BC	L0B30026N21T3	Igf1r: insulin-like growth factor I receptor(CD221, IGF-1R)
373	2900	2900_55233507	1	chr7	+	T07F034ACB8B	PXB00042O18a	Igf1r: insulin-like growth factor I receptor(CD221, IGF-1R)
373	2900	2900_55263101	1	chr7	+	T07F034B3CD3	PXB00010G09a	Igf1r: insulin-like growth factor I receptor(CD221, IGF-1R)
374	80469	80469_3187517	65	chr8	-	T08R0030A542_chr8-3188026|3188039	D330005C22	Insr: insulin receptor(CD220, IR)
374	80469	80469_3167197	22	chr8	-	T08R00305605_chr8-3167749|3167761	4932439J01	Insr: insulin receptor(CD220, IR)
374	80469	80469_3058900	2	chr8	-	T08R002EAD45_chr8-3059013|3059013	D030054E05	Insr: insulin receptor(CD220, IR)
375	81041	81041_32538212	11	chr16	+	T16F01F07DF1_chr16+32538091|32538127	BC031168	Tnk2: tyrosine kinase, non-receptor, 2(Ack, ACK1, activated p21cdc42Hs kinase, P21cdc42Hs kinase)
375	81041	81041_32534471	7	chr16	+	chr16+32534318|32534318	AF037260	Tnk2: tyrosine kinase, non-receptor, 2(Ack, ACK1, activated p21cdc42Hs kinase, P21cdc42Hs kinase)
375	81041	81041_32545592	3	chr16	+	chr16+32545573|32545573	BC034265	Tnk2: tyrosine kinase, non-receptor, 2(Ack, ACK1, activated p21cdc42Hs kinase, P21cdc42Hs kinase)
375	81041	81041_32535850	1	chr16	+	T16F01F074C1	G6B30039L07T3	Tnk2: tyrosine kinase, non-receptor, 2(Ack, ACK1, activated p21cdc42Hs kinase, P21cdc42Hs kinase)
376	73028	73028_69471263	39	chr11	-	T11R04240C36_chr11-69471250|69471288	AF307746	Tnk1: tyrosine kinase, non-receptor, 1(Kos1)
376	73028	73028_69468467	3	chr11	-	T11R042401B5_chr11-69468597|69468598	9030205B14	Tnk1: tyrosine kinase, non-receptor, 1(Kos1)
376	73028	73028_69470961	2	chr11	-	chr11-69470991|69470993	BC055303	Tnk1: tyrosine kinase, non-receptor, 1(Kos1)
376	73028	73028_69469468	1	chr11	-	chr11-69469630|69469630	AF332512	Tnk1: tyrosine kinase, non-receptor, 1(Kos1)
377	105563	105563_131661598	4	chr6	-	T06R07D8FF75	G9B30040H19T3	Nok: Novel Oncogene with Kinase-domain
377	105563	105563_131621032	3	chr6	-	T06R07D86434_chr6-131621940|131621940	9130025L13	Nok: Novel Oncogene with Kinase-domain
377	105563	105563_131624332	2	chr6	-	T06R07D86E3F_chr6-131624511|131624511	9530005F04	Nok: Novel Oncogene with Kinase-domain
382	112754	112754_123252296	50	chr4	+	T04F0758ADA9_chr4+123252101|123252154	A330090H18	A330090H18Rik: hypothetical Eph receptor
382	112754	112754_123265370	17	chr4	+	T04F0758E118_chr4+123265301|123265315	6330521J24	A330090H18Rik: hypothetical Eph receptor
382	112754	112754_123276875	2	chr4	+	T04F07590DF8	M1B30035E17T3	A330090H18Rik: hypothetical Eph receptor
383	109130	109130_41530324	105	chr6	+	T06F0279B2A1_chr6+41530072|41530073	E130019M02	Ephb6: Eph receptor B6(Cekl, Mep)
383	109130	109130_41537219	2	chr6	+	chr6+41537194|41537197	BC031924	Ephb6: Eph receptor B6(Cekl, Mep)
383	109130	109130_41541882	1	chr6	+	T06F0279E0B4_chr6+41541812|41541812	C130060P09	Ephb6: Eph receptor B6(Cekl, Mep)
384	105972	105972_134736230	139	chr5	+	T05F0807E74A_chr5+134735690|134735753	E330033O04	Ephb4: Eph receptor B4(Htk, MDK2, Myk1, Tyro11)
384	105972	105972_134736079	44	chr5	+	T05F0807E891_chr5+134735993|134736033_chr5+134736067|134736086	U06834	Ephb4: Eph receptor B4(Htk, MDK2, Myk1, Tyro11)
385	111318	111318_21037147	357	chr16	+	T16F0140FE78_chr16+21036629|21036698	G630062D11	Ephb3: Eph receptor B3(Cek10, Etk2, HEK2, MDK5, Sek4, Tyro6)
385	111318	111318_21053384	5	chr16	+	T16F01413EDE_chr16+21053166|21053171	X76012	Ephb3: Eph receptor B3(Cek10, Etk2, HEK2, MDK5, Sek4, Tyro6)
385	111318	111318_21044508	2	chr16	+	T16F01411726_chr16+21042979|21042982	F930020L15	Ephb3: Eph receptor B3(Cek10, Etk2, HEK2, MDK5, Sek4, Tyro6)
385	111318	111318_21046881	1	chr16	+	chr16+21046215|21046215	U11493	Ephb3: Eph receptor B3(Cek10, Etk2, HEK2, MDK5, Sek4, Tyro6)
385	111318	111318_21049235	1	chr16	+	chr16+21048701|21048701	BC027805	Ephb3: Eph receptor B3(Cek10, Etk2, HEK2, MDK5, Sek4, Tyro6)
386	106175	106175_102248126	103	chr9	-	T09R06183038_chr9-102248474|102248537	6430544D21	Ephb1: Eph receptor B1(Cek6, Elk, Elkh, Hek6, Net)
387	151720	151720_135293785	306	chr4	-	T04R08106C25_chr4-135293948|135294033	5730439I23	Ephb2: Eph receptor B2(Cek5, Drt, Erk, Erk, ETECK, Hek5, Nuk, Prkm5, Qek5, Sek3, Tyro5)
387	151720	151720_135293980	306	chr4	-	T04R08106C25_chr4-135293948|135294033	L25890	Ephb2: Eph receptor B2(Cek5, Drt, Erk, Erk, ETECK, Hek5, Nuk, Prkm5, Qek5, Sek3, Tyro5)
387	151720	151720_135294211	2	chr4	-	T04R08106D30	G6B30031O11T3	Ephb2: Eph receptor B2(Cek5, Drt, Erk, Erk, ETECK, Hek5, Nuk, Prkm5, Qek5, Sek3, Tyro5)
387	151720	151720_135115418	1	chr4	-	T04R080DB350	PXB01187P23A	Ephb2: Eph receptor B2(Cek5, Drt, Erk, Erk, ETECK, Hek5, Nuk, Prkm5, Qek5, Sek3, Tyro5)
387	151720	151720_135133383	1	chr4	-	chr4-135133452|135133452	X76011	Ephb2: Eph receptor B2(Cek5, Drt, Erk, Erk, ETECK, Hek5, Nuk, Prkm5, Qek5, Sek3, Tyro5)
387	151720	151720_135228971	1	chr4	-	T04R080F6F2C	PXB01131N19A	Ephb2: Eph receptor B2(Cek5, Drt, Erk, Erk, ETECK, Hek5, Nuk, Prkm5, Qek5, Sek3, Tyro5)
388	83344	83344_135414672	35	chr4	-	T04R08124443_chr4-135414819|135414851	U72207	Epha8: Eph receptor A8(Eek, Hek3)
389	108728	108728_64135710	77	chr16	-	T16R03D2A28C_T16R03D2A2AF_chr16-64135810|64135925	BC060164	Epha3: Eph receptor A3(Cek4, ETK1, Hek, Hek4, Mek4, Tyro4)
389	108728	108728_63927399	4	chr16	-	T16R03CF759F_chr16-63927689|63927706	BC053479	Epha3: Eph receptor A3(Cek4, ETK1, Hek, Hek4, Mek4, Tyro4)
389	108728	108728_63886649	1	chr16	-	T16R03CED594	PXB01186G01A	Epha3: Eph receptor A3(Cek4, ETK1, Hek, Hek4, Mek4, Tyro4)
390	1917	1917_29037451	144	chr4	+	T04F01BB122E_T04F01BB1250_chr4+29037102|29037179	X79084	Epha7: Eph receptor A7(Cek11, Ebk, Ehk3, Hek11, MDK1, Mdk1)
390	1917	1917_29095967	2	chr4	+	chr4+29095931|29095934	X81466	Epha7: Eph receptor A7(Cek11, Ebk, Ehk3, Hek11, MDK1, Mdk1)
390	1917	1917_29039781	1	chr4	+	T04F01BB1B28	PXB00139O02a	Epha7: Eph receptor A7(Cek11, Ebk, Ehk3, Hek11, MDK1, Mdk1)
390	1917	1917_29186536	1	chr4	+	T04F01BD59D3_chr4+29186515|29186515	8030468B22	Epha7: Eph receptor A7(Cek11, Ebk, Ehk3, Hek11, MDK1, Mdk1)
391	83492	83492_83190363	59	chr5	-	T05R04F56650_T05R04F56690_chr5-83191376|83191426	BC057401	Epha5: Eph receptor A5(bsk, bsk, Cek7, Ehk1, Els1, Hek7, Rek7)
391	83492	83492_82859655	3	chr5	-	T05R04F056FC_chr5-82859756|82859773	X69674	Epha5: Eph receptor A5(bsk, bsk, Cek7, Ehk1, Els1, Hek7, Rek7)
392	157809	157809_77968694	120	chr1	-	T01R04A5B5C8_chr1-77968811|77968851	3425404B18	Epha4: Eph receptor A4(Cek8, Hek8, rb, Sek, Sek1, snoRNA MBII-267, Tyro1)
392	157809	157809_77832497	11	chr1	-	T01R04A3A140_T01R04A3A15F_chr1-77832524|77832547	6430505H07	Epha4: Eph receptor A4(Cek8, Hek8, rb, Sek, Sek1, snoRNA MBII-267, Tyro1)
392	157809	157809_77837966	1	chr1	-	chr1-77838072|77838072	X57241	Epha4: Eph receptor A4(Cek8, Hek8, rb, Sek, Sek1, snoRNA MBII-267, Tyro1)
393	111197	111197_139757736	143	chr4	+	T04F085487E6_chr4+139757523|139757570	X78339	Epha2: Eph receptor A2(Eck, Myk2, Sek2, Sek-2)
393	111197	111197_139778714	2	chr4	+	chr4+139778609|139778617	X57243	Epha2: Eph receptor A2(Eck, Myk2, Sek2, Sek-2)
393	111197	111197_139776895	1	chr4	+	chr4+139776864|139776864	X76010	Epha2: Eph receptor A2(Eck, Myk2, Sek2, Sek-2)
393	111197	111197_139778426	1	chr4	+	T04F0854D95C	E0B30009B22Tr	Epha2: Eph receptor A2(Eck, Myk2, Sek2, Sek-2)
393	111197	111197_139784229	1	chr4	+	chr4+139784114|139784114	BC006954	Epha2: Eph receptor A2(Eck, Myk2, Sek2, Sek-2)
394	104441	104441_42309398	159	chr6	-	T06R0285979C_chr6-42309478|42309482_chr6-42309503|42309541	5730453L17	Epha1: Eph receptor A1(Eph, Esk)
394	104441	104441_42301733	1	chr6	-	chr6-42301887|42301887	U18084	Epha1: Eph receptor A1(Eph, Esk)
395	82943	82943_28549745	86	chr19	+	T19F01B3A118_chr19+28549430|28549469	E030040D20	Jak2: Janus kinase 2(C81284, Fd17)
395	82943	82943_28550146	5	chr19	+	chr19+28550068|28550082	L16956	Jak2: Janus kinase 2(C81284, Fd17)
395	82943	82943_28599698	2	chr19	+	T19F01B464FF_chr19+28599556|28599556	M33423	Jak2: Janus kinase 2(C81284, Fd17)
396	227169	227169_70710138	215	chr8	+	T08F0436F362_chr8+70710077|70710129	D330006B09	Jak3: Janus kinase 3
396	227169	227169_70712076	7	chr8	+	chr8+70711881|70711900	L33768	Jak3: Janus kinase 3
396	227169	227169_70714803	5	chr8	+	T08F04370563	F8B30102L03T3	Jak3: Janus kinase 3
397	104322	104322_99610683	587	chr4	-	T04R05EFF0F0_chr4-99610781|99610923	C820017E23	Jak1: Janus kinase 1
397	104322	104322_99500657	24	chr4	-	T04R05EE4836_T04R05EE4880_chr4-99502149|99502202_chr4-99502224|99502224	5830468E05	Jak1: Janus kinase 1
397	104322	104322_99502034	24	chr4	-	T04R05EE4836_T04R05EE4880_chr4-99502149|99502202_chr4-99502224|99502224	M33425	Jak1: Janus kinase 1
397	104322	104322_99502593	23	chr4	-	T04R05EE4A75_chr4-99502625|99502718	I730051N20	Jak1: Janus kinase 1
397	104322	104322_99516876	12	chr4	-	chr4-99516907|99516957	BC031297	Jak1: Janus kinase 1
397	104322	104322_99520715	5	chr4	-	T04R05EE90F4_chr4-99520772|99520795	BC024100	Jak1: Janus kinase 1
397	104322	104322_99529978	3	chr4	-	T04R05EEB949_chr4-99531091|99531091	6720490F02	Jak1: Janus kinase 1
397	104322	104322_99508490	1	chr4	-	T04R05EE6152	L9B30107J02T3	Jak1: Janus kinase 1
397	104322	104322_99510099	1	chr4	-	T04R05EE678C	K6B30025N22T3	Jak1: Janus kinase 1
398	110844	110844_21064799	628	chr9	-	T09R01416CB8_chr9-21064796|21064910	5830460C12	Tyk2: tyrosine kinase 2(JTK1)
398	110844	110844_21062182	19	chr9	-	chr9-21062333|21062334	BC053021	Tyk2: tyrosine kinase 2(JTK1)
398	110844	110844_21044628	1	chr9	-	chr9-21044768|21044768	BC019789	Tyk2: tyrosine kinase 2(JTK1)
399	111995	111995_51616605	62	chr13	+	T13F03139A12_chr13+51616293|51616306	F830038M02	Syk: spleen tyrosine kinase
399	111995	111995_51630801	43	chr13	+	T13F0313D208_chr13+51630600|51630601_chr13+51630629|51630631	9830169A11	Syk: spleen tyrosine kinase
399	111995	111995_51645199	13	chr13	+	chr13+51644742|51644743	BC065121	Syk: spleen tyrosine kinase
400	81150	81150_37084615	59	chr1	+	T01F0235DD42_chr1+37084471|37084554	E430037O03	Zap70: zeta-chain (TCR) associated protein kinase(Srk, TZK, ZAP-70)
400	81150	81150_37093885	4	chr1	+	T01F0236012F	I7B30026O18T3	Zap70: zeta-chain (TCR) associated protein kinase(Srk, TZK, ZAP-70)
400	81150	81150_37087340	2	chr1	+	T01F0235E7D2	F8B30221D10T3	Zap70: zeta-chain (TCR) associated protein kinase(Srk, TZK, ZAP-70)
400	81150	81150_37101793	2	chr1	+	chr1+37101657|37101657	AB084383	Zap70: zeta-chain (TCR) associated protein kinase(Srk, TZK, ZAP-70)
400	81150	81150_37101985	2	chr1	+	chr1+37101657|37101657	AB083210	Zap70: zeta-chain (TCR) associated protein kinase(Srk, TZK, ZAP-70)
401	105987	105987_58268771	493	chr14	-	T14R03791CC9_chr14-58268829|58268941	A630043J01	Ptk2b: PTK2 protein tyrosine kinase 2 beta(A6, CADTK, CAKB, CAKbeta, calcium-dependent tyrosine kinase, cellular adhesion kinase beta, FAK2, PKB, proline-rich tyrosine kinase 2, PTK, PYK2, Raftk, related adhesion focal tyrosine kinase)
401	105987	105987_58217627	2	chr14	-	T14R03785560	PLB00001C20a	Ptk2b: PTK2 protein tyrosine kinase 2 beta(A6, CADTK, CAKB, CAKbeta, calcium-dependent tyrosine kinase, cellular adhesion kinase beta, FAK2, PKB, proline-rich tyrosine kinase 2, PTK, PYK2, Raftk, related adhesion focal tyrosine kinase)
401	105987	105987_58155880	1	chr14	-	chr14-58155924|58155924	BC024594	Ptk2b: PTK2 protein tyrosine kinase 2 beta(A6, CADTK, CAKB, CAKbeta, calcium-dependent tyrosine kinase, cellular adhesion kinase beta, FAK2, PKB, proline-rich tyrosine kinase 2, PTK, PYK2, Raftk, related adhesion focal tyrosine kinase)
402	109004	109004_73708644	462	chr15	-	T15R0464B4E4_chr15-73708719|73708789	BC030180	Ptk2: PTK2 protein tyrosine kinase 2(Fadk, FAK, focal adhesion kinase)
402	109004	109004_73680314	10	chr15	-	chr15-73680351|73680390	M95408	Ptk2: PTK2 protein tyrosine kinase 2(Fadk, FAK, focal adhesion kinase)
402	109004	109004_73625128	4	chr15	-	T15R04636EF0_chr15-73625313|73625322	AB011499	Ptk2: PTK2 protein tyrosine kinase 2(Fadk, FAK, focal adhesion kinase)
402	109004	109004_73580789	1	chr15	-	T15R0462C12B	G7B30034D14T3	Ptk2: PTK2 protein tyrosine kinase 2(Fadk, FAK, focal adhesion kinase)
402	109004	109004_73677425	1	chr15	-	T15R04643AC3	I9B20009C18T3	Ptk2: PTK2 protein tyrosine kinase 2(Fadk, FAK, focal adhesion kinase)
403	158282	158282_57932700	190	chr13	+	T13F0373FB0E_chr13+57932509|57932589	X17647	Ntrk2: neurotrophic tyrosine kinase, receptor, type 2(trkB)
403	158282	158282_57933627	107	chr13	+	T13F0373FE5A_chr13+57933386|57933442	M33385	Ntrk2: neurotrophic tyrosine kinase, receptor, type 2(trkB)
403	158282	158282_57931539	36	chr13	+	T13F0373F625_chr13+57931256|57931298	3221403I19	Ntrk2: neurotrophic tyrosine kinase, receptor, type 2(trkB)
403	158282	158282_57962557	2	chr13	+	T13F03746836_chr13+57960502|57960502	C230082N24	Ntrk2: neurotrophic tyrosine kinase, receptor, type 2(trkB)
404	71948	71948_65639646	26	chr7	-	T07R03E995EF_chr7-65639886|65639934	AY336094	Ntrk3: neurotrophic tyrosine kinase, receptor, type 3(TrkC)
404	71948	71948_65802703	11	chr7	-	T07R03EC1227_chr7-65802785|65802793	5830451B16	Ntrk3: neurotrophic tyrosine kinase, receptor, type 3(TrkC)
404	71948	71948_65640024	4	chr7	-	chr7-65640085|65640085	AF035399	Ntrk3: neurotrophic tyrosine kinase, receptor, type 3(TrkC)
404	71948	71948_65260381	3	chr7	-	T07R03E3CB9E_chr7-65260446|65260458	D630004O17	Ntrk3: neurotrophic tyrosine kinase, receptor, type 3(TrkC)
404	182399	182399_65251949	2	chr7	-	T07R03E3B383_chr7-65254275|65254277	9330210I02	Ntrk3: neurotrophic tyrosine kinase, receptor, type 3(TrkC)
404	71948	71948_65366402	2	chr7	-	T07R03E569E2	PXB01136B10A	Ntrk3: neurotrophic tyrosine kinase, receptor, type 3(TrkC)
404	71948	71948_65418137	2	chr7	-	T07R03E63406	PXB01184L14A	Ntrk3: neurotrophic tyrosine kinase, receptor, type 3(TrkC)
404	71948	71948_65439816	2	chr7	-	T07R03E688BC_chr7-65439932|65439932	4930570O08	Ntrk3: neurotrophic tyrosine kinase, receptor, type 3(TrkC)
404	71948	71948_65782725	2	chr7	-	T07R03EBC44E_chr7-65782862|65782865	E430016F16	Ntrk3: neurotrophic tyrosine kinase, receptor, type 3(TrkC)
404	71948	71948_65522391	1	chr7	-	T07R03E7CB09	PXB01187G09A	Ntrk3: neurotrophic tyrosine kinase, receptor, type 3(TrkC)
404	71948	71948_65523155	1	chr7	-	T07R03E7CE08	PXB01147D20A	Ntrk3: neurotrophic tyrosine kinase, receptor, type 3(TrkC)
404	71948	71948_65523696	1	chr7	-	T07R03E7D05C	PXB01188G23A	Ntrk3: neurotrophic tyrosine kinase, receptor, type 3(TrkC)
404	71948	71948_65579529	1	chr7	-	T07R03E8AA1E	PXB01132C17A	Ntrk3: neurotrophic tyrosine kinase, receptor, type 3(TrkC)
404	71948	71948_65633781	1	chr7	-	T07R03E97ED1	PXB01170N04A	Ntrk3: neurotrophic tyrosine kinase, receptor, type 3(TrkC)
404	71948	71948_65640675	1	chr7	-	T07R03E99902	PXB01167B03A	Ntrk3: neurotrophic tyrosine kinase, receptor, type 3(TrkC)
404	71948	71948_65721616	1	chr7	-	T07R03EAD601	FLB00069L05A	Ntrk3: neurotrophic tyrosine kinase, receptor, type 3(TrkC)
405	109971	109971_88274698	4	chr3	-	T03R0542F779_chr3-88274809|88274809	7120435O20	Ntrk1: neurotrophic tyrosine kinase, receptor, type 1(Tkr, trk, TrkA)
405	109971	109971_88285961	2	chr3	-	T03R054323EE_chr3-88286190|88286190	C130047N21	Ntrk1: neurotrophic tyrosine kinase, receptor, type 1(Tkr, trk, TrkA)
407	83271	83271_57554289	5	chr4	+	chr4+57554061|57554061	U37708	Musk: muscle, skeletal, receptor tyrosine kinase(MDK4, Nsk1, Nsk2, Nsk3)
407	83271	83271_57595454	1	chr4	+	T04F036ED5E3	PXB00720H23a	Musk: muscle, skeletal, receptor tyrosine kinase(MDK4, Nsk1, Nsk2, Nsk3)
409	78410	78410_34213755	44	chr17	-	T17R020A1009_chr17-34213795|34213916	L57509	Ddr1: discoidin domain receptor family, member 1(Cak, CD167a, PTK3A)
409	78410	78410_34202979	43	chr17	-	chr17-34203103|34203112	BC006836	Ddr1: discoidin domain receptor family, member 1(Cak, CD167a, PTK3A)
409	78410	78410_34214362	10	chr17	-	T17R020A1233_chr17-34214408|34214436	BC037108	Ddr1: discoidin domain receptor family, member 1(Cak, CD167a, PTK3A)
409	78410	78410_34192605	7	chr17	-	T17R0209BD81_chr17-34192755|34192792	X57240	Ddr1: discoidin domain receptor family, member 1(Cak, CD167a, PTK3A)
409	78410	78410_34206866	3	chr17	-	T17R0209F4BE	L1B30011G14T3	Ddr1: discoidin domain receptor family, member 1(Cak, CD167a, PTK3A)
410	82867	82867_170186913	106	chr1	-	T01R0A24D972_chr1-170187204|170187210	X76505	Ddr2: discoidin domain receptor family, member 2(Ntrkr3, tyro10)
410	82867	82867_170074583	25	chr1	-	chr1-170074593|170074594	BC050083	Ddr2: discoidin domain receptor family, member 2(Ntrkr3, tyro10)
410	82867	82867_170081725	3	chr1	-	T01R0A233E16_chr1-170081817|170081817	4732470C17	Ddr2: discoidin domain receptor family, member 2(Ntrkr3, tyro10)
411	98244	98244_98441950	65	chr4	+	T04F05DE1901_chr4+98441432|98441432	C330034K16	Ror1: receptor tyrosine kinase-like orphan receptor 1(Ntrkr1)
411	98244	98244_98679539	1	chr4	+	T04F05E1BA73	PXB01193G08A	Ror1: receptor tyrosine kinase-like orphan receptor 1(Ntrkr1)
412	104696	104696_52324677	109	chr13	-	T13R031E6A8C_chr13-52324963|52325020	D330038N11	Ror2: receptor tyrosine kinase-like orphan receptor 2(Ntrkr2)
412	104696	104696_52324362	3	chr13	-	chr13-52324442|52324445	6230425K20	Ror2: receptor tyrosine kinase-like orphan receptor 2(Ntrkr2)
412	104696	104696_52168473	2	chr13	-	chr13-52168508|52168508	BC030848	Ror2: receptor tyrosine kinase-like orphan receptor 2(Ntrkr2)
412	104696	104696_52314387	1	chr13	-	T13R031E41BA	L9B30156O20T3	Ror2: receptor tyrosine kinase-like orphan receptor 2(Ntrkr2)
413	151790	151790_46598489	119	chr4	+	T04F02C708CF_chr4+46598315|46598415	D25540	Tgfbr1: transforming growth factor, beta receptor I(ALK5, Alk-5, TbetaRI, TbetaR-I)
413	151790	151790_46631582	3	chr4	+	T04F02C7898D_chr4+46631309|46631316	4930438I19	Tgfbr1: transforming growth factor, beta receptor I(ALK5, Alk-5, TbetaRI, TbetaR-I)
413	151790	151790_46629087	1	chr4	+	T04F02C7807B_chr4+46628987|46628987	F630025J19	Tgfbr1: transforming growth factor, beta receptor I(ALK5, Alk-5, TbetaRI, TbetaR-I)
413	151790	151790_46648063	1	chr4	+	T04F02C7CA91_chr4+46647953|46647953	1700105F20	Tgfbr1: transforming growth factor, beta receptor I(ALK5, Alk-5, TbetaRI, TbetaR-I)
414	108054	108054_58310976	22	chr2	-	T02R0379C209_chr2-58311126|58311126	D430037D01	Acvr1c: activin A receptor, type IC(ACVRLK7, ALK7, Alk-7)
414	108054	108054_58238200	3	chr2	-	chr2-58238238|58238239	BC028780	Acvr1c: activin A receptor, type IC(ACVRLK7, ALK7, Alk-7)
414	108054	108054_58278152	1	chr2	-	T02R0379411F_chr2-58278175|58278175	C230097P10	Acvr1c: activin A receptor, type IC(ACVRLK7, ALK7, Alk-7)
415	74467	74467_30548868	139	chr14	-	T14R01D22415_chr14-30549008|30549081	3010002B09	Bmpr1a: bone morphogenetic protein receptor, type 1A(ALK3, Bmpr, BMPR-IA)
415	74467	74467_30494242	10	chr14	-	T14R01D14E83_chr14-30494308|30494328	U04672	Bmpr1a: bone morphogenetic protein receptor, type 1A(ALK3, Bmpr, BMPR-IA)
415	74467	74467_30469030	8	chr14	-	T14R01D0EC6B_chr14-30469218|30469268	F430110M07	Bmpr1a: bone morphogenetic protein receptor, type 1A(ALK3, Bmpr, BMPR-IA)
415	74467	74467_30506969	5	chr14	-	chr14-30507024|30507030	U04673	Bmpr1a: bone morphogenetic protein receptor, type 1A(ALK3, Bmpr, BMPR-IA)
415	74467	74467_30461227	1	chr14	-	T14R01D0CD4D	G3B70033E03T3	Bmpr1a: bone morphogenetic protein receptor, type 1A(ALK3, Bmpr, BMPR-IA)
416	157739	157739_142726819	18	chr3	-	T03R0881D6F6_chr3-142726887|142726902	D930007I02	Bmpr1b: bone morphogenetic protein receptor, type 1B(Acvrlk6, Alk6, BMPR-IB, CFK-43a)
416	157739	157739_142489763	6	chr3	-	T03R087E3910_chr3-142489872|142489887	BC065106	Bmpr1b: bone morphogenetic protein receptor, type 1B(Acvrlk6, Alk6, BMPR-IB, CFK-43a)
416	157739	157739_142540278	6	chr3	-	chr3-142540608|142540621	BC065143	Bmpr1b: bone morphogenetic protein receptor, type 1B(Acvrlk6, Alk6, BMPR-IB, CFK-43a)
417	168983	168983_58520155	110	chr2	-	T02R037CF3FF_chr2-58520525|58520525	L15436	Acvr1: activin A receptor, type 1(ActR-I, ActRIA, Acvr, Acvrlk2, ALK2, Alk-2, Alk8, SKR1, Tsk7L)
417	168983	168983_58469392	10	chr2	-	T02R037C2C95_chr2-58469509|58469527	BC058718	Acvr1: activin A receptor, type 1(ActR-I, ActRIA, Acvr, Acvrlk2, ALK2, Alk-2, Alk8, SKR1, Tsk7L)
417	168983	168983_58491146	2	chr2	-	chr2-58491190|58491193	AF332087	Acvr1: activin A receptor, type 1(ActR-I, ActRIA, Acvr, Acvrlk2, ALK2, Alk-2, Alk8, SKR1, Tsk7L)
418	111309	111309_101601465	432	chr15	+	T15F060E505F_chr15+101601347|101601377	6330534I18	Acvrl1: activin A receptor, type II-like 1(activin receptor-like kinase-1, Acvrlk1, Alk1, Alk-1)
418	111309	111309_101595785	369	chr15	+	T15F060E3A0A_chr15+101595637|101595669	Z31664	Acvrl1: activin A receptor, type II-like 1(activin receptor-like kinase-1, Acvrlk1, Alk1, Alk-1)
418	111309	111309_101595305	116	chr15	+	T15F060E3889_chr15+101595244|101595300	3830418A02	Acvrl1: activin A receptor, type II-like 1(activin receptor-like kinase-1, Acvrlk1, Alk1, Alk-1)
418	111309	111309_101602265	1	chr15	+	T15F060E5386_chr15+101602182|101602182	0610042G03	Acvrl1: activin A receptor, type II-like 1(activin receptor-like kinase-1, Acvrlk1, Alk1, Alk-1)
418	111309	111309_101604361	1	chr15	+	T15F060E5B9E	M2B30030D13T3	Acvrl1: activin A receptor, type II-like 1(activin receptor-like kinase-1, Acvrlk1, Alk1, Alk-1)
419	113245	113245_101640735	360	chr15	+	T15F060EE9AE_T15F060EE9DF_chr15+101640555|101640653	Z31663	Acvr1b: activin A receptor, type 1B(ActRIB, ActR-IB, Acvrlk4, SKR2)
419	113245	113245_101669466	4	chr15	+	T15F060F5A17	L4B30009N06T3	Acvr1b: activin A receptor, type 1B(ActRIB, ActR-IB, Acvrlk4, SKR2)
420	111932	111932_48774817	228	chr2	+	T02F02E83C04_chr2+48774093|48774152	A530094G04	Acvr2: activin receptor IIA(ActRIIa, Acvr2a, tActRII)
421	84409	84409_119372900	21	chr9	+	T09F071D7BDF_T09F071D7C15_chr9+119372804|119372804	M84120	Acvr2b: activin receptor IIB(ActRIIB)
421	84409	84409_119397965	2	chr9	+	T09F071DDDD2_chr9+119397839|119397842	9630058O11	Acvr2b: activin receptor IIB(ActRIIB)
422	21328	21328_102927139	60	chr15	+	T15F06228AA3_chr15+102926984|102927043	AF503863	Amhr2: anti-Mullerian hormone type 2 receptor(MIS TypeII receptor, MISIIR)
422	21328	21328_102927120	7	chr15	+	T15F06228AC2	66B20410C07T3	Amhr2: anti-Mullerian hormone type 2 receptor(MIS TypeII receptor, MISIIR)
422	21328	21328_102934176	5	chr15	+	T15F0622A5B4	L0B30002N07T3	Amhr2: anti-Mullerian hormone type 2 receptor(MIS TypeII receptor, MISIIR)
423	74373	74373_116134026	656	chr9	-	T09R06EC11BA_chr9-116134198|116134378_chr9-116134406|116134445	BC052629	Tgfbr2: transforming growth factor, beta receptor II(DNIIR, RIIDN, TbetaRII, TbetaR-II)
423	74373	74373_116091448	3	chr9	-	T09R06EB6F3C_chr9-116092732|116092732	G630098D03	Tgfbr2: transforming growth factor, beta receptor II(DNIIR, RIIDN, TbetaRII, TbetaR-II)
424	83357	83357_60168545	18	chr1	+	T01F03961431_chr1+60167217|60167217	C730003P11	Bmpr2: bone morphogenic protein receptor, type II (serine/threonine kinase)(BMP-2, BMPR-II)
424	83357	83357_60246651	3	chr1	+	T01F03974A2F	M5BC1097E17T3	Bmpr2: bone morphogenic protein receptor, type II (serine/threonine kinase)(BMP-2, BMPR-II)
424	83357	83357_60249525	3	chr1	+	T01F0397558B_chr1+60249483|60249483	G370042D11	Bmpr2: bone morphogenic protein receptor, type II (serine/threonine kinase)(BMP-2, BMPR-II)
424	83357	83357_60267770	1	chr1	+	T01F03979CA3_chr1+60267683|60267683	A430023D08	Bmpr2: bone morphogenic protein receptor, type II (serine/threonine kinase)(BMP-2, BMPR-II)
425	76378	76378_47762745	142	chr14	-	T14R02D8CE03_chr14-47762913|47762995	AF178953	Ripk3: receptor-interacting serine-threonine kinase 3(Rip3)
425	76378	76378_47762744	2	chr14	-	T14R02D8CDE4	I5B30009P08T3	Ripk3: receptor-interacting serine-threonine kinase 3(Rip3)
426	176923	176923_80530327	773	chr10	+	T10F04CCCAB6_chr10+80530081|80530166	I830069I03	Csnk1g2: casein kinase 1, gamma 2
426	176923	176923_80537107	7	chr10	+	T10F04CCE5DE_chr10+80537054|80537057	4933401D14	Csnk1g2: casein kinase 1, gamma 2
426	176923	176923_80545305	2	chr10	+	chr10+80543542|80543542	BC063083	Csnk1g2: casein kinase 1, gamma 2
426	176923	176923_80542018	1	chr10	+	chr10+80541812|80541812	BC005750	Csnk1g2: casein kinase 1, gamma 2
427	78573	78573_54442020	3	chr18	+	T18F033EB7B8_chr18+54441911|54441925	9430046C24	Csnk1g3: casein kinase 1, gamma 3
427	78573	78573_54400535	2	chr18	+	chr18+54400509|54400509	BC033601	Csnk1g3: casein kinase 1, gamma 3
427	78573	78573_54424020	2	chr18	+	T18F033E71A5_chr18+54423973|54423973	6530413N07	Csnk1g3: casein kinase 1, gamma 3
427	78573	78573_54410989	1	chr18	+	T18F033E3E85	L6B30048E06T3	Csnk1g3: casein kinase 1, gamma 3
428	112978	112978_66150001	111	chr9	+	T09F03F15E17_chr9+66149805|66149929	A930018J03	Csnk1g1: casein kinase 1, gamma 1
428	112978	112978_66150495	2	chr9	+	chr9+66150272|66150273	BC064645	Csnk1g1: casein kinase 1, gamma 1
429	98789	98789_62074925	786	chr18	+	T18F03B32E02_chr18+62074279|62074431	2610208K14	Csnk1a1: casein kinase 1, alpha 1
429	98789	98789_62099503	13	chr18	+	T18F03B38FBE_chr18+62099384|62099439	X90945	Csnk1a1: casein kinase 1, alpha 1
429	98789	98789_62096304	7	chr18	+	chr18+62096238|62096268	BC002171	Csnk1a1: casein kinase 1, alpha 1
429	98789	98789_62103456	4	chr18	+	T18F03B39988_chr18+62101869|62101896	A430102M01	Csnk1a1: casein kinase 1, alpha 1
429	98789	98789_62088614	3	chr18	+	T18F03B3654A_chr18+62088515|62088522	I420039E08	Csnk1a1: casein kinase 1, alpha 1
429	98789	98789_62075661	1	chr18	+	T18F03B332F4	M1B30007E09T3	Csnk1a1: casein kinase 1, alpha 1
430	107768	107768_26489157	64	chr11	-	T11R0194315D_chr11-26489170|26489218	E130008E14	Vrk2: vaccinia related kinase 2
430	107768	107768_26489160	64	chr11	-	T11R0194315D_chr11-26489170|26489218	F630038O09	Vrk2: vaccinia related kinase 2
430	107768	107768_26489315	6	chr11	-	T11R01943293_chr11-26489487|26489490	F830029G04	Vrk2: vaccinia related kinase 2
430	107768	107768_26487154	5	chr11	-	chr11-26487276|26487296	AF513620	Vrk2: vaccinia related kinase 2
431	74349	74349_74370791	777	chr11	-	T01R046ECF1B_chr1-74370841|74370857	1200014E20	Csnk1d: casein kinase 1, delta
431	109349	109349_74441426	113	chr11	-	T01R046FE3C4_chr1-74441649|74441649	E030003A04	Csnk1d: casein kinase 1, delta
431	226572	226572_74487900	111	chr1	-	T01R047098FD	M5BH1201A06Z3	Csnk1d: casein kinase 1, delta
431	226572	226572_74583850	28	chr1	-	T01R04720FD3	M5BC1096B03T3	Csnk1d: casein kinase 1, delta
431	226572	226572_74542399	26	chr1	-	T01R04716DB9	M5BH1004L14Z3	Csnk1d: casein kinase 1, delta
431	74349	74349_74379555	9	chr11	-	T01R046EF17E_chr1-74379645|74379663	BC055076	Csnk1d: casein kinase 1, delta
431	74349	74349_74359963	5	chr11	-	chr1-74359984|74360010	BC026430	Csnk1d: casein kinase 1, delta
431	74349	74349_74384240	5	chr11	-	T01R046F03EC_chr1-74384361|74384363	BC052740	Csnk1d: casein kinase 1, delta
431	226572	226572_74372647	3	chr1	-	T01R046ED6CD	K2B30024J10T3	Csnk1d: casein kinase 1, delta
431	226572	226572_74429626	2	chr11	-	T01R046FB71F_chr1-74430239|74430239	A130039L21	Csnk1d: casein kinase 1, delta
431	226572	226572_74547996	2	chr1	-	T01R04718365	M4B21027G01T3	Csnk1d: casein kinase 1, delta
431	226572	226572_74547950	1	chr1	-	T01R0471833C	M4B21001I18T3	Csnk1d: casein kinase 1, delta
432	127318	127318_44640170	5	chr17	-	T17R02A9282E_chr17-44640315|44640315	G630092C12	Ttbk2: tau tubulin kinase 2
433	98910	98910_104397762	140	chr5	+	T05F0638FB66_chr5+104397659|104397736	C230058P07	Cdc7: cell division cycle 7 (S. cerevisiae)(Cdc7l1, muCdc7)
433	98910	98910_104398170	13	chr5	+	T05F0638FC40_chr5+104397883|104397905	I530023L14	Cdc7: cell division cycle 7 (S. cerevisiae)(Cdc7l1, muCdc7)
433	98910	98910_104398451	4	chr5	+	chr5+104398355|104398370	AB018577	Cdc7: cell division cycle 7 (S. cerevisiae)(Cdc7l1, muCdc7)
434	71564	71564_79768485	367	chr15	-	T15R04C12C46	AB028241	Csnk1e: casein kinase 1, epsilon(CKI epsilon, CKIepsilon, KC1epsilon, tau)
434	71564	71564_79767778	19	chr15	-	T15R04C12B2C_chr15-79768375|79768396	K230304A10	Csnk1e: casein kinase 1, epsilon(CKI epsilon, CKIepsilon, KC1epsilon, tau)
434	71564	71564_79751397	10	chr15	-	T15R04C0E959_chr15-79751482|79751544	9630023M14	Csnk1e: casein kinase 1, epsilon(CKI epsilon, CKIepsilon, KC1epsilon, tau)
435	105894	105894_120512988	132	chr2	-	T02R072EE24F_chr2-120513066|120513103	F830209A15	Ttbk1: tau tubulin kinase 1(Ttbk, TTK)
435	107616	107616_120631632	109	chr2	-	T02R0730B2AE_chr2-120631951|120632027	E130310D05	Ttbk1: tau tubulin kinase 1(Ttbk, TTK)
435	105894	105894_120502458	3	chr2	-	T02R072EB97E_chr2-120502654|120502654	1500015A01	Ttbk1: tau tubulin kinase 1(Ttbk, TTK)
435	105894	105894_120506468	2	chr2	-	T02R072EC8AF_chr2-120506543|120506543	9330159I16	Ttbk1: tau tubulin kinase 1(Ttbk, TTK)
435	107616	107616_120530011	2	chr2	-	T02R072F2662_chr2-120530530|120530530	6330419E12	Ttbk1: tau tubulin kinase 1(Ttbk, TTK)
435	107616	107616_120632044	2	chr2	-	T02R0730B374_chr2-120632160|120632180	4932408D03	Ttbk1: tau tubulin kinase 1(Ttbk, TTK)
435	105894	105894_120530011	1	chr2	-	T02R072F24AA	M5BH1201M01Z3	Ttbk1: tau tubulin kinase 1(Ttbk, TTK)
435	105894	105894_120632044	1	chr2	-	T02R0730B360	K6B30163O12T3	Ttbk1: tau tubulin kinase 1(Ttbk, TTK)
436	104461	104461_100732121	492	chr12	+	T12F06010C9B_chr12+100731991|100731991	6430523D18	Vrk1: vaccinia related kinase 1(51PK)
436	104461	104461_100758526	14	chr12	+	chr12+100758361|100758369	AF080252	Vrk1: vaccinia related kinase 1(51PK)
436	104461	104461_100752616	4	chr12	+	T12F06015C92_chr12+100752539|100752539	E430023E15	Vrk1: vaccinia related kinase 1(51PK)
436	104461	104461_100777935	4	chr12	+	T12F0601BF8D_chr12+100777887|100777887	A330060H04	Vrk1: vaccinia related kinase 1(51PK)
437	111239	111239_32141734	806	chr7	+	T07F01EA718C_chr7+32141568|32141641	A130020G10	Vrk3: vaccinia related kinase 3
437	111239	111239_32145582	31	chr7	+	T07F01EA809B_chr7+32145518|32145571	BC034196	Vrk3: vaccinia related kinase 3
437	111239	111239_32151546	1	chr7	+	T07F01EA9774	L9B30061J11T3	Vrk3: vaccinia related kinase 3
437	111239	111239_32152218	1	chr7	+	chr7+32150670|32150670	D630028O04	Vrk3: vaccinia related kinase 3
437	111239	111239_32158368	1	chr7	+	chr7+32158261|32158261	S71575	Vrk3: vaccinia related kinase 3
438	118568	118568_127553568	60	chr6	-	T06R079A507F_chr6-127553626|127553663	4933407K03	Dyrk4: dual-specificity tyrosine-(Y)-phosphorylation regulated kinase 4(Dyrk4a, Dyrk4b)
438	118568	118568_127539090	2	chr6	-	chr6-127539327|127539327	BC052324	Dyrk4: dual-specificity tyrosine-(Y)-phosphorylation regulated kinase 4(Dyrk4a, Dyrk4b)
439	81650	81650_131008268	174	chr1	-	T01R07CF0761_chr1-131008300|131008342	4933409C19	Dyrk3: dual-specificity tyrosine-(Y)-phosphorylation regulated kinase 3
439	81650	81650_131006448	2	chr1	-	T01R07CF001A_chr1-131006490|131006492	9430089O14	Dyrk3: dual-specificity tyrosine-(Y)-phosphorylation regulated kinase 3
441	82968	82968_58816504	775	chr1	-	T01R0381785E_chr1-58816562|58816650	5930430M12	Clk: CDC-like kinase(STY)
441	82968	82968_58809032	8	chr1	-	T01R03815C07_chr1-58809342|58809343	I530029H15	Clk: CDC-like kinase(STY)
442	81883	81883_19507815	2	chr3_random	+	6430402K01	6430402K01	Clk2: CDC-like kinase 2
443	101500	101500_57970576	441	chr9	-	T09R03748FB8_chr9-57970573|57970638	B230039J05	Clk3: CDC-like kinase 3
443	101500	101500_57963786	5	chr9	-	T09R03747537_chr9-57963820|57963841	2310050J23	Clk3: CDC-like kinase 3
443	101500	101500_57960160	1	chr9	-	chr9+57960103|57960103	0710001J22	Clk3: CDC-like kinase 3
443	101500	101500_57967218	1	chr9	-	chr9-57969810|57969810	BC006696	Clk3: CDC-like kinase 3
444	76756	76756_50903008	289	chr11	+	T11F0308B78D_chr11+50902866|50902956	U94846	Clk4: CDC like kinase 4
444	76756	76756_50913365	4	chr11	+	T11F0308D9FA_chr11+50911738|50911738	5830434M11	Clk4: CDC like kinase 4
444	76756	76756_50911761	3	chr11	+	T11F0308D9A1_chr11+50911636|50911638	AF005423	Clk4: CDC like kinase 4
444	76756	76756_50901532	2	chr11	+	T11F0308B1DD	PXB00683E02A	Clk4: CDC like kinase 4
445	1800	1800_95282576	80	chr16	+	T16F05ADE4DF_chr16+95282376|95282384	B430112C04	Dyrk1a: dual-specificity tyrosine-(Y)-phosphorylation regulated kinase 1a(D16Ertd272e, D16Ertd493e, Dyrk, mmb, Mnbh)
445	1800	1800_95408809	17	chr16	+	T16F05AFD1BD_chr16+95408565|95408565	BC048837	Dyrk1a: dual-specificity tyrosine-(Y)-phosphorylation regulated kinase 1a(D16Ertd272e, D16Ertd493e, Dyrk, mmb, Mnbh)
445	1800	1800_95394924	7	chr16	+	T16F05AF9B73_chr16+95394670|95394695	D330050P05	Dyrk1a: dual-specificity tyrosine-(Y)-phosphorylation regulated kinase 1a(D16Ertd272e, D16Ertd493e, Dyrk, mmb, Mnbh)
445	1800	1800_95337652	3	chr16	+	T16F05AEBC91_chr16+95337608|95337608	U58497	Dyrk1a: dual-specificity tyrosine-(Y)-phosphorylation regulated kinase 1a(D16Ertd272e, D16Ertd493e, Dyrk, mmb, Mnbh)
445	1800	1800_95392287	3	chr16	+	T16F05AF91E7	C130005F20	Dyrk1a: dual-specificity tyrosine-(Y)-phosphorylation regulated kinase 1a(D16Ertd272e, D16Ertd493e, Dyrk, mmb, Mnbh)
446	157637	157637_17138450	249	chr7	+	T07F0105829F_chr7+17138280|17138342	Y18280	Dyrk1b: dual-specificity tyrosine-(Y)-phosphorylation regulated kinase 1b(Mirk)
446	157637	157637_17139172	1	chr7	+	chr7+17139078|17139078	AJ537610	Dyrk1b: dual-specificity tyrosine-(Y)-phosphorylation regulated kinase 1b(Mirk)
447	72950	72950_34307930	1030	chr13	+	T13F020B7EB5_chr13+34307730|34307885	D130063E21	Prpf4b: PRP4 pre-mRNA processing factor 4 homolog B (yeast)(Prp4, Prp4k, Prpk)
447	72950	72950_34320515	13	chr13	+	T13F020BB00B_chr13+34320402|34320456	BC003769	Prpf4b: PRP4 pre-mRNA processing factor 4 homolog B (yeast)(Prp4, Prp4k, Prpk)
447	72950	72950_34316663	12	chr13	+	T13F020B9F11_chr13+34315978|34316023	AF033663	Prpf4b: PRP4 pre-mRNA processing factor 4 homolog B (yeast)(Prp4, Prp4k, Prpk)
447	72950	72950_34326818	3	chr13	+	T13F020BC894_chr13+34326671|34326676	2610037H07	Prpf4b: PRP4 pre-mRNA processing factor 4 homolog B (yeast)(Prp4, Prp4k, Prpk)
447	72950	72950_34319079	2	chr13	+	T13F020BAA6B_chr13+34318949|34318949	U48737	Prpf4b: PRP4 pre-mRNA processing factor 4 homolog B (yeast)(Prp4, Prp4k, Prpk)
448	133388	133388_170291328	288	chr1	-	T01R0A267232_chr1-170291737|170291770	BC058732	Kist: kinase interacting with leukemia-associated gene (stathmin)(KIS, Kist)
448	133388	133388_170290853	2	chr1	-	T01R0A266F91_chr1-170291089|170291089	4933401D07	Kist: kinase interacting with leukemia-associated gene (stathmin)(KIS, Kist)
448	133388	133388_170288591	1	chr1	-	chr1-170288790|170288790	X82320	Kist: kinase interacting with leukemia-associated gene (stathmin)(KIS, Kist)
458	150395	150395_21883168	36	chr10	-	T10R014DEA78_chr10-21883475|21883538	B130052F21	E030030I06Rik: hypothetical cyclin-dependentkinase 6 related sequence, potential pseudogene
459	105434	105434_3349977	147	chr5	+	T05F00331DA1_chr5+3349899|3349922	F630008J01	Cdk6: cyclin-dependent kinase 6(Crk2)
459	105434	105434_3350605	43	chr5	+	T05F00331ECD_chr5+3350208|3350208	9130423C03	Cdk6: cyclin-dependent kinase 6(Crk2)
459	105434	105434_3533790	1	chr5	+	T05F0035EBB0	G830035F06	Cdk6: cyclin-dependent kinase 6(Crk2)
464	167864	167864_127185578	1186	chr10	+	T10F0794B230_T10F0794B284_chr10+127185373|127185572	1700068G16	Cdk4: cyclin-dependent kinase 4(Crk3, p34/cdk4)
464	167864	167864_127186272	33	chr10	+	T10F0794B4A2_chr10+127186037|127186228	L01640	Cdk4: cyclin-dependent kinase 4(Crk3, p34/cdk4)
464	167864	167864_127186821	22	chr10	+	chr10+127186658|127186784	X65069	Cdk4: cyclin-dependent kinase 4(Crk3, p34/cdk4)
464	167864	167864_127188056	8	chr10	+	T10F0794BC0B_chr10+127187921|127187979	2700002H18	Cdk4: cyclin-dependent kinase 4(Crk3, p34/cdk4)
465	106889	106889_115887809	3	chr11	+	T11F06E84E41_chr11+115887669|115887681	2310050O10	Cdk3: cyclin-dependent kinase 3
465	106889	106889_115889426	2	chr11	+	T11F06E854AA_chr11+115889322|115889322	G930007A20	Cdk3: cyclin-dependent kinase 3
466	177386	177386_122692035	545	chr8	+	T08F0750217E_T08F075021B4_chr8+122691946|122692010	NM_194444	Cdk10: cyclin-dependent kinase (CDC2-like) 10
466	177386	177386_122692073	545	chr8	+	T08F0750217E_T08F075021B4_chr8+122691946|122692010	BC052096	Cdk10: cyclin-dependent kinase (CDC2-like) 10
466	177386	177386_122694122	2	chr8	+	chr8+122693901|122693901	BC022965	Cdk10: cyclin-dependent kinase (CDC2-like) 10
469	109933	109933_153510883	301	chr4	+	T04F092663B2_chr4+153510803|153510872	6820415D11	Cdc2l1: cell division cycle 2 homolog (S. pombe)-like 1(CDK11-p110, CDK11-p46, CDK11-p58, PITSLRE proteins)
469	109933	109933_153511596	301	chr4	+	T04F092663B2_chr4+153510803|153510872	L37092	Cdc2l1: cell division cycle 2 homolog (S. pombe)-like 1(CDK11-p110, CDK11-p46, CDK11-p58, PITSLRE proteins)
469	109933	109933_153520167	22	chr4	+	T04F092687C5_T04F092687F5_chr4+153520064|153520135	M58633	Cdc2l1: cell division cycle 2 homolog (S. pombe)-like 1(CDK11-p110, CDK11-p46, CDK11-p58, PITSLRE proteins)
469	109933	109933_153524584	1	chr4	+	T04F09269915	I1BC0004B22T3	Cdc2l1: cell division cycle 2 homolog (S. pombe)-like 1(CDK11-p110, CDK11-p46, CDK11-p58, PITSLRE proteins)
469	109933	109933_153528517	1	chr4	+	chr4+153528434|153528434	BC025058	Cdc2l1: cell division cycle 2 homolog (S. pombe)-like 1(CDK11-p110, CDK11-p46, CDK11-p58, PITSLRE proteins)
469	109933	109933_153534775	1	chr4	+	T04F0926C0CE	PXB00650P03a	Cdc2l1: cell division cycle 2 homolog (S. pombe)-like 1(CDK11-p110, CDK11-p46, CDK11-p58, PITSLRE proteins)
470	100026	100026_119889854	469	chr10	-	T10R0725604D_chr10-119889986|119889986	4833428C18	Irak3: interleukin-1 receptor-associated kinase 3(IRAK-M)
470	100026	100026_119890536	1	chr10	-	T10R072562E1_chr10-119890657|119890657	4432416I15	Irak3: interleukin-1 receptor-associated kinase 3(IRAK-M)
471	181931	181931_114160110	155	chr6	+	T06F06CDF17D_chr6+114159936|114160017	9130227N12	Irak2: interleukin-1 receptor-associated kinase 2(IRAK-2)
471	181931	181931_114192756	2	chr6	+	chr6+114192241|114192241	AY162380	Irak2: interleukin-1 receptor-associated kinase 2(IRAK-2)
474	71769	71769_65581750	244	chrX	-	T0XR03E8B482_chrX-65582190|65582237	D830047P08	Irak1: interleukin-1 receptor-associated kinase 1(Il1rak, IRAK, IRAK-1, mPLK, Plpk)
474	71769	71769_65581994	35	chrX	-	T0XR03E8B4E8_chrX-65582266|65582305	AY184364	Irak1: interleukin-1 receptor-associated kinase 1(Il1rak, IRAK, IRAK-1, mPLK, Plpk)
474	71769	71769_65580569	1	chrX	-	T0XR03E8AFEB	PXB00683H02A	Irak1: interleukin-1 receptor-associated kinase 1(Il1rak, IRAK, IRAK-1, mPLK, Plpk)
475	151216	151216_120433356	120	chr6	-	T06R072DAF8A_chr6-120434549|120434592	5730403K04	Prkwnk1: protein kinase, lysine deficient 1(Wnk1)
475	151216	151216_120434390	116	chr6	-	T06R072DAF8A_chr6-120434549|120434592	BC046916	Prkwnk1: protein kinase, lysine deficient 1(Wnk1)
475	151216	151216_120365431	20	chr6	-	chr6+120365303|120365339	BC038700	Prkwnk1: protein kinase, lysine deficient 1(Wnk1)
475	151216	151216_120385953	5	chr6	-	T06R072CF1EC_chr6-120386028|120386028	BC030370	Prkwnk1: protein kinase, lysine deficient 1(Wnk1)
475	151216	151216_120339750	3	chr6	-	T06R072C3E07_chr6-120339975|120339977	5830462N16	Prkwnk1: protein kinase, lysine deficient 1(Wnk1)
475	151216	151216_120318822	2	chr6	-	chr6-120319035|120319036	BC054836	Prkwnk1: protein kinase, lysine deficient 1(Wnk1)
475	151216	151216_120430852	2	chr6	-	T06R072DA6C2_chr6-120432322|120432322	A130059K06	Prkwnk1: protein kinase, lysine deficient 1(Wnk1)
475	151216	151216_120346876	1	chr6	-	T06R072C593C	PXB01136C24A	Prkwnk1: protein kinase, lysine deficient 1(Wnk1)
475	151216	151216_120376979	1	chr6	-	chr6-120377309|120377309	AY319934	Prkwnk1: protein kinase, lysine deficient 1(Wnk1)
477	84324	84324_141182003	4	chrX	+	chrX+141181965|141181968	BC043119	Prkwnk3: protein kinase, lysine deficient 3
477	84324	84324_141196935	2	chrX	+	T0XF086A7DC4	M4B21023H22T3	Prkwnk3: protein kinase, lysine deficient 3
478	81380	81380_100932403	65	chr11	+	T11F06041862_chr11+100931678|100931736	AY184228	Prkwnk4: protein kinase, lysine deficient 4(PHA2B, WNK4)
478	81380	81380_100939947	3	chr11	+	chr11+100939825|100939834	BC026679	Prkwnk4: protein kinase, lysine deficient 4(PHA2B, WNK4)
478	81380	81380_100940457	2	chr11	+	chr11+100940386|100940386	BC026591	Prkwnk4: protein kinase, lysine deficient 4(PHA2B, WNK4)
478	81380	81380_100946672	2	chr11	+	T11F06045186_chr11+100946305|100946310	F830103B21	Prkwnk4: protein kinase, lysine deficient 4(PHA2B, WNK4)
478	81380	81380_100940243	1	chr11	+	T11F060439A7	K6B30074D11T3	Prkwnk4: protein kinase, lysine deficient 4(PHA2B, WNK4)
478	81380	81380_100947800	1	chr11	+	T11F060456F7_chr11+100947703|100947703	2010002J11	Prkwnk4: protein kinase, lysine deficient 4(PHA2B, WNK4)
480	106525	106525_17175541	5	chr13	-	chr13-17175571|17175582	D030047F11	Cdc2l5: cell division cycle 2-like 5 (cholinesterase-related cell division controller)
480	106525	106525_17090414	3	chr13	-	chr13-17090624|17090640	BC032179	Cdc2l5: cell division cycle 2-like 5 (cholinesterase-related cell division controller)
480	106525	106525_17110149	2	chr13	-	chr13-17110180|17110180	BC051093	Cdc2l5: cell division cycle 2-like 5 (cholinesterase-related cell division controller)
480	106525	106525_17121753	1	chr13	-	T13R0105443B	PXB00186H01a	Cdc2l5: cell division cycle 2-like 5 (cholinesterase-related cell division controller)
481	75323	75323_97874703	11	chr11	+	T11F05D57200_chr11+97874428|97874475	AK129237	Crk7: CDC2-related kinase 7
481	75323	75323_97875533	5	chr11	+	T11F05D57286_chr11+97874565|97874566	D930042O18	Crk7: CDC2-related kinase 7
481	75323	75323_97890373	3	chr11	+	T11F05D5B02A_chr11+97890346|97890346	9930125L22	Crk7: CDC2-related kinase 7
481	75323	75323_97912952	2	chr11	+	chr11+97912860|97912860	BC057057	Crk7: CDC2-related kinase 7
481	75323	75323_97934693	2	chr11	+	T11F05D653A5_chr11+97932197|97932197	C630010K23	Crk7: CDC2-related kinase 7
481	75323	75323_97888051	1	chr11	+	T11F05D5A591	PXB00700O03A	Crk7: CDC2-related kinase 7
481	75323	75323_97892276	1	chr11	+	T11F05D5B4C4_chr11+97891524|97891524	C130021K03	Crk7: CDC2-related kinase 7
481	75323	75323_97923958	1	chr11	+	T11F05D63272	62B30402P19Tr	Crk7: CDC2-related kinase 7
485	157703	157703_106077384	2151	chr5	-	T05R06529DC6_chr5-106077528|106077638	G530131J18	Gak: cyclin G associated kinase
485	157703	157703_106039531	9	chr5	-	T05R06520908_T12R065208EF_T12R06520906_chr5-106039551|106039552	BC030859	Gak: cyclin G associated kinase
485	157703	157703_106046648	8	chr5	-	T05R06522548_T12R0652253D_chr5-106046783|106046787	9430017C16	Gak: cyclin G associated kinase
485	157703	157703_106072913	6	chr5	-	T05R06528B8C_chr5-106072952|106072976	D130045N16	Gak: cyclin G associated kinase
485	157703	157703_106030551	5	chr5	-	T05R0651E779_chr5-106030982|106031002	BC003958	Gak: cyclin G associated kinase
485	157703	157703_106077212	2	chr5	-	T05R06529C7A	L0B30026C10T3	Gak: cyclin G associated kinase
485	157703	157703_106052197	1	chr5	-	T05R06523A93	K1BC0003G15T3	Gak: cyclin G associated kinase
485	157703	157703_106054261	1	chr5	-	T05R065242E5	K4B30309N02T3	Gak: cyclin G associated kinase
486	222036	222036_59851879	309	chr15	+	T15F039140FF_chr15+59851003|59851065	A530021P12	Trib1: tribbles homolog 1 (Drosophila)(Trb1)
487	105142	105142_15938711	206	chr12	-	T12R00F33AF1_chr12-15940288|15940369	G430089F19	Trib2: tribbles homolog 2 (Drosophila)
488	109862	109862_152407206	189	chr2	-	T02R09158CC3_T02R09158D34_chr2-152407236|152407286_chr2-152407315|152407412	I730086B05	Trib3: tribbles homolog 3 (Drosophila)(Ifld2, Nipk, SINK, SKIP3, Trb3)
488	109862	109862_152407095	1	chr2	-	T02R09158C80	G8B30035B12T3	Trib3: tribbles homolog 3 (Drosophila)(Ifld2, Nipk, SINK, SKIP3, Trb3)
489	83026	83026_136535873	747	chr5	-	T05R08235FAD_chr5-136535883|136535994	M20473	Prkar1b: protein kinase, cAMP dependent regulatory, type I beta(RIbeta)
489	83026	83026_136536509	8	chr5	-	T05R08236224_chr5-136536612|136536615	K530026E10	Prkar1b: protein kinase, cAMP dependent regulatory, type I beta(RIbeta)
489	83026	83026_136518802	1	chr5	-	T05R08231CD9	K5B30019P17T3	Prkar1b: protein kinase, cAMP dependent regulatory, type I beta(RIbeta)
489	83026	83026_136556148	1	chr5	-	T05R0823AEC6	K4B30344L06T3	Prkar1b: protein kinase, cAMP dependent regulatory, type I beta(RIbeta)
490	74532	74532_108700221	501	chr9	+	T09F067AA004_chr9+108699652|108699693	4930427M05	Prkar2a: protein kinase, cAMP dependent regulatory, type II alpha(RII(alpha))
490	74532	74532_108697081	4	chr9	+	T09F067A94F7	M2B30007A16T3	Prkar2a: protein kinase, cAMP dependent regulatory, type II alpha(RII(alpha))
491	100260	100260_109322198	2036	chr11	+	T11F06841F5A_chr11+109322046|109322146	E230001F15	Prkar1a: protein kinase, cAMP dependent regulatory, type I, alpha(RIalpha, Tse1, Tse-1)
491	100260	100260_109321749	418	chr11	+	T11F06841DC7_T11F06841E00_chr11+109321621|109321714	I830007G02	Prkar1a: protein kinase, cAMP dependent regulatory, type I, alpha(RIalpha, Tse1, Tse-1)
491	100260	100260_109331294	36	chr11	+	T11F068442EB_chr11+109331122|109331186	2600014D05	Prkar1a: protein kinase, cAMP dependent regulatory, type I, alpha(RIalpha, Tse1, Tse-1)
492	40189	40189_76414969	450	chr15	-	T15R048E00F9_chr15-76415184|76415226	F930115P21	BC011468: hypothetical protein kinase
492	40189	40189_76412248	16	chr15	-	T15R048DF593_chr15-76412277|76412323	BC025042	BC011468: hypothetical protein kinase
492	40189	40189_76413500	6	chr15	-	T15R048DFA50_chr15-76413523|76413524	BC011468	BC011468: hypothetical protein kinase
492	40189	40189_76414828	1	chr15	-	T15R048E0000	K5B30315K03T3	BC011468: hypothetical protein kinase
494	108215	108215_29649266	1379	chr5	+	T05F01C4690F_chr5+29649128|29649244	B230344L17	Nrbp: nuclear receptor binding protein(Mlf1)
494	108215	108215_29658360	3	chr5	+	chr5+29657721|29657732	BC013212	Nrbp: nuclear receptor binding protein(Mlf1)
494	108215	108215_29652654	1	chr5	+	T05F01C4767E	K6B30043B20T3	Nrbp: nuclear receptor binding protein(Mlf1)
495	104799	104799_163945476	133	chr1	+	T01F09C59B83_chr1+163945300|163945446	1200016D23	Pace1: ezrin-binding partner PACE-1(1200016D23Rik)
495	104799	104799_163967907	4	chr1	+	T01F09C5EE2D_chr1+163966504|163966509	B930044F18	Pace1: ezrin-binding partner PACE-1(1200016D23Rik)
495	104799	104799_163944624	2	chr1	+	T01F09C597C6_chr1+163944390|163944390	A330062M24	Pace1: ezrin-binding partner PACE-1(1200016D23Rik)
496	104200	104200_5560127	1154	chr19	-	T19R0054D7E7_chr19-5560221|5560326	G430032F05	Scyl1: SCY1-like 1 (S. cerevisiae)(Ntkl, p105)
497	82321	82321_89450348	454	chr10	-	T10R0554E8A0_chr10-89450592|89450686	A430077G12	D10Ertd802e: hypothetical protein kinase
497	82321	82321_89450426	454	chr10	-	T10R0554E8A0_chr10-89450592|89450686	BC042443	D10Ertd802e: hypothetical protein kinase
497	82321	82321_89403354	2	chr10	-	T10R05542FFD_chr10-89403389|89403389	7420455B15	D10Ertd802e: hypothetical protein kinase
497	82321	82321_89412372	2	chr10	-	T10R0554539C_chr10-89412508|89412508	B020014N03	D10Ertd802e: hypothetical protein kinase
497	82321	82321_89418172	2	chr10	-	chr10-89418198|89418198	BC042770	D10Ertd802e: hypothetical protein kinase
498	151256	151256_103985414	207	chr9	+	T09F0632B053_chr9+103985197|103985254	BC045199	5730439E10Rik: hypothetical protein kinase-like acyl coA dehydrogenase(NPHP3)
498	151256	151256_103985031	4	chr9	+	T09F0632AF05_chr9+103984888|103984901	B020037L14	5730439E10Rik: hypothetical protein kinase-like acyl coA dehydrogenase(NPHP3)
498	151256	151256_104004415	2	chr9	+	chr9+104004362|104004362	BC032994	5730439E10Rik: hypothetical protein kinase-like acyl coA dehydrogenase(NPHP3)
498	151256	151256_104013395	1	chr9	+	chr9+104013263|104013263	BC006042	5730439E10Rik: hypothetical protein kinase-like acyl coA dehydrogenase(NPHP3)
500	80040	80040_119170236	49	chr5	-	T05R071A664F_chr5-119170582|119170649	C730038B19	2410021P16Rik: hypothetical protein kinase-like acyl coA dehydrogenase
500	80040	80040_119170428	49	chr5	-	T05R071A664F_chr5-119170582|119170649	BC027825	2410021P16Rik: hypothetical protein kinase-like acyl coA dehydrogenase
500	80040	80040_119144654	2	chr5	-	T05R071A01A8_chr5-119144872|119144874	2410021P16	2410021P16Rik: hypothetical protein kinase-like acyl coA dehydrogenase
500	80040	80040_119157973	2	chr5	-	chr5-119158030|119158030	BC029047	2410021P16Rik: hypothetical protein kinase-like acyl coA dehydrogenase
501	168071	168071_75060097	62	chr1	+	T01F04795307_chr1+75059929|75060013	BC043103	Stk36: serine/threonine kinase 36 (fused homolog, Drosophila); serine/threonine kinase 36, fused homolog (Drosophila).(Fused)
501	168071	168071_75060346	2	chr1	+	chr1+75060123|75060126	BC058698	Stk36: serine/threonine kinase 36 (fused homolog, Drosophila); serine/threonine kinase 36, fused homolog (Drosophila).(Fused)
501	168071	168071_75060684	2	chr1	+	chr1+75060544|75060550	BC061470	Stk36: serine/threonine kinase 36 (fused homolog, Drosophila); serine/threonine kinase 36, fused homolog (Drosophila).(Fused)
501	168071	168071_75081580	2	chr1	+	T01F0479A668_chr1+75081320|75081320	B930045J24	Stk36: serine/threonine kinase 36 (fused homolog, Drosophila); serine/threonine kinase 36, fused homolog (Drosophila).(Fused)
501	168071	168071_75085137	2	chr1	+	T01F0479B49C_chr1+75084955|75084956	D930047D01	Stk36: serine/threonine kinase 36 (fused homolog, Drosophila); serine/threonine kinase 36, fused homolog (Drosophila).(Fused)
504	104255	104255_22003594	302	chr5	-	T05R014FC07E_chr5-22003773|22003850	C920019I05	Srpk2: serine/arginine-rich protein specific kinase 2(mSRPK2, WBP6)
504	104255	104255_22063125	236	chr5	-	T05R0150A87B_chr5-22063196|22063253	3110005M20	Srpk2: serine/arginine-rich protein specific kinase 2(mSRPK2, WBP6)
504	104255	104255_22071646	18	chr5	-	T05R0150CA5B_chr5-22071867|22071899	4930524A13	Srpk2: serine/arginine-rich protein specific kinase 2(mSRPK2, WBP6)
504	104255	104255_22063581	15	chr5	-	T05R0150AA83	BC062941	Srpk2: serine/arginine-rich protein specific kinase 2(mSRPK2, WBP6)
504	104255	104255_21905886	4	chr5	-	T05R014E4263_chr5-21906019|21906019	A630008K11	Srpk2: serine/arginine-rich protein specific kinase 2(mSRPK2, WBP6)
504	104255	104255_21911415	4	chr5	-	T05R014E57E4_chr5-21911516|21911524	9630021E16	Srpk2: serine/arginine-rich protein specific kinase 2(mSRPK2, WBP6)
504	104255	104255_21905683	2	chr5	-	T05R014E4142_chr5-21905730|21905730	7120479J06	Srpk2: serine/arginine-rich protein specific kinase 2(mSRPK2, WBP6)
504	104255	104255_21912763	1	chr5	-	T05R014E5D35	PXB00683O15A	Srpk2: serine/arginine-rich protein specific kinase 2(mSRPK2, WBP6)
504	104255	104255_21915164	1	chr5	-	T05R014E6677	L6B30083E05T3	Srpk2: serine/arginine-rich protein specific kinase 2(mSRPK2, WBP6)
504	104255	104255_21928376	1	chr5	-	T05R014E9DA9_chr5-21929385|21929385	E130018M21	Srpk2: serine/arginine-rich protein specific kinase 2(mSRPK2, WBP6)
505	83707	83707_65332890	286	chrX	+	T0XF03E4E635_T0XF03E4E675_chrX+65332787|65332847	AF043288	Stk23: serine/threonine kinase 23(Mssk1)
505	83707	83707_65334747	2	chrX	+	T0XF03E4ED54_chrX+65334612|65334612	1110014D05	Stk23: serine/threonine kinase 23(Mssk1)
506	101729	101729_27216421	539	chr17	-	T17R019F4A41_chr17-27216427|27216542	5033423E21	Srpk1: serine/arginine-rich protein specific kinase 1(SR protein-specific kinase 1)
506	101729	101729_27197459	3	chr17	-	T17R019F0031_chr17-27197489|27197502	C130008F19	Srpk1: serine/arginine-rich protein specific kinase 1(SR protein-specific kinase 1)
506	101729	101729_27201105	3	chr17	-	T17R019F0EA6_chr17-27201190|27201190	4930511H14	Srpk1: serine/arginine-rich protein specific kinase 1(SR protein-specific kinase 1)
506	101729	101729_27193492	1	chr17	-	T17R019EF61B_chr17-27194907|27194907	D630050G05	Srpk1: serine/arginine-rich protein specific kinase 1(SR protein-specific kinase 1)
507	112503	112503_35064559	364	chr8	+	T08F02170A70_chr8+35064390|35064453	D430036I17	D8Ertd82e: hypothetical protein kinase
508	168812	168812_56618189	285	chr9	-	T09R035FED2E_chr9-56618261|56618315	9530046P14	C230081A13Rik: hypothetical protein kinase
508	168812	168812_56461113	2	chr9	-	chr9+56460670|56460670	BC027695	C230081A13Rik: hypothetical protein kinase
509	71908	71908_66000646	2	chrUn_random	+	AF028808	AF028808	Eif2ak1: eukaryotic translation initiation factor 2 alpha kinase 1(Hri)
511	100244	100244_180268542	603	chr1	-	T01R0ABEAE56_chr1-180268579|180268689	4632432J16	Cabc1: chaperone, ABC1 activity of bc1 complex like (S. pombe)(mKIAA0451)
511	100244	100244_180266105	35	chr1	-	T01R0ABEA4AB_chr1-180266131|180266155	AJ278735	Cabc1: chaperone, ABC1 activity of bc1 complex like (S. pombe)(mKIAA0451)
511	100244	100244_180242732	3	chr1	-	T01R0ABE4999_chr1-180242844|180242847	1110039P11	Cabc1: chaperone, ABC1 activity of bc1 complex like (S. pombe)(mKIAA0451)
511	100244	100244_180251553	2	chr1	-	T01R0ABE6CA5_chr1-180251805|180251805	U31629	Cabc1: chaperone, ABC1 activity of bc1 complex like (S. pombe)(mKIAA0451)
511	100244	100244_180268637	1	chr1	-	T01R0ABEAEC8	K2B30054P20T3	Cabc1: chaperone, ABC1 activity of bc1 complex like (S. pombe)(mKIAA0451)
512	106115	106115_82935042	176	chr12	+	T12F04F17CDD_T12F04F17D6D_chr12+82934961|82935155	2610005A10	Adck1: aarF domain containing kinase 1
512	106115	106115_82935230	176	chr12	+	T12F04F17CDD_T12F04F17D6D_chr12+82934961|82935155	F630108N21	Adck1: aarF domain containing kinase 1
512	106115	106115_82935419	75	chr12	+	T12F04F17DC6_chr12+82935229|82935338	A930024D12	Adck1: aarF domain containing kinase 1
512	106115	106115_82946226	3	chr12	+	T12F04F1A88E	K3B30030I01T3	Adck1: aarF domain containing kinase 1
512	106115	106115_82994922	2	chr12	+	T12F04F26636_chr12+82994742|82994742	I530022J17	Adck1: aarF domain containing kinase 1
513	72060	72060_128697973	7	chr10	-	T10R07ABC67D_chr10-128697982|128697985	L47240	Erbb3: v-erb-b2 erythroblastic leukemia viral oncogene homolog 3 (avian)(Erbb-3, Erbb3r)
513	72060	72060_128699471	5	chr10	-	T10R07ABCCE5_chr10-128699582|128699598	BC029028	Erbb3: v-erb-b2 erythroblastic leukemia viral oncogene homolog 3 (avian)(Erbb-3, Erbb3r)
513	72060	72060_128699796	4	chr10	-	chr10-128699853|128699878	BC036180	Erbb3: v-erb-b2 erythroblastic leukemia viral oncogene homolog 3 (avian)(Erbb-3, Erbb3r)
513	72060	72060_128700212	2	chr10	-	chr10-128700291|128700291	BC049279	Erbb3: v-erb-b2 erythroblastic leukemia viral oncogene homolog 3 (avian)(Erbb-3, Erbb3r)
513	72060	72060_128699981	1	chr10	-	chr10+128699796|128699796	F930104P22	Erbb3: v-erb-b2 erythroblastic leukemia viral oncogene homolog 3 (avian)(Erbb-3, Erbb3r)
513	72060	72060_128713177	1	chr10	-	chr10-128713265|128713265	AF059175	Erbb3: v-erb-b2 erythroblastic leukemia viral oncogene homolog 3 (avian)(Erbb-3, Erbb3r)
514	110799	110799_69514768	3	chr1	-	T01R0424B78B_chr1-69515150|69515152	F530209F06	Erbb4: v-erb-a erythroblastic leukemia viral oncogene homolog 4 (avian)
514	110799	110799_68478765	2	chr1	-	chr1-68478842|68478846	L47241	Erbb4: v-erb-a erythroblastic leukemia viral oncogene homolog 4 (avian)
514	110799	110799_68756769	1	chr1	-	chr1-68756883|68756883	AF059176	Erbb4: v-erb-a erythroblastic leukemia viral oncogene homolog 4 (avian)
515	81097	81097_118380037	121	chr2	+	T02F070E5536_chr2+118379787|118379924	AF107296	Bub1b: budding uninhibited by benzimidazoles 1 homolog, beta (S. cerevisiae)(BUBR1)
515	81097	81097_118411741	2	chr2	+	chr2+118411479|118411479	E430019B07	Bub1b: budding uninhibited by benzimidazoles 1 homolog, beta (S. cerevisiae)(BUBR1)
515	81097	81097_118381860	1	chr2	+	T02F070E5C7E	I7B30045F03T3	Bub1b: budding uninhibited by benzimidazoles 1 homolog, beta (S. cerevisiae)(BUBR1)
516	222164	222164_127580743	247	chr2	-	T02R079ABAC8_chr2-127580791|127580888	C230061K18	Bub1: budding uninhibited by benzimidazoles 1 homolog (S. cerevisiae)(Bub1a, D2Xrf87)
517	126280	126280_16467444	2	chr7	+	T07F00FB3FBF_chr7+16465851|16465855	5031434A07	Hipk4: homeodomain interacting protein kinase 4(LOC233020)
518	72567	72567_38804916	312	chr6	-	T06R02501F2A	M1B30042L16T3	Hipk2: homeodomain interacting protein kinase 2(Stank)
518	72567	72567_38766113	6	chr6	-	T06R024F875C_chr6-38766428|38766428	4933408M17	Hipk2: homeodomain interacting protein kinase 2(Stank)
518	72567	72567_38747346	3	chr6	-	T06R024F3D53	PXB01154O18A	Hipk2: homeodomain interacting protein kinase 2(Stank)
518	72567	72567_38672923	2	chr6	-	T06R024E1A2D_chr6-38672941|38672941	4930579N05	Hipk2: homeodomain interacting protein kinase 2(Stank)
518	72567	72567_38645055	1	chr6	-	T06R024DAE30	PXB01152C12A	Hipk2: homeodomain interacting protein kinase 2(Stank)
518	72567	72567_38747959	1	chr6	-	T06R024F3FBA	PXB01154C21A	Hipk2: homeodomain interacting protein kinase 2(Stank)
519	80468	80468_106158742	98	chr11	-	T11R0653DB57_chr11-106158921|106158994	9030414B18	Ern1: endoplasmic reticulum (ER) to nucleus signalling 1(Ire1a, Ire1alpha, Ire1p)
520	108113	108113_153732016	7	chr1	+	T01F0929C357_chr1+153731909|153731930	E030007F09	Rnasel: ribonuclease L (2', 5'-oligoisoadenylate synthetase-dependent)(2-5A-dependent RNAase)
520	108113	108113_153732904	7	chr1	+	T01F0929C6D1_chr1+153732809|153732809	F830115I23	Rnasel: ribonuclease L (2', 5'-oligoisoadenylate synthetase-dependent)(2-5A-dependent RNAase)
520	108113	108113_153729564	5	chr1	+	chr1+153729445|153729469	BC003873	Rnasel: ribonuclease L (2', 5'-oligoisoadenylate synthetase-dependent)(2-5A-dependent RNAase)
520	108113	108113_153731311	1	chr1	+	T01F0929C07A	G6B30037C04T3	Rnasel: ribonuclease L (2', 5'-oligoisoadenylate synthetase-dependent)(2-5A-dependent RNAase)
526	108693	108693_3897334	1486	chr14	+	T14F003B7735_chr14+3897117|3897210	C920006E22	Pxk: PX domain containing serine/threonine kinase(D14Ertd813e)
526	108693	108693_3945585	5	chr14	+	T14F003C343E_chr14+3945570|3945575	I420023H12	Pxk: PX domain containing serine/threonine kinase(D14Ertd813e)
526	108693	108693_3917358	1	chr14	+	T14F003BC59A	ZXB00146A08A	Pxk: PX domain containing serine/threonine kinase(D14Ertd813e)
526	108693	108693_3934811	1	chr14	+	T14F003C09CB	F9B30010E16T3	Pxk: PX domain containing serine/threonine kinase(D14Ertd813e)
531	72125	72125_103721687	111	chr3	-	T03R062EAC05_chr3-103721940|103722001	6030469F19	Hipk1: homeodomain interacting protein kinase 1(Myak)
531	72125	72125_103722085	39	chr3	-	T03R062EAD07_chr3-103722235|103722255	AF071071	Hipk1: homeodomain interacting protein kinase 1(Myak)
531	72125	72125_103677350	1	chr3	-	T03R062DFE78	ZXB00068F08a	Hipk1: homeodomain interacting protein kinase 1(Myak)
531	72125	72125_103689335	1	chr3	-	chr3-103689387|103689387	AK122333	Hipk1: homeodomain interacting protein kinase 1(Myak)
532	99375	99375_37478129	192	chr13	+	T13F023BDDDC_chr13+37477838|37477919	5430416A05	Riok1: RIO kinase 1 (yeast)
532	99375	99375_37489590	2	chr13	+	chr13+37489479|37489499	BC002158	Riok1: RIO kinase 1 (yeast)
532	99375	99375_37480872	1	chr13	+	T13F023BE90A	I0B20008J23T3	Riok1: RIO kinase 1 (yeast)
532	99375	99375_37497854	1	chr13	+	T13F023C29B7_chr13+37497271|37497271	3110046C13	Riok1: RIO kinase 1 (yeast)
535	101583	101583_105569577	73	chr9	+	T09F064ADBA9_chr9+105569162|105569224	A730043A05	Pik3r4: phosphatidylinositol 3 kinase, regulatory subunit, polypeptide 4, p150(D9Ertd418e)
535	101583	101583_105569608	71	chr9	+	T09F064ADBA9_chr9+105569162|105569224	E430001D22	Pik3r4: phosphatidylinositol 3 kinase, regulatory subunit, polypeptide 4, p150(D9Ertd418e)
535	101583	101583_105611070	6	chr9	+	chr9+105610965|105610976	2210010O15	Pik3r4: phosphatidylinositol 3 kinase, regulatory subunit, polypeptide 4, p150(D9Ertd418e)
535	101583	101583_105596050	5	chr9	+	chr9+105596003|105596034	BC023047	Pik3r4: phosphatidylinositol 3 kinase, regulatory subunit, polypeptide 4, p150(D9Ertd418e)
535	101583	101583_105574986	3	chr9	+	T09F064AF229	L5B30018O11T3	Pik3r4: phosphatidylinositol 3 kinase, regulatory subunit, polypeptide 4, p150(D9Ertd418e)
535	101583	101583_105577086	2	chr9	+	chr9+105576726|105576726	BC024083	Pik3r4: phosphatidylinositol 3 kinase, regulatory subunit, polypeptide 4, p150(D9Ertd418e)
535	101583	101583_105571156	1	chr9	+	chr9+105570385|105570385	BC017537	Pik3r4: phosphatidylinositol 3 kinase, regulatory subunit, polypeptide 4, p150(D9Ertd418e)
535	101583	101583_105584779	1	chr9	+	T09F064B17DD	I3B20020G02T3	Pik3r4: phosphatidylinositol 3 kinase, regulatory subunit, polypeptide 4, p150(D9Ertd418e)
536	110842	110842_104386760	375	chr2	-	T02R0638D307_chr2-104387404|104387404	B230309O17	Hipk3: homeodomain interacting protein kinase 3(DYRK6, FIST3, PKY)
536	110842	110842_104327150	7	chr2	-	T02R0637E82D_chr2-104327217|104327217	X97572	Hipk3: homeodomain interacting protein kinase 3(DYRK6, FIST3, PKY)
536	110842	110842_104363561	5	chr2	-	T02R06387A73_chr2-104364660|104364661	AF170305	Hipk3: homeodomain interacting protein kinase 3(DYRK6, FIST3, PKY)
536	110842	110842_104327748	4	chr2	-	T02R0637F5CA_chr2-104330717|104330717	A430109M10	Hipk3: homeodomain interacting protein kinase 3(DYRK6, FIST3, PKY)
536	110842	110842_104323964	1	chr2	-	T02R0637DC2C	PXB01162K09A	Hipk3: homeodomain interacting protein kinase 3(DYRK6, FIST3, PKY)
537	121381	121381_94968412	63	chr15	+	T15F05A919C4_T15F05A919DE_chr15+94968215|94968271	B230034I03	Irak4: interleukin-1 receptor-associated kinase 4(IRAK-4, NY-REN-64)
537	121381	121381_94986215	4	chr15	+	T15F05A95FA9	PLB00168E23a	Irak4: interleukin-1 receptor-associated kinase 4(IRAK-4, NY-REN-64)
537	121381	121381_94991483	3	chr15	+	T15F05A9741E_chr15+94991375|94991375	8430405M07	Irak4: interleukin-1 receptor-associated kinase 4(IRAK-4, NY-REN-64)
538	119382	119382_40377167	48	chr6	+	T06F02681A38_T06F02681A4D_chr6+40376888|40376951	BC052883	BC052883: hypothetical wee1 related kinase(LOC381759)
540	160591	160591_133231468	40	chr3	+	T03F07F0F28E_chr3+133231218|133231266	BC060502	A630047E20Rik: hypothetical protein kinase
540	160591	160591_133269993	1	chr3	+	T03F07F18972	PXB00193G14a	A630047E20Rik: hypothetical protein kinase
540	160591	160591_133334251	1	chr3	+	T03F07F28449	1700120J03	A630047E20Rik: hypothetical protein kinase
541	17567	17567_49325211	2	chr6	+	chr6+49325131|49325131	AF285580	Stk31: serine threonine kinase 31
541	17567	17567_49370579	2	chr6	+	T06F02F1554E_chr6+49370446|49370446	C330007K24	Stk31: serine threonine kinase 31
543	158304	158304_87183300	159	chr6	+	T06F05324CF3_chr6+87182565|87182624	M5C1020L09	Aak1: adaptor-associated kinase 1(D6Ertd245e, mKIAA1048)
543	158304	158304_87289664	3	chr6	+	chr6+87289556|87289556	BC043125	Aak1: adaptor-associated kinase 1(D6Ertd245e, mKIAA1048)
543	158304	158304_87288196	2	chr6	-	chr6-87288229|87288229	BC026716	Aak1: adaptor-associated kinase 1(D6Ertd245e, mKIAA1048)
546	76145	76145_97393250	107	chr7	+	T07F05CE1722_chr7+97392361|97392422	D30743	Wee1: wee 1 homolog (S. pombe)
548	108380	108380_24772685	102	chr8	-	T08R017A0073_chr8-24772699|24772731	9630059K24	4930444A02Rik: hypothetical protein kinase
554	113080	113080_109483752	6	chr7	-	T07R06869769_chr7-109483864|109483864_chr7-109483893|109483896	AF071777	Ern2: endoplasmic reticulum (ER) to nucleus signalling 2(Ire1b)
554	113080	113080_109471318	1	chr7	-	T07R06866681	PXB00718C07a	Ern2: endoplasmic reticulum (ER) to nucleus signalling 2(Ire1b)
557	79788	79788_94314677	300	chr5	+	T05F059F1F44_chr5+94314270|94314272	AY050249	Bmp2k: BMP2 inducible kinase(BIKE)
557	79788	79788_94348200	1	chr5	+	T05F059FA38E	F4B30001K19T3	Bmp2k: BMP2 inducible kinase(BIKE)
557	79788	79788_94378509	1	chr5	+	T05F05A01991	I0B20045D24T3	Bmp2k: BMP2 inducible kinase(BIKE)
558	168269	168269_166857181	41	chr2	+	T02F09F208D8_chr2+166856880|166856929	BC017155	Trp53rk: TP53 regulating kinase(mNori-2p, Nori-2, PRPK)
558	177851	177851_166855820	2	chr2	+	T02F09F203DC_chr2+166855644|166855644	4933401B08	Trp53rk: TP53 regulating kinase(mNori-2p, Nori-2, PRPK)
562	73577	73577_22704684	85	chr6	+	T06F015A7190_chr6+22704499|22704558	C130068O22	Ptprz1: protein tyrosine phosphatase, receptor type Z, polypeptide 1(DSD-1-PG, phosphacan, PTPbeta, Ptprz, Ptpz, PTPzeta, Rptpbeta)
562	73577	73577_22704926	5	chr6	+	chr6+22704785|22704785	AJ133130	Ptprz1: protein tyrosine phosphatase, receptor type Z, polypeptide 1(DSD-1-PG, phosphacan, PTPbeta, Ptprz, Ptpz, PTPzeta, Rptpbeta)
562	169312	169312_22871143	3	chr6	+	T06F015CFC23_chr6+22871061|22871075	6330445I24	Ptprz1: protein tyrosine phosphatase, receptor type Z, polypeptide 1(DSD-1-PG, phosphacan, PTPbeta, Ptprz, Ptpz, PTPzeta, Rptpbeta)
562	169312	169312_22878399	3	chr6	+	chr6+22878283|22878303	BC002298	Ptprz1: protein tyrosine phosphatase, receptor type Z, polypeptide 1(DSD-1-PG, phosphacan, PTPbeta, Ptprz, Ptpz, PTPzeta, Rptpbeta)
562	169312	169312_22859450	2	chr6	+	chr6+22859400|22859400	BC023404	Ptprz1: protein tyrosine phosphatase, receptor type Z, polypeptide 1(DSD-1-PG, phosphacan, PTPbeta, Ptprz, Ptpz, PTPzeta, Rptpbeta)
562	73577	73577_22853460	1	chr6	+	T06F015CB73C	PXB00720K04a	Ptprz1: protein tyrosine phosphatase, receptor type Z, polypeptide 1(DSD-1-PG, phosphacan, PTPbeta, Ptprz, Ptpz, PTPzeta, Rptpbeta)
563	72541	72541_162724149	102	chr2	-	T02R09B2FAA6_chr2-162724496|162724502	AF244125	Ptprt: protein tyrosine phosphatase, receptor type, T(RPTPrho)
563	72541	72541_162724367	39	chr2	-	T02R09B2FA50_chr2-162724403|162724462	AF152556	Ptprt: protein tyrosine phosphatase, receptor type, T(RPTPrho)
563	72541	72541_161650896	1	chr2	-	chr2-161650984|161650984	C230097L20	Ptprt: protein tyrosine phosphatase, receptor type, T(RPTPrho)
564	79215	79215_65773987	136	chr17	-	T17R03EBA3C9_chr17-65774486|65774486	BC058614	Ptprm: protein tyrosine phosphatase, receptor type, M
564	79215	79215_65113265	8	chr17	-	T17R03E18D38_chr17-65113388|65113392	D030037L22	Ptprm: protein tyrosine phosphatase, receptor type, M
564	79215	79215_65466784	7	chr17	-	T17R03E6F23B	F9B30001L19T3	Ptprm: protein tyrosine phosphatase, receptor type, M
564	79215	79215_65363621	4	chr17	-	T17R03E55FD6_chr17-65363930|65363935	A330009B13	Ptprm: protein tyrosine phosphatase, receptor type, M
564	79215	79215_65514223	1	chr17	-	chr17-65514487|65514487	AK129005	Ptprm: protein tyrosine phosphatase, receptor type, M
565	82858	82858_130087071	117	chr4	-	T04R07C0F95D_chr4-130087208|130087266	C820016B20	Ptpru: protein tyrosine phosphatase, receptor type, U(PCP2, PTP, Ptprl)
565	82858	82858_130070479	2	chr4	-	T04R07C0B7E2_chr4-130070498|130070503	C030004E09	Ptpru: protein tyrosine phosphatase, receptor type, U(PCP2, PTP, Ptprl)
565	82858	82858_130047699	1	chr4	-	T04R07C05EF8	E0B30012L06Tr	Ptpru: protein tyrosine phosphatase, receptor type, U(PCP2, PTP, Ptprl)
565	82858	82858_130067781	1	chr4	-	T04R07C0AE32	I0B20091M03T3	Ptpru: protein tyrosine phosphatase, receptor type, U(PCP2, PTP, Ptprl)
566	79899	79899_27863514	222	chr10	+	T10F01A9297B_chr10+27863382|27863429	7120449H18	Ptprk: protein tyrosine phosphatase, receptor type, K
566	79899	79899_27863739	35	chr10	+	T10F01A929C0_chr10+27863464|27863484	5031409M07	Ptprk: protein tyrosine phosphatase, receptor type, K
566	79899	79899_28375162	5	chr10	+	T10F01B0F846_chr10+28375110|28375145	C130095L03	Ptprk: protein tyrosine phosphatase, receptor type, K
567	83004	83004_138064426	186	chr1	-	T01R083AB23B_T01R083AB285_chr1-138064452|138064523	E230015G23	Ptprc: protein tyrosine phosphatase, receptor type, C(B220, CD45, Cd45, CD45R, Ly-5, Ly-5, Lyt-4, T200)
567	83004	83004_137962985	10	chr1	-	chr1-137963004|137963055	M15174	Ptprc: protein tyrosine phosphatase, receptor type, C(B220, CD45, Cd45, CD45R, Ly-5, Ly-5, Lyt-4, T200)
567	83004	83004_138064233	4	chr1	-	T01R083AB1E1_chr1-138064344|138064344	M92933	Ptprc: protein tyrosine phosphatase, receptor type, C(B220, CD45, Cd45, CD45R, Ly-5, Ly-5, Lyt-4, T200)
567	83004	83004_138064793	3	chr1	-	T01R083AB3FB_chr1-138064883|138064883	M17320	Ptprc: protein tyrosine phosphatase, receptor type, C(B220, CD45, Cd45, CD45R, Ly-5, Ly-5, Lyt-4, T200)
567	83004	83004_138004684	2	chr1	-	T01R0839C9B2_chr1-138004914|138004914	E430029I06	Ptprc: protein tyrosine phosphatase, receptor type, C(B220, CD45, Cd45, CD45R, Ly-5, Ly-5, Lyt-4, T200)
567	83004	83004_137977884	1	chr1	-	T01R0839604E	I8B30057C02T3	Ptprc: protein tyrosine phosphatase, receptor type, C(B220, CD45, Cd45, CD45R, Ly-5, Ly-5, Lyt-4, T200)
567	83004	83004_138003005	1	chr1	-	chr1-138003076|138003076	L36091	Ptprc: protein tyrosine phosphatase, receptor type, C(B220, CD45, Cd45, CD45R, Ly-5, Ly-5, Lyt-4, T200)
567	83004	83004_138005060	1	chr1	-	chr1-138005882|138005882	M14343	Ptprc: protein tyrosine phosphatase, receptor type, C(B220, CD45, Cd45, CD45R, Ly-5, Ly-5, Lyt-4, T200)
568	227052	227052_74723889	161	chr4	-	T04R047432B9	FWB00002J03a	Ptprd: protein tyrosine phosphatase, receptor type, D
568	177787	177787_76485836	53	chr4	-	T04R048F15F6_chr4-76486064|76486113_chr4-76486141|76486141	D130009B11	Ptprd: protein tyrosine phosphatase, receptor type, D
568	85987	85987_74618412	35	chr4	-	T04R0472965E_chr4-74618467|74618489	D13904	Ptprd: protein tyrosine phosphatase, receptor type, D
568	85987	85987_76485836	22	chr4	-	T04R048F15F6_chr4-76486064|76486113_chr4-76486141|76486141	9330159J16	Ptprd: protein tyrosine phosphatase, receptor type, D
568	227052	227052_74224897	14	chr4	-	T04R046C9529_chr4-74224933|74224938	9330153E18	Ptprd: protein tyrosine phosphatase, receptor type, D
568	227052	227052_74407309	4	chr4	-	chr4-74407722|74407722	AF326559	Ptprd: protein tyrosine phosphatase, receptor type, D
568	227052	227052_74229462	3	chr4	-	T04R046CA724_chr4-74229554|74229554	A730069B10	Ptprd: protein tyrosine phosphatase, receptor type, D
568	227052	227052_74346190	2	chr4	-	chr4-74346205|74346206	BC025145	Ptprd: protein tyrosine phosphatase, receptor type, D
568	227052	227052_74333915	1	chr4	-	T04R046E3EF7	K5B30339I06T3	Ptprd: protein tyrosine phosphatase, receptor type, D
568	227052	227052_74358564	1	chr4	-	T04R046E9FB0_chr4-74358704|74358704	D230003B12	Ptprd: protein tyrosine phosphatase, receptor type, D
569	4695	4695_54754584	333	chr17	-	T17R03437D47_chr17-54754614|54754689	6430703F15	Ptprs: protein tyrosine phosphatase, receptor type, S(PTP-NU3, PTPsigma, Ptpt9, RPTPsigma)
569	4695	4695_54754585	333	chr17	-	T17R03437D47_chr17-54754614|54754689	BC052462	Ptprs: protein tyrosine phosphatase, receptor type, S(PTP-NU3, PTPsigma, Ptpt9, RPTPsigma)
569	181220	4695_54740349	62	chr17	-	T17R03434591_T17R034345CC_chr17-54740375|54740382_chr17-54740406|54740406	BC054077	Ptprs: protein tyrosine phosphatase, receptor type, S(PTP-NU3, PTPsigma, Ptpt9, RPTPsigma)
569	4695	4695_54696957	12	chr17	-	T17R03429C75_chr17-54697031|54697073	D530014I05	Ptprs: protein tyrosine phosphatase, receptor type, S(PTP-NU3, PTPsigma, Ptpt9, RPTPsigma)
569	4695	4695_54697156	12	chr17	-	T17R03429D09_chr17-54697204|54697206	Z23050	Ptprs: protein tyrosine phosphatase, receptor type, S(PTP-NU3, PTPsigma, Ptpt9, RPTPsigma)
569	4695	4695_54697869	9	chr17	-	T17R03429FAA_T17R03429FCB_chr17-54697910|54697938	E430010L10	Ptprs: protein tyrosine phosphatase, receptor type, S(PTP-NU3, PTPsigma, Ptpt9, RPTPsigma)
569	4695	4695_54695127	6	chr17	-	T17R03429508_chr17-54695161|54695166	S59186	Ptprs: protein tyrosine phosphatase, receptor type, S(PTP-NU3, PTPsigma, Ptpt9, RPTPsigma)
569	4695	4695_54704633	5	chr17	-	T17R0342BA0F_chr17-54704655|54704679	G430026C23	Ptprs: protein tyrosine phosphatase, receptor type, S(PTP-NU3, PTPsigma, Ptpt9, RPTPsigma)
569	4695	4695_54714309	4	chr17	-	T17R0342E003_chr17-54714371|54714371	I420015N06	Ptprs: protein tyrosine phosphatase, receptor type, S(PTP-NU3, PTPsigma, Ptpt9, RPTPsigma)
569	4695	4695_54736437	4	chr17	-	chr17-54736566|54736586	X82288	Ptprs: protein tyrosine phosphatase, receptor type, S(PTP-NU3, PTPsigma, Ptpt9, RPTPsigma)
569	4695	4695_54702271	1	chr17	-	T17R0342B1B3	L9B30106J06T3	Ptprs: protein tyrosine phosphatase, receptor type, S(PTP-NU3, PTPsigma, Ptpt9, RPTPsigma)
569	4695	4695_54713855	1	chr17	-	T17R0342DEF0	K4B30316L19T3	Ptprs: protein tyrosine phosphatase, receptor type, S(PTP-NU3, PTPsigma, Ptpt9, RPTPsigma)
569	4695	4695_54732432	1	chr17	-	T17R034326F2	PXB00702N01A	Ptprs: protein tyrosine phosphatase, receptor type, S(PTP-NU3, PTPsigma, Ptpt9, RPTPsigma)
569	4695	4695_54752673	1	chr17	-	T17R03437668	K4B30307O11T3	Ptprs: protein tyrosine phosphatase, receptor type, S(PTP-NU3, PTPsigma, Ptpt9, RPTPsigma)
571	73009	73009_116557605	24	chr4	-	T04R06F287C7_T04R06F287FA_chr4-116557804|116557837	5730410O11	Ptprf: protein tyrosine phosphatase, receptor type, F(LAR, LARS)
571	73009	73009_116558361	11	chr4	-	T04R06F28A4C_T04R06F28A8B_chr4-116558414|116558446	4930569M20	Ptprf: protein tyrosine phosphatase, receptor type, F(LAR, LARS)
571	73009	73009_116559098	11	chr4	-	T04R06F28D08_T04R06F28D3D_chr4-116559125|116559148	Z23049	Ptprf: protein tyrosine phosphatase, receptor type, F(LAR, LARS)
571	73009	73009_116557000	9	chr4	-	T04R06F284E8_T04R06F28508_chr4-116557034|116557050	Z23061	Ptprf: protein tyrosine phosphatase, receptor type, F(LAR, LARS)
571	73009	73009_116572095	6	chr4	-	T04R06F2BFD2	K3B30020D11T3	Ptprf: protein tyrosine phosphatase, receptor type, F(LAR, LARS)
571	73009	73009_116562733	5	chr4	-	chr4-116562815|116562836	Z37988	Ptprf: protein tyrosine phosphatase, receptor type, F(LAR, LARS)
571	73009	73009_116570140	3	chr4	-	T04R06F2B840	L9B30085O11T3	Ptprf: protein tyrosine phosphatase, receptor type, F(LAR, LARS)
571	73009	73009_116622990	3	chr4	-	chr4-116623087|116623093	AF300943	Ptprf: protein tyrosine phosphatase, receptor type, F(LAR, LARS)
571	73009	73009_116570324	2	chr4	-	T04R06F2B97F	K5B30050N12T3	Ptprf: protein tyrosine phosphatase, receptor type, F(LAR, LARS)
571	73009	73009_116581554	2	chr4	-	chr4-116581977|116581978	BC057166	Ptprf: protein tyrosine phosphatase, receptor type, F(LAR, LARS)
572	73139	73139_130199581	1569	chr2	+	T02F07C2AF0E_T02F07C2AF5C_chr2+130199283|130199384	2410008O12	Ptpra: protein tyrosine phosphatase, receptor type, A(PTP[a], Ptpa, PTPalpha, RPTR[a], RPTRalpha)
572	73139	73139_130252575	8	chr2	+	T02F07C37ED0_chr2+130252493|130252503	AF332081	Ptpra: protein tyrosine phosphatase, receptor type, A(PTP[a], Ptpa, PTPalpha, RPTR[a], RPTRalpha)
572	73139	73139_130294106	3	chr2	+	chr2+130294045|130294056	Z23055	Ptpra: protein tyrosine phosphatase, receptor type, A(PTP[a], Ptpa, PTPalpha, RPTR[a], RPTRalpha)
572	73139	73139_130286672	1	chr2	+	chr2+130286622|130286622	Z23054	Ptpra: protein tyrosine phosphatase, receptor type, A(PTP[a], Ptpa, PTPalpha, RPTR[a], RPTRalpha)
573	111827	111827_123276495	68	chr7	+	T07F07590C83_chr7+123276380|123276424	4022406H20	Ptpre: protein tyrosine phosphatase, receptor type, E(PTPe, PTPepsilon)
573	111827	111827_123162597	36	chr7	+	T07F07574EC1_chr7+123162305|123162320	BC024631	Ptpre: protein tyrosine phosphatase, receptor type, E(PTPe, PTPepsilon)
573	111827	111827_123218020	8	chr7	+	chr7+123217962|123217963	BC053408	Ptpre: protein tyrosine phosphatase, receptor type, E(PTPe, PTPepsilon)
573	111827	111827_123298863	6	chr7	+	T07F07596337	I0B20015F20T3	Ptpre: protein tyrosine phosphatase, receptor type, E(PTPe, PTPepsilon)
573	111827	111827_123230364	1	chr7	+	chr7+123230309|123230309	U40280	Ptpre: protein tyrosine phosphatase, receptor type, E(PTPe, PTPepsilon)
573	111827	111827_123274897	1	chr7	+	T07F07590639	F7B30026N24T3	Ptpre: protein tyrosine phosphatase, receptor type, E(PTPe, PTPepsilon)
573	111827	111827_123289565	1	chr7	+	chr7+123289515|123289515	Z23052	Ptpre: protein tyrosine phosphatase, receptor type, E(PTPe, PTPepsilon)
574	84376	84376_8162188	162	chr14	+	T14F007C886C_chr14+8161386|8161468	E130003N22	Ptprg: protein tyrosine phosphatase, receptor type, G
574	84376	84376_8698447	1	chr14	+	T14F0084BA34	K1BC0001J18T3	Ptprg: protein tyrosine phosphatase, receptor type, G
574	84376	84376_8761686	1	chr14	+	T14F0085B0F6	I3B20002C16T3	Ptprg: protein tyrosine phosphatase, receptor type, G
574	84376	84376_8797336	1	chr14	+	T14F00863C13_chr14+8797203|8797203	G630007L03	Ptprg: protein tyrosine phosphatase, receptor type, G
577	222299	222299_34540819	61	chr7	-	T07R020F0D47_chr7-34540849|34540963	BC051975	Ptpn5: protein tyrosine phosphatase, non-receptor type 5(Step)
577	222299	222299_34541797	4	chr7	-	T07R020F128F_chr7-34542225|34542225	U28217	Ptpn5: protein tyrosine phosphatase, non-receptor type 5(Step)
577	222299	222299_34499268	1	chr7	-	chr7-34499877|34499877	S80329	Ptpn5: protein tyrosine phosphatase, non-receptor type 5(Step)
577	222299	222299_34521155	1	chr7	-	T07R020EC09C	F7B30307P17T3	Ptpn5: protein tyrosine phosphatase, non-receptor type 5(Step)
577	222299	222299_34521671	1	chr7	-	T07R020EC39C	I6BC0002L12T3	Ptpn5: protein tyrosine phosphatase, non-receptor type 5(Step)
578	105424	105424_135021688	53	chr1	+	T01F080C4436_chr1+135021598|135021634	C920001D21	Ptpn7: protein tyrosine phosphatase, non-receptor type 7
578	105424	105424_135023521	35	chr1	+	T01F080C465D_chr1+135022200|135022208	A630008B06	Ptpn7: protein tyrosine phosphatase, non-receptor type 7
578	105424	105424_135022821	2	chr1	+	T01F080C488E_chr1+135022732|135022734	C330011E07	Ptpn7: protein tyrosine phosphatase, non-receptor type 7
579	72402	72402_115932734	32	chr10	+	T10F06E8FDAD_chr10+115932595|115932629	Z30313	Ptprr: protein tyrosine phosphatase, receptor type, R(Gmcp1, mPTP213, PTPBR7, PTP-SL, STEP-like PTPase)
579	72402	72402_115807389	28	chr10	+	T10F06E71304_chr10+115806940|115806976	1500019M22	Ptprr: protein tyrosine phosphatase, receptor type, R(Gmcp1, mPTP213, PTPBR7, PTP-SL, STEP-like PTPase)
579	72402	72402_115966335	3	chr10	+	chr10+115966146|115966161	AF041866	Ptprr: protein tyrosine phosphatase, receptor type, R(Gmcp1, mPTP213, PTPBR7, PTP-SL, STEP-like PTPase)
579	72402	72402_115966050	1	chr10	+	T10F06E98032	I0B20013N12T3	Ptprr: protein tyrosine phosphatase, receptor type, R(Gmcp1, mPTP213, PTPBR7, PTP-SL, STEP-like PTPase)
579	72402	72402_115966359	1	chr10	+	T10F06E98068	I0B20098F04T3	Ptprr: protein tyrosine phosphatase, receptor type, R(Gmcp1, mPTP213, PTPBR7, PTP-SL, STEP-like PTPase)
579	72402	72402_115966563	1	chr10	+	T10F06E980C2	PXB01176G12A	Ptprr: protein tyrosine phosphatase, receptor type, R(Gmcp1, mPTP213, PTPBR7, PTP-SL, STEP-like PTPase)
579	72402	72402_115985189	1	chr10	+	T10F06E9CAEC	PXB01144H14A	Ptprr: protein tyrosine phosphatase, receptor type, R(Gmcp1, mPTP213, PTPBR7, PTP-SL, STEP-like PTPase)
580	111994	111994_135021418	14	chr1	-	T01R080C43B4_chr1-135021464|135021492	F830008E24	Ptprv: protein tyrosine phosphatase, receptor type, V(Esp, mOST-PTP)
580	111994	111994_135021250	9	chr1	-	T01R080C4381	F6B30030K09T3	Ptprv: protein tyrosine phosphatase, receptor type, V(Esp, mOST-PTP)
580	111994	111994_135019967	5	chr1	-	T01R080C3E1D	F7B30118J18T3	Ptprv: protein tyrosine phosphatase, receptor type, V(Esp, mOST-PTP)
580	111994	111994_135001240	2	chr1	-	chr1-135001357|135001357	X82004	Ptprv: protein tyrosine phosphatase, receptor type, V(Esp, mOST-PTP)
580	111994	111994_135018423	2	chr1	-	chr1-135018582|135018582	AF300701	Ptprv: protein tyrosine phosphatase, receptor type, V(Esp, mOST-PTP)
580	111994	111994_135016321	1	chr1	-	chr1-135016377|135016377	U36488	Ptprv: protein tyrosine phosphatase, receptor type, V(Esp, mOST-PTP)
581	134256	134256_110386589	11	chr9	-	chr9-110387049|110387079	BC022721	Ptpn23: protein tyrosine phosphatase, non-receptor type 23(HD-PTP, PTP-D14, PTP-TD14)
581	134256	134256_110389794	1	chr9	-	chr9-110389944|110389944	BC059902	Ptpn23: protein tyrosine phosphatase, non-receptor type 23(HD-PTP, PTP-D14, PTP-TD14)
581	134256	134256_110390221	1	chr9	-	T09R06946BED	PXB01144H06A	Ptpn23: protein tyrosine phosphatase, non-receptor type 23(HD-PTP, PTP-D14, PTP-TD14)
581	134256	134256_110390602	1	chr9	-	T09R06946D9B	L9B30184C16T3	Ptpn23: protein tyrosine phosphatase, non-receptor type 23(HD-PTP, PTP-D14, PTP-TD14)
581	134256	134256_110391518	1	chr9	-	T09R069470EE	L9B30082M10T3	Ptpn23: protein tyrosine phosphatase, non-receptor type 23(HD-PTP, PTP-D14, PTP-TD14)
581	134256	134256_110391733	1	chr9	-	T09R069471D1	PXB01154I08A	Ptpn23: protein tyrosine phosphatase, non-receptor type 23(HD-PTP, PTP-D14, PTP-TD14)
582	125575	125575_11467666	1	chr7_random	-	9030616J04	9030616J04	Ptprh: protein tyrosine phosphatase, receptor type, H
583	112476	112476_107393803	2	chr10	-	T10R0666B3DB_chr10-107394011|107394011	A630028F16	Ptprq: protein tyrosine phosphatase, receptor type, Q
583	112476	112476_107594304	1	chr10	-	T10R0669C279	PLB00011E22A	Ptprq: protein tyrosine phosphatase, receptor type, Q
584	157886	157886_90474215	278	chr2	-	T02R05648896_chr2-90474626|90474648	D45212	Ptprj: protein tyrosine phosphatase, receptor type, J(BET, Byp, CD148, DEP-1, Ptpb2, PTPbeta2, Scc1, Scc-1)
584	157886	157886_90373026	9	chr2	-	T02R0562FC70_chr2-90373229|90373242	D83203	Ptprj: protein tyrosine phosphatase, receptor type, J(BET, Byp, CD148, DEP-1, Ptpb2, PTPbeta2, Scc1, Scc-1)
584	157886	157886_90340443	1	chr2	-	T02R05627C94_chr2-90340500|90340500	1700025P02	Ptprj: protein tyrosine phosphatase, receptor type, J(BET, Byp, CD148, DEP-1, Ptpb2, PTPbeta2, Scc1, Scc-1)
584	157886	157886_90346119	1	chr2	-	chr2-90346189|90346189	D49393	Ptprj: protein tyrosine phosphatase, receptor type, J(BET, Byp, CD148, DEP-1, Ptpb2, PTPbeta2, Scc1, Scc-1)
584	157886	157886_90352197	1	chr2	-	T02R0562AA79	G3B70008H21T3	Ptprj: protein tyrosine phosphatase, receptor type, J(BET, Byp, CD148, DEP-1, Ptpb2, PTPbeta2, Scc1, Scc-1)
584	157886	157886_90353501	1	chr2	-	T02R0562AFA9	L6B30060P11T3	Ptprj: protein tyrosine phosphatase, receptor type, J(BET, Byp, CD148, DEP-1, Ptpb2, PTPbeta2, Scc1, Scc-1)
584	157886	157886_90357140	1	chr2	-	T02R0562BE78	G3B70027M17T3	Ptprj: protein tyrosine phosphatase, receptor type, J(BET, Byp, CD148, DEP-1, Ptpb2, PTPbeta2, Scc1, Scc-1)
585	161109	161109_116091542	138	chr10	+	T10F06EB695C_chr10+116091235|116091237	M5C1042D13	Ptprb: protein tyrosine phosphatase, receptor type, B
585	161109	161109_116129574	3	chr10	+	T10F06EBFF15_chr10+116129544|116129544	BC047086	Ptprb: protein tyrosine phosphatase, receptor type, B
585	161109	161109_116140137	3	chr10	+	T10F06EC2817_chr10+116140053|116140053	X58289	Ptprb: protein tyrosine phosphatase, receptor type, B
585	161109	161109_116151200	3	chr10	+	T10F06EC5344_chr10+116151109|116151109	9230023K08	Ptprb: protein tyrosine phosphatase, receptor type, B
585	161109	161109_116157508	2	chr10	+	chr10+116157442|116157458	Z23056	Ptprb: protein tyrosine phosphatase, receptor type, B
585	161109	161109_116065806	1	chr10	+	T10F06EB05A2_chr10+116065698|116065698	3230402H02	Ptprb: protein tyrosine phosphatase, receptor type, B
586	72992	72992_137507413	124	chr6	+	T06F08323205_chr6+137507287|137507333	U37465	Ptpro: protein tyrosine phosphatase, receptor type, O(GLEPP1, PTP-BK, PTP-phi, PTPROt, PTP-U2)
586	72992	72992_137349283	107	chr6	+	T06F082FC6C8_T06F082FC709_chr6+137348806|137348899	B230324J24	Ptpro: protein tyrosine phosphatase, receptor type, O(GLEPP1, PTP-BK, PTP-phi, PTPROt, PTP-U2)
586	72992	72992_137497313	3	chr6	+	chr6+137497271|137497274	BC051976	Ptpro: protein tyrosine phosphatase, receptor type, O(GLEPP1, PTP-BK, PTP-phi, PTPROt, PTP-U2)
586	72992	72992_137496162	2	chr6	+	chr6+137496048|137496048	BC063258	Ptpro: protein tyrosine phosphatase, receptor type, O(GLEPP1, PTP-BK, PTP-phi, PTPROt, PTP-U2)
586	72992	72992_137549364	2	chr6	+	T06F0832D5CE_chr6+137549259|137549262	7420448K13	Ptpro: protein tyrosine phosphatase, receptor type, O(GLEPP1, PTP-BK, PTP-phi, PTPROt, PTP-U2)
587	83126	83126_103791182	49	chr3	+	T03F062FB9A5_chr3+103791010|103791014	C920001N10	Ptpn8: protein tyrosine phosphatase, non-receptor type 8(70zpep, Lyp, PEP)
587	83126	83126_103790557	1	chr3	+	T03F062FB797_chr3+103790487|103790487	C920004C21	Ptpn8: protein tyrosine phosphatase, non-receptor type 8(70zpep, Lyp, PEP)
588	83261	83261_34757903	141	chr1	+	T01F02125C2C_chr1+34757655|34757713	3110012D23	Ptpn18: protein tyrosine phosphatase, non-receptor type 18(FLP1, HSCF, PTP-HSCF, Ptpk1, PTP-K1)
588	83261	83261_34743501	40	chr1	+	T01F02122456_chr1+34743331|34743435	BC008512	Ptpn18: protein tyrosine phosphatase, non-receptor type 18(FLP1, HSCF, PTP-HSCF, Ptpk1, PTP-K1)
589	104577	104577_189591155	41	chr1	+	T01F0B4CECDA_chr1+189590759|189590805	A130033B03	Ptpn14: protein tyrosine phosphatase, non-receptor type 14(Pez, PTP36)
589	104577	104577_189652298	4	chr1	+	chr1+189652107|189652107	AF170905	Ptpn14: protein tyrosine phosphatase, non-receptor type 14(Pez, PTP36)
589	104577	104577_189652383	4	chr1	+	chr1+189652068|189652078	D31842	Ptpn14: protein tyrosine phosphatase, non-receptor type 14(Pez, PTP36)
589	104577	104577_189664013	3	chr1	+	T01F0B4E0A77	I7B30014M16T3	Ptpn14: protein tyrosine phosphatase, non-receptor type 14(Pez, PTP36)
589	104577	104577_189712140	2	chr1	+	T01F0B4EC1B3_chr1+189710771|189710771	D930033J18	Ptpn14: protein tyrosine phosphatase, non-receptor type 14(Pez, PTP36)
589	104577	104577_189625842	1	chr1	+	chr1+189625705|189625705	F830023G01	Ptpn14: protein tyrosine phosphatase, non-receptor type 14(Pez, PTP36)
589	104577	104577_189740954	1	chr1	+	T01F0B4F35F2	M2B30001J22T3	Ptpn14: protein tyrosine phosphatase, non-receptor type 14(Pez, PTP36)
590	78275	78275_93349532	21	chr12	-	T12R0590674B_chr12-93349707|93349707	5330414M15	Ptpn21: protein tyrosine phosphatase, non-receptor type 21(PTPD1, PTPRL10)
590	78275	78275_93298323	19	chr12	-	T12R058F9F99_chr12-93298569|93298595	D83072	Ptpn21: protein tyrosine phosphatase, non-receptor type 21(PTPD1, PTPRL10)
590	78275	78275_93348459	5	chr12	-	T12R05906424	PXB00326C13A	Ptpn21: protein tyrosine phosphatase, non-receptor type 21(PTPD1, PTPRL10)
590	78275	78275_93303119	2	chr12	-	chr12-93304380|93304381	BC055942	Ptpn21: protein tyrosine phosphatase, non-receptor type 21(PTPD1, PTPRL10)
590	78275	78275_93350095	2	chr12	-	chr12-93350400|93350400	BC014691	Ptpn21: protein tyrosine phosphatase, non-receptor type 21(PTPD1, PTPRL10)
590	78275	78275_93294802	1	chr12	-	T12R058F91A1	PXB01202L04A	Ptpn21: protein tyrosine phosphatase, non-receptor type 21(PTPD1, PTPRL10)
591	72287	72287_119602008	16	chr1	-	T01R0720FD25_chr1-119602452|119602453	B430311G24	Ptpn4: protein tyrosine phosphatase, non-receptor type 4(hPTP-MEG, protein tyrosine phosphatase, non-receptor type 4 (megakaryocyte), PTPMEG, TEP, TEP/mPTPMEG, testis-enriched phosphatase)
591	72287	72287_119567429	6	chr1	-	chr1-119567581|119567585	AF106702	Ptpn4: protein tyrosine phosphatase, non-receptor type 4(hPTP-MEG, protein tyrosine phosphatase, non-receptor type 4 (megakaryocyte), PTPMEG, TEP, TEP/mPTPMEG, testis-enriched phosphatase)
591	72287	72287_119452716	2	chr1	-	T01R071EB447_chr1-119452743|119452743	G830002L04	Ptpn4: protein tyrosine phosphatase, non-receptor type 4(hPTP-MEG, protein tyrosine phosphatase, non-receptor type 4 (megakaryocyte), PTPMEG, TEP, TEP/mPTPMEG, testis-enriched phosphatase)
591	72287	72287_119443861	1	chr1	-	chr1-119443974|119443974	X82226	Ptpn4: protein tyrosine phosphatase, non-receptor type 4(hPTP-MEG, protein tyrosine phosphatase, non-receptor type 4 (megakaryocyte), PTPMEG, TEP, TEP/mPTPMEG, testis-enriched phosphatase)
592	114311	114311_56569771	3	chr4	-	T04R035F3050_T09R035F3042_chr4-56569936|56569936	D830046E21	Ptpn3: protein tyrosine phosphatase, non-receptor type 3(PTPCL, PTPH1)
592	114311	114311_56569423	2	chr4	-	T04R035F2F06	L9B30076M10T3	Ptpn3: protein tyrosine phosphatase, non-receptor type 3(PTPCL, PTPH1)
592	114311	114311_56568380	1	chr4	-	T04R035F2AC4	PXB00729E14a	Ptpn3: protein tyrosine phosphatase, non-receptor type 3(PTPCL, PTPH1)
592	4664	4664_56473984	1	chr4	-	chr4-56473995|56473995	X82561	Ptpn3: protein tyrosine phosphatase, non-receptor type 3(PTPCL, PTPH1)
593	81151	81151_57199851	260	chr9	+	T09F0368CA43_T09F0368CA73_chr9+57199096|57199203	BC053017	Ptpn9: protein tyrosine phosphatase, non-receptor type 9(PTPMEG2)
593	81151	81151_57237411	7	chr9	+	T09F03695F43	G3B70023I18T3	Ptpn9: protein tyrosine phosphatase, non-receptor type 9(PTPMEG2)
594	111227	111227_167995674	806	chr2	+	T02F0A036878_chr2+167995445|167995570	F830105C12	Ptpn1: protein tyrosine phosphatase, non-receptor type 1(PTP1B, PTP-1B)
594	111227	111227_168030945	2	chr2	+	chr2+168030888|168030895	Z23057	Ptpn1: protein tyrosine phosphatase, non-receptor type 1(PTP1B, PTP-1B)
594	111227	111227_168028228	1	chr2	+	T02F0A03E823	F8B30041P03T3	Ptpn1: protein tyrosine phosphatase, non-receptor type 1(PTP1B, PTP-1B)
594	111227	111227_168034948	1	chr2	+	chr2+168034937|168034937	BC005729	Ptpn1: protein tyrosine phosphatase, non-receptor type 1(PTP1B, PTP-1B)
595	102517	102517_68250082	187	chr18	-	T18R04116A43_chr18-68250131|68250237	BC008269	Ptpn2: protein tyrosine phosphatase, non-receptor type 2(Ptpt, TC-PTP)
596	112066	112066_19434893	77	chr5	-	T05R01288E7C_chr5-19435123|19435155	F630002D17	Ptpn12: protein tyrosine phosphatase, non-receptor type 12(P19-PTP, PTPG1, PTP-P19, PTP-PEST)
596	112066	112066_19368251	1	chr5	-	T05R01278A39_chr5-19368505|19368505	2610201G08	Ptpn12: protein tyrosine phosphatase, non-receptor type 12(P19-PTP, PTPG1, PTP-P19, PTP-PEST)
597	73140	73140_75710667	600	chr1	-	T01R04834175_chr1-75710788|75710903	A730032E20	Ptprn: protein tyrosine phosphatase, receptor type, N(IA-2, IA-2, mIA-A)
597	73140	73140_75710611	21	chr1	-	T01R048340F6	K3B30031C04T3	Ptprn: protein tyrosine phosphatase, receptor type, N(IA-2, IA-2, mIA-A)
597	73140	73140_75697511	3	chr1	-	chr1-75697533|75697534	BC064020	Ptprn: protein tyrosine phosphatase, receptor type, N(IA-2, IA-2, mIA-A)
597	73140	73140_75707233	2	chr1	-	chr1-75707306|75707306	AF332084	Ptprn: protein tyrosine phosphatase, receptor type, N(IA-2, IA-2, mIA-A)
597	73140	73140_75695841	1	chr1	-	chr1-75695951|75695951	Z23060	Ptprn: protein tyrosine phosphatase, receptor type, N(IA-2, IA-2, mIA-A)
597	73140	73140_75696848	1	chr1	-	T01R04830B07	G6B30005N01T3	Ptprn: protein tyrosine phosphatase, receptor type, N(IA-2, IA-2, mIA-A)
597	73140	73140_75711097	1	chr1	-	T01R048342BD	K5B30034H18T3	Ptprn: protein tyrosine phosphatase, receptor type, N(IA-2, IA-2, mIA-A)
598	4691	4691_111469660	36	chr12	+	T12F06A4E390_chr12+111469406|111469422	D130007B22	Ptprn2: protein tyrosine phosphatase, receptor type, N polypeptide 2(IA-2 beta, IA-2beta, phogrin, PTP-NP, snoRNA MBII-51)
598	4691	4691_111746544	1	chr12	+	T12F06A91D78_chr12+111746424|111746424	4930425H11	Ptprn2: protein tyrosine phosphatase, receptor type, N polypeptide 2(IA-2 beta, IA-2beta, phogrin, PTP-NP, snoRNA MBII-51)
598	4691	4691_111846321	1	chr12	+	chr12+111846274|111846274	U82439	Ptprn2: protein tyrosine phosphatase, receptor type, N polypeptide 2(IA-2 beta, IA-2beta, phogrin, PTP-NP, snoRNA MBII-51)
599	78161	78161_29645935	5	chr14	+	chr14+29645853|29645856	D64141	Ptpn20: protein tyrosine phosphatase, non-receptor type 20(typ)
599	78161	78161_29631900	3	chr14	+	T14F01C4254D_chr14+29631818|29631821	4933431F18	Ptpn20: protein tyrosine phosphatase, non-receptor type 20(typ)
600	76904	76904_100786827	43	chr5	+	T05F0601E130_chr5+100786470|100786483_chr5+100786506|100786566	BC023913	Ptpn13: protein tyrosine phosphatase, non-receptor type 13(PTP-BL, Ptpri, RIP)
600	76904	76904_100953499	3	chr5	+	T05F06046CC5_chr5+100953314|100953314	Z23059	Ptpn13: protein tyrosine phosphatase, non-receptor type 13(PTP-BL, Ptpri, RIP)
600	76904	76904_100823634	2	chr5	+	chr5+100823514|100823514	Z32740	Ptpn13: protein tyrosine phosphatase, non-receptor type 13(PTP-BL, Ptpri, RIP)
600	76904	76904_100891858	2	chr5	+	T05F06037BE9_chr5+100891624|100891625	B830031E22	Ptpn13: protein tyrosine phosphatase, non-receptor type 13(PTP-BL, Ptpri, RIP)
600	76904	76904_100918366	2	chr5	+	chr5+100918265|100918265	L34581	Ptpn13: protein tyrosine phosphatase, non-receptor type 13(PTP-BL, Ptpri, RIP)
600	76904	76904_100912461	1	chr5	+	chr5+100911924|100911924	D28529	Ptpn13: protein tyrosine phosphatase, non-receptor type 13(PTP-BL, Ptpri, RIP)
600	76904	76904_100917300	1	chr5	+	T05F0603DF97	E8B60005P15T3	Ptpn13: protein tyrosine phosphatase, non-receptor type 13(PTP-BL, Ptpri, RIP)
600	76904	76904_100926486	1	chr5	+	T05F060403C2_chr5+100926402|100926402	4832432D15	Ptpn13: protein tyrosine phosphatase, non-receptor type 13(PTP-BL, Ptpri, RIP)
600	76904	76904_100950337	1	chr5	+	T05F06046110_chr5+100950288|100950288	D230049P22	Ptpn13: protein tyrosine phosphatase, non-receptor type 13(PTP-BL, Ptpri, RIP)
602	227088	227088_118687638	207	chr5	-	T05R0713084D_chr5-118687764|118687833	L08663	Ptpn11: protein tyrosine phosphatase, non-receptor type 11(PTP1D, PTP2C, SAP-2, SH2 domain-containing protein tyrosine phosphatase-2, Shp2, SHP-2, SH-PTP2, SH-PTP3, Syp)
602	227088	227088_118648800	2	chr5	-	T05R07126FF4_chr5-118648826|118648826	S59187	Ptpn11: protein tyrosine phosphatase, non-receptor type 11(PTP1D, PTP2C, SAP-2, SH2 domain-containing protein tyrosine phosphatase-2, Shp2, SHP-2, SH-PTP2, SH-PTP3, Syp)
602	227088	227088_118633742	1	chr5	-	T05R0712356B	G3B70028E12T3	Ptpn11: protein tyrosine phosphatase, non-receptor type 11(PTP1D, PTP2C, SAP-2, SH2 domain-containing protein tyrosine phosphatase-2, Shp2, SHP-2, SH-PTP2, SH-PTP3, Syp)
602	227088	227088_118645428	1	chr5	-	T05R07126308	G4B30009N20T3	Ptpn11: protein tyrosine phosphatase, non-receptor type 11(PTP1D, PTP2C, SAP-2, SH2 domain-containing protein tyrosine phosphatase-2, Shp2, SHP-2, SH-PTP2, SH-PTP3, Syp)
602	227088	227088_118660931	1	chr5	-	T05R07129FC9_chr5-118661065|118661065	C130042M14	Ptpn11: protein tyrosine phosphatase, non-receptor type 11(PTP1D, PTP2C, SAP-2, SH2 domain-containing protein tyrosine phosphatase-2, Shp2, SHP-2, SH-PTP2, SH-PTP3, Syp)
603	160762	160762_125350228	299	chr6	-	T06R0778B1F8_chr6-125350309|125350436	E430026B18	Hcph: hemopoietic cell phosphatase(hcp, me, motheaten, Ptp1C, PTPN6, SHP-1)
603	160762	160762_125355932	6	chr6	-	T06R0778C7E1_T06R0778C7FC_chr6-125356009|125356040	4732477I12	Hcph: hemopoietic cell phosphatase(hcp, me, motheaten, Ptp1C, PTPN6, SHP-1)
603	160762	160762_125344681	3	chr6	-	T06R07789BDD_chr6-125344742|125344753	S63803	Hcph: hemopoietic cell phosphatase(hcp, me, motheaten, Ptp1C, PTPN6, SHP-1)
603	160762	160762_125344597	2	chr6	-	T06R07789BBE_chr6-125344692|125344692	S63763	Hcph: hemopoietic cell phosphatase(hcp, me, motheaten, Ptp1C, PTPN6, SHP-1)
603	160762	160762_125350020	1	chr6	-	chr6-125350053|125350053	S63764	Hcph: hemopoietic cell phosphatase(hcp, me, motheaten, Ptp1C, PTPN6, SHP-1)
603	160762	160762_125350416	1	chr6	-	T06R0778B25F	A1B30001M06Tr	Hcph: hemopoietic cell phosphatase(hcp, me, motheaten, Ptp1C, PTPN6, SHP-1)
604	176817	176817_101655735	60	chr11	-	T11R060F2548_chr11-101655879|101655922	BC016269	Dusp3: dual specificity phosphatase 3 (vaccinia virus phosphatase VH1-related)(T-DSP11, VHR)
604	176817	176817_101657990	5	chr11	-	T11R060F2E0D	K6B30090G01T3	Dusp3: dual specificity phosphatase 3 (vaccinia virus phosphatase VH1-related)(T-DSP11, VHR)
604	176817	176817_101654567	2	chr11	-	T11R060F2062_chr11-101654626|101654626	9630035G15	Dusp3: dual specificity phosphatase 3 (vaccinia virus phosphatase VH1-related)(T-DSP11, VHR)
605	110714	110714_30026971	86	chr8	+	T08F01CA2BD1_chr8+30026667|30026751	2310043K02	2310043K02Rik: hypothetical dual specificity phosphatase member
605	110714	110714_30029176	3	chr8	+	chr8+30028726|30028726	BC018204	2310043K02Rik: hypothetical dual specificity phosphatase member
606	176663	176663_83669935	174	chr11	-	T11R04FCB3EE_chr11-83669983|83670022	B930090L23	Dusp14: dual specificity phosphatase 14(D11Ertd395e, Mkp6, MKP-L)
606	176663	176663_83668650	59	chr11	-	T11R04FCAF02_chr11-83668736|83668750	2310042C07	Dusp14: dual specificity phosphatase 14(D11Ertd395e, Mkp6, MKP-L)
606	176663	176663_83670146	37	chr11	-	T11R04FCB4DB_chr11-83670216|83670242	BC052836	Dusp14: dual specificity phosphatase 14(D11Ertd395e, Mkp6, MKP-L)
606	176663	176663_83670359	4	chr11	-	T11R04FCB5AF	I0B20033F23T3	Dusp14: dual specificity phosphatase 14(D11Ertd395e, Mkp6, MKP-L)
608	15762	15762_3790305	59	chr11	+	T11F0039D4F9_T11F0039D517_chr11+3790023|3790099	4930527G07	Dusp18: dual specificity phosphatase 18(DUSP20, LMWDSP20)
609	40658	40658_4057485	161	chr19	-	T19R003DEA20_chr19-4057545|4057665	A230081G01	Ssh3: slingshot homolog 3 (Drosophila)(SSH-3)
609	40658	40658_4054080	1	chr19	-	T19R003DDC6B	G8B30018G01T3	Ssh3: slingshot homolog 3 (Drosophila)(SSH-3)
610	176624	176624_92840882	67	chr1	+	T01F0588A21C_chr1+92840426|92840526	2510004P21	0710001B24Rik: hypothetical dual specificity phosphatase member
610	176624	176624_92840883	67	chr1	+	T01F0588A21C_chr1+92840426|92840526	0710001B24	0710001B24Rik: hypothetical dual specificity phosphatase member
611	139598	139598_52886736	2	chr19	+	T19F0326FB4A	PLB00221F08A	Dusp5: Dual specificity protein phosphatase 5(hVH3)
612	84380	84380_127085660	202	chr2	+	T02F07932A7E_chr2+127085181|127085204	5830428A14	Dusp2: dual specificity phosphatase 2(PAC1)
613	176911	176911_33767602	172	chr8	+	T08F02033D6C_chr8+33766723|33766801	G730027H02	Dusp4: dual specificity phosphatase 4(hVH2)
614	112063	112063_25095322	1262	chr17	-	T17R017EEE9D	I530012L20	Dusp1: dual specificity phosphatase 1(3CH134, erp, mkp-1, MKP1, hVH1, CL100, Ptpn16)
615	98686	98686_183669583	172	chr1	+	T01F0AF292E2_chr1+183669443|183669515	C820009H10	Dusp10: dual specificity phosphatase 10(MKP5, MKP-5)
615	98686	98686_183704613	2	chr1	+	T01F0AF31B19_chr1+183704345|183704348	2700073D06	Dusp10: dual specificity phosphatase 10(MKP5, MKP-5)
616	83546	83546_129799471	38	chr7	-	T07R07BC95A2_T07R07BC95BE_chr7-129799590|129799603	BC052705	Dusp8: dual specificity phosphatase 8(hVH5, Nttp1)
616	83546	83546_129794492	3	chr7	-	chr7-129794818|129794818	X95518	Dusp8: dual specificity phosphatase 8(hVH5, Nttp1)
617	71703	71703_134841494	31	chr6	-	T06R080984F6_chr6-134841589|134841590	9530081F05	Dusp16: dual specificity phosphatase 16(D6Ertd213e, MKP7, MKP-7)
617	71703	71703_134812332	18	chr6	-	chr6-134812899|134812920	G730036B21	Dusp16: dual specificity phosphatase 16(D6Ertd213e, MKP7, MKP-7)
618	177352	177352_65198025	117	chrX	+	T0XF03E2D6F5_chrX+65197773|65197860	BC004738	Dusp9: dual specificity phosphatase 9(MKP4, Pyst3)
618	177352	177352_65199188	6	chrX	+	T0XF03E2DAA6	K2B30044O06T3	Dusp9: dual specificity phosphatase 9(MKP4, Pyst3)
619	102753	102753_99045225	2579	chr10	+	T10F05E74C0D_chr10+99044363|99044472	E430023B14	Dusp6: dual specificity phosphatase 6(MKP3, MKP3, MKP-3, PYST1)
620	40159	40159_106316716	268	chr9	+	T09F06564242_chr9+106316327|106316356	B530003K07	Dusp7: dual specificity phosphatase 7(MKPX, MKP-X, PYST2)
620	40159	40159_106316909	16	chr9	+	T09F06564411_chr9+106316817|106316817	BC010207	Dusp7: dual specificity phosphatase 7(MKPX, MKP-X, PYST2)
620	40159	40159_106318723	9	chr9	+	chr9+106318606|106318613	BC025048	Dusp7: dual specificity phosphatase 7(MKPX, MKP-X, PYST2)
620	40159	40159_106317292	1	chr9	+	T09F0656458E	F9B30004O12T3	Dusp7: dual specificity phosphatase 7(MKPX, MKP-X, PYST2)
621	74953	74953_133223282	10	chr5	-	T05R07F0D3F2_chr5-133223399|133223409	1700001J05	Mk-styx: map kinase phosphatase-like protein MK-STYX
621	74953	74953_133223359	7	chr5	-	T05R07F0D436_chr5-133223493|133223493	4922505N17	Mk-styx: map kinase phosphatase-like protein MK-STYX
622	177478	177478_111386153	331	chr5	-	T05R06A39EA7_chr5-111386235|111386330	AB099287	Ssh1: slingshot 1
622	177478	177478_111382135	8	chr5	-	T05R06A38ED8_chr5-111382232|111382232	F430208A07	Ssh1: slingshot 1
622	177478	177478_111338021	4	chr5	-	T05R06A2E2F5_T05R06A2E312_chr5-111338244|111338254	F630030O05	Ssh1: slingshot 1
622	177478	177478_111352843	2	chr5	-	chr5-111352883|111352885	BC046529	Ssh1: slingshot 1
623	133395	133395_76961109	113	chr11	+	T11F04965444_chr11+76960836|76960848	F630021O10	Ssh2: slingshot homolog 2 (Drosophila)(SSH-2)
623	133395	133395_76829071	2	chr11	+	chr11+76828981|76828981	AB099288	Ssh2: slingshot homolog 2 (Drosophila)(SSH-2)
624	72909	72909_170961157	143	chr1	-	T01R0A30AE6E_chr1-170962502|170962596	F630116M15	Dusp12: dual specificity phosphatase 12(ESTM36, LMW-DSP4, mVH1, T-DSP4, VH1)
624	72909	72909_170962201	143	chr1	-	T01R0A30AE6E_chr1-170962502|170962596	AF280811	Dusp12: dual specificity phosphatase 12(ESTM36, LMW-DSP4, mVH1, T-DSP4, VH1)
625	74400	74400_30039828	121	chr13	+	T13F01CA5ED6_chr13+30039754|30039799	BC057944	Dusp22: dual specificity phosphatase 22(JKAP, JSP1, LMW-TSP2, MKPX)
625	74400	74400_30085382	1	chr13	+	T13F01CB10BC	L3B30031N11T3	Dusp22: dual specificity phosphatase 22(JKAP, JSP1, LMW-TSP2, MKPX)
626	21184	21184_153014684	3	chr2	-	chr2-153014754|153014754	AF357887	Dusp15: dual specificity phosphatase-like 15(LMW-DSP10, T-DSP10, VHY)
627	105404	105404_38003508	75	chr14	+	T14F0243E2B7_chr14+38003378|38003465	U34973	Styx: phosphoserine/threonine/tyrosine interaction protein(STNS (alternatively spliced intron of Styx))
627	105404	105404_38003730	1	chr14	+	T14F0243E25E_chr14+38003294|38003294	F630003O21	Styx: phosphoserine/threonine/tyrosine interaction protein(STNS (alternatively spliced intron of Styx))
628	106781	106781_80511343	110	chr2	+	T02F04CC812D_chr2+80511242|80511343	8430401G05	Dusp19: dual specificity phosphatase 19(C79103, SKRP1, TS-DSP1)
628	106781	106781_80511665	1	chr2	+	chr2+80511104|80511104	AF237618	Dusp19: dual specificity phosphatase 19(C79103, SKRP1, TS-DSP1)
629	77158	77158_62781302	60	chrX	+	T0XF03BDF743_chrX+62781226|62781226	6720465A03	Mtm1: X-linked myotubular myopathy gene 1
629	77158	77158_62781367	5	chrX	+	T0XF03BDF779_chrX+62781302|62781305	I1C0009E09	Mtm1: X-linked myotubular myopathy gene 1
629	77158	77158_62777172	2	chrX	+	T0XF03BDE69B_chrX+62776987|62776987	4931408F02	Mtm1: X-linked myotubular myopathy gene 1
629	77158	77158_62868834	2	chrX	+	T0XF03BF4885_chrX+62867589|62867589	C230009O04	Mtm1: X-linked myotubular myopathy gene 1
630	82215	82215_4489391	578	chr11	-	T11R0044816C_chr11-4489514|4489603	C230067P07	Mtmr3: myotubularin related protein 3(FYVE-DSP1, mKIAA0371, ZFYVE10)
630	82215	82215_4382022	6	chr11	-	T11R0042DE5B_chr11-4382276|4382299	1700092A20	Mtmr3: myotubularin related protein 3(FYVE-DSP1, mKIAA0371, ZFYVE10)
630	82215	82215_4385766	1	chr11	-	T11R0042EC80	F7B30011J11T3	Mtmr3: myotubularin related protein 3(FYVE-DSP1, mKIAA0371, ZFYVE10)
630	82215	82215_4392126	1	chr11	-	T11R0043050F	FLB00070I01A	Mtmr3: myotubularin related protein 3(FYVE-DSP1, mKIAA0371, ZFYVE10)
630	82215	82215_4393676	1	chr11	-	T11R00430B23	PXB01143J15A	Mtmr3: myotubularin related protein 3(FYVE-DSP1, mKIAA0371, ZFYVE10)
630	82215	82215_4380667	1	chr11	-	chr11-4383154|4383154	AK122261	Mtmr3: myotubularin related protein 3(FYVE-DSP1, mKIAA0371, ZFYVE10)
631	72896	72896_87193915	257	chr11	+	T11F05327905_chr11+87193798|87193901	BC058091	Mtmr4: myotubularin related protein 4(ESTM44, FYVE zinc finger phosphatase, FYVE-DSP2, mKIAA0647, ZFYVE11)
631	72896	72896_87194691	4	chr11	+	T11F05327C06_chr11+87194643|87194643	I920037F18	Mtmr4: myotubularin related protein 4(ESTM44, FYVE zinc finger phosphatase, FYVE-DSP2, mKIAA0647, ZFYVE11)
631	72896	72896_87206517	1	chr11	+	T11F0532A9E5	I7B30037E05T3	Mtmr4: myotubularin related protein 4(ESTM44, FYVE zinc finger phosphatase, FYVE-DSP2, mKIAA0647, ZFYVE11)
632	176858	176858_39749260	111	chr8	-	T08R025E86B2_chr8-39749292|39749365	7120443N08	Mtmr7: myotubularin related protein 7
632	176858	176858_39677753	4	chr8	-	chr8-39677857|39677860	AF073882	Mtmr7: myotubularin related protein 7
632	176858	176858_39672102	2	chr8	-	chr8-39672180|39672180	BC038468	Mtmr7: myotubularin related protein 7
633	109902	109902_52260805	1230	chr14	+	T14F031D6F7A_chr14+52260623|52260773	BC020019	Mtmr6: myotubularin related protein 6
633	109902	109902_52291946	2	chr14	+	chr14+52291427|52291427	BC022979	Mtmr6: myotubularin related protein 6
634	79903	79903_62931292	84	chrX	+	T0XF03C0401C_chrX+62930972|62931010	AF073997	Mtmr1: myotubularin related protein 1
634	79903	79903_62936124	6	chrX	+	chrX+62936032|62936035	AY099896	Mtmr1: myotubularin related protein 1
634	79903	79903_62977066	4	chrX	+	T0XF03C0F40C_chrX+62977043|62977047	C330004J02	Mtmr1: myotubularin related protein 1
634	79903	79903_62960685	3	chrX	+	T0XF03C0B253_chrX+62960211|62960211	C230015P16	Mtmr1: myotubularin related protein 1
634	79903	79903_62959665	2	chrX	+	T0XF03C0B012_chrX+62959634|62959634	D130045I15	Mtmr1: myotubularin related protein 1
634	79903	79903_62949495	1	chrX	+	T0XF03C0885D	PXB01198P05A	Mtmr1: myotubularin related protein 1
634	79903	79903_62954980	1	chrX	+	T0XF03C09D8C	B2B30103C06Tr	Mtmr1: myotubularin related protein 1
634	79903	79903_62978601	1	chrX	+	T0XF03C0F9EB	PXB01158D20A	Mtmr1: myotubularin related protein 1
635	17310	17310_13582232	549	chr9	+	T09F00CF3EBB_chr9+13581992|13582044	AF073880	Mtmr2: myotubularin related protein 2
635	17310	17310_13616604	2	chr9	+	T09F00CFC582_chr9+13616513|13616514	5730491D04	Mtmr2: myotubularin related protein 2
635	17310	17310_13629044	2	chr9	+	chr9+13628875|13628876	BC027013	Mtmr2: myotubularin related protein 2
636	106034	106034_55532466	870	chr14	-	T14R034F5CA0_chr14-55532661|55532750	I830061M19	Mtmr9: myotubularin related protein 9(LIP-STYX, mMTMH3, MTMR8)
636	106034	106034_55511748	2	chr14	-	T14R034F0F48	C230029H03	Mtmr9: myotubularin related protein 9(LIP-STYX, mMTMH3, MTMR8)
636	106034	106034_55511854	2	chr14	-	T14R034F1185	B930082A13	Mtmr9: myotubularin related protein 9(LIP-STYX, mMTMH3, MTMR8)
636	106034	106034_55516957	1	chr14	-	chr14-55517117|55517117	AF073881	Mtmr9: myotubularin related protein 9(LIP-STYX, mMTMH3, MTMR8)
638	9601	9601_39186158	223	chr2	-	T02R0255EF82_chr2-39186211|39186330	BC002223	Ppp6c: protein phosphatase 6, catalytic subunit
638	9601	9601_39159654	1	chr2	-	T02R02558833	K4B30333A05T3	Ppp6c: protein phosphatase 6, catalytic subunit
639	77998	77998_3980741	2795	chr19	+	T19F003CBD53_T19F003CBDB3_chr19+3980558|3980728	BC014828	Ppp1ca: protein phosphatase 1, catalytic subunit, alpha isoform(dism2, Ppp1c)
639	77998	77998_3980955	3	chr19	+	T19F003CBE6E_chr19+3980903|3980903	K230052J23	Ppp1ca: protein phosphatase 1, catalytic subunit, alpha isoform(dism2, Ppp1c)
639	77998	77998_3981722	1	chr19	+	T19F003CC0B3	I4B20018H23T3	Ppp1ca: protein phosphatase 1, catalytic subunit, alpha isoform(dism2, Ppp1c)
641	104885	104885_30867559	2079	chr5	+	T05F01D6FF6D_chr5+30867127|30867128	E430038F13	Ppp1cb: protein phosphatase 1, catalytic subunit, beta isoform
641	104885	104885_30869638	2079	chr5	+	T05F01D6FF6D_chr5+30867127|30867128	F930007I22	Ppp1cb: protein phosphatase 1, catalytic subunit, beta isoform
641	104885	104885_30894189	2	chr5	+	T05F01D7682F	G4B30017J02T3	Ppp1cb: protein phosphatase 1, catalytic subunit, beta isoform
641	104885	104885_30895862	2	chr5	+	T05F01D76E7D	K6B30092A06T3	Ppp1cb: protein phosphatase 1, catalytic subunit, beta isoform
643	80384	80384_119672689	1776	chr5	+	T05F07220E5C_chr5+119672352|119672561	I830071E10	Ppp1cc: protein phosphatase 1, catalytic subunit, gamma isoform(dis2m1, PP1, PP1C gamma, PP1C gamma 1, PP1C gamma 2)
643	80384	80384_119682380	3	chr5	+	T05F072234CB	PXB01171B18A	Ppp1cc: protein phosphatase 1, catalytic subunit, gamma isoform(dis2m1, PP1, PP1C gamma, PP1C gamma 1, PP1C gamma 2)
643	80384	80384_119683223	3	chr5	+	T05F0722380F	PXB01184L20A	Ppp1cc: protein phosphatase 1, catalytic subunit, gamma isoform(dis2m1, PP1, PP1C gamma, PP1C gamma 1, PP1C gamma 2)
643	80384	80384_119686059	2	chr5	+	T05F07224398	PXB01172P04A	Ppp1cc: protein phosphatase 1, catalytic subunit, gamma isoform(dis2m1, PP1, PP1C gamma, PP1C gamma 1, PP1C gamma 2)
643	80384	80384_119687088	1	chr5	+	T05F0722473C	PXB01136H13A	Ppp1cc: protein phosphatase 1, catalytic subunit, gamma isoform(dis2m1, PP1, PP1C gamma, PP1C gamma 1, PP1C gamma 2)
644	109157	109157_51738889	4959	chr11	+	T11F031577C6_chr11+51738527|51738633	2810407I23	Ppp2cb: protein phosphatase 2a, catalytic subunit, beta isoform(D8Ertd766e, PP2Ac)
645	4480	4480_8713245	1152	chr7	-	T07R0084F49F_chr7-8713329|8713482	U12204	Ppp5c: protein phosphatase 5, catalytic subunit(ANP receptor, PP5)
645	4480	4480_8692182	1	chr7	-	T07R0084A200	PXB01171F02A	Ppp5c: protein phosphatase 5, catalytic subunit(ANP receptor, PP5)
645	4480	4480_8712980	1	chr7	-	T07R0084F3CF	K3B30014N15T3	Ppp5c: protein phosphatase 5, catalytic subunit(ANP receptor, PP5)
646	77923	77923_114263349	474	chr7	-	T07R06CF8596_chr7-114263345|114263456	5730407D24	Ppp4c: protein phosphatase 4, catalytic subunit(PPX)
646	77923	77923_114262987	56	chr7	-	T07R06CF8427	G430149B14	Ppp4c: protein phosphatase 4, catalytic subunit(PPX)
646	77923	77923_114259042	12	chr7	-	T07R06CF74A9_chr7-114259079|114259137	U79747	Ppp4c: protein phosphatase 4, catalytic subunit(PPX)
646	77923	77923_114259949	2	chr7	-	T07R06CF7817	1110002D08	Ppp4c: protein phosphatase 4, catalytic subunit(PPX)
647	168958	168958_10802187	7	chr7	-	T07R00A4D7C8_chr7-10803117|10803144	A930002H20	C79127: hypothetical PP2c member
648	107483	107483_16673195	156	chr16	+	T16F00FE6987_chr16+16673117|16673194	F630008C04	Ppm1f: protein phosphatase 1F (PP2C domain containing)(hFEM-2, mKIAA0015)
648	107483	107483_16680249	7	chr16	+	chr16+16679979|16679995	BC042570	Ppm1f: protein phosphatase 1F (PP2C domain containing)(hFEM-2, mKIAA0015)
649	176947	176947_69658203	156	chr3	+	T03F0426E21A_chr3+69657079|69657178	9630017L10	Ppm1l: protein phosphatase 1 (formerly 2C)-like(Pp2ce, PP2C-epsilon)
649	176947	176947_69683118	3	chr3	+	T03F04274756_chr3+69683030|69683048	3222401G13	Ppm1l: protein phosphatase 1 (formerly 2C)-like(Pp2ce, PP2C-epsilon)
649	176947	176947_69882814	3	chr3	+	T03F042A532E	I0B20088C23T3	Ppm1l: protein phosphatase 1 (formerly 2C)-like(Pp2ce, PP2C-epsilon)
649	176947	176947_69838183	1	chr3	+	chr3+69838007|69838007	AF117832	Ppm1l: protein phosphatase 1 (formerly 2C)-like(Pp2ce, PP2C-epsilon)
650	74062	74062_91313583	223	chr1	-	T01R0571562B_chr1-91313625|91313747	1600009O09	Ilkap: integrin-linked kinase-associated serine/threonine phosphatase 2C(PP2C-DELTA)
650	74062	74062_91313677	223	chr1	-	T01R0571562B_chr1-91313625|91313747	BC011427	Ilkap: integrin-linked kinase-associated serine/threonine phosphatase 2C(PP2C-DELTA)
650	74062	74062_91299495	5	chr1	-	T01R05711EEC_chr1-91299582|91299591	2610028D13	Ilkap: integrin-linked kinase-associated serine/threonine phosphatase 2C(PP2C-DELTA)
650	74062	74062_91300170	3	chr1	-	chr1-91300220|91300237	AF117831	Ilkap: integrin-linked kinase-associated serine/threonine phosphatase 2C(PP2C-DELTA)
650	74062	74062_91302145	3	chr1	-	T01R0571295F_chr1-91302235|91302235	1110029E24	Ilkap: integrin-linked kinase-associated serine/threonine phosphatase 2C(PP2C-DELTA)
651	81694	81694_29628517	1193	chr5	-	T05R01C418E2_T05R01C4190F_T05R01C4198A_chr5-29628634|29628681_chr5-29628704|29628859	U42383	Ppm1g: protein phosphatase 1G (formerly 2C), magnesium-dependent, gamma isoform(Fin13)
651	81694	81694_29616601	4	chr5	-	T05R01C3EA20	I0B30101K02T3	Ppm1g: protein phosphatase 1G (formerly 2C), magnesium-dependent, gamma isoform(Fin13)
652	226922	226922_83529867	421	chr17	+	T17F04FA8F04_T17F04FA8F3F_chr17+83529463|83529537	7420453H05	Ppm1b: protein phosphatase 1B, magnesium dependent, beta isoform(PP2CB)
652	226922	226922_83566012	4	chr17	+	T17F04FB1D1F_chr17+83565841|83565855	2310079J01	Ppm1b: protein phosphatase 1B, magnesium dependent, beta isoform(PP2CB)
652	226922	226922_83528360	2	chr17	+	T17F04FA8A16_chr17+83528214|83528214	4930557G01	Ppm1b: protein phosphatase 1B, magnesium dependent, beta isoform(PP2CB)
[truncated: 419 more rows]
