# Supplementary material for: Genome-wide review of transcriptional complexity in mouse protein kinases and phosphatases
Source: Genome Biol. 2006 Jan 26;7(1):R5. doi: 10.1186/gb-2006-7-1-r5 (PMC1431701; doi:10.1186/gb-2006-7-1-r5)
Supplement: Additional data file 4 — A zip file containing four Excel files (5' exon, 3' exon, TSS and TTS clusters). [file gb-2006-7-1-r5-S4.zip › END_SUPPORT/Description of files.txt]

Supporting evidence for alternate 5' and 3' ends of variant mouse protein kinases and phosphatases.

TSS - transcription start sites
TTS - transcription termination sites
5'EC - 5' Exon cluster
3'EC - 3' Exon cluster

Conceptually two levels of end clustering are carried out.
The first clusters sequences that start or end in the same region of the genome within a  window of 20 bases, 
these are the TSS and TTS. The second level of clustering is used for spliced messages and groups tag clusters 
together if they start or end in the same exon (ie. they share the same first donor site for a 5' end, or the 
same last acceptor for a 3' end).


The tag clustering is is the same strategy described by Shintaro Katayama for producing TC - tag clusters.

TSS in this document are composed of Katayama-san's TC tag clusters with the addition of public sequences 
clustered by Mark Crowe.

TTS are produced by Mark Crowe and use all available 3' end sequence data including full length sequences, 3' ESTs 
and ditags.


TSS300605.xls
-------------
PREGID                   Internal phosphoregID	
frameworkID	         FANTOM3 Transcriptional FrameworkID
TSSClusterID	         Transcription Start Site ID
total_count	         Total count of supporting tags for this site
chr	                 Chromosome
strand	                 Strand
start	                 Start position (end for - strand)
end	                 End position (start for - strand)
CAGE	                 CAGE tag count
GIS	                 GIS ditag count
GSC			 GSC ditag count
R5'	                 Riken 5' EST count
F3			 FANTOM3 full length count
pubEST_count	         Public EST count
RS_count	         RefSeq count
GB_count	         Genbank full length count
representative_nuc_acc	 Representative nucleotide accession number
5'EC	                 5' Exon cluster assignment (for spliced transcripts)
gene description         MGI description of the locus

TTS300605.xls
-------------
(as above except)
no CAGE tag counts or riken 5'
Rik3EST			 Riken 3' EST count
3'EC                     3' Exon cluster assignment

5'EC300605.xls
--------------
PREGID
frameworkID
5'EC                     frameworkID_genomic_position of first donor
5'EC_count               Combined count for TSSclusters above that use the same first exon
chromosome	
strand	
representative TSSID	 
representative_nuc_acc	
Gene description

3'EC300605.xls
--------------
PREGID
frameworkID
3'EC                     frameworkID_genomic_position of last acceptor
3'EC_count               Combined count for TTSclusters sharing the same last exon
chromosome	
strand	
representative TTSID	
representative_nuc_acc	
Gene description

Last updated 30/06/05

a.forrest@imb.uq.edu.au
