# Supplementary material for: Genome-wide review of transcriptional complexity in mouse protein kinases and phosphatases
Source: Genome Biol. 2006 Jan 26;7(1):R5. doi: 10.1186/gb-2006-7-1-r5 (PMC1431701; doi:10.1186/gb-2006-7-1-r5)
Supplement: Additional data file 4 — A zip file containing four Excel files (5' exon, 3' exon, TSS and TTS clusters). [file gb-2006-7-1-r5-S4.zip › END_SUPPORT/TSS311005.xls]

## Sheet: ALLTCcounts280605
PREGID	frameworkID	TSSClusterID	total_count	chr	strand	start	end	CAGE	GIS	GSC	R5'	F3	pubEST_count	RS_count	GB_count	representative_nuc_acc	5'EC	gene description
1	170746	T01F00969047_T01F0096907A_chr1+9867342|9867441	155	chr1	+	9867335	9867472	78	0	9	48	14	3	2	1	A330005P07	170746_9867478	Sgk3: serum/glucocorticoid regulated kinase 3(Cisk, cytokine-independent survival kinase)
1	170746	T01F009756E9_chr1+9918172|9918240	28	chr1	+	9918172	9918259	0	1	6	16	4	1	0	0	5031426D23	170746_9918285	Sgk3: serum/glucocorticoid regulated kinase 3(Cisk, cytokine-independent survival kinase)
1	170746	T01F0097570A	23	chr1	+	9918204	9918259	2	1	3	14	3	0	0	0	I0C0002C09	170746_9918285	Sgk3: serum/glucocorticoid regulated kinase 3(Cisk, cytokine-independent survival kinase)
1	170746	T01F0097574A_chr1+9918297|9918298	5	chr1	+	9918282	9918317	3	0	0	1	1	0	0	0	F830021P16	170746_9918448	Sgk3: serum/glucocorticoid regulated kinase 3(Cisk, cytokine-independent survival kinase)
1	170746	chr1+9937520|9937559	3	chr1	+	9937520	9937559	0	0	0	0	0	2	0	1	BC018363	170746_9937576	Sgk3: serum/glucocorticoid regulated kinase 3(Cisk, cytokine-independent survival kinase)
1	170746	T01F0097DD41_chr1+9952577|9952577	2	chr1	+	9952577	9952596	0	0	0	1	1	0	0	0	C920004G11	170746_9952610	Sgk3: serum/glucocorticoid regulated kinase 3(Cisk, cytokine-independent survival kinase)
1	170746	T01F0097F3D3_chr1+9958355|9958355	2	chr1	+	9958355	9958374	0	0	0	1	1	0	0	0	5832447I09	170746_9959706	Sgk3: serum/glucocorticoid regulated kinase 3(Cisk, cytokine-independent survival kinase)
1	170746	T01F00980BFB_chr1+9964537|9964539	2	chr1	+	9964537	9964558	0	0	0	1	1	0	0	0	A730028J04	unspliced	Sgk3: serum/glucocorticoid regulated kinase 3(Cisk, cytokine-independent survival kinase)
1	170746	T01F00981E53_chr1+9969235|9969235	2	chr1	+	9969235	9969254	0	0	0	1	1	0	0	0	2510015P22	unspliced	Sgk3: serum/glucocorticoid regulated kinase 3(Cisk, cytokine-independent survival kinase)
1	170746	T01F0097F2B7	1	chr1	+	9958071	9958090	0	0	0	1	0	0	0	0	K6B30063M15T3	170746_9958135	Sgk3: serum/glucocorticoid regulated kinase 3(Cisk, cytokine-independent survival kinase)
1	170746	T01F00981C0A	1	chr1	+	9968650	9968669	0	0	0	1	0	0	0	0	I8B30097M15T3	unspliced	Sgk3: serum/glucocorticoid regulated kinase 3(Cisk, cytokine-independent survival kinase)
2	72558	T02F09B7F57F_chr2+163050830|163050851	51	chr2	+	163050780	163050898	44	0	0	4	2	1	0	0	9130219F08	72558_163050944	Sgk2: serum/glucocorticoid regulated kinase 2
2	72558	chr2+163056299|163056299	2	chr2	+	163056299	163056299	0	0	0	0	0	1	0	1	BC026549	72558_163056349	Sgk2: serum/glucocorticoid regulated kinase 2
3	109340	T10F014B65EE_T10F014B6612_chr10+21718529|21718592	2875	chr10	+	21718497	21718686	2644	2	6	123	5	91	1	3	E030009M09	109340_21718688	Sgk: serum/glucocorticoid regulated kinase(Sgk1)
3	109340	T10F014B6373_chr10+21717814|21717814	623	chr10	+	21717726	21717974	609	0	2	10	1	1	0	0	3632410E02	109340_21718044	Sgk: serum/glucocorticoid regulated kinase(Sgk1)
3	109340	T10F0149A30A	23	chr10	+	21603033	21603149	21	0	0	2	0	0	0	0	K2B30055J09T3	109340_21603489	Sgk: serum/glucocorticoid regulated kinase(Sgk1)
3	109340	T10F014B6F38_T10F014B6F67_chr10+21720901|21720940	10	chr10	+	21720888	21720959	2	0	0	0	0	7	0	1	BC002222	109340_21720965	Sgk: serum/glucocorticoid regulated kinase(Sgk1)
3	109340	T10F0149A34F_chr10+21603117|21603172	9	chr10	+	21603117	21603192	2	0	0	5	1	1	0	0	A730081A20	109340_21603489	Sgk: serum/glucocorticoid regulated kinase(Sgk1)
4	76761	T12R05AF4193_chr12-95371692|95371719	78	chr12	-	95371637	95371730	32	1	42	2	1	0	0	0	6430519H03	76761_95371378	Rps6ka5: ribosomal protein S6 kinase, polypeptide 5(MSK1, MSPK1, RLPK)
4	76761	T12R05AF4156_T12R05AF4174_chr12-95371616|95371632	11	chr12	-	95371567	95371636	5	0	0	2	0	0	1	3	BC035298	76761_95371378	Rps6ka5: ribosomal protein S6 kinase, polypeptide 5(MSK1, MSPK1, RLPK)
4	76761	T12R05AD101B_chr12-95227931|95227931	2	chr12	-	95227912	95227931	0	0	0	1	1	0	0	0	3110027G01	76761_95227871	Rps6ka5: ribosomal protein S6 kinase, polypeptide 5(MSK1, MSPK1, RLPK)
4	76761	T12R05AD5372_chr12-95245170|95245170	2	chr12	-	95245151	95245170	0	0	0	1	1	0	0	0	F830212J15	76761_95242406	Rps6ka5: ribosomal protein S6 kinase, polypeptide 5(MSK1, MSPK1, RLPK)
4	76761	T12R05AF12A7_chr12-95359655|95359655	2	chr12	-	95359636	95359655	0	0	0	1	1	0	0	0	4932418B07	76761_95359353	Rps6ka5: ribosomal protein S6 kinase, polypeptide 5(MSK1, MSPK1, RLPK)
4	76761	T12R05AC9342	2	chr12	-	95195951	95195970	0	0	0	1	1	0	0	0	6330404E13	unspliced	Rps6ka5: ribosomal protein S6 kinase, polypeptide 5(MSK1, MSPK1, RLPK)
4	76761	T12R05ACF344_chr12-95220548|95220551	2	chr12	-	95220529	95220551	0	0	0	1	1	0	0	0	E030027M20	unspliced	Rps6ka5: ribosomal protein S6 kinase, polypeptide 5(MSK1, MSPK1, RLPK)
4	76761	chr12-95207104|95207104	1	chr12	-	95207104	95207104	0	0	0	0	0	0	0	1	BC038372	76761_95205024	Rps6ka5: ribosomal protein S6 kinase, polypeptide 5(MSK1, MSPK1, RLPK)
4	76761	T12R05AF3F5A_chr12-95371098|95371098	1	chr12	-	95371079	95371098	0	0	0	0	1	0	0	0	B230369O03	76761_95371074	Rps6ka5: ribosomal protein S6 kinase, polypeptide 5(MSK1, MSPK1, RLPK)
4	76761	T12R05AF490E_chr12-95373582|95373582	1	chr12	-	95373563	95373582	0	0	0	0	1	0	0	0	7420416F16	76761_95373428	Rps6ka5: ribosomal protein S6 kinase, polypeptide 5(MSK1, MSPK1, RLPK)
4	76761	T12R05AD44C4	1	chr12	-	95241393	95241412	0	0	0	1	0	0	0	0	PSB00009G17a	unspliced	Rps6ka5: ribosomal protein S6 kinase, polypeptide 5(MSK1, MSPK1, RLPK)
4	76761	T12R05AC9BA1_chr12-95198113|95198113	1	chr12	-	95198094	95198113	0	0	0	0	1	0	0	0	3110005L17	unspliced	Rps6ka5: ribosomal protein S6 kinase, polypeptide 5(MSK1, MSPK1, RLPK)
5	72145	T19R006401AF_chr19-6554002|6554074	323	chr19	-	6553943	6554085	125	1	140	46	2	6	1	2	F730035M09	72145_6553923	Rps6ka4: ribosomal protein S6 kinase, polypeptide 4(MSK2)
5	72145	T19R0063DFF9_chr19-6545401|6545401	2	chr19	-	6545382	6545401	0	0	0	1	1	0	0	0	1110069D02	72145_6545375	Rps6ka4: ribosomal protein S6 kinase, polypeptide 4(MSK2)
6	106565	T0XR06207577_chrX-102790493|102790582	31	chrX	-	102790474	102790582	1	0	0	13	1	14	1	1	BC054113	106565_102790302	Rps6ka6: ribosomal protein S6 kinase polypeptide 6(RSK4)
6	106565	T0XR062075B6	12	chrX	-	102790527	102790582	3	0	0	8	1	0	0	0	C330026J02	106565_102790302	Rps6ka6: ribosomal protein S6 kinase polypeptide 6(RSK4)
6	106565	T0XR0620765F	2	chrX	-	102790732	102790751	0	0	0	2	0	0	0	0	M1B30020I11T3	106565_102790723	Rps6ka6: ribosomal protein S6 kinase polypeptide 6(RSK4)
6	106565	T0XR061F8001_chrX-102727681|102727681	2	chrX	-	102727662	102727681	0	0	0	1	1	0	0	0	4921506H01	106565_102727660	Rps6ka6: ribosomal protein S6 kinase polypeptide 6(RSK4)
6	106565	T0XR061FC213_chrX-102744595|102744595	2	chrX	-	102744576	102744595	0	0	0	1	1	0	0	0	2610524K04	106565_102744550	Rps6ka6: ribosomal protein S6 kinase polypeptide 6(RSK4)
6	106565	T0XR06217F84	2	chrX	-	102858609	102858628	0	0	0	2	0	0	0	0	PLB00169L12a	106565_102858556	Rps6ka6: ribosomal protein S6 kinase polypeptide 6(RSK4)
6	106565	T0XR06219A03	2	chrX	-	102865375	102865411	0	0	0	2	0	0	0	0	K6B30110E19T3	106565_102865273	Rps6ka6: ribosomal protein S6 kinase polypeptide 6(RSK4)
6	106565	T0XR062076A3	1	chrX	-	102790800	102790819	0	0	0	1	0	0	0	0	L9B30293K12T3	106565_102790723	Rps6ka6: ribosomal protein S6 kinase polypeptide 6(RSK4)
7	222219	T04R07E36269_chr4-132342342|132342441	110	chr4	-	132342323	132342441	74	7	3	8	1	14	1	2	G370051M10	222219_132342196	Rps6ka1: ribosomal protein S6 kinase polypeptide 1(Rsk1)
7	222219	T04R07E32F7F_chr4-132329291|132329357	29	chr4	-	132329272	132329357	11	0	0	15	1	2	0	0	I730025J19	222219_132329234	Rps6ka1: ribosomal protein S6 kinase polypeptide 1(Rsk1)
7	222219	chr4-132320463|132320514	9	chr4	-	132320463	132320514	0	0	0	4	0	4	0	1	AF084468	222219_132320389	Rps6ka1: ribosomal protein S6 kinase polypeptide 1(Rsk1)
7	222219	T04R07E30472_chr4-132318322|132318373	5	chr4	-	132318303	132318373	0	0	0	0	1	4	0	0	2410137E07	222219_132318274	Rps6ka1: ribosomal protein S6 kinase polypeptide 1(Rsk1)
7	222219	T04R07E30CD1	4	chr4	-	132320446	132320465	0	0	0	4	0	0	0	0	I7B30049A15T3	222219_132320389	Rps6ka1: ribosomal protein S6 kinase polypeptide 1(Rsk1)
7	222219	T04R07E309D2	1	chr4	-	132319679	132319698	0	0	0	1	0	0	0	0	ZXB00146A15A	222219_132319651	Rps6ka1: ribosomal protein S6 kinase polypeptide 1(Rsk1)
7	222219	T04R07E3261B_chr4-132326939|132326939	1	chr4	-	132326920	132326939	0	0	0	0	1	0	0	0	4930444L02	222219_132326513	Rps6ka1: ribosomal protein S6 kinase polypeptide 1(Rsk1)
8	111039	T0XF08E5010F_chrX+149225705|149225743	156	chrX	+	149225635	149225809	142	0	9	4	1	0	0	0	F630106I02	111039_149226041	Rps6ka3: ribosomal protein S6 kinase polypeptide 3(Rsk2)
8	111039	T0XF08E501F0_chrX+149225966|149226001	36	chrX	+	149225965	149226020	20	0	10	2	0	2	1	1	AY083469	111039_149226041	Rps6ka3: ribosomal protein S6 kinase polypeptide 3(Rsk2)
8	111039	T0XF08E5BA5E	11	chrX	+	149273179	149273210	7	0	0	4	0	0	0	0	PXB00190L15a	111039_149273253	Rps6ka3: ribosomal protein S6 kinase polypeptide 3(Rsk2)
8	111039	T0XF08E6A557_chrX+149333322|149333337	5	chrX	+	149333322	149333364	2	0	0	0	0	2	0	1	BC008162	unspliced	Rps6ka3: ribosomal protein S6 kinase polypeptide 3(Rsk2)
8	111039	T0XF08E5BA2E	3	chrX	+	149273134	149273152	0	0	0	3	0	0	0	0	M5BH1107I22Z3	111039_149273253	Rps6ka3: ribosomal protein S6 kinase polypeptide 3(Rsk2)
8	111039	T0XF08E44F00_chrX+149180160|149180160	2	chrX	+	149180160	149180179	0	0	0	1	1	0	0	0	9330189H06	111039_149180417	Rps6ka3: ribosomal protein S6 kinase polypeptide 3(Rsk2)
8	111039	T0XF08E6B3C7	2	chrX	+	149337028	149337050	0	0	0	1	1	0	0	0	B430112F22	unspliced	Rps6ka3: ribosomal protein S6 kinase polypeptide 3(Rsk2)
8	111039	T0XF08E55F39	2	chrX	+	149249849	149249868	0	0	0	1	1	0	0	0	C030002A16	unspliced	Rps6ka3: ribosomal protein S6 kinase polypeptide 3(Rsk2)
8	111039	T0XF08E6AE71	2	chrX	+	149335665	149335683	0	0	0	1	1	0	0	0	C130006E23	unspliced	Rps6ka3: ribosomal protein S6 kinase polypeptide 3(Rsk2)
8	111039	T0XF08E563F7_chrX+149251063|149251063	2	chrX	+	149251063	149251082	0	0	0	1	1	0	0	0	A230077E04	unspliced	Rps6ka3: ribosomal protein S6 kinase polypeptide 3(Rsk2)
8	111039	T0XF08E5B426_chrX+149271588|149271590	2	chrX	+	149271588	149271609	0	0	0	1	1	0	0	0	A630013N13	unspliced	Rps6ka3: ribosomal protein S6 kinase polypeptide 3(Rsk2)
8	111039	T0XF08E65E97	1	chrX	+	149315223	149315242	0	0	0	1	0	0	0	0	G3B70046C08T3	111039_149315282	Rps6ka3: ribosomal protein S6 kinase polypeptide 3(Rsk2)
8	111039	chrX+149317002|149317002	1	chrX	+	149317002	149317002	0	0	0	0	0	0	0	1	BC038683	111039_149317027	Rps6ka3: ribosomal protein S6 kinase polypeptide 3(Rsk2)
8	111039	T0XF08E6A0CE	1	chrX	+	149332174	149332192	0	0	0	1	0	0	0	0	I0B20064F12T3	111039_149332271	Rps6ka3: ribosomal protein S6 kinase polypeptide 3(Rsk2)
8	111039	T0XF08E6AD0C	1	chrX	+	149335308	149335327	0	0	0	1	0	0	0	0	G6B30036I24T3	unspliced	Rps6ka3: ribosomal protein S6 kinase polypeptide 3(Rsk2)
8	111039	T0XF08E697CA	1	chrX	+	149329866	149329884	0	0	0	1	0	0	0	0	PXB00057P17a	unspliced	Rps6ka3: ribosomal protein S6 kinase polypeptide 3(Rsk2)
8	111039	T0XF08E5534A	1	chrX	+	149246794	149246813	0	0	0	1	0	0	0	0	PXB00193P03a	unspliced	Rps6ka3: ribosomal protein S6 kinase polypeptide 3(Rsk2)
9	72449	T17R006D6FF8_chr17-7172065|7172138	146	chr17	-	7172046	7172153	63	0	51	19	1	8	1	3	A830097D02	72449_7171801	Rps6ka2: ribosomal protein S6 kinase, polypeptide 2(p90rsk, pp90rsk, Rps6ka-rs1, Rsk3)
9	72449	T17R006D6FBD_chr17-7172013|7172039	6	chr17	-	7171994	7172039	0	0	0	1	1	3	0	1	5031430C14	72449_7171801	Rps6ka2: ribosomal protein S6 kinase, polypeptide 2(p90rsk, pp90rsk, Rps6ka-rs1, Rsk3)
9	72449	T17R006DEBD7	2	chr17	-	7203781	7203799	0	0	0	2	0	0	0	0	L9B30089L06T3	72449_7203614	Rps6ka2: ribosomal protein S6 kinase, polypeptide 2(p90rsk, pp90rsk, Rps6ka-rs1, Rsk3)
9	72449	chr17-7090609|7090609	1	chr17	-	7090609	7090609	0	0	0	0	0	0	0	1	BC038251	72449_7090598	Rps6ka2: ribosomal protein S6 kinase, polypeptide 2(p90rsk, pp90rsk, Rps6ka-rs1, Rsk3)
9	72449	T17R006C8E58_chr17-7114328|7114328	1	chr17	-	7114309	7114328	0	0	0	0	1	0	0	0	3010084H03	72449_7114215	Rps6ka2: ribosomal protein S6 kinase, polypeptide 2(p90rsk, pp90rsk, Rps6ka-rs1, Rsk3)
9	72449	chr17-7171957|7171957	1	chr17	-	7171957	7171957	0	0	0	0	0	0	0	1	AJ131021	72449_7171801	Rps6ka2: ribosomal protein S6 kinase, polypeptide 2(p90rsk, pp90rsk, Rps6ka-rs1, Rsk3)
9	72449	T17R006B6D8E	1	chr17	-	7040379	7040398	0	0	0	1	0	0	0	0	PXB01140P09A	unspliced	Rps6ka2: ribosomal protein S6 kinase, polypeptide 2(p90rsk, pp90rsk, Rps6ka-rs1, Rsk3)
9	72449	T17R006B6E36	1	chr17	-	7040547	7040566	0	0	0	1	0	0	0	0	PXB01143M06A	unspliced	Rps6ka2: ribosomal protein S6 kinase, polypeptide 2(p90rsk, pp90rsk, Rps6ka-rs1, Rsk3)
9	72449	chr17-7040040|7040040	1	chr17	-	7040040	7040040	0	0	0	0	0	0	0	1	AF141019	unspliced	Rps6ka2: ribosomal protein S6 kinase, polypeptide 2(p90rsk, pp90rsk, Rps6ka-rs1, Rsk3)
10	76346	T11R05227D3C_T11R05227D83_chr11-86146379|86146441	326	chr11	-	86146345	86146441	253	8	0	34	4	25	1	1	D730014H09	76346_86146231	Rps6kb1: ribosomal protein S6 kinase, polypeptide 1(p70/85s6k, p70s6k, S6K1)
10	76346	T11R0522138A_chr11-86119280|86119305	5	chr11	-	86119261	86119306	2	0	0	0	1	2	0	0	2610318I15	76346_86119248	Rps6kb1: ribosomal protein S6 kinase, polypeptide 1(p70/85s6k, p70s6k, S6K1)
10	76346	T11R0521D1E7_chr11-86102476|86102504	4	chr11	-	86102457	86102504	0	0	0	1	2	1	0	0	A130069G23	unspliced	Rps6kb1: ribosomal protein S6 kinase, polypeptide 1(p70/85s6k, p70s6k, S6K1)
10	76346	T11R05227A3C_chr11-86145596|86145596	4	chr11	-	86145577	86145596	0	0	0	2	2	0	0	0	F430010B03	unspliced	Rps6kb1: ribosomal protein S6 kinase, polypeptide 1(p70/85s6k, p70s6k, S6K1)
10	76346	T11R05227ECE	3	chr11	-	86146747	86146766	0	0	0	3	0	0	0	0	G9B30042H08T3	unspliced	Rps6kb1: ribosomal protein S6 kinase, polypeptide 1(p70/85s6k, p70s6k, S6K1)
10	76346	T11R0521EBAB_chr11-86109099|86109119	3	chr11	-	86109080	86109119	0	0	1	1	1	0	0	0	4732464A07	unspliced	Rps6kb1: ribosomal protein S6 kinase, polypeptide 1(p70/85s6k, p70s6k, S6K1)
10	76346	T11R0521ECA3_chr11-86109360|86109360	3	chr11	-	86109328	86109360	1	0	0	1	1	0	0	0	E230002J16	unspliced	Rps6kb1: ribosomal protein S6 kinase, polypeptide 1(p70/85s6k, p70s6k, S6K1)
10	76346	T11R0521D3A8	2	chr11	-	86102929	86102952	0	0	1	1	0	0	0	0	PXB00654C05A	unspliced	Rps6kb1: ribosomal protein S6 kinase, polypeptide 1(p70/85s6k, p70s6k, S6K1)
10	76346	T11R052228CD	1	chr11	-	86124730	86124749	0	0	0	1	0	0	0	0	PXB00133M05a	unspliced	Rps6kb1: ribosomal protein S6 kinase, polypeptide 1(p70/85s6k, p70s6k, S6K1)
10	76346	T11R0521F231	1	chr11	-	86110750	86110769	0	0	0	1	0	0	0	0	PXB00660K04A	unspliced	Rps6kb1: ribosomal protein S6 kinase, polypeptide 1(p70/85s6k, p70s6k, S6K1)
10	76346	chr11-86125035|86125035	1	chr11	-	86125035	86125035	0	0	0	0	1	0	0	0	C130018G06	unspliced	Rps6kb1: ribosomal protein S6 kinase, polypeptide 1(p70/85s6k, p70s6k, S6K1)
11	160279	T19R003C4C97_chr19-3951701|3951842	359	chr19	-	3951682	3951842	181	14	93	50	3	14	1	3	G430107K15	160279_3951638	Rps6kb2: ribosomal protein S6 kinase, polypeptide 2(S6K2)
12	104574	T07F00FC366D_T07F00FC36C9_chr7+16529019|16529153	208	chr7	+	16529005	16529210	112	0	1	91	1	2	0	1	U22445	104574_16529242	Akt2: thymoma viral proto-oncogene 2(PKB, PKBbeta)
12	104574	T07F00FC6E0E_chr7+16543250|16543252	18	chr7	+	16543189	16543271	13	0	0	2	0	1	1	1	BC026151	104574_16543329	Akt2: thymoma viral proto-oncogene 2(PKB, PKBbeta)
12	104574	chr7+16546013|16546036	15	chr7	+	16546013	16546036	0	0	0	1	0	13	0	1	BC028759	104574_16546145	Akt2: thymoma viral proto-oncogene 2(PKB, PKBbeta)
12	104574	T07F00FCEF4A_chr7+16576315|16576369	7	chr7	+	16576315	16576388	0	0	0	1	1	5	0	0	B930014H19	104574_16576559	Akt2: thymoma viral proto-oncogene 2(PKB, PKBbeta)
12	104574	T07F00FCEC71_chr7+16575576|16575602	6	chr7	+	16575576	16575621	0	0	0	1	1	4	0	0	2410016A19	104574_16576559	Akt2: thymoma viral proto-oncogene 2(PKB, PKBbeta)
12	104574	T07F00FCE568_chr7+16573797|16573806	4	chr7	+	16573797	16573825	0	0	0	1	1	2	0	0	D030074P07	104574_16573944	Akt2: thymoma viral proto-oncogene 2(PKB, PKBbeta)
12	104574	T07F00FC3612_chr7+16528914|16528922	3	chr7	+	16528914	16528941	0	0	0	2	1	0	0	0	K430312O07	104574_16529242	Akt2: thymoma viral proto-oncogene 2(PKB, PKBbeta)
12	104574	T07F00FCC76F_chr7+16566127|16566127	2	chr7	+	16566127	16566146	0	0	0	1	1	0	0	0	4732465F20	104574_16566184	Akt2: thymoma viral proto-oncogene 2(PKB, PKBbeta)
12	104574	chr7+16544728|16544729	2	chr7	+	16544728	16544729	0	0	0	0	0	1	0	1	BC040377	104574_16544797	Akt2: thymoma viral proto-oncogene 2(PKB, PKBbeta)
12	104574	T07F00FC4ACD	1	chr7	+	16534221	16534239	0	0	0	1	0	0	0	0	K3B30030K02T3	104574_16534646	Akt2: thymoma viral proto-oncogene 2(PKB, PKBbeta)
12	104574	T07F00FC3943	1	chr7	+	16529731	16529749	0	0	0	1	0	0	0	0	M1B30001K24T3	104574_16529802	Akt2: thymoma viral proto-oncogene 2(PKB, PKBbeta)
12	104574	T07F00FC7574	1	chr7	+	16545140	16545158	0	0	0	1	0	0	0	0	PXB01174F04A	104574_16545307	Akt2: thymoma viral proto-oncogene 2(PKB, PKBbeta)
12	104574	T07F00FCE7DA	1	chr7	+	16574426	16574444	0	0	0	1	0	0	0	0	PXB01173B23A	104574_16574476	Akt2: thymoma viral proto-oncogene 2(PKB, PKBbeta)
12	104574	T07F00FC4B9A	1	chr7	+	16534426	16534442	0	0	0	1	0	0	0	0	L2B30028F11T3	104574_16534646	Akt2: thymoma viral proto-oncogene 2(PKB, PKBbeta)
12	104574	T07F00FCC726	1	chr7	+	16566054	16566073	0	0	0	1	0	0	0	0	PXB01185P16A	104574_16566184	Akt2: thymoma viral proto-oncogene 2(PKB, PKBbeta)
12	104574	T07F00FCEC58	1	chr7	+	16575576	16575592	0	0	0	1	0	0	0	0	PHB00028F15A	unspliced	Akt2: thymoma viral proto-oncogene 2(PKB, PKBbeta)
13	72372	T01R0A92972F_chr1-177379120|177379143	6	chr1	-	177379099	177379143	1	0	0	0	0	3	1	1	AF124142	72372_177379052	Akt3: thymoma viral proto-oncogene 3(PKB gamma)
13	72372	T01R0A8FB3B2_chr1-177189810|177189835	5	chr1	-	177189791	177189835	0	0	0	1	1	3	0	0	D930002M15	72372_177189705	Akt3: thymoma viral proto-oncogene 3(PKB gamma)
13	72372	T01R0A8F2C38_chr1-177155108|177155137	5	chr1	-	177155089	177155137	1	0	0	1	1	2	0	0	7120462H11	unspliced	Akt3: thymoma viral proto-oncogene 3(PKB gamma)
13	72372	T01R0A8F27B6	1	chr1	-	177153955	177153974	0	0	0	1	0	0	0	0	F4B30001D21T3	unspliced	Akt3: thymoma viral proto-oncogene 3(PKB gamma)
13	72372	T01R0A8F25D7	1	chr1	-	177153476	177153495	0	0	0	1	0	0	0	0	PXB01145K19A	unspliced	Akt3: thymoma viral proto-oncogene 3(PKB gamma)
13	72372	T01R0A8F245D	1	chr1	-	177153098	177153117	0	0	0	1	0	0	0	0	PXB01186P20A	unspliced	Akt3: thymoma viral proto-oncogene 3(PKB gamma)
14	79314	T12R066731B0_chr12-107426145|107426231	859	chr12	-	107426097	107426278	727	8	104	6	0	12	1	1	X65687	79314_107425955	Akt1: thymoma viral proto-oncogene 1(Akt, PKB, PKB/Akt, PKBalpha)
14	79314	T12R066730E9_chr12-107425985|107426036	78	chr12	-	107425946	107426054	55	2	14	3	2	2	0	0	A530023F15	79314_107425955	Akt1: thymoma viral proto-oncogene 1(Akt, PKB, PKB/Akt, PKBalpha)
14	79314	T12R0667273B_chr12-107423497|107423572	13	chr12	-	107423478	107423572	1	0	0	0	0	11	0	1	M94335	79314_107423471	Akt1: thymoma viral proto-oncogene 1(Akt, PKB, PKB/Akt, PKBalpha)
14	79314	T12R0666F87D	1	chr12	-	107411562	107411581	0	0	0	1	0	0	0	0	K6B30090G18T3	79314_107411505	Akt1: thymoma viral proto-oncogene 1(Akt, PKB, PKB/Akt, PKBalpha)
14	79314	T12R0666E510	1	chr12	-	107406589	107406608	0	0	0	1	0	0	0	0	L5B30030E01T3	unspliced	Akt1: thymoma viral proto-oncogene 1(Akt, PKB, PKB/Akt, PKBalpha)
16	174673	T11R06702DA5_chr11-108014983|108015053	258	chr11	-	108014959	108015115	203	0	40	10	1	0	1	3	I920160M19	174673_108014620	Prkca: protein kinase C, alpha(Pkca)
16	174673	T11R066B2606	4	chr11	-	107685363	107685382	0	0	0	4	0	0	0	0	FWB00001K08a	174673_107685350	Prkca: protein kinase C, alpha(Pkca)
16	174673	T11R066A9ECE_chr11-107650764|107650766	2	chr11	-	107650745	107650766	0	0	0	1	1	0	0	0	C230094C20	174673_107650536	Prkca: protein kinase C, alpha(Pkca)
16	174673	T11R0669F806	2	chr11	-	107608051	107608075	0	0	0	1	1	0	0	0	9330171J18	unspliced	Prkca: protein kinase C, alpha(Pkca)
16	174673	T11R0669F38F	2	chr11	-	107606908	107606927	0	0	0	1	1	0	0	0	C030004N11	unspliced	Prkca: protein kinase C, alpha(Pkca)
16	174673	T11R066BD027_chr11-107728935|107728935	2	chr11	-	107728916	107728935	0	0	0	1	1	0	0	0	A030012A03	unspliced	Prkca: protein kinase C, alpha(Pkca)
16	174673	T11R066B205A	1	chr11	-	107683912	107683930	0	0	0	1	0	0	0	0	PLB00011H18A	174673_107683752	Prkca: protein kinase C, alpha(Pkca)
16	174673	T11R0669FC80	1	chr11	-	107609197	107609216	0	0	0	1	0	0	0	0	21C26000C11Aa	unspliced	Prkca: protein kinase C, alpha(Pkca)
16	174673	T11R0669F662	1	chr11	-	107607631	107607650	0	0	0	1	0	0	0	0	G7B30034I02T3	unspliced	Prkca: protein kinase C, alpha(Pkca)
16	174673	T11R0669F7A5	1	chr11	-	107607954	107607973	0	0	0	1	0	0	0	0	L6B30091F11T3	unspliced	Prkca: protein kinase C, alpha(Pkca)
17	78761	T07F06882988_chr7+109586795|109586898	680	chr7	+	109586772	109586933	299	0	371	9	1	0	0	0	D230012A21	78761_109587207	Prkcb: protein kinase C, beta(Pkcb)
17	78761	T07F06882A16_T07F06882A48_chr7+109586957|109587046	45	chr7	+	109586957	109587065	24	0	12	5	0	1	1	2	X59274	78761_109587206	Prkcb: protein kinase C, beta(Pkcb)
17	78761	chr7+109932118|109932123	4	chr7	+	109932118	109932123	0	0	0	0	0	3	0	1	BC048553	unspliced	Prkcb: protein kinase C, beta(Pkcb)
17	78761	T07F068CD367_chr7+109892451|109892455	4	chr7	+	109892451	109892474	0	0	0	2	2	0	0	0	9330184D14	unspliced	Prkcb: protein kinase C, beta(Pkcb)
17	78761	T07F068D5994_chr7+109926796|109926804	3	chr7	+	109926796	109926823	0	0	0	1	1	1	0	0	E430019E24	unspliced	Prkcb: protein kinase C, beta(Pkcb)
17	78761	T07F06882D05	2	chr7	+	109587717	109587736	0	0	0	2	0	0	0	0	K3B30019B08T3	78761_109588010	Prkcb: protein kinase C, beta(Pkcb)
17	78761	T07F068D6D84	2	chr7	+	109931908	109931934	0	0	1	1	0	0	0	0	ZXB00225H20A	unspliced	Prkcb: protein kinase C, beta(Pkcb)
17	78761	chr7+109931978|109931978	2	chr7	+	109931978	109931978	0	0	0	0	0	1	0	1	BC038148	unspliced	Prkcb: protein kinase C, beta(Pkcb)
17	78761	T07F068C6EFE	1	chr7	+	109866750	109866769	0	0	0	1	0	0	0	0	K6B30071K16T3	78761_109866837	Prkcb: protein kinase C, beta(Pkcb)
17	78761	T07F068D5CF7	1	chr7	+	109927671	109927690	0	0	0	1	0	0	0	0	F8B30048C09T3	unspliced	Prkcb: protein kinase C, beta(Pkcb)
17	78761	T07F068D51A0	1	chr7	+	109924768	109924784	0	0	0	1	0	0	0	0	K3B30303E14T3	unspliced	Prkcb: protein kinase C, beta(Pkcb)
17	78761	T07F068D6226	1	chr7	+	109928998	109929016	0	0	0	1	0	0	0	0	PXB00145H03a	unspliced	Prkcb: protein kinase C, beta(Pkcb)
17	78761	T07F068CDAAE_chr7+109894318|109894318	1	chr7	+	109894318	109894337	0	0	0	0	1	0	0	0	A130082F03	unspliced	Prkcb: protein kinase C, beta(Pkcb)
18	107191	T17F050CFB99_chr17+84736906|84736940	32	chr17	+	84736906	84736961	18	0	3	6	2	3	0	0	A730046G04	107191_84738058	Prkce: protein kinase C, epsilon(PKC[e], Pkce)
18	107191	T17F050CFD22_chr17+84737292|84737314	31	chr17	+	84737290	84737348	9	0	7	14	1	0	0	0	D630014L18	107191_84737326	Prkce: protein kinase C, epsilon(PKC[e], Pkce)
18	107191	chr17+84737708|84737711	3	chr17	+	84737708	84737711	0	0	0	0	0	0	1	2	AF028009	107191_84738058	Prkce: protein kinase C, epsilon(PKC[e], Pkce)
18	107191	T17F051486F8_chr17+85231366|85231366	3	chr17	+	85231352	85231385	1	0	0	1	1	0	0	0	5830406C15	unspliced	Prkce: protein kinase C, epsilon(PKC[e], Pkce)
18	107191	T17F051488B5	2	chr17	+	85231797	85231815	0	0	0	1	1	0	0	0	C030046J11	unspliced	Prkce: protein kinase C, epsilon(PKC[e], Pkce)
18	107191	T17F05133B12_chr17+85146386|85146386	2	chr17	+	85146386	85146405	0	0	0	1	1	0	0	0	9430073I10	unspliced	Prkce: protein kinase C, epsilon(PKC[e], Pkce)
18	107191	T17F050CFD48	1	chr17	+	84737352	84737371	0	0	0	1	0	0	0	0	F9B30048L23T3	unspliced	Prkce: protein kinase C, epsilon(PKC[e], Pkce)
18	107191	T17F0514842A	1	chr17	+	85230634	85230653	0	0	0	1	0	0	0	0	K2B30010H12T3	unspliced	Prkce: protein kinase C, epsilon(PKC[e], Pkce)
18	107191	T17F050D19EE_chr17+84744686|84744686	1	chr17	+	84744686	84744705	0	0	0	0	1	0	0	0	9630025F12	unspliced	Prkce: protein kinase C, epsilon(PKC[e], Pkce)
19	111836	T12F041ACAE2_chr12+68864666|68864747	702	chr12	+	68864630	68864808	396	0	263	39	4	0	0	0	4732457K18	111836_68865420	Prkch: protein kinase C, eta(Pkch)
19	111836	T12F041ACBA3_chr12+68864936|68864936	5	chr12	+	68864931	68864967	2	0	0	0	0	1	1	1	BC031121	111836_68865420	Prkch: protein kinase C, eta(Pkch)
19	111836	T12F041ACBE3_chr12+68864999|68864999	2	chr12	+	68864995	68865018	1	0	0	0	0	0	0	1	D90242	111836_68865420	Prkch: protein kinase C, eta(Pkch)
19	111836	T12F041CE207	2	chr12	+	69001735	69001754	0	0	0	2	0	0	0	0	I7B30099P19T3	111836_69001785	Prkch: protein kinase C, eta(Pkch)
19	111836	T12F041ACC5A	2	chr12	+	68865114	68865133	0	0	0	2	0	0	0	0	G8B30044I24T3	111836_68865420	Prkch: protein kinase C, eta(Pkch)
20	72874	T14R0196DDFA_chr14-26664367|26664448	1073	chr14	-	26664325	26664470	1002	3	32	23	3	8	0	2	BC051416	72874_26664212	Prkcd: protein kinase C, delta(D14Ertd420e, PKC[d], Pkcd, PKCdelta)
20	72874	T14R01969655	10	chr14	-	26646072	26646101	0	0	9	1	0	0	0	0	K6B30009L16T3	72874_26645908	Prkcd: protein kinase C, delta(D14Ertd420e, PKC[d], Pkcd, PKCdelta)
20	72874	T14R0196A061_chr14-26648664|26648674	6	chr14	-	26648641	26648674	2	0	0	0	0	0	1	3	AF251036	72874_26648550	Prkcd: protein kinase C, delta(D14Ertd420e, PKC[d], Pkcd, PKCdelta)
20	72874	T14R0196670A_chr14-26633975|26633975	3	chr14	-	26633956	26633994	1	0	0	1	1	0	0	0	5033430N11	unspliced	Prkcd: protein kinase C, delta(D14Ertd420e, PKC[d], Pkcd, PKCdelta)
20	72874	T14R01968F54	2	chr14	-	26644291	26644308	0	0	0	2	0	0	0	0	I0B20043F09T3	72874_26644116	Prkcd: protein kinase C, delta(D14Ertd420e, PKC[d], Pkcd, PKCdelta)
20	72874	T14R019695A6	1	chr14	-	26645908	26645926	0	0	0	1	0	0	0	0	I7B30091I23T3	72874_26645908	Prkcd: protein kinase C, delta(D14Ertd420e, PKC[d], Pkcd, PKCdelta)
21	71730	T02F00A9BAE1_chr2+11123415|11123425	42	chr2	+	11123372	11123535	32	0	4	5	1	0	0	0	A130035A12	71730_11123565	Prkcq: protein kinase C, theta(PKC-0, Pkcq, PKC-theta)
21	71730	T02F00A9BA12_chr2+11123213|11123219	37	chr2	+	11123169	11123262	20	0	12	3	1	0	1	0	NM_178075	71730_11123565	Prkcq: protein kinase C, theta(PKC-0, Pkcq, PKC-theta)
21	71730	T02F00AB6E2E_chr2+11234852|11234862	5	chr2	+	11234852	11234881	0	0	0	1	1	3	0	0	I730028F08	71730_11234989	Prkcq: protein kinase C, theta(PKC-0, Pkcq, PKC-theta)
21	71730	T02F00ABAD80_chr2+11251072|11251092	3	chr2	+	11251072	11251111	0	0	0	0	1	2	0	0	6330414F10	unspliced	Prkcq: protein kinase C, theta(PKC-0, Pkcq, PKC-theta)
21	71730	T02F00AA9013	1	chr2	+	11178003	11178022	0	0	0	1	0	0	0	0	K6B30029D21T3	71730_11178090	Prkcq: protein kinase C, theta(PKC-0, Pkcq, PKC-theta)
21	71730	chr2+11201650|11201650	1	chr2	+	11201650	11201650	0	0	0	0	0	0	0	1	AB062122	71730_11201924	Prkcq: protein kinase C, theta(PKC-0, Pkcq, PKC-theta)
22	110704	T03F01D565FD_chr3+30762449|30762531	218	chr3	+	30762427	30762581	162	2	43	5	3	3	0	0	G270001M09	110704_30762772	Prkci: protein kinase C, iota(Pkci, Pkcl, Prkcl)
22	110704	T03F01D6397A_chr3+30816620|30816644	6	chr3	+	30816620	30816663	1	0	0	1	1	3	0	0	2310021H13	unspliced	Prkci: protein kinase C, iota(Pkci, Pkcl, Prkcl)
22	110704	T03F01D5666A_chr3+30762598|30762618	4	chr3	+	30762598	30762637	1	0	0	0	0	1	1	1	BC021630	110704_30762772	Prkci: protein kinase C, iota(Pkci, Pkcl, Prkcl)
22	110704	T03F01D566AA_chr3+30762663|30762666	4	chr3	+	30762663	30762685	1	0	0	2	0	0	0	1	D28577	110704_30762772	Prkci: protein kinase C, iota(Pkci, Pkcl, Prkcl)
22	110704	T03F01D63B51_chr3+30817103|30817127	4	chr3	+	30817103	30817146	1	0	0	0	0	2	0	1	BC023253	unspliced	Prkci: protein kinase C, iota(Pkci, Pkcl, Prkcl)
22	110704	T03F01D5F222	1	chr3	+	30798370	30798388	0	0	0	1	0	0	0	0	PXB00322L24A	110704_30798554	Prkci: protein kinase C, iota(Pkci, Pkcl, Prkcl)
22	110704	T03F01D60C75	1	chr3	+	30805109	30805128	0	0	0	1	0	0	0	0	L6B30097H18T3	110704_30805182	Prkci: protein kinase C, iota(Pkci, Pkcl, Prkcl)
22	110704	T03F01D615DD	1	chr3	+	30807517	30807536	0	0	0	1	0	0	0	0	G4B30003L23T3	110704_30807596	Prkci: protein kinase C, iota(Pkci, Pkcl, Prkcl)
22	110704	T03F01D63D97	1	chr3	+	30817687	30817706	0	0	0	1	0	0	0	0	C2B30002P18Tr	unspliced	Prkci: protein kinase C, iota(Pkci, Pkcl, Prkcl)
22	110704	T03F01D63C6E	1	chr3	+	30817390	30817409	0	0	0	1	0	0	0	0	G8B30016H16T3	unspliced	Prkci: protein kinase C, iota(Pkci, Pkcl, Prkcl)
23	79446	T04R09225E65_chr4-153247282|153247296	278	chr4	-	153247203	153247387	231	3	20	23	1	0	0	0	G630050M14	79446_153247094	Prkcz: protein kinase C, zeta(Pkcz, zetaPKC)
23	79446	T04R0922214C_chr4-153231620|153231731	270	chr4	-	153231601	153231761	198	0	10	53	2	6	0	1	A730006E10	79446_153231392	Prkcz: protein kinase C, zeta(Pkcz, zetaPKC)
23	79446	T04R092220BC_chr4-153231545|153231548	46	chr4	-	153231526	153231548	0	0	0	44	1	1	0	0	M5C1010G15	79446_153231392	Prkcz: protein kinase C, zeta(Pkcz, zetaPKC)
23	79446	T04R09217329	3	chr4	-	153187095	153187113	0	0	0	3	0	0	0	0	L2B30016C02T3	79446_153186872	Prkcz: protein kinase C, zeta(Pkcz, zetaPKC)
23	79446	T04R0920F60C	2	chr4	-	153155065	153155084	0	0	0	2	0	0	0	0	K5B30039L12T3	79446_153154975	Prkcz: protein kinase C, zeta(Pkcz, zetaPKC)
23	79446	chr4-153175620|153175621	2	chr4	-	153175620	153175621	0	0	0	0	0	1	0	1	BC057694	79446_153175573	Prkcz: protein kinase C, zeta(Pkcz, zetaPKC)
23	79446	T04R09221FDC	2	chr4	-	153231305	153231324	0	0	0	2	0	0	0	0	K4B30018L13T3	79446_153231093	Prkcz: protein kinase C, zeta(Pkcz, zetaPKC)
23	79446	chr4-153247185|153247185	2	chr4	-	153247185	153247185	0	0	0	0	0	0	1	1	M94632	79446_153247094	Prkcz: protein kinase C, zeta(Pkcz, zetaPKC)
23	79446	chr4-153146596|153146596	2	chr4	-	153146596	153146596	0	0	0	0	0	1	0	1	BC033047	unspliced	Prkcz: protein kinase C, zeta(Pkcz, zetaPKC)
23	79446	T04R0921F019	1	chr4	-	153219079	153219097	0	0	0	1	0	0	0	0	K5B30008K13T3	79446_153219018	Prkcz: protein kinase C, zeta(Pkcz, zetaPKC)
23	79446	T04R09221ED1	1	chr4	-	153231038	153231057	0	0	0	1	0	0	0	0	L6B30083G06T3	unspliced	Prkcz: protein kinase C, zeta(Pkcz, zetaPKC)
23	79446	T04R0920D720	1	chr4	-	153147149	153147168	0	0	0	1	0	0	0	0	PXB00154P21a	unspliced	Prkcz: protein kinase C, zeta(Pkcz, zetaPKC)
24	84314	T02F01CA5ADB_chr2+30038720|30038720	90	chr2	+	30038697	30038808	84	0	0	4	2	0	0	0	E030028P03	84314_30038812	Pkn3: protein kinase N3(PKNbeta)
24	84314	T02F01CA56F4_chr2+30037765|30037782	81	chr2	+	30037701	30037824	58	1	10	10	1	1	0	0	F630107C11	84314_30037821	Pkn3: protein kinase N3(PKNbeta)
25	104463	T03R088CC6D4_chr3-143443577|143443666	375	chr3	-	143443498	143443697	347	1	0	16	6	3	1	1	6030436C20	104463_143443273	Pkn2: protein kinase N2(PRK2, Prkcl2, Stk7)
25	104463	T03R088BF74F_chr3-143390532|143390590	8	chr3	-	143390513	143390590	0	0	0	1	1	6	0	0	D030006F11	104463_143390423	Pkn2: protein kinase N2(PRK2, Prkcl2, Stk7)
25	104463	T03R088B6D25_chr3-143355155|143355173	5	chr3	-	143355136	143355173	0	0	0	1	1	3	0	0	D430005K01	unspliced	Pkn2: protein kinase N2(PRK2, Prkcl2, Stk7)
25	104463	T03R088B6CBA_chr3-143355066|143355082	5	chr3	-	143355047	143355082	0	0	0	1	1	3	0	0	C130001L23	unspliced	Pkn2: protein kinase N2(PRK2, Prkcl2, Stk7)
25	104463	T03R088BAA55_chr3-143370837|143370837	2	chr3	-	143370818	143370837	0	0	0	1	1	0	0	0	E330010D20	104463_143370790	Pkn2: protein kinase N2(PRK2, Prkcl2, Stk7)
25	104463	T03R088B9FCC	2	chr3	-	143368121	143368140	0	0	0	2	0	0	0	0	PLB00002B20a	unspliced	Pkn2: protein kinase N2(PRK2, Prkcl2, Stk7)
25	104463	T03R088B6DF0_chr3-143355376|143355376	2	chr3	-	143355357	143355376	0	0	0	1	1	0	0	0	C430019G13	unspliced	Pkn2: protein kinase N2(PRK2, Prkcl2, Stk7)
25	104463	T03R088B91C1_chr3-143364545|143364549	2	chr3	-	143364526	143364549	0	0	0	1	1	0	0	0	5930406C05	unspliced	Pkn2: protein kinase N2(PRK2, Prkcl2, Stk7)
25	104463	T03R088C5FDB_chr3-143417307|143417307	2	chr3	-	143417288	143417307	0	0	0	1	1	0	0	0	F430113G19	unspliced	Pkn2: protein kinase N2(PRK2, Prkcl2, Stk7)
25	104463	T03R088BAE1E	1	chr3	-	143371787	143371806	0	0	0	1	0	0	0	0	I9B20032P16T3	104463_143371678	Pkn2: protein kinase N2(PRK2, Prkcl2, Stk7)
25	104463	T03R088C57A4	1	chr3	-	143415186	143415204	0	0	0	1	0	0	0	0	F5B30209O10T3	104463_143414986	Pkn2: protein kinase N2(PRK2, Prkcl2, Stk7)
25	104463	T03R088B87BD	1	chr3	-	143361962	143361981	0	0	0	1	0	0	0	0	PXB00137C05a	unspliced	Pkn2: protein kinase N2(PRK2, Prkcl2, Stk7)
25	104463	T03R088B6928	1	chr3	-	143354133	143354152	0	0	0	1	0	0	0	0	PXB00180F14a	unspliced	Pkn2: protein kinase N2(PRK2, Prkcl2, Stk7)
26	108564	T08R04F1F87E_T08R04F1F8D1_chr8-82966654|82966693_chr8-82966717|82966739	436	chr8	-	82966635	82966775	416	0	10	4	2	2	1	1	C920027J16	108564_82966576	Pkn1: protein kinase N1(DBK, PAK1, Pkn, PRK1, Prkcl1, Stk3)
26	108564	T08R04F1E42B_chr8-82961380|82961392	203	chr8	-	82961359	82961467	178	0	0	21	4	0	0	0	F630327E15	108564_82961343	Pkn1: protein kinase N1(DBK, PAK1, Pkn, PRK1, Prkcl1, Stk3)
26	108564	T08R04F1C8E3_T08R04F1C912_chr8-82954483|82954483	8	chr8	-	82954434	82954516	7	0	0	0	0	0	0	1	BC031702	108564_82954423	Pkn1: protein kinase N1(DBK, PAK1, Pkn, PRK1, Prkcl1, Stk3)
26	108564	T08R04F19BE6_chr8-82942950|82942950	2	chr8	-	82942931	82942950	0	0	0	1	1	0	0	0	6330544D07	108564_82941218	Pkn1: protein kinase N1(DBK, PAK1, Pkn, PRK1, Prkcl1, Stk3)
27	79020	T19R01D8A32B_chr19-30974737|30974739	23	chr19	-	30974718	30974786	17	0	0	4	0	0	1	1	AF084547	79020_30974340	Prkg1: protein kinase, cGMP-dependent, type I(CGKI, Prkg1b, Prkgr1b)
27	79020	T19R01DA2C40_chr19-31075392|31075392	8	chr19	-	31075373	31075397	6	0	0	1	1	0	0	0	D130060M14	79020_31074976	Prkg1: protein kinase, cGMP-dependent, type I(CGKI, Prkg1b, Prkgr1b)
27	79020	T19R01DA2C78_chr19-31075426|31075452	4	chr19	-	31075407	31075452	0	0	0	3	1	0	0	0	D130073L22	79020_31074976	Prkg1: protein kinase, cGMP-dependent, type I(CGKI, Prkg1b, Prkgr1b)
27	79020	T19R01C7C6E4_chr19-29869796|29869796	2	chr19	-	29869777	29869796	0	0	0	1	1	0	0	0	9930030A11	79020_29868177	Prkg1: protein kinase, cGMP-dependent, type I(CGKI, Prkg1b, Prkgr1b)
27	79020	T19R01C8A0F0_chr19-29925616|29925618	2	chr19	-	29925597	29925618	0	0	0	1	1	0	0	0	B130006G24	79020_29924809	Prkg1: protein kinase, cGMP-dependent, type I(CGKI, Prkg1b, Prkgr1b)
27	79020	T19R01CB067D_chr19-30082685|30082688	2	chr19	-	30082666	30082688	0	0	0	1	1	0	0	0	A430088G19	79020_30082531	Prkg1: protein kinase, cGMP-dependent, type I(CGKI, Prkg1b, Prkgr1b)
27	79020	T19R01C7BCAE_chr19-29867182|29867182	2	chr19	-	29867163	29867182	0	0	0	1	1	0	0	0	D830017E01	unspliced	Prkg1: protein kinase, cGMP-dependent, type I(CGKI, Prkg1b, Prkgr1b)
27	79020	T19R01D9E4BD_chr19-31057085|31057085	2	chr19	-	31057066	31057085	0	0	0	1	1	0	0	0	D130047G02	unspliced	Prkg1: protein kinase, cGMP-dependent, type I(CGKI, Prkg1b, Prkgr1b)
27	79020	T19R01D8A48C	1	chr19	-	30975098	30975116	0	0	0	1	0	0	0	0	K5B30028E24T3	unspliced	Prkg1: protein kinase, cGMP-dependent, type I(CGKI, Prkg1b, Prkgr1b)
27	79020	T19R01D8A3D2	1	chr19	-	30974911	30974930	0	0	0	1	0	0	0	0	M5BC1058O03T3	unspliced	Prkg1: protein kinase, cGMP-dependent, type I(CGKI, Prkg1b, Prkgr1b)
28	108908	T05R05BCD640_T05R05BCD673_chr5-96261709|96261741	12	chr5	-	96261677	96261747	3	0	0	7	1	1	0	0	G730017I02	108908_96261321	Prkg2: protein kinase, cGMP-dependent, type II(CGKII, Prkgr2)
28	108908	T05R05BE4324_chr5-96355106|96355125	9	chr5	-	96355085	96355135	4	0	0	2	2	0	1	0	C130016C24	108908_96354969	Prkg2: protein kinase, cGMP-dependent, type II(CGKII, Prkgr2)
28	108908	T05R05BCAC64_chr5-96250980|96250980	2	chr5	-	96250961	96250980	0	0	0	1	1	0	0	0	E030047N08	unspliced	Prkg2: protein kinase, cGMP-dependent, type II(CGKII, Prkgr2)
28	108908	T05R05BCADBC_chr5-96251324|96251324	2	chr5	-	96251305	96251324	0	0	0	1	1	0	0	0	G730007I04	unspliced	Prkg2: protein kinase, cGMP-dependent, type II(CGKII, Prkgr2)
28	108908	T05R05BD2FF2	1	chr5	-	96284640	96284658	0	0	0	1	0	0	0	0	K6B30096P20T3	108908_96284414	Prkg2: protein kinase, cGMP-dependent, type II(CGKII, Prkgr2)
28	108908	chr5-96355397|96355397	1	chr5	-	96355397	96355397	0	0	0	0	0	0	0	1	L12460	108908_96354969	Prkg2: protein kinase, cGMP-dependent, type II(CGKII, Prkgr2)
29	104835	T0XR04223DE9_chrX-69352882|69352985	295	chrX	-	69352854	69353010	182	0	9	85	9	8	1	1	A230094I17	104835_69352546	Prkx: protein kinase, X-linked(Pkare, PKX1)
29	104835	T0XR04223D77_T0XR04223D8C_chrX-69352823|69352842	14	chrX	-	69352780	69352844	11	0	0	2	0	0	0	1	AJ238004	104835_69352546	Prkx: protein kinase, X-linked(Pkare, PKX1)
29	104835	T0XR04223D36_chrX-69352752|69352752	9	chrX	-	69352733	69352758	1	0	0	7	1	0	0	0	I830053D15	104835_69352546	Prkx: protein kinase, X-linked(Pkare, PKX1)
29	104835	chrX-69319006|69319041	9	chrX	-	69319006	69319041	0	0	0	0	1	8	0	0	E030049F08	unspliced	Prkx: protein kinase, X-linked(Pkare, PKX1)
29	104835	T0XR0421B9FB	4	chrX	-	69319144	69319163	0	0	0	4	0	0	0	0	I8B30027E21T3	unspliced	Prkx: protein kinase, X-linked(Pkare, PKX1)
29	104835	T0XR04223F5A_chrX-69353276|69353276	3	chrX	-	69353257	69353306	2	0	0	0	1	0	0	0	9430023P19	104835_69352546	Prkx: protein kinase, X-linked(Pkare, PKX1)
29	104835	T0XR0421C1AE_chrX-69321134|69321134	2	chrX	-	69321115	69321134	0	0	0	1	1	0	0	0	D830045O03	104835_69321104	Prkx: protein kinase, X-linked(Pkare, PKX1)
29	104835	T0XR04223CE4	1	chrX	-	69352658	69352676	0	0	0	1	0	0	0	0	PXB00190D12a	104835_69352546	Prkx: protein kinase, X-linked(Pkare, PKX1)
29	104835	T0XR0421BA2D	1	chrX	-	69319194	69319213	0	0	0	1	0	0	0	0	PXB00674J01A	unspliced	Prkx: protein kinase, X-linked(Pkare, PKX1)
30	81488	T08F04F62683_chr8+83240507|83240622	1162	chr8	+	83240485	83240649	664	0	477	1	0	16	1	3	BC054834	81488_83240789	Prkaca: protein kinase, cAMP dependent, catalytic, alpha(C alpha, Cs, PKA, Pkaca)
30	81488	T08F04F6358D_chr8+83244429|83244451	15	chr8	+	83244429	83244470	0	0	14	0	0	0	0	1	AF239743	81488_83244651	Prkaca: protein kinase, cAMP dependent, catalytic, alpha(C alpha, Cs, PKA, Pkaca)
30	81488	T08F04F68143_chr8+83263807|83263811	2	chr8	+	83263807	83263830	0	0	0	1	1	0	0	0	2210403K08	unspliced	Prkaca: protein kinase, cAMP dependent, catalytic, alpha(C alpha, Cs, PKA, Pkaca)
31	106996	T03R08C8F37E_chr3-147387187|147387315	131	chr3	-	147387168	147387347	97	0	8	16	2	5	1	2	J02626	106996_147386963	Prkacb: protein kinase, cAMP dependent, catalytic, beta(cAMP-dependent protein kinase C beta, Pkacb)
31	106996	T03R08C84D4E_chr3-147344655|147344739	72	chr3	-	147344634	147344761	44	0	0	18	2	8	0	0	B330021M16	106996_147344618	Prkacb: protein kinase, cAMP dependent, catalytic, beta(cAMP-dependent protein kinase C beta, Pkacb)
31	106996	T03R08C84ADE_chr3-147344080|147344109	26	chr3	-	147344036	147344109	17	0	0	6	1	2	0	0	A830055H24	106996_147344036	Prkacb: protein kinase, cAMP dependent, catalytic, beta(cAMP-dependent protein kinase C beta, Pkacb)
31	106996	T03R08C877D5_chr3-147355584|147355600	23	chr3	-	147355544	147355605	13	0	0	8	2	0	0	0	G530133E14	106996_147355331	Prkacb: protein kinase, cAMP dependent, catalytic, beta(cAMP-dependent protein kinase C beta, Pkacb)
31	106996	T03R08C7EAAF_chr3-147319469|147319479	5	chr3	-	147319450	147319479	1	0	0	1	1	2	0	0	9530066I02	106996_147319362	Prkacb: protein kinase, cAMP dependent, catalytic, beta(cAMP-dependent protein kinase C beta, Pkacb)
31	106996	T03R08C7EA63_chr3-147319395|147319414	3	chr3	-	147319376	147319414	0	0	0	1	1	1	0	0	C130091E04	106996_147319362	Prkacb: protein kinase, cAMP dependent, catalytic, beta(cAMP-dependent protein kinase C beta, Pkacb)
31	106996	chr3-147312120|147312127	2	chr3	-	147312120	147312127	0	0	0	0	0	1	0	1	X61434	106996_147312036	Prkacb: protein kinase, cAMP dependent, catalytic, beta(cAMP-dependent protein kinase C beta, Pkacb)
31	106996	T03R08C8F2DA	2	chr3	-	147387077	147387098	0	1	0	1	0	0	0	0	G4B30024K07T3	106996_147386963	Prkacb: protein kinase, cAMP dependent, catalytic, beta(cAMP-dependent protein kinase C beta, Pkacb)
31	106996	T03R08C7B5FF	1	chr3	-	147305964	147305983	0	0	0	1	0	0	0	0	F7B30034I23T3	unspliced	Prkacb: protein kinase, cAMP dependent, catalytic, beta(cAMP-dependent protein kinase C beta, Pkacb)
31	106996	T03R08C7B703	1	chr3	-	147306224	147306243	0	0	0	1	0	0	0	0	I4B20003M24T3	unspliced	Prkacb: protein kinase, cAMP dependent, catalytic, beta(cAMP-dependent protein kinase C beta, Pkacb)
32	1345	T05F06C05190_chr5+113267086|113267086	55	chr5	+	113267042	113267131	49	0	3	2	1	0	0	0	G830029F05	1345_113267131	Cit: citron(Cit-k, citron kinase, citron-N, CRIK, CRIK-SK)
32	1345	chr5+113395101|113395114	4	chr5	+	113395101	113395114	0	0	0	0	0	2	0	2	BC023775	1345_113395172	Cit: citron(Cit-k, citron kinase, citron-N, CRIK, CRIK-SK)
32	1345	chr5+113267452|113267452	3	chr5	+	113267452	113267452	0	0	0	0	0	0	1	2	AF086823	1345_113268274	Cit: citron(Cit-k, citron kinase, citron-N, CRIK, CRIK-SK)
32	1345	chr5+113333114|113333127	3	chr5	+	113333114	113333127	0	0	0	0	0	2	0	1	AF070066	1345_113333291	Cit: citron(Cit-k, citron kinase, citron-N, CRIK, CRIK-SK)
32	1345	chr5+113421028|113421028	2	chr5	+	113421028	113421028	0	0	0	0	0	1	0	1	BC031156	1345_113421087	Cit: citron(Cit-k, citron kinase, citron-N, CRIK, CRIK-SK)
32	1345	T05F06C1E8F5_chr5+113371381|113371383	2	chr5	+	113371381	113371402	0	0	0	1	1	0	0	0	3425403F13	1345_113371555	Cit: citron(Cit-k, citron kinase, citron-N, CRIK, CRIK-SK)
32	1345	T05F06C29015_chr5+113414165|113414165	2	chr5	+	113414165	113414184	0	0	0	1	1	0	0	0	C130034A22	1345_113415227	Cit: citron(Cit-k, citron kinase, citron-N, CRIK, CRIK-SK)
32	1345	T05F06C2AAFF	2	chr5	+	113421055	113421074	0	0	0	2	0	0	0	0	K3B30030L05T3	1345_113421087	Cit: citron(Cit-k, citron kinase, citron-N, CRIK, CRIK-SK)
32	1345	T05F06C0FE66_chr5+113311330|113311334	2	chr5	+	113311330	113311353	0	0	0	1	1	0	0	0	E430007A19	unspliced	Cit: citron(Cit-k, citron kinase, citron-N, CRIK, CRIK-SK)
32	1345	T05F06C2DBCF_chr5+113433551|113433551	2	chr5	+	113433551	113433570	0	0	0	1	1	0	0	0	C030025P15	unspliced	Cit: citron(Cit-k, citron kinase, citron-N, CRIK, CRIK-SK)
32	1345	T05F06C14F4D	1	chr5	+	113332045	113332063	0	0	0	1	0	0	0	0	PXB00719B15a	1345_113332304	Cit: citron(Cit-k, citron kinase, citron-N, CRIK, CRIK-SK)
32	1345	chr5+113352172|113352172	1	chr5	+	113352172	113352172	0	0	0	0	0	0	0	1	U39904	1345_113352374	Cit: citron(Cit-k, citron kinase, citron-N, CRIK, CRIK-SK)
32	1345	T05F06C27B09	1	chr5	+	113408777	113408796	0	0	0	1	0	0	0	0	FXB00009C15a	1345_113408803	Cit: citron(Cit-k, citron kinase, citron-N, CRIK, CRIK-SK)
32	1345	T05F06C1E914	1	chr5	+	113371412	113371430	0	0	0	1	0	0	0	0	K0BC0009K12T3	1345_113371555	Cit: citron(Cit-k, citron kinase, citron-N, CRIK, CRIK-SK)
33	79460	T14R02F6F110_chr14-49737951|49738024	155	chr14	-	49737919	49738035	111	1	20	9	6	6	0	2	B430302L02	79460_49737782	Lats2: large tumor suppressor 2
33	79460	T14R02F5B4C2_chr14-49656979|49657051	90	chr14	-	49656960	49657054	66	0	0	12	2	7	1	2	D430008F02	79460_49656950	Lats2: large tumor suppressor 2
33	79460	T14R02F5B5CC_chr14-49657294|49657294	20	chr14	-	49657252	49657317	18	0	0	1	1	0	0	0	B230331C12	79460_49656950	Lats2: large tumor suppressor 2
33	79460	T14R02F6C271_chr14-49726082|49726093	6	chr14	-	49726046	49726093	1	0	0	0	0	2	1	2	BC040025	79460_49725611	Lats2: large tumor suppressor 2
33	79460	T14R02F5B4A0	3	chr14	-	49656973	49656992	0	0	0	3	0	0	0	0	PXB00070K10a	79460_49656950	Lats2: large tumor suppressor 2
33	79460	T14R02F6C15F_chr14-49725808|49725808	3	chr14	-	49725772	49725808	1	0	0	1	1	0	0	0	4921505H05	79460_49725611	Lats2: large tumor suppressor 2
33	79460	chr14-49726033|49726035	3	chr14	-	49726033	49726035	0	0	0	0	0	1	0	2	AY015062	79460_49725611	Lats2: large tumor suppressor 2
33	79460	T14R02F5B694_chr14-49657492|49657492	2	chr14	-	49657473	49657492	0	0	0	1	1	0	0	0	B430309A01	79460_49656950	Lats2: large tumor suppressor 2
33	79460	T14R02F46B67	2	chr14	-	49572692	49572714	0	0	0	1	1	0	0	0	A630076K07	79460_49572513	Lats2: large tumor suppressor 2
33	79460	T14R02F49077_chr14-49582199|49582199	2	chr14	-	49582180	49582199	0	0	0	1	1	0	0	0	A730024C05	79460_49582062	Lats2: large tumor suppressor 2
33	79460	T14R02F619BC	2	chr14	-	49682857	49682876	0	0	0	2	0	0	0	0	K6B30088D16T3	unspliced	Lats2: large tumor suppressor 2
33	79460	T14R02F4D4B6_chr14-49599670|49599670	2	chr14	-	49599651	49599670	0	0	0	1	1	0	0	0	D030057P17	unspliced	Lats2: large tumor suppressor 2
33	79460	T14R02F63EB8_chr14-49692344|49692349	2	chr14	-	49692325	49692349	0	0	0	1	1	0	0	0	9630060M07	unspliced	Lats2: large tumor suppressor 2
33	79460	T14R02F6EB62	1	chr14	-	49736528	49736546	0	0	0	1	0	0	0	0	L0B30014B10T3	79460_49736484	Lats2: large tumor suppressor 2
33	79460	T14R02F72108	1	chr14	-	49750261	49750280	0	0	0	1	0	0	0	0	PLB00046H21A	79460_49750145	Lats2: large tumor suppressor 2
33	79460	T14R02F5B59C	1	chr14	-	49657225	49657244	0	0	0	1	0	0	0	0	PXB00672O19A	79460_49656950	Lats2: large tumor suppressor 2
33	79460	T14R02F4707E	1	chr14	-	49573996	49574014	0	0	0	1	0	0	0	0	PXB00049L18a	unspliced	Lats2: large tumor suppressor 2
33	79460	chr14-49681619|49681619	1	chr14	-	49681619	49681619	0	0	0	0	0	0	0	1	AB028209	unspliced	Lats2: large tumor suppressor 2
34	178870	T10F00702B76_chr10+7351158|7351187	106	chr10	+	7351150	7351207	42	1	56	6	1	0	0	0	A230050F21	178870_7351269	Lats1: large tumor supressor
34	3272	T10F0070AA61	3	chr10	+	7383649	7383668	0	0	0	3	0	0	0	0	F7B30212G15T3	unspliced	Lats1: large tumor supressor
34	3272	chr10+7372249|7372249	1	chr10	+	7372249	7372249	0	0	0	0	0	0	0	1	AF104414	3272_7373756	Lats1: large tumor supressor
35	78891	T17R01A533DE_chr17-27603778|27603976	585	chr17	-	27603759	27603997	494	3	0	58	6	21	1	2	9530097A09	78891_27603692	Stk38: serine/threonine kinase 38(Ndr1)
35	78891	T17R01A4FD95_chr17-27590037|27590037	1	chr17	-	27590018	27590037	0	0	0	0	1	0	0	0	A630042A18	78891_27589881	Stk38: serine/threonine kinase 38(Ndr1)
35	78891	T17R01A4B3C1	1	chr17	-	27571118	27571137	0	0	0	1	0	0	0	0	46B31401A11Tr	unspliced	Stk38: serine/threonine kinase 38(Ndr1)
35	78891	T17R01A4D5E4	1	chr17	-	27579858	27579876	0	0	0	1	0	0	0	0	PXB01143D12A	unspliced	Stk38: serine/threonine kinase 38(Ndr1)
36	151643	T06F08C0AFA3_chr6+146845588|146845647	103	chr6	+	146845588	146845689	54	1	8	34	2	2	1	1	B230328I19	151643_146845671	Stk38l: serine/threonine kinase 38 like(Ndr2)
36	151643	chr6+146879210|146879213	4	chr6	+	146879210	146879213	0	0	0	1	0	1	0	2	BC062170	151643_146879357	Stk38l: serine/threonine kinase 38 like(Ndr2)
36	151643	chr6+146889646|146889646	2	chr6	+	146889646	146889646	0	0	0	0	0	1	0	1	BC038621	151643_146889688	Stk38l: serine/threonine kinase 38 like(Ndr2)
36	151643	T06F08C0AF72	2	chr6	+	146845554	146845573	0	0	0	2	0	0	0	0	I0B20062L24T3	151643_146845671	Stk38l: serine/threonine kinase 38 like(Ndr2)
36	151643	T06F08C0B0F0	1	chr6	+	146845936	146845955	0	0	0	1	0	0	0	0	K4B30358O13T3	151643_146846240	Stk38l: serine/threonine kinase 38 like(Ndr2)
36	151643	T06F08C111E1	1	chr6	+	146870753	146870771	0	0	0	1	0	0	0	0	PXB00015G17a	151643_146870863	Stk38l: serine/threonine kinase 38 like(Ndr2)
36	151643	T06F08C176FA	1	chr6	+	146896634	146896653	0	0	0	1	0	0	0	0	PXB00074A03a	unspliced	Stk38l: serine/threonine kinase 38 like(Ndr2)
38	107659	chr1+180184009|180184030	10	chr1	+	180184009	180184030	0	0	0	9	1	0	0	0	A930014J19	107659_180184039	Cdc42bpa: Cdc42 binding protein kinase alpha(DMPK-like)
38	107659	T01F0ABD63C9	8	chr1	+	180184009	180184028	0	0	0	8	0	0	0	0	M5BC1022F11T3	107659_180184039	Cdc42bpa: Cdc42 binding protein kinase alpha(DMPK-like)
38	133694	T01F0ABDE677_chr1+180217468|180217469	3	chr1	+	180217463	180217488	1	0	0	0	0	1	0	1	AK129148	133694_180217670	Cdc42bpa: Cdc42 binding protein kinase alpha(DMPK-like)
38	107659	T01F0ABE30E9	3	chr1	+	180236521	180236540	0	0	0	3	0	0	0	0	K2B30011B10T3	unspliced	Cdc42bpa: Cdc42 binding protein kinase alpha(DMPK-like)
38	107659	T01F0ABB1D73_chr1+180034931|180034931	2	chr1	+	180034931	180034950	0	0	0	1	1	0	0	0	A330093C21	107659_180035458	Cdc42bpa: Cdc42 binding protein kinase alpha(DMPK-like)
38	107659	T01F0ABB9260_chr1+180064864|180064864	2	chr1	+	180064864	180064883	0	0	0	1	1	0	0	0	7420488E15	107659_180064985	Cdc42bpa: Cdc42 binding protein kinase alpha(DMPK-like)
38	107659	T01F0ABD3C5C_chr1+180173899|180173899	2	chr1	+	180173899	180173933	1	0	0	0	0	0	0	1	AF492452	107659_180173942	Cdc42bpa: Cdc42 binding protein kinase alpha(DMPK-like)
38	107659	T01F0ABD52E7_chr1+180179687|180179687	2	chr1	+	180179687	180179706	0	0	0	1	1	0	0	0	C130003I04	107659_180181948	Cdc42bpa: Cdc42 binding protein kinase alpha(DMPK-like)
38	107659	T01F0ABD5A9E_chr1+180181662|180181662	2	chr1	+	180181662	180181681	0	0	0	1	1	0	0	0	D830041L12	107659_180182611	Cdc42bpa: Cdc42 binding protein kinase alpha(DMPK-like)
38	107659	T01F0ABE2B93	2	chr1	+	180235141	180235173	0	0	1	1	0	0	0	0	PXB01146C24A	unspliced	Cdc42bpa: Cdc42 binding protein kinase alpha(DMPK-like)
38	107659	T01F0ABB5897_chr1+180050071|180050071	1	chr1	+	180050071	180050090	0	0	0	0	1	0	0	0	7420445H18	107659_180050166	Cdc42bpa: Cdc42 binding protein kinase alpha(DMPK-like)
38	107659	T01F0ABE2843	1	chr1	+	180234307	180234326	0	0	0	1	0	0	0	0	PXB01147A18A	107659_180234367	Cdc42bpa: Cdc42 binding protein kinase alpha(DMPK-like)
38	107659	T01F0ABE31B0	1	chr1	+	180236720	180236739	0	0	0	1	0	0	0	0	D4B30011K04Tr	unspliced	Cdc42bpa: Cdc42 binding protein kinase alpha(DMPK-like)
38	107659	T01F0ABE2F57	1	chr1	+	180236119	180236138	0	0	0	1	0	0	0	0	PXB00687O11A	unspliced	Cdc42bpa: Cdc42 binding protein kinase alpha(DMPK-like)
38	107659	T01F0ABE32B0	1	chr1	+	180236976	180236995	0	0	0	1	0	0	0	0	PXB01174E04A	unspliced	Cdc42bpa: Cdc42 binding protein kinase alpha(DMPK-like)
38	107659	T01F0ABDB51C	1	chr1	+	180204828	180204847	0	0	0	1	0	0	0	0	ZXB00061B01X	unspliced	Cdc42bpa: Cdc42 binding protein kinase alpha(DMPK-like)
39	81421	T12R06523038_chr12-106049571|106049581	26	chr12	-	106049551	106049592	3	0	0	0	0	22	0	1	BC049921	81421_106049542	Cdc42bpb: Cdc42 binding protein kinase beta(DMPK-like)
39	81421	chr12-106121929|106121929	5	chr12	-	106121929	106121929	0	0	0	0	0	3	1	1	AY277589	81421_106121667	Cdc42bpb: Cdc42 binding protein kinase beta(DMPK-like)
39	81421	T12R06522622	3	chr12	-	106046990	106047010	0	0	0	3	0	0	0	0	PNB00006H09A	81421_106046927	Cdc42bpb: Cdc42 binding protein kinase beta(DMPK-like)
39	81421	chr12-106039886|106039886	2	chr12	-	106039886	106039886	0	0	0	0	0	1	0	1	BC033425	81421_106039626	Cdc42bpb: Cdc42 binding protein kinase beta(DMPK-like)
39	81421	chr12-106069565|106069565	2	chr12	-	106069565	106069565	0	0	0	0	0	1	0	1	BC039229	81421_106069554	Cdc42bpb: Cdc42 binding protein kinase beta(DMPK-like)
39	81421	T12R065264F1	1	chr12	-	106063070	106063089	0	0	0	1	0	0	0	0	FLB00069D18A	81421_106063006	Cdc42bpb: Cdc42 binding protein kinase beta(DMPK-like)
39	81421	T12R06526E93	1	chr12	-	106065536	106065555	0	0	0	1	0	0	0	0	PXB01154P05A	81421_106065534	Cdc42bpb: Cdc42 binding protein kinase beta(DMPK-like)
39	81421	T12R0653469B_chr12-106120859|106120859	1	chr12	-	106120840	106120859	0	0	0	0	1	0	0	0	E860030L24	unspliced	Cdc42bpb: Cdc42 binding protein kinase beta(DMPK-like)
40	82539	T19F005D1D2D	4	chr19	+	6102317	6102336	0	0	0	4	0	0	0	0	L5B30016C09T3	82539_6102437	BC046418: myotonic dystrophy protein kinase like protein(Cdc25bpg)
40	82539	chr19+6103575|6103595	2	chr19	+	6103575	6103595	0	0	0	0	0	1	0	1	BC046418	82539_6103653	BC046418: myotonic dystrophy protein kinase like protein(Cdc25bpg)
40	82539	T19F005D289C_chr19+6105244|6105244	2	chr19	+	6105244	6105263	0	0	0	1	1	0	0	0	4932409C10	82539_6105301	BC046418: myotonic dystrophy protein kinase like protein(Cdc25bpg)
40	82539	T19F005D2181	1	chr19	+	6103425	6103444	0	0	0	1	0	0	0	0	G8B30035B02T3	82539_6103463	BC046418: myotonic dystrophy protein kinase like protein(Cdc25bpg)
40	82539	T19F005D2C4C	1	chr19	+	6106188	6106206	0	0	0	1	0	0	0	0	51B31401J18Tr	unspliced	BC046418: myotonic dystrophy protein kinase like protein(Cdc25bpg)
41	83153	T07F00A1D786_chr7+10606440|10606483	572	chr7	+	10606434	10606517	494	1	61	10	0	4	0	2	BC056615	83153_10606752	Dm15: dystrophia myotonica kinase, B15(DM, DMPK)
41	83153	chr7+10609098|10609098	4	chr7	+	10609098	10609098	0	0	0	0	0	0	0	4	S60314	83153_10609182	Dm15: dystrophia myotonica kinase, B15(DM, DMPK)
41	83153	T07F00A1D7FE_T07F00A1D811_chr7+10606593|10606593	3	chr7	+	10606590	10606628	2	0	0	0	0	0	1	0	NM_032418	83153_10606752	Dm15: dystrophia myotonica kinase, B15(DM, DMPK)
42	78872	T12F0103CDAC_chr12+17026471|17026486_chr12+17026514|17026514	13	chr12	+	17026471	17026533	7	1	0	0	3	0	1	1	G530142C09	78872_17026654	Rock2: Rho-associated coiled-coil forming kinase 2(Rock-II)
42	78872	T12F010536ED_chr12+17118985|17118985	9	chr12	+	17118957	17119004	5	0	0	3	1	0	0	0	I830134H11	unspliced	Rock2: Rho-associated coiled-coil forming kinase 2(Rock-II)
42	78872	T12F0104C684_T12F0104C6A4_chr12+17090182|17090217	7	chr12	+	17090180	17090236	3	0	0	2	1	1	0	0	9530058G20	78872_17090253	Rock2: Rho-associated coiled-coil forming kinase 2(Rock-II)
42	78872	T12F0104ED2B_T12F0104ED3F_chr12+17100090|17100125	7	chr12	+	17100075	17100144	3	0	0	1	1	2	0	0	9130015K21	78872_17100146	Rock2: Rho-associated coiled-coil forming kinase 2(Rock-II)
42	78872	chr12+17118460|17118491	5	chr12	+	17118460	17118491	0	0	0	0	0	4	0	1	BC019779	unspliced	Rock2: Rho-associated coiled-coil forming kinase 2(Rock-II)
42	78872	T12F01053B23_chr12+17120028|17120041	4	chr12	+	17120028	17120060	0	0	0	0	1	3	0	0	F730018E15	unspliced	Rock2: Rho-associated coiled-coil forming kinase 2(Rock-II)
42	78872	T12F010530FF_T12F0105311B_chr12+17117450|17117467	4	chr12	+	17117439	17117486	1	0	0	1	1	1	0	0	E430032I07	unspliced	Rock2: Rho-associated coiled-coil forming kinase 2(Rock-II)
42	78872	T12F010533C8_chr12+17118151|17118155	3	chr12	+	17118151	17118174	0	0	0	1	1	1	0	0	B230113H15	unspliced	Rock2: Rho-associated coiled-coil forming kinase 2(Rock-II)
42	78872	T12F0104C937_chr12+17090871|17090875	2	chr12	+	17090871	17090894	0	0	0	1	1	0	0	0	B230208F12	78872_17090887	Rock2: Rho-associated coiled-coil forming kinase 2(Rock-II)
42	78872	T12F0104FE4D_chr12+17104461|17104461	2	chr12	+	17104461	17104480	0	0	0	1	1	0	0	0	7120492D13	78872_17104529	Rock2: Rho-associated coiled-coil forming kinase 2(Rock-II)
42	78872	chr12+17118224|17118224	2	chr12	+	17118224	17118224	0	0	0	0	0	1	0	1	BC037469	unspliced	Rock2: Rho-associated coiled-coil forming kinase 2(Rock-II)
42	78872	T12F01048DB4_chr12+17075636|17075636	2	chr12	+	17075636	17075655	0	0	0	1	1	0	0	0	D130076J07	unspliced	Rock2: Rho-associated coiled-coil forming kinase 2(Rock-II)
42	78872	T12F010519D7_chr12+17111509|17111511	2	chr12	+	17111509	17111530	0	0	0	1	1	0	0	0	E330024G11	unspliced	Rock2: Rho-associated coiled-coil forming kinase 2(Rock-II)
42	78872	T12F01052FF4_chr12+17117172|17117172	2	chr12	+	17117172	17117191	0	0	0	1	1	0	0	0	C230085M14	unspliced	Rock2: Rho-associated coiled-coil forming kinase 2(Rock-II)
42	78872	chr12+17058359|17058359	1	chr12	+	17058359	17058359	0	0	0	0	0	0	0	1	BC029113	78872_17058374	Rock2: Rho-associated coiled-coil forming kinase 2(Rock-II)
42	78872	T12F010487D8	1	chr12	+	17074136	17074155	0	0	0	1	0	0	0	0	B2B30204K04Tr	78872_17074308	Rock2: Rho-associated coiled-coil forming kinase 2(Rock-II)
42	78872	T12F0104B10C	1	chr12	+	17084684	17084702	0	0	0	1	0	0	0	0	I9B20013A12T3	78872_17084799	Rock2: Rho-associated coiled-coil forming kinase 2(Rock-II)
42	78872	T12F010531A4	1	chr12	+	17117604	17117623	0	0	0	1	0	0	0	0	G7B30049K04T3	unspliced	Rock2: Rho-associated coiled-coil forming kinase 2(Rock-II)
42	78872	T12F01052D5B	1	chr12	+	17116507	17116526	0	0	0	1	0	0	0	0	K6B30156I18T3	unspliced	Rock2: Rho-associated coiled-coil forming kinase 2(Rock-II)
43	80030	T18R009EC15E_chr18-10404018|10404037	155	chr18	-	10403993	10404210	146	0	2	6	1	0	0	0	G530017K17	80030_10403217	Rock1: Rho-associated coiled-coil forming kinase 1(Rock-I)
43	80030	T18R009D68B6_chr18-10315947|10315969	26	chr18	-	10315928	10315969	11	0	0	11	2	2	0	0	D130032B08	80030_10315900	Rock1: Rho-associated coiled-coil forming kinase 1(Rock-I)
43	80030	T18R009EBDEB_chr18-10403258|10403309	18	chr18	-	10403239	10403309	2	0	0	0	0	14	1	1	U58512	80030_10403217	Rock1: Rho-associated coiled-coil forming kinase 1(Rock-I)
43	80030	T18R009D9980_chr18-10328429|10328448	11	chr18	-	10328410	10328449	6	0	0	2	1	2	0	0	D830036F23	80030_10328314	Rock1: Rho-associated coiled-coil forming kinase 1(Rock-I)
43	80030	T18R009CF9C9_chr18-10287557|10287569	5	chr18	-	10287538	10287569	0	0	0	1	1	3	0	0	1110055K06	unspliced	Rock1: Rho-associated coiled-coil forming kinase 1(Rock-I)
43	80030	T18R009D3E91_chr18-10305169|10305189	4	chr18	-	10305150	10305189	0	0	0	1	1	2	0	0	C730031O10	80030_10305114	Rock1: Rho-associated coiled-coil forming kinase 1(Rock-I)
43	80030	T18R009DB0A8_chr18-10334367|10334370	4	chr18	-	10334335	10334376	2	0	0	1	1	0	0	0	A130056G21	unspliced	Rock1: Rho-associated coiled-coil forming kinase 1(Rock-I)
43	80030	chr18-10403780|10403784	3	chr18	-	10403780	10403784	0	0	0	0	0	2	0	1	BC057154	80030_10403217	Rock1: Rho-associated coiled-coil forming kinase 1(Rock-I)
43	80030	T18R009D09A4	2	chr18	-	10291601	10291620	0	0	0	2	0	0	0	0	F8B30111M20T3	unspliced	Rock1: Rho-associated coiled-coil forming kinase 1(Rock-I)
43	80030	T18R009CFB39_chr18-10287929|10287929	2	chr18	-	10287910	10287929	0	0	0	1	1	0	0	0	5033428C23	unspliced	Rock1: Rho-associated coiled-coil forming kinase 1(Rock-I)
43	80030	T18R009D1377_chr18-10294135|10294135	2	chr18	-	10294116	10294135	0	0	0	1	1	0	0	0	6430547K17	unspliced	Rock1: Rho-associated coiled-coil forming kinase 1(Rock-I)
43	80030	T18R009D7BA3_chr18-10320803|10320805	2	chr18	-	10320784	10320805	0	0	0	1	1	0	0	0	5830426N14	unspliced	Rock1: Rho-associated coiled-coil forming kinase 1(Rock-I)
43	80030	T18R009D8A6E	1	chr18	-	10324571	10324590	0	0	0	1	0	0	0	0	PXB00637O05a	80030_10324332	Rock1: Rho-associated coiled-coil forming kinase 1(Rock-I)
43	80030	T18R009D3E72	1	chr18	-	10305120	10305138	0	0	0	1	0	0	0	0	G3B70044J21T3	80030_10305114	Rock1: Rho-associated coiled-coil forming kinase 1(Rock-I)
43	80030	T18R009CFA74	1	chr18	-	10287713	10287732	0	0	0	1	0	0	0	0	G7B30037M16T3	unspliced	Rock1: Rho-associated coiled-coil forming kinase 1(Rock-I)
43	80030	T18R009DD011	1	chr18	-	10342398	10342417	0	0	0	1	0	0	0	0	PXB00692H19A	unspliced	Rock1: Rho-associated coiled-coil forming kinase 1(Rock-I)
43	80030	T18R009D5238_chr18-10310200|10310200	1	chr18	-	10310181	10310200	0	0	0	0	1	0	0	0	A630050F23	unspliced	Rock1: Rho-associated coiled-coil forming kinase 1(Rock-I)
47	98549	T02R0160B87C_chr2-23115843|23115936	34	chr2	-	23115824	23115936	10	1	0	14	2	6	1	0	4932703D20	98549_23115685	Mastl: microtubule associated serine/threonine kinase-like(THC2)
47	98549	T02R0160397E_chr2-23083390|23083390	3	chr2	-	23083371	23083390	0	0	0	2	1	0	0	0	I830012F14	98549_23082017	Mastl: microtubule associated serine/threonine kinase-like(THC2)
47	98549	T02R01607A4E_chr2-23099982|23099982	2	chr2	-	23099963	23099982	0	0	0	0	2	0	0	0	1700028B20	98549_23099914	Mastl: microtubule associated serine/threonine kinase-like(THC2)
47	98549	T02R01602485_chr2-23078021|23078021	2	chr2	-	23078002	23078021	0	0	0	1	1	0	0	0	D030046G01	unspliced	Mastl: microtubule associated serine/threonine kinase-like(THC2)
49	82475	T08R0504FD21_chr8-84212977|84213076	112	chr8	-	84212958	84213076	46	0	55	5	1	2	1	2	BC054524	82475_84212861	Mast1: microtubule associated serine/threonine kinase 1(SAST, SAST170)
49	82475	chr8-84199768|84199769	2	chr8	-	84199768	84199769	0	0	0	0	0	1	0	1	BC039230	82475_84199683	Mast1: microtubule associated serine/threonine kinase 1(SAST, SAST170)
49	82475	chr8-84191833|84191833	1	chr8	-	84191833	84191833	0	0	0	0	0	0	0	1	AY312167	82475_84191810	Mast1: microtubule associated serine/threonine kinase 1(SAST, SAST170)
49	82475	chr8-84201080|84201080	1	chr8	-	84201080	84201080	0	0	0	0	0	0	0	1	AK122411	82475_84200930	Mast1: microtubule associated serine/threonine kinase 1(SAST, SAST170)
49	82475	T08R050DEB49_chr8-84798281|84798281	1	chr8	-	84798262	84798281	0	0	0	0	1	0	0	0	9430008B02	82475_84798199	Mast1: microtubule associated serine/threonine kinase 1(SAST, SAST170)
50	105039	T13R05F74E15_chr13-100093445|100093461_chr13-100093491|100093491	75	chr13	-	100093426	100093491	62	0	2	5	6	0	0	0	A530026C06	105039_100092835	G431004F08: hypothetical serine/threonine kinase
50	105039	T13R05EE7A1E	4	chr13	-	99514891	99514910	0	0	0	4	0	0	0	0	M4B21002D18T3	105039_99514856	G431004F08: hypothetical serine/threonine kinase
50	105039	T13R05EE7EFC	2	chr13	-	99516138	99516156	0	0	0	1	1	0	0	0	A130009M03	105039_99515810	G431004F08: hypothetical serine/threonine kinase
50	105039	chr13-99480756|99480768	2	chr13	-	99480756	99480768	0	0	0	0	0	1	0	1	Z78145	unspliced	G431004F08: hypothetical serine/threonine kinase
50	105039	T13R05EDF9A1_chr13-99482017|99482017	2	chr13	-	99481998	99482017	0	0	0	1	1	0	0	0	9630027C05	unspliced	G431004F08: hypothetical serine/threonine kinase
50	105039	T13R05EDFB24_chr13-99482404|99482404	2	chr13	-	99482385	99482404	0	0	0	1	1	0	0	0	6720429F19	unspliced	G431004F08: hypothetical serine/threonine kinase
50	105039	T13R05EEA649_chr13-99526217|99526220	2	chr13	-	99526198	99526220	0	0	0	1	1	0	0	0	A430018C18	unspliced	G431004F08: hypothetical serine/threonine kinase
50	105039	T13R05EEA95A_chr13-99527002|99527004	2	chr13	-	99526983	99527004	0	0	0	1	1	0	0	0	A130082N17	unspliced	G431004F08: hypothetical serine/threonine kinase
50	105039	T13R05EEF396_chr13-99546006|99546008	2	chr13	-	99545987	99546008	0	0	0	1	1	0	0	0	D330020B21	unspliced	G431004F08: hypothetical serine/threonine kinase
50	105039	chr13-99532424|99532424	1	chr13	-	99532424	99532424	0	0	0	0	0	0	0	1	BC042511	105039_99532404	G431004F08: hypothetical serine/threonine kinase
50	105039	chr13-99482935|99482935	1	chr13	-	99482935	99482935	0	0	0	0	0	0	0	1	AK129114	unspliced	G431004F08: hypothetical serine/threonine kinase
51	151539	T04R06D58AF2_chr4-114658009|114658034	18	chr4	-	114657990	114658034	3	0	13	1	1	0	0	0	1200012K12	151539_114657932	Mast2: microtubule associated serine/threonine kinase 2(MAST205, mKIAA0807, Mtssk)
51	151539	T04R06D5B195_chr4-114667920|114668017	10	chr4	-	114667901	114668017	1	0	0	1	0	7	0	1	AB093264	151539_114667905	Mast2: microtubule associated serine/threonine kinase 2(MAST205, mKIAA0807, Mtssk)
51	151539	T04R06D7DA91_chr4-114809489|114809489	4	chr4	-	114809470	114809489	2	0	0	0	0	0	1	1	U02313	151539_114809377	Mast2: microtubule associated serine/threonine kinase 2(MAST205, mKIAA0807, Mtssk)
51	151539	T04R06D76BEC	2	chr4	-	114781145	114781164	0	0	0	2	0	0	0	0	F6B30313P14T3	151539_114781085	Mast2: microtubule associated serine/threonine kinase 2(MAST205, mKIAA0807, Mtssk)
51	151539	T04R06D6C461	2	chr4	-	114738255	114738273	0	0	0	2	0	0	0	0	PXB01172I21A	unspliced	Mast2: microtubule associated serine/threonine kinase 2(MAST205, mKIAA0807, Mtssk)
51	151539	T04R06D5E05A_chr4-114679898|114679900	2	chr4	-	114679879	114679900	0	0	0	1	1	0	0	0	B230374J18	unspliced	Mast2: microtubule associated serine/threonine kinase 2(MAST205, mKIAA0807, Mtssk)
51	151539	T04R06D5ECBA_chr4-114683066|114683066	2	chr4	-	114683047	114683066	0	0	0	1	1	0	0	0	C130039O07	unspliced	Mast2: microtubule associated serine/threonine kinase 2(MAST205, mKIAA0807, Mtssk)
51	151539	T04R06D76F1E_chr4-114781982|114781982	2	chr4	-	114781963	114781982	0	0	0	1	1	0	0	0	D930027C18	unspliced	Mast2: microtubule associated serine/threonine kinase 2(MAST205, mKIAA0807, Mtssk)
51	151539	T04R06D58555	1	chr4	-	114656578	114656597	0	0	0	1	0	0	0	0	G9B30038P07T3	151539_114656389	Mast2: microtubule associated serine/threonine kinase 2(MAST205, mKIAA0807, Mtssk)
51	151539	T04R06D5A001	1	chr4	-	114663406	114663425	0	0	0	1	0	0	0	0	G8B30048K17T3	151539_114663350	Mast2: microtubule associated serine/threonine kinase 2(MAST205, mKIAA0807, Mtssk)
51	151539	T04R06D6F74A	1	chr4	-	114751288	114751306	0	0	0	1	0	0	0	0	E5B30111A05T3	151539_114751004	Mast2: microtubule associated serine/threonine kinase 2(MAST205, mKIAA0807, Mtssk)
51	151539	chr4-114809392|114809392	1	chr4	-	114809392	114809392	0	0	0	0	0	0	0	1	BC060703	151539_114809377	Mast2: microtubule associated serine/threonine kinase 2(MAST205, mKIAA0807, Mtssk)
52	84925	T08R04298AD8_chr8-69831371|69831451	390	chr8	-	69831316	69831451	137	0	239	13	1	0	0	0	C130034L06	84925_69831209	BC024265: hypothetical serine/threonine kinase
52	84925	T08R04299CD6_chr8-69835947|69836018	76	chr8	-	69835928	69836035	26	0	41	7	1	1	0	0	F630326M14	84925_69835883	BC024265: hypothetical serine/threonine kinase
52	84925	T08R04296809_chr8-69822469|69822469	3	chr8	-	69822450	69822473	1	0	0	0	0	0	1	1	BC024265	84925_69822448	BC024265: hypothetical serine/threonine kinase
52	84925	T08R04296AAF	1	chr8	-	69823132	69823151	0	0	0	1	0	0	0	0	K5B30320I20T3	84925_69823126	BC024265: hypothetical serine/threonine kinase
52	84925	T08R04298481	1	chr8	-	69829742	69829761	0	0	0	1	0	0	0	0	K5B30339P14T3	84925_69829640	BC024265: hypothetical serine/threonine kinase
53	111602	T11F04A4B625_chr11+77903397|77903471	22	chr11	+	77903397	77903490	8	0	3	2	1	5	0	3	BC048862	111602_77903495	BC030499: hypothetical serine/threonine kinase
54	79769	T07R078F5A67_chr7-126835258|126835310	40	chr7	-	126835235	126835312	26	0	1	5	1	4	1	2	AB041542	79769_126834892	Stk32c: serine/threonine kinase 32C(PKE, Pkek, YANK3)
54	79769	T07R078FBB38	2	chr7	-	126860072	126860088	0	0	0	2	0	0	0	0	L0B30001L10T3	79769_126859995	Stk32c: serine/threonine kinase 32C(PKE, Pkek, YANK3)
54	79769	T07R078F590F	1	chr7	-	126834942	126834959	0	0	0	1	0	0	0	0	K5B30052N22T3	79769_126834892	Stk32c: serine/threonine kinase 32C(PKE, Pkek, YANK3)
55	105132	T18F029A068A_T18F029A06BB_chr18+43648621|43648699	28	chr18	+	43648621	43648718	16	0	0	5	2	3	1	1	BC055002	105132_43648821	Stk32a: serine/threonine kinase 32A(YANK1)
55	105132	T18F029A0634_chr18+43648564|43648564	2	chr18	+	43648564	43648583	0	0	0	1	1	0	0	0	A730009C22	105132_43648821	Stk32a: serine/threonine kinase 32A(YANK1)
55	105132	T18F029AD01F_chr18+43700255|43700255	2	chr18	+	43700255	43700274	0	0	0	1	1	0	0	0	A730030K15	unspliced	Stk32a: serine/threonine kinase 32A(YANK1)
56	76092	T05R02285962_chr5-36198759|36198779	13	chr5	-	36198735	36198779	1	0	3	1	1	5	0	2	AJ250840	76092_36198357	Stk32b: serine/threonine kinase 32B(Stk32, STKG6, YANK2)
56	76092	chr5-36198685|36198685	4	chr5	-	36198685	36198685	0	0	0	0	0	1	1	2	BC052404	76092_36198357	Stk32b: serine/threonine kinase 32B(Stk32, STKG6, YANK2)
56	76092	T05R022442F5_chr5-35930869|35930869	1	chr5	-	35930850	35930869	0	0	0	0	1	0	0	0	2510009F08	76092_35930036	Stk32b: serine/threonine kinase 32B(Stk32, STKG6, YANK2)
57	110808	T17R015AF3CC_chr17-22737824|22737910	220	chr17	-	22737805	22737931	176	3	0	18	7	12	1	3	G430008O11	110808_22737753	Pdpk1: 3-phosphoinositide dependent protein kinase-1(Pdk1, Pkb kinase)
57	110808	chr17-22747217|22747242	6	chr17	-	22747217	22747242	0	0	0	4	0	1	0	1	AY062008	110808_22747165	Pdpk1: 3-phosphoinositide dependent protein kinase-1(Pdk1, Pkb kinase)
57	110808	T17R015AA316	4	chr17	-	22717183	22717206	0	0	0	4	0	0	0	0	I0B20010B22T3	110808_22717010	Pdpk1: 3-phosphoinositide dependent protein kinase-1(Pdk1, Pkb kinase)
57	110808	T17R015B1868	4	chr17	-	22747204	22747240	0	0	0	4	0	0	0	0	PXB00713J22a	110808_22747165	Pdpk1: 3-phosphoinositide dependent protein kinase-1(Pdk1, Pkb kinase)
57	110808	T17R0159F534_chr17-22672711|22672711	3	chr17	-	22672673	22672711	1	0	0	1	1	0	0	0	B930037J22	unspliced	Pdpk1: 3-phosphoinositide dependent protein kinase-1(Pdk1, Pkb kinase)
57	110808	T17R015AF224	2	chr17	-	22737425	22737444	0	0	0	2	0	0	0	0	K9B20006B06T3	110808_22737343	Pdpk1: 3-phosphoinositide dependent protein kinase-1(Pdk1, Pkb kinase)
57	110808	T17R0159F166_chr17-22671718|22671718	2	chr17	-	22671699	22671718	0	0	0	1	1	0	0	0	A230107M19	unspliced	Pdpk1: 3-phosphoinositide dependent protein kinase-1(Pdk1, Pkb kinase)
57	110808	T17R0159FAEC	1	chr17	-	22674137	22674156	0	0	0	1	0	0	0	0	21B24003I03Aa	110808_22674004	Pdpk1: 3-phosphoinositide dependent protein kinase-1(Pdk1, Pkb kinase)
57	110808	T17R0159F8A7	1	chr17	-	22673556	22673575	0	0	0	1	0	0	0	0	21C24000C17Aa	unspliced	Pdpk1: 3-phosphoinositide dependent protein kinase-1(Pdk1, Pkb kinase)
57	110808	T17R0159F496	1	chr17	-	22672515	22672534	0	0	0	1	0	0	0	0	K6B30049N12T3	unspliced	Pdpk1: 3-phosphoinositide dependent protein kinase-1(Pdk1, Pkb kinase)
57	110808	T17R015A00AB	1	chr17	-	22675608	22675627	0	0	0	1	0	0	0	0	PXB00163J16g6	unspliced	Pdpk1: 3-phosphoinositide dependent protein kinase-1(Pdk1, Pkb kinase)
57	110808	T17R0159F751	1	chr17	-	22673214	22673233	0	0	0	1	0	0	0	0	PXB00328M05A	unspliced	Pdpk1: 3-phosphoinositide dependent protein kinase-1(Pdk1, Pkb kinase)
57	110808	T17R0159F18C	1	chr17	-	22671737	22671756	0	0	0	1	0	0	0	0	PXB00669B04A	unspliced	Pdpk1: 3-phosphoinositide dependent protein kinase-1(Pdk1, Pkb kinase)
57	110808	T17R0159F630	1	chr17	-	22672926	22672944	0	0	0	1	0	0	0	0	PXB01155K18A	unspliced	Pdpk1: 3-phosphoinositide dependent protein kinase-1(Pdk1, Pkb kinase)
58	75081	T03F026AC608_chr3+40551921|40551976	86	chr3	+	40551889	40551995	51	1	0	18	6	4	2	4	B130030L15	75081_40552185	Plk4: polo-like kinase 4 (Drosophila)(Sak, Stk18)
58	75081	chr3+40564640|40564641	4	chr3	+	40564640	40564641	0	0	0	0	0	3	0	1	BC051483	75081_40564778	Plk4: polo-like kinase 4 (Drosophila)(Sak, Stk18)
58	75081	T03F026AC8EB	1	chr3	+	40552683	40552702	0	0	0	1	0	0	0	0	40B22409G09T3	75081_40552773	Plk4: polo-like kinase 4 (Drosophila)(Sak, Stk18)
58	75081	T03F026ADCAD_chr3+40557741|40557741	1	chr3	+	40557741	40557760	0	0	0	0	1	0	0	0	1700028H20	75081_40557822	Plk4: polo-like kinase 4 (Drosophila)(Sak, Stk18)
59	5407	T11F0417A41F_T11F0417A47D_chr11+68658193|68658298	245	chr11	+	68658157	68658320	170	3	12	18	2	38	0	2	BC003261	5407_68658564	Aurkb: aurora kinase B(Aik2, Aim1, AIM-1, AIRK2, Ark2, AurB, IPL1, STK-1, Stk12, Stk5)
59	5407	T11F0417A495_T11F0417A4D2_chr11+68658364|68658372	8	chr11	+	68658325	68658405	6	0	0	1	0	0	0	1	D21099	5407_68658564	Aurkb: aurora kinase B(Aik2, Aim1, AIM-1, AIRK2, Ark2, AurB, IPL1, STK-1, Stk12, Stk5)
60	5408	T02R0A4720E7_chr2-172433593|172433688	432	chr2	-	172433574	172433688	278	7	2	68	4	68	0	5	AF007817	5408_172433513	Stk6: serine/threonine kinase 6(AIRK1, Ark1, aurora A, Aurora-A, Ayk1, IAK, Stk6)
60	5408	chr2-172432130|172432150	6	chr2	-	172432130	172432150	0	0	0	1	0	4	0	1	AY336976	5408_172432104	Stk6: serine/threonine kinase 6(AIRK1, Ark1, aurora A, Aurora-A, Ayk1, IAK, Stk6)
61	109911	T05R06940C09_chr5-110365688|110365738	128	chr5	-	110365669	110365750	40	0	12	72	4	0	0	0	C230050J15	109911_110365567	Adrbk2: adrenergic receptor kinase, beta 2(Adrbk-2, Bark-2, beta ARK2, GRK3)
61	109911	T05R06940D27_chr5-110365991|110365991	3	chr5	-	110365972	110365991	0	0	0	1	1	0	1	0	4833444A01	109911_110365923	Adrbk2: adrenergic receptor kinase, beta 2(Adrbk-2, Bark-2, beta ARK2, GRK3)
61	109911	T05R06928198_chr5-110264728|110264730	2	chr5	-	110264709	110264730	0	0	0	1	1	0	0	0	A430078A03	unspliced	Adrbk2: adrenergic receptor kinase, beta 2(Adrbk-2, Bark-2, beta ARK2, GRK3)
62	111095	T19R003E7AE4_chr19-4094691|4094693	274	chr19	-	4094672	4094868	227	1	42	3	1	0	0	0	F730204J01	111095_4094372	Adrbk1: adrenergic receptor kinase, beta 1(Adrbk-1, Bark-1, beta ARK, beta ARK1, beta-adrenergic receptor kinase-1, beta-AR kinase-1, betaARK1, GRK2)
62	111095	T19R003E321B_chr19-4076047|4076059	5	chr19	-	4076028	4076059	0	0	3	0	1	1	0	0	I830174E23	111095_4076028	Adrbk1: adrenergic receptor kinase, beta 1(Adrbk-1, Bark-1, beta ARK, beta ARK1, beta-adrenergic receptor kinase-1, beta-AR kinase-1, betaARK1, GRK2)
62	111095	T19R003E4E97	3	chr19	-	4083333	4083351	0	0	0	3	0	0	0	0	F9B30103G16T3	111095_4083320	Adrbk1: adrenergic receptor kinase, beta 1(Adrbk-1, Bark-1, beta ARK, beta ARK1, beta-adrenergic receptor kinase-1, beta-AR kinase-1, betaARK1, GRK2)
62	111095	T19R003E4ECD	2	chr19	-	4083372	4083405	0	0	1	1	0	0	0	0	I7B30053J08T3	111095_4083320	Adrbk1: adrenergic receptor kinase, beta 1(Adrbk-1, Bark-1, beta ARK, beta ARK1, beta-adrenergic receptor kinase-1, beta-AR kinase-1, betaARK1, GRK2)
62	111095	T19R003E76EE	1	chr19	-	4093659	4093678	0	0	0	1	0	0	0	0	I7B30049J02T3	111095_4093506	Adrbk1: adrenergic receptor kinase, beta 1(Adrbk-1, Bark-1, beta ARK, beta ARK1, beta-adrenergic receptor kinase-1, beta-AR kinase-1, betaARK1, GRK2)
63	83735	chr10-7580161|7580161	2	chr10	-	7580161	7580161	0	0	0	0	0	0	1	1	AF085240	unspliced	Grk1: G protein-coupled receptpr kinase 1(GPRK1, Rhok, RK)
63	83735	T10R0073AA3A	1	chr10	-	7580200	7580218	0	0	0	1	0	0	0	0	70B30401D16Tr	single exon gene	Grk1: G protein-coupled receptpr kinase 1(GPRK1, Rhok, RK)
64	109767	T05F01F927FB_chr5+33105888|33105888	16	chr5	+	33105872	33105934	12	0	0	2	2	0	0	0	A830025H08	109767_33106513	Gprk2l: G protein-coupled receptor kinase 2, groucho gene related (Drosophila)(GRK4)
64	109767	T05F01F92837_chr5+33106017|33106017	7	chr5	+	33105975	33106036	5	0	0	1	1	0	0	0	6820406D08	109767_33106513	Gprk2l: G protein-coupled receptor kinase 2, groucho gene related (Drosophila)(GRK4)
64	109767	chr5+33106462|33106462	2	chr5	+	33106462	33106462	0	0	0	0	0	0	1	1	AF040745	109767_33106513	Gprk2l: G protein-coupled receptor kinase 2, groucho gene related (Drosophila)(GRK4)
65	226853	T13F034023D4_chr13+54535087|54535142	287	chr13	+	54535059	54535188	230	3	48	4	0	1	0	1	BC057206	226853_54535338	Gprk6: G protein-coupled receptor kinase 6(GRK6)
65	226853	T13F0340242D_chr13+54535206|54535248	26	chr13	+	54535206	54535267	6	0	10	4	1	2	0	3	AF040749	226853_54535338	Gprk6: G protein-coupled receptor kinase 6(GRK6)
65	226853	chr13+54535270|54535302	7	chr13	+	54535270	54535302	0	0	0	0	0	2	1	4	Y15797	226853_54535338	Gprk6: G protein-coupled receptor kinase 6(GRK6)
65	226853	T13F034022BE_chr13+54534849|54534849	3	chr13	+	54534846	54534868	1	0	0	1	1	0	0	0	D130046K22	226853_54535058	Gprk6: G protein-coupled receptor kinase 6(GRK6)
65	226853	T13F03403739_chr13+54540086|54540086	3	chr13	+	54540086	54540109	1	0	0	1	1	0	0	0	4732472F05	226853_54540155	Gprk6: G protein-coupled receptor kinase 6(GRK6)
65	226853	T13F03403DBF	1	chr13	+	54541759	54541777	0	0	0	1	0	0	0	0	G8B30046G06T3	unspliced	Gprk6: G protein-coupled receptor kinase 6(GRK6)
66	111382	T19F0397D30F_chr19+60281618|60281623	36	chr19	+	60281563	60281642	18	0	12	4	2	0	0	0	6030478C10	111382_60281980	Gprk5: G protein-coupled receptor kinase 5(GRK5)
66	111382	T19F0397D3DE_chr19+60281825|60281825	5	chr19	+	60281822	60281847	2	0	0	0	0	1	1	1	BC019379	111382_60281980	Gprk5: G protein-coupled receptor kinase 5(GRK5)
66	111382	T19F0397D103_chr19+60281098|60281098	4	chr19	+	60281091	60281117	3	0	0	0	1	0	0	0	6430572D22	111382_60281980	Gprk5: G protein-coupled receptor kinase 5(GRK5)
66	111382	T19F0397D356_chr19+60281689|60281689	2	chr19	+	60281686	60281708	1	0	0	0	0	0	0	1	AF040746	111382_60281980	Gprk5: G protein-coupled receptor kinase 5(GRK5)
66	111382	T19F039AEBE3	2	chr19	+	60484579	60484597	0	0	0	2	0	0	0	0	PXB01160E01A	unspliced	Gprk5: G protein-coupled receptor kinase 5(GRK5)
66	111382	chr19+60484145|60484145	2	chr19	+	60484145	60484145	0	0	0	0	0	1	0	1	BC058625	unspliced	Gprk5: G protein-coupled receptor kinase 5(GRK5)
66	111382	T19F039ACFF2	1	chr19	+	60477426	60477445	0	0	0	1	0	0	0	0	F6B30229N16T3	111382_60477463	Gprk5: G protein-coupled receptor kinase 5(GRK5)
66	111382	T19F03994FCE	1	chr19	+	60379086	60379105	0	0	0	1	0	0	0	0	PXB00729O21a	111382_60379146	Gprk5: G protein-coupled receptor kinase 5(GRK5)
66	111382	T19F039ACFB4	1	chr19	+	60477364	60477381	0	0	0	1	0	0	0	0	FLB00066G01A	111382_60477463	Gprk5: G protein-coupled receptor kinase 5(GRK5)
66	111382	T19F039AEE21	1	chr19	+	60485153	60485172	0	0	0	1	0	0	0	0	PXB00674O10A	unspliced	Gprk5: G protein-coupled receptor kinase 5(GRK5)
66	111382	T19F039AF0E2	1	chr19	+	60485858	60485877	0	0	0	1	0	0	0	0	PXB01145O10A	unspliced	Gprk5: G protein-coupled receptor kinase 5(GRK5)
67	90607	T15R01AC39CE	51	chr15	-	28064180	28064345	40	0	6	5	0	0	0	0	PXB00072D14a	unspliced	Trio: triple functional domain (PTPRF interacting)
67	90607	T15R01A89B8A	9	chr15	-	27827028	27827090	7	0	0	2	0	0	0	0	K4B30337N17T3	90607_27826804	Trio: triple functional domain (PTPRF interacting)
67	90607	T15R01A960E7	9	chr15	-	27877587	27877607	0	0	0	9	0	0	0	0	M4B21035K08T3	90607_27877509	Trio: triple functional domain (PTPRF interacting)
67	151595	T15R01A7FDEE_chr15-27786687|27786734	5	chr15	-	27786668	27786734	0	0	0	2	1	2	0	0	E430005K11	151595_27786649	Trio: triple functional domain (PTPRF interacting)
67	90607	T15R01AC3650	5	chr15	-	28063294	28063312	0	0	0	5	0	0	0	0	FWB00002J01a	90607_28063156	Trio: triple functional domain (PTPRF interacting)
67	151595	T15R01A96C25_chr15-27880469|27880470	4	chr15	-	27880450	27880485	1	0	0	0	0	2	0	1	BC060724	151595_27880455	Trio: triple functional domain (PTPRF interacting)
67	90607	T15R01A7FDD2	2	chr15	-	27786686	27786706	0	0	0	2	0	0	0	0	PXB00645J02a	90607_27786649	Trio: triple functional domain (PTPRF interacting)
67	151595	chr15-27795248|27795253	2	chr15	-	27795248	27795253	0	0	0	0	0	1	0	1	BC051169	151595_27795194	Trio: triple functional domain (PTPRF interacting)
67	90607	T15R01A89AB9	2	chr15	-	27826855	27826873	0	0	0	2	0	0	0	0	L9B30067P09T3	90607_27826803	Trio: triple functional domain (PTPRF interacting)
67	90607	T15R01A89C6C	2	chr15	-	27827285	27827308	1	0	0	1	0	0	0	0	PXB01135J16A	unspliced	Trio: triple functional domain (PTPRF interacting)
67	90607	T15R01A7BEF2	2	chr15	-	27770592	27770610	0	0	0	2	0	0	0	0	PXB01185E07A	unspliced	Trio: triple functional domain (PTPRF interacting)
67	90607	T15R01A89CD5_chr15-27827413|27827413	2	chr15	-	27827394	27827413	0	0	0	1	1	0	0	0	6720464I07	unspliced	Trio: triple functional domain (PTPRF interacting)
67	151595	T15R01A925EF_chr15-27862511|27862511	2	chr15	-	27862492	27862511	0	0	0	1	1	0	0	0	D230045D18	unspliced	Trio: triple functional domain (PTPRF interacting)
67	177556	T15R01A99989_chr15-27892105|27892105	2	chr15	-	27892086	27892105	0	0	0	1	1	0	0	0	E330027P06	unspliced	Trio: triple functional domain (PTPRF interacting)
67	90607	T15R01A7C5D4	1	chr15	-	27772354	27772372	0	0	0	1	0	0	0	0	PXB01134A08A	90607_27772234	Trio: triple functional domain (PTPRF interacting)
67	90607	T15R01A7EF7B	1	chr15	-	27783016	27783035	0	0	0	1	0	0	0	0	PXB01147I19A	90607_27782681	Trio: triple functional domain (PTPRF interacting)
67	90607	T15R01A7C5C0	1	chr15	-	27772333	27772352	0	0	0	1	0	0	0	0	PXB01144G02A	90607_27772234	Trio: triple functional domain (PTPRF interacting)
67	90607	T15R01A7EE60	1	chr15	-	27782734	27782752	0	0	0	1	0	0	0	0	PXB01164K17A	90607_27782681	Trio: triple functional domain (PTPRF interacting)
67	151595	chr15-27781051|27781051	1	chr15	-	27781051	27781051	0	0	0	0	0	0	0	1	BC035955	151595_27781032	Trio: triple functional domain (PTPRF interacting)
67	90607	T15R01A7E285	1	chr15	-	27779698	27779717	0	0	0	1	0	0	0	0	PXB01142F14A	90607_27779644	Trio: triple functional domain (PTPRF interacting)
67	90607	T15R01A7E811	1	chr15	-	27781118	27781137	0	0	0	1	0	0	0	0	I7B30029K12T3	90607_27781100	Trio: triple functional domain (PTPRF interacting)
67	90607	T15R01A85F62	1	chr15	-	27811663	27811682	0	0	0	1	0	0	0	0	PXB01136E24A	90607_27811638	Trio: triple functional domain (PTPRF interacting)
67	90607	T15R01A863AB	1	chr15	-	27812761	27812779	0	0	0	1	0	0	0	0	PXB01136M09A	90607_27812609	Trio: triple functional domain (PTPRF interacting)
67	90607	T15R01ABC29B	1	chr15	-	28033672	28033691	0	0	0	1	0	0	0	0	PXB01197N18A	90607_28033409	Trio: triple functional domain (PTPRF interacting)
67	90607	T15R01A7C55B	1	chr15	-	27772234	27772251	0	0	0	1	0	0	0	0	PXB01156A01A	90607_27772234	Trio: triple functional domain (PTPRF interacting)
67	90607	T15R01A7EEEC	1	chr15	-	27782874	27782892	0	0	0	1	0	0	0	0	PXB01187A04A	90607_27782681	Trio: triple functional domain (PTPRF interacting)
67	90607	T15R01A7FED4	1	chr15	-	27786948	27786964	0	0	0	1	0	0	0	0	G4B30007N20T3	90607_27786649	Trio: triple functional domain (PTPRF interacting)
67	90607	T15R01A7CEA6	1	chr15	-	27774611	27774630	0	0	0	1	0	0	0	0	PLB00220K19A	unspliced	Trio: triple functional domain (PTPRF interacting)
67	90607	T15R01A7BE2F	1	chr15	-	27770396	27770415	0	0	0	1	0	0	0	0	PLB00225I02A	unspliced	Trio: triple functional domain (PTPRF interacting)
67	90607	T15R01A7C026	1	chr15	-	27770899	27770918	0	0	0	1	0	0	0	0	PLB00228L19A	unspliced	Trio: triple functional domain (PTPRF interacting)
67	90607	T15R01A7BFD5	1	chr15	-	27770818	27770837	0	0	0	1	0	0	0	0	PXB01156K15A	unspliced	Trio: triple functional domain (PTPRF interacting)
67	90607	T15R01A7E5DC	1	chr15	-	27780553	27780572	0	0	0	1	0	0	0	0	PXB01160L13A	unspliced	Trio: triple functional domain (PTPRF interacting)
67	90607	T15R01A7C0D7	1	chr15	-	27771076	27771095	0	0	0	1	0	0	0	0	PXB01172L04A	unspliced	Trio: triple functional domain (PTPRF interacting)
67	90607	T15R01A7BF65	1	chr15	-	27770707	27770725	0	0	0	1	0	0	0	0	PXB01202O03A	unspliced	Trio: triple functional domain (PTPRF interacting)
67	151595	T15R01A96563_chr15-27878755|27878755	1	chr15	-	27878736	27878755	0	0	0	0	1	0	0	0	7120435D18	unspliced	Trio: triple functional domain (PTPRF interacting)
68	109332	T16R020466AF_chr16-33842861|33842868	4	chr16	-	33842842	33842868	0	0	0	2	2	0	0	0	D930008F12	unspliced	Hapip: Huntingtin-associated protein-interacting protein (Duo protein)(Kalirin)
68	109332	T16R02047327_chr16-33846055|33846055	3	chr16	-	33846036	33846055	0	0	0	1	1	0	1	0	C130022K08	109332_33844855	Hapip: Huntingtin-associated protein-interacting protein (Duo protein)(Kalirin)
69	76765	T01R033A9F62_T01R033A9F94_chr1-54173539|54173631	112	chr1	-	54173492	54173641	50	0	0	27	7	25	1	2	9530091H16	76765_54173481	Stk17b: serine/threonine kinase 17b (apoptosis-inducing)(Drak2)
69	76765	T01R033A4D71_chr1-54152554|54152562	4	chr1	-	54152535	54152562	0	0	0	1	1	2	0	0	A530085G23	76765_54152439	Stk17b: serine/threonine kinase 17b (apoptosis-inducing)(Drak2)
69	76765	T01R033A7E51	3	chr1	-	54165037	54165073	0	0	0	3	0	0	0	0	PXB00097I19A	76765_54164924	Stk17b: serine/threonine kinase 17b (apoptosis-inducing)(Drak2)
69	76765	T01R033A5491	1	chr1	-	54154366	54154385	0	0	0	1	0	0	0	0	G7B30018P14T3	76765_54154328	Stk17b: serine/threonine kinase 17b (apoptosis-inducing)(Drak2)
69	76765	T01R033A47BC_chr1-54151100|54151100	1	chr1	-	54151081	54151100	0	0	0	0	1	0	0	0	3110009A03	unspliced	Stk17b: serine/threonine kinase 17b (apoptosis-inducing)(Drak2)
70	107960	T08R050B958F_chr8-84645259|84645286	43	chr8	-	84645240	84645286	31	0	0	9	2	0	1	0	I920041I20	107960_84644628	Mlck: myosin light chain kinase
70	107960	T08R050BD331_chr8-84661045|84661045	6	chr8	-	84661018	84661045	4	0	0	1	1	0	0	0	F420007B19	107960_84660926	Mlck: myosin light chain kinase
70	107960	T08R050B5B1D_chr8-84630301|84630304	2	chr8	-	84630282	84630304	0	0	0	1	1	0	0	0	6030449M12	107960_84630273	Mlck: myosin light chain kinase
72	71442	T10F04D56BA2_chr10+81095528|81095615	238	chr10	+	81095513	81095634	188	2	0	10	1	35	0	2	F930102A07	71442_81095617	Dapk3: death-associated kinase 3(ZIP)
72	71442	chr10+81096494|81096559	28	chr10	+	81096494	81096559	0	0	0	0	0	26	1	1	AB007143	71442_81096596	Dapk3: death-associated kinase 3(ZIP)
72	71442	T10F04D58707_chr10+81102599|81102612	3	chr10	+	81102599	81102631	0	0	0	1	1	1	0	0	9430096B03	71442_81102720	Dapk3: death-associated kinase 3(ZIP)
72	71442	T10F04D58A82	1	chr10	+	81103490	81103509	0	0	0	1	0	0	0	0	F6B30020N04T3	unspliced	Dapk3: death-associated kinase 3(ZIP)
73	1636	T09F03F52B62_chr9+66399056|66399102	101	chr9	+	66399038	66399123	62	0	13	17	2	4	1	2	F930027D02	1636_66399173	Dapk2: death-associated kinase 2(drp1)
73	1636	T09F03F6A39C	4	chr9	+	66495388	66495407	0	0	0	4	0	0	0	0	K6B30009F07T3	1636_66495456	Dapk2: death-associated kinase 2(drp1)
73	1636	chr9+66461474|66461474	3	chr9	+	66461474	66461474	0	0	0	0	0	2	0	1	AF052942	1636_66461588	Dapk2: death-associated kinase 2(drp1)
74	75827	T13F038FA2BF_chr13+59744909|59745018	203	chr13	+	59744865	59745046	165	0	20	11	1	2	0	4	2310039H24	75827_59745074	Dapk1: death associated protein kinase 1(D13Ucla1, DAP-Kinase)
74	75827	T13F038FA3A5_chr13+59745175|59745196	11	chr13	+	59745166	59745215	6	0	0	2	1	2	0	0	I530016B07	75827_59745223	Dapk1: death associated protein kinase 1(D13Ucla1, DAP-Kinase)
74	75827	T08F0391E063_T08F0391E07D_T13F0391E072_chr13+59891813|59891847	9	chr13	+	59891811	59891866	3	0	0	0	0	5	0	1	BC037483	75827_59892004	Dapk1: death associated protein kinase 1(D13Ucla1, DAP-Kinase)
74	75827	chr13+59745390|59745413	4	chr13	+	59745390	59745413	0	0	0	0	0	2	1	1	X97048	75827_59745560	Dapk1: death associated protein kinase 1(D13Ucla1, DAP-Kinase)
74	75827	chr13+59903328|59903361	4	chr13	+	59903328	59903361	0	0	0	0	0	3	0	1	BC026671	unspliced	Dapk1: death associated protein kinase 1(D13Ucla1, DAP-Kinase)
74	75827	T13F03920F75_chr13+59903859|59903861	3	chr13	+	59903859	59903880	0	0	0	1	1	1	0	0	2810425C21	75827_59904566	Dapk1: death associated protein kinase 1(D13Ucla1, DAP-Kinase)
74	75827	chr13+59838956|59838976	2	chr13	+	59838956	59838976	0	0	0	0	0	1	0	1	BC021490	75827_59838995	Dapk1: death associated protein kinase 1(D13Ucla1, DAP-Kinase)
74	75827	T13F03917629_chr13+59864617|59864617	2	chr13	+	59864617	59864636	0	0	0	1	1	0	0	0	A130084P08	unspliced	Dapk1: death associated protein kinase 1(D13Ucla1, DAP-Kinase)
75	79931	T03R0535C275_chr3-87409162|87409234	114	chr3	-	87409141	87409335	86	0	12	1	0	13	1	1	BC056921	79931_87408100	Dcamkl2: double cortin and calcium/calmodulin-dependent protein kinase-like 2
75	79931	T03R0535C06D_chr3-87408724|87408749	51	chr3	-	87408697	87408770	44	0	0	5	2	0	0	0	C330005E20	79931_87408100	Dcamkl2: double cortin and calcium/calmodulin-dependent protein kinase-like 2
75	79931	T03R0535C037_chr3-87408665|87408701	30	chr3	-	87408646	87408701	5	0	0	2	1	22	0	0	C330011I05	79931_87408100	Dcamkl2: double cortin and calcium/calmodulin-dependent protein kinase-like 2
75	79931	chr3-87302037|87302086	6	chr3	-	87302037	87302086	0	0	0	0	0	5	0	1	BC052071	79931_87302027	Dcamkl2: double cortin and calcium/calmodulin-dependent protein kinase-like 2
75	79931	chr3-87320129|87320143	5	chr3	-	87320129	87320143	0	0	0	1	1	3	0	0	6330415M09	79931_87320083	Dcamkl2: double cortin and calcium/calmodulin-dependent protein kinase-like 2
75	79931	chr3-87408538|87408542	3	chr3	-	87408538	87408542	0	0	0	0	0	2	0	1	BC060192	79931_87408100	Dcamkl2: double cortin and calcium/calmodulin-dependent protein kinase-like 2
75	79931	T03R0533E6D6	1	chr3	-	87287491	87287510	0	0	0	1	0	0	0	0	L3B30023E22T3	79931_87287361	Dcamkl2: double cortin and calcium/calmodulin-dependent protein kinase-like 2
75	79931	T03R053466A1	1	chr3	-	87320207	87320225	0	0	0	1	0	0	0	0	G3B70004N21T3	79931_87320083	Dcamkl2: double cortin and calcium/calmodulin-dependent protein kinase-like 2
75	79931	T03R0533B7B0	1	chr3	-	87275421	87275440	0	0	0	1	0	0	0	0	G8B30022F22T3	unspliced	Dcamkl2: double cortin and calcium/calmodulin-dependent protein kinase-like 2
75	79931	T03R0535C019	1	chr3	-	87408647	87408665	0	0	0	1	0	0	0	0	PXB01183O23A	unspliced	Dcamkl2: double cortin and calcium/calmodulin-dependent protein kinase-like 2
76	222183	T03F034C61E2_chr3+55337350|55337514	169	chr3	+	55337343	55337533	77	0	1	61	3	20	1	6	A830044L14	222183_55337589	Dcamkl1: double cortin and calcium/calmodulin-dependent protein kinase-like 1(CPG16, DCLK, mKIAA0369)
76	222183	T03F034FB9DE_chr3+55556471|55556538	143	chr3	+	55556405	55556616	116	0	2	18	3	3	0	1	C030001G11	222183_55556684	Dcamkl1: double cortin and calcium/calmodulin-dependent protein kinase-like 1(CPG16, DCLK, mKIAA0369)
76	222183	T03F03508DDE_chr3+55610823|55610840	8	chr3	+	55610823	55610866	1	0	0	2	2	3	0	0	1700113D08	222183_55610938	Dcamkl1: double cortin and calcium/calmodulin-dependent protein kinase-like 1(CPG16, DCLK, mKIAA0369)
76	222183	T03F034FCE9E_chr3+55561885|55561893	4	chr3	+	55561885	55561912	0	0	0	0	1	3	0	0	2810480F11	unspliced	Dcamkl1: double cortin and calcium/calmodulin-dependent protein kinase-like 1(CPG16, DCLK, mKIAA0369)
76	222183	T03F0350D1A0_chr3+55628180|55628185	4	chr3	+	55628180	55628210	1	0	0	1	1	1	0	0	9430016L22	unspliced	Dcamkl1: double cortin and calcium/calmodulin-dependent protein kinase-like 1(CPG16, DCLK, mKIAA0369)
76	222183	T03F0350DDC7	3	chr3	+	55631302	55631323	1	0	0	1	1	0	0	0	6330535A08	unspliced	Dcamkl1: double cortin and calcium/calmodulin-dependent protein kinase-like 1(CPG16, DCLK, mKIAA0369)
76	222183	T03F034FF53A_chr3+55571770|55571770	2	chr3	+	55571770	55571789	0	0	0	1	1	0	0	0	B230033A15	222183_55572492	Dcamkl1: double cortin and calcium/calmodulin-dependent protein kinase-like 1(CPG16, DCLK, mKIAA0369)
76	222183	T03F035067EB	2	chr3	+	55601131	55601150	0	0	0	2	0	0	0	0	K5B30333C19T3	222183_55601188	Dcamkl1: double cortin and calcium/calmodulin-dependent protein kinase-like 1(CPG16, DCLK, mKIAA0369)
76	222183	T03F034FD7F5	2	chr3	+	55564277	55564295	0	0	0	1	1	0	0	0	6430555I10	unspliced	Dcamkl1: double cortin and calcium/calmodulin-dependent protein kinase-like 1(CPG16, DCLK, mKIAA0369)
76	222183	T03F034FCE37_chr3+55561783|55561783	2	chr3	+	55561783	55561802	0	0	0	1	1	0	0	0	B730010B18	unspliced	Dcamkl1: double cortin and calcium/calmodulin-dependent protein kinase-like 1(CPG16, DCLK, mKIAA0369)
76	222183	T03F034FEC92_chr3+55569554|55569554	2	chr3	+	55569554	55569573	0	0	0	1	1	0	0	0	B530045K18	unspliced	Dcamkl1: double cortin and calcium/calmodulin-dependent protein kinase-like 1(CPG16, DCLK, mKIAA0369)
76	222183	T03F034C74DD	1	chr3	+	55342301	55342320	0	0	0	1	0	0	0	0	G9B30027K22T3	222183_55342364	Dcamkl1: double cortin and calcium/calmodulin-dependent protein kinase-like 1(CPG16, DCLK, mKIAA0369)
76	222183	T03F034FBA49	1	chr3	+	55556681	55556700	0	0	0	1	0	0	0	0	L6B30007D23T3	222183_55556734	Dcamkl1: double cortin and calcium/calmodulin-dependent protein kinase-like 1(CPG16, DCLK, mKIAA0369)
76	222183	T03F03501DF7	1	chr3	+	55582199	55582218	0	0	0	1	0	0	0	0	K2B30303O18T3	222183_55582318	Dcamkl1: double cortin and calcium/calmodulin-dependent protein kinase-like 1(CPG16, DCLK, mKIAA0369)
76	222183	T03F034C60F2	1	chr3	+	55337202	55337220	0	0	0	1	0	0	0	0	M4B21027N02T3	222183_55337589	Dcamkl1: double cortin and calcium/calmodulin-dependent protein kinase-like 1(CPG16, DCLK, mKIAA0369)
76	222183	T03F0350B8B3	1	chr3	+	55621811	55621829	0	0	0	1	0	0	0	0	A9B30002P20Tr	unspliced	Dcamkl1: double cortin and calcium/calmodulin-dependent protein kinase-like 1(CPG16, DCLK, mKIAA0369)
76	222183	T03F034FCC2D	1	chr3	+	55561261	55561277	0	0	0	1	0	0	0	0	G4B30005P09T3	unspliced	Dcamkl1: double cortin and calcium/calmodulin-dependent protein kinase-like 1(CPG16, DCLK, mKIAA0369)
76	222183	T03F034FD3BB	1	chr3	+	55563195	55563214	0	0	0	1	0	0	0	0	K6B30139N20T3	unspliced	Dcamkl1: double cortin and calcium/calmodulin-dependent protein kinase-like 1(CPG16, DCLK, mKIAA0369)
76	222183	T03F034FD0D7	1	chr3	+	55562455	55562474	0	0	0	1	0	0	0	0	PXB00202M03a	unspliced	Dcamkl1: double cortin and calcium/calmodulin-dependent protein kinase-like 1(CPG16, DCLK, mKIAA0369)
77	83579	T0XR00B9D36E_chrX-12178231|12178317	54	chrX	-	12178212	12178322	11	0	35	4	0	0	2	2	Y17137	83579_12177729	Cask: calcium/calmodulin-dependent serine protein kinase(DXPri1, DXRib1, LIN-2, mLin-2, Pals3)
77	83579	T0XR00B50C27_chrX-11865127|11865127	2	chrX	-	11865108	11865127	0	0	0	1	1	0	0	0	D930030D08	83579_11865061	Cask: calcium/calmodulin-dependent serine protein kinase(DXPri1, DXRib1, LIN-2, mLin-2, Pals3)
77	83579	T0XR00B648DE_chrX-11946206|11946206	2	chrX	-	11946187	11946206	0	0	0	1	1	0	0	0	9130022I12	83579_11946191	Cask: calcium/calmodulin-dependent serine protein kinase(DXPri1, DXRib1, LIN-2, mLin-2, Pals3)
77	83579	chrX-11888722|11888722	1	chrX	-	11888722	11888722	0	0	0	0	0	0	0	1	BC009740	83579_11888713	Cask: calcium/calmodulin-dependent serine protein kinase(DXPri1, DXRib1, LIN-2, mLin-2, Pals3)
77	83579	T0XR00B57A3F	1	chrX	-	11893292	11893311	0	0	0	1	0	0	0	0	E0B30008O20Tr	83579_11893236	Cask: calcium/calmodulin-dependent serine protein kinase(DXPri1, DXRib1, LIN-2, mLin-2, Pals3)
77	83579	T0XR00B4EB92	1	chrX	-	11856767	11856786	0	0	0	1	0	0	0	0	PLB00220M21A	unspliced	Cask: calcium/calmodulin-dependent serine protein kinase(DXPri1, DXRib1, LIN-2, mLin-2, Pals3)
78	111620	T18F03A97D62_chr18+61439316|61439365	474	chr18	+	61439261	61439390	415	0	31	11	2	11	1	3	A730070P22	111620_61439538	Camk2a: calcium/calmodulin-dependent protein kinase II alpha(alpha-CaMKII, CaMKII, mKIAA0968)
78	111620	T18F03AA1172_chr18+61477252|61477275	37	chr18	+	61477234	61477294	5	0	29	1	0	0	1	1	X87142	111620_61477661	Camk2a: calcium/calmodulin-dependent protein kinase II alpha(alpha-CaMKII, CaMKII, mKIAA0968)
78	111620	T18F03AA46FC_chr18+61490940|61490940	2	chr18	+	61490940	61490959	0	0	0	1	1	0	0	0	A130020E07	unspliced	Camk2a: calcium/calmodulin-dependent protein kinase II alpha(alpha-CaMKII, CaMKII, mKIAA0968)
78	111620	T18F03AA11B2	1	chr18	+	61477298	61477315	0	0	0	1	0	0	0	0	PXB00191H04a	111620_61477661	Camk2a: calcium/calmodulin-dependent protein kinase II alpha(alpha-CaMKII, CaMKII, mKIAA0968)
79	78380	T14R01049C10_chr14-17079261|17079261_chr14-17079290|17079387	243	chr14	-	17079242	17079398	148	3	2	54	5	27	1	3	5930429P18	78380_17079197	Camk2g: calcium/calmodulin -dependent protein kinase II gamma(Ca2+/calmodulin-dependent protein kinase II, CaMK II, Camkg)
79	78380	T14R01042CB5	2	chr14	-	17050787	17050805	0	0	0	2	0	0	0	0	L1B30045D12T3	78380_17050692	Camk2g: calcium/calmodulin -dependent protein kinase II gamma(Ca2+/calmodulin-dependent protein kinase II, CaMK II, Camkg)
79	78380	T14R0103C490_chr14-17024144|17024144	2	chr14	-	17024125	17024144	0	0	0	1	1	0	0	0	G830012I04	unspliced	Camk2g: calcium/calmodulin -dependent protein kinase II gamma(Ca2+/calmodulin-dependent protein kinase II, CaMK II, Camkg)
79	78380	T14R01042E72	1	chr14	-	17051232	17051250	0	0	0	1	0	0	0	0	G7B30038F24T3	78380_17051208	Camk2g: calcium/calmodulin -dependent protein kinase II gamma(Ca2+/calmodulin-dependent protein kinase II, CaMK II, Camkg)
80	160209	T03F07930F33_chr3+127078145|127078224	199	chr3	+	127078129	127078249	163	0	0	28	6	1	0	1	BC057103	160209_127078583	Camk2d: calcium/calmodulin-dependent protein kinase II, delta([d]-CaMKII, CaMK II)
80	160209	T03F0793105F_chr3+127078495|127078537	77	chr3	+	127078493	127078607	54	0	0	16	3	2	1	1	8030469K03	160209_127078689	Camk2d: calcium/calmodulin-dependent protein kinase II, delta([d]-CaMKII, CaMK II)
80	160209	T03F0793100C_chr3+127078418|127078446	21	chr3	+	127078394	127078465	13	0	3	1	1	3	0	0	7120453N09	160209_127078689	Camk2d: calcium/calmodulin-dependent protein kinase II, delta([d]-CaMKII, CaMK II)
80	160209	T03F0796D291_T03F0796D2DF_chr3+127324828|127324895	8	chr3	+	127324817	127324914	1	0	0	1	1	5	0	0	6332417E24	unspliced	Camk2d: calcium/calmodulin-dependent protein kinase II, delta([d]-CaMKII, CaMK II)
80	160209	T03F0795EA39_chr3+127265326|127265340	4	chr3	+	127265326	127265366	2	0	0	0	1	1	0	0	C230009O18	160209_127265364	Camk2d: calcium/calmodulin-dependent protein kinase II, delta([d]-CaMKII, CaMK II)
80	160209	T03F0796530D_chr3+127292156|127292172	4	chr3	+	127292156	127292192	1	0	0	0	1	1	0	1	AF059029	160209_127292212	Camk2d: calcium/calmodulin-dependent protein kinase II, delta([d]-CaMKII, CaMK II)
80	160209	T03F07964CEE_chr3+127290606|127290606	3	chr3	+	127290606	127290625	0	0	0	2	1	0	0	0	F830203H21	unspliced	Camk2d: calcium/calmodulin-dependent protein kinase II, delta([d]-CaMKII, CaMK II)
80	160209	T03F0796D2FB_chr3+127324923|127324930	3	chr3	+	127324923	127324949	0	0	0	1	1	1	0	0	D030072K19	unspliced	Camk2d: calcium/calmodulin-dependent protein kinase II, delta([d]-CaMKII, CaMK II)
80	160209	T03F0795DBAE_chr3+127261614|127261614	2	chr3	+	127261614	127261633	0	0	0	1	1	0	0	0	A930004H12	160209_127261647	Camk2d: calcium/calmodulin-dependent protein kinase II, delta([d]-CaMKII, CaMK II)
80	160209	T03F0795BD68	2	chr3	+	127253864	127253883	0	0	0	2	0	0	0	0	PMB00049K18A	160209_127254084	Camk2d: calcium/calmodulin-dependent protein kinase II, delta([d]-CaMKII, CaMK II)
80	160209	T03F0795D2D9_chr3+127259353|127259353	2	chr3	+	127259353	127259372	0	0	0	1	1	0	0	0	A630085C10	160209_127261478	Camk2d: calcium/calmodulin-dependent protein kinase II, delta([d]-CaMKII, CaMK II)
80	160209	T03F0795AE85	2	chr3	+	127250053	127250072	0	0	0	2	0	0	0	0	PLB00004D02a	unspliced	Camk2d: calcium/calmodulin-dependent protein kinase II, delta([d]-CaMKII, CaMK II)
80	160209	T03F07964571_chr3+127288687|127288689	2	chr3	+	127288687	127288708	0	0	0	1	1	0	0	0	D830045E03	unspliced	Camk2d: calcium/calmodulin-dependent protein kinase II, delta([d]-CaMKII, CaMK II)
80	160209	T03F0796D1DD_chr3+127324634|127324637	2	chr3	+	127324634	127324656	0	0	0	1	1	0	0	0	6330443J11	unspliced	Camk2d: calcium/calmodulin-dependent protein kinase II, delta([d]-CaMKII, CaMK II)
80	160209	T03F07963B22_chr3+127286051|127286051	2	chr3	+	127286050	127286070	1	0	0	0	1	0	0	0	A630002O16	unspliced	Camk2d: calcium/calmodulin-dependent protein kinase II, delta([d]-CaMKII, CaMK II)
80	160209	T03F07963046	1	chr3	+	127283270	127283286	0	0	0	1	0	0	0	0	K6B30137F02T3	160209_127283286	Camk2d: calcium/calmodulin-dependent protein kinase II, delta([d]-CaMKII, CaMK II)
80	160209	T03F0795DB6E	1	chr3	+	127261550	127261568	0	0	0	1	0	0	0	0	E9B70002P20T3	160209_127261647	Camk2d: calcium/calmodulin-dependent protein kinase II, delta([d]-CaMKII, CaMK II)
80	160209	T03F0796D76C	1	chr3	+	127326060	127326079	0	0	0	1	0	0	0	0	77B30402P15Tr	unspliced	Camk2d: calcium/calmodulin-dependent protein kinase II, delta([d]-CaMKII, CaMK II)
80	160209	T03F079697B9	1	chr3	+	127309753	127309771	0	0	0	1	0	0	0	0	F8B30302F14T3	unspliced	Camk2d: calcium/calmodulin-dependent protein kinase II, delta([d]-CaMKII, CaMK II)
80	160209	T03F07963659	1	chr3	+	127284825	127284844	0	0	0	1	0	0	0	0	PXB00191A16a	unspliced	Camk2d: calcium/calmodulin-dependent protein kinase II, delta([d]-CaMKII, CaMK II)
80	160209	T03F07963439	1	chr3	+	127284281	127284300	0	0	0	1	0	0	0	0	PXB00656B18A	unspliced	Camk2d: calcium/calmodulin-dependent protein kinase II, delta([d]-CaMKII, CaMK II)
81	107361	T11R005AF2D4_chr11-5960338|5960412	869	chr11	-	5960313	5960695	807	0	17	38	3	2	0	2	C230074O03	107361_5960262	Camk2b: calcium/calmodulin-dependent protein kinase II, beta(CaMK II)
81	107361	T11R0059F445_chr11-5895237|5895237	2	chr11	-	5895218	5895237	0	0	0	1	1	0	0	0	K430313E02	107361_5894993	Camk2b: calcium/calmodulin-dependent protein kinase II, beta(CaMK II)
83	103394	T07F06DB7070_chr7+115044421|115044528	134	chr7	+	115044421	115044547	88	0	0	13	3	30	0	0	1500017I02	103394_115044537	Phkg2: phosphorylase kinase, gamma 2 (testis)
84	82875	T05R07989B65_chr5-127441761|127441769	19	chr5	-	127441712	127441772	10	0	2	3	1	1	1	1	BC055102	82875_127441611	Phkg: phosphorylase kinase gamma
84	82875	chr5-127436980|127436995	3	chr5	-	127436980	127436995	0	0	0	0	0	2	0	1	M16216	82875_127436873	Phkg: phosphorylase kinase gamma
84	82875	T05R0798793D	2	chr5	-	127433002	127433021	0	0	0	2	0	0	0	0	PXB01180H20A	unspliced	Phkg: phosphorylase kinase gamma
84	82875	T05R07987822	1	chr5	-	127432719	127432738	0	0	0	1	0	0	0	0	PXB00717G02a	82875_127432112	Phkg: phosphorylase kinase gamma
84	82875	chr5-127441632|127441632	1	chr5	-	127441632	127441632	0	0	0	0	0	0	0	1	J03293	82875_127441611	Phkg: phosphorylase kinase gamma
85	177427	T09F06A47FDA_chr9+111443902|111443938	35	chr9	+	111443883	111443966	27	0	1	4	2	0	1	0	6430541I17	177427_111444173	BC056929: hypothetical double cortin and calcium/calmodulin-dependent protein kinase
85	177427	chr9+111472359|111472359	2	chr9	+	111472359	111472359	0	0	0	0	0	1	0	1	BC056929	177427_111474136	BC056929: hypothetical double cortin and calcium/calmodulin-dependent protein kinase
85	177427	T09F06A47F0A	1	chr9	+	111443722	111443741	0	0	0	1	0	0	0	0	PXB00045H12a	unspliced	BC056929: hypothetical double cortin and calcium/calmodulin-dependent protein kinase
86	98263	T04F029875A0_T04F029875C1_chr4+43545969|43546155	86	chr4	+	43545969	43546174	11	4	0	25	8	33	1	4	2610209I22	98263_43546165	Melk: maternal embryonic leucine zipper kinase(mKIAA0175, MPK38)
86	98263	T04F029875D7	28	chr4	+	43546068	43546120	13	1	0	11	3	0	0	0	L76158	98263_43546165	Melk: maternal embryonic leucine zipper kinase(mKIAA0175, MPK38)
86	98263	chr4+43548667|43548673	2	chr4	+	43548667	43548673	0	0	0	0	0	1	0	1	BC020416	98263_43548759	Melk: maternal embryonic leucine zipper kinase(mKIAA0175, MPK38)
86	98263	T04F02992B3F_chr4+43592511|43592511	2	chr4	+	43592511	43592530	0	0	0	1	1	0	0	0	C230071G22	unspliced	Melk: maternal embryonic leucine zipper kinase(mKIAA0175, MPK38)
87	78249	T18F01FD9745_chr18+33396533|33396619	147	chr18	+	33396488	33396638	59	0	48	37	1	0	1	1	X58995	78249_33396761	Camk4: calcium/calmodulin-dependent protein kinase IV(Ca2+/calmodulin-dependent protein kinase type IV/Gr, CaMKIV, CaMKIV/Gr)
87	78249	T18F01FD9699_chr18+33396360|33396416	87	chr18	+	33396332	33396435	34	0	4	47	1	1	0	0	4933424O07	78249_33396761	Camk4: calcium/calmodulin-dependent protein kinase IV(Ca2+/calmodulin-dependent protein kinase type IV/Gr, CaMKIV, CaMKIV/Gr)
87	78249	T18F01FD942D	5	chr18	+	33395757	33395776	0	0	0	5	0	0	0	0	M5BC1061C07T3	78249_33395870	Camk4: calcium/calmodulin-dependent protein kinase IV(Ca2+/calmodulin-dependent protein kinase type IV/Gr, CaMKIV, CaMKIV/Gr)
87	78249	T18F0200A9F0_chr18+33597936|33597950	3	chr18	+	33597936	33597969	0	0	0	2	1	0	0	0	A730097A20	unspliced	Camk4: calcium/calmodulin-dependent protein kinase IV(Ca2+/calmodulin-dependent protein kinase type IV/Gr, CaMKIV, CaMKIV/Gr)
87	78249	T18F020126A7	2	chr18	+	33629863	33629881	0	0	0	1	1	0	0	0	7120449I10	unspliced	Camk4: calcium/calmodulin-dependent protein kinase IV(Ca2+/calmodulin-dependent protein kinase type IV/Gr, CaMKIV, CaMKIV/Gr)
87	78249	T18F020121BB	2	chr18	+	33628603	33628621	0	0	0	2	0	0	0	0	PXB00124C17a	unspliced	Camk4: calcium/calmodulin-dependent protein kinase IV(Ca2+/calmodulin-dependent protein kinase type IV/Gr, CaMKIV, CaMKIV/Gr)
87	78249	T18F020128ED	2	chr18	+	33630439	33630465	1	0	0	1	0	0	0	0	PXB00138L20a	unspliced	Camk4: calcium/calmodulin-dependent protein kinase IV(Ca2+/calmodulin-dependent protein kinase type IV/Gr, CaMKIV, CaMKIV/Gr)
87	78249	T18F0200F358_chr18+33616728|33616728	2	chr18	+	33616728	33616747	0	0	0	1	1	0	0	0	C230012N14	unspliced	Camk4: calcium/calmodulin-dependent protein kinase IV(Ca2+/calmodulin-dependent protein kinase type IV/Gr, CaMKIV, CaMKIV/Gr)
87	78249	T18F0201141F_chr18+33625119|33625119	2	chr18	+	33625119	33625138	0	0	0	1	1	0	0	0	A430105B14	unspliced	Camk4: calcium/calmodulin-dependent protein kinase IV(Ca2+/calmodulin-dependent protein kinase type IV/Gr, CaMKIV, CaMKIV/Gr)
87	78249	T18F020115C0_chr18+33625536|33625536	2	chr18	+	33625536	33625555	0	0	0	1	1	0	0	0	5830412G09	unspliced	Camk4: calcium/calmodulin-dependent protein kinase IV(Ca2+/calmodulin-dependent protein kinase type IV/Gr, CaMKIV, CaMKIV/Gr)
87	78249	T18F0201394A_chr18+33634634|33634634	2	chr18	+	33634634	33634653	0	0	0	1	1	0	0	0	A430110E23	unspliced	Camk4: calcium/calmodulin-dependent protein kinase IV(Ca2+/calmodulin-dependent protein kinase type IV/Gr, CaMKIV, CaMKIV/Gr)
87	78249	chr18+33619531|33619531	1	chr18	+	33619531	33619531	0	0	0	0	0	0	0	1	J03057	78249_33619601	Camk4: calcium/calmodulin-dependent protein kinase IV(Ca2+/calmodulin-dependent protein kinase type IV/Gr, CaMKIV, CaMKIV/Gr)
87	78249	chr18+33621979|33621979	1	chr18	+	33621979	33621979	0	0	0	0	0	0	0	1	M64266	78249_33622100	Camk4: calcium/calmodulin-dependent protein kinase IV(Ca2+/calmodulin-dependent protein kinase type IV/Gr, CaMKIV, CaMKIV/Gr)
87	78249	chr18+33622341|33622341	1	chr18	+	33622341	33622341	0	0	0	0	0	0	0	1	M16206	78249_33622367	Camk4: calcium/calmodulin-dependent protein kinase IV(Ca2+/calmodulin-dependent protein kinase type IV/Gr, CaMKIV, CaMKIV/Gr)
87	78249	T18F01FD9398	1	chr18	+	33395608	33395627	0	0	0	1	0	0	0	0	K2B30315D18T3	78249_33395870	Camk4: calcium/calmodulin-dependent protein kinase IV(Ca2+/calmodulin-dependent protein kinase type IV/Gr, CaMKIV, CaMKIV/Gr)
88	75250	T08R0645F4C1_chr8-105247890|105247952	110	chr8	-	105247871	105247952	6	2	0	4	2	94	1	1	AB016228	75250_105247869	Ctrl: chymotrypsin-like(Ctra1)
88	75250	chr8-105246648|105246693	7	chr8	-	105246648	105246693	0	0	0	0	1	6	0	0	0910001G08	75250_105246597	Ctrl: chymotrypsin-like(Ctra1)
89	81941	T09F066F4F17_chr9+107958015|107958114	513	chr9	+	107957989	107958193	174	0	186	133	2	16	1	1	D430043A01	81941_107958192	BC017634: vesicle associated calmodulin binding protein kinase
89	98882	T09F066F89F6_chr9+107973097|107973153	204	chr9	+	107973092	107973188	127	2	48	11	3	10	1	2	2810054N23	98882_107973313	BC017634: vesicle associated calmodulin binding protein kinase
89	98882	chr9+107972277|107972280	3	chr9	+	107972277	107972280	0	0	0	0	0	2	0	1	BC006929	98882_107972520	BC017634: vesicle associated calmodulin binding protein kinase
89	98882	T09F066F5491	1	chr9	+	107959441	107959459	0	0	0	1	0	0	0	0	K4B30315I07T3	98882_107959692	BC017634: vesicle associated calmodulin binding protein kinase
89	98882	T09F066FAEC4	1	chr9	+	107982532	107982547	0	0	0	1	0	0	0	0	G3B70014E07T3	98882_107982699	BC017634: vesicle associated calmodulin binding protein kinase
90	222365	T0XR03E32766_T0XR03E32787_chrX-65218413|65218454	65	chrX	-	65218388	65218501	48	0	5	5	1	4	0	2	BC055891	222365_65218403	Pnck: pregnancy upregulated non-ubiquitously expressed CaM kinase(Bstk3, Camk1b, Punc)
90	222365	T0XR03E326CE_chrX-65218212|65218222	12	chrX	-	65218193	65218254	8	0	0	0	0	2	1	1	AF181984	222365_65218111	Pnck: pregnancy upregulated non-ubiquitously expressed CaM kinase(Bstk3, Camk1b, Punc)
90	222365	T0XR03E32463_chrX-65217609|65217631	5	chrX	-	65217590	65217635	1	0	0	1	0	2	0	1	AB023027	222365_65217564	Pnck: pregnancy upregulated non-ubiquitously expressed CaM kinase(Bstk3, Camk1b, Punc)
90	222365	T0XR03E3263C_chrX-65218108|65218111	2	chrX	-	65218089	65218111	0	0	0	0	1	1	0	0	6330520C09	222365_65218051	Pnck: pregnancy upregulated non-ubiquitously expressed CaM kinase(Bstk3, Camk1b, Punc)
90	222365	T0XR03E32450	1	chrX	-	65217599	65217616	0	0	0	1	0	0	0	0	PXB00657H03A	222365_65217564	Pnck: pregnancy upregulated non-ubiquitously expressed CaM kinase(Bstk3, Camk1b, Punc)
91	21280	T01R0B84F947_chr1-193263915|193263995	68	chr1	-	193263896	193263995	13	0	38	10	0	4	1	2	AF428262	21280_193263876	Camk1g: calcium/calmodulin-dependent protein kinase I gamma(CLICK-III)
91	21280	chr1-193255822|193255822	1	chr1	-	193255822	193255822	0	0	0	0	0	0	0	1	AY212936	21280_193255714	Camk1g: calcium/calmodulin-dependent protein kinase I gamma(CLICK-III)
92	157844	T02R00566684_chr2-5662311|5662320_chr2-5662346|5662373	82	chr2	-	5662292	5662413	56	0	0	19	6	0	1	0	A130026P20	157844_5661989	Camk1d: calcium/calmodulin-dependent protein kinase ID(CKLiK)
92	157844	T02R00566621_chr2-5662190|5662193	26	chr2	-	5662143	5662247	21	0	0	4	1	0	0	0	F630031O04	157844_5661989	Camk1d: calcium/calmodulin-dependent protein kinase ID(CKLiK)
92	157844	T02R0050050A_chr2-5244168|5244179	12	chr2	-	5244149	5244179	1	0	9	1	1	0	0	0	A630059D12	unspliced	Camk1d: calcium/calmodulin-dependent protein kinase ID(CKLiK)
92	157844	T02R00566785_chr2-5662597|5662605	6	chr2	-	5662578	5662605	0	0	0	5	1	0	0	0	M5C1091G17	157844_5661989	Camk1d: calcium/calmodulin-dependent protein kinase ID(CKLiK)
92	157844	T02R0055D065_chr2-5623889|5623889	5	chr2	-	5623870	5623909	4	0	0	0	0	0	0	1	AY273822	157844_5623757	Camk1d: calcium/calmodulin-dependent protein kinase ID(CKLiK)
92	157844	T02R0050040A_chr2-5243896|5243918	3	chr2	-	5243877	5243918	0	0	0	1	1	1	0	0	E330007L01	unspliced	Camk1d: calcium/calmodulin-dependent protein kinase ID(CKLiK)
92	157844	T02R0055D1B3	2	chr2	-	5624226	5624243	0	0	0	2	0	0	0	0	K6B30074N11T3	157844_5624075	Camk1d: calcium/calmodulin-dependent protein kinase ID(CKLiK)
92	157844	T02R0056654A_chr2-5662026|5662026	2	chr2	-	5662007	5662026	0	0	0	1	1	0	0	0	D430003N14	157844_5661989	Camk1d: calcium/calmodulin-dependent protein kinase ID(CKLiK)
92	157844	T02R00500491_chr2-5244049|5244051	2	chr2	-	5244030	5244051	0	0	0	1	1	0	0	0	5430437N04	unspliced	Camk1d: calcium/calmodulin-dependent protein kinase ID(CKLiK)
92	157844	T02R00566729	1	chr2	-	5662486	5662505	0	0	0	1	0	0	0	0	K5B30035N11T3	unspliced	Camk1d: calcium/calmodulin-dependent protein kinase ID(CKLiK)
92	157844	T02R005666E1	1	chr2	-	5662414	5662433	0	0	0	1	0	0	0	0	K5B30329H13T3	unspliced	Camk1d: calcium/calmodulin-dependent protein kinase ID(CKLiK)
92	157844	T02R005007B7	1	chr2	-	5244836	5244855	0	0	0	1	0	0	0	0	L6B30070H12T3	unspliced	Camk1d: calcium/calmodulin-dependent protein kinase ID(CKLiK)
93	81197	T06R06C97308_chr6-113865435|113865501	288	chr6	-	113865416	113865533	230	1	1	14	3	36	1	2	BC057155	81197_113865385	Camk1: calcium/calmodulin-dependent protein kinase I(D6Ertd263e)
93	81197	chr6-113858278|113858278	2	chr6	-	113858278	113858278	0	0	0	0	0	1	0	1	BC025510	81197_113858090	Camk1: calcium/calmodulin-dependent protein kinase I(D6Ertd263e)
93	81197	chr6-113862824|113862824	1	chr6	-	113862824	113862824	0	0	0	0	0	0	0	1	BC042494	81197_113862199	Camk1: calcium/calmodulin-dependent protein kinase I(D6Ertd263e)
94	100143	T07R05C3AB28_chr7-96709364|96709441	29	chr7	-	96709345	96709441	0	0	20	4	1	4	0	0	4921505G21	100143_96709277	Stk33: serine/threonine kinase 33
95	165901	T16F0569D19A_chr16+90821006|90821036	185	chr16	+	90820888	90821148	172	0	8	1	1	0	1	2	AF055919	165901_90821337	Hunk: hormonally upregulated Neu-associated kinase(Bstk1, Mak-v)
95	165901	T16F0569D01A_chr16+90820634|90820635	18	chr16	+	90820634	90820677	10	0	0	7	1	0	0	0	M5C1039G04	165901_90821337	Hunk: hormonally upregulated Neu-associated kinase(Bstk1, Mak-v)
95	165901	T16F056AF888_chr16+90896518|90896520	2	chr16	+	90896518	90896539	0	0	0	1	1	0	0	0	B930050N07	165901_90898889	Hunk: hormonally upregulated Neu-associated kinase(Bstk1, Mak-v)
95	165901	T16F056A08DD_chr16+90835165|90835165	1	chr16	+	90835165	90835184	0	0	0	0	1	0	0	0	G270012H10	165901_90835238	Hunk: hormonally upregulated Neu-associated kinase(Bstk1, Mak-v)
96	104313	T01R058F5527_chr1-93279499|93279562	37	chr1	-	93279480	93279574	9	2	15	6	3	2	0	0	D030051B04	104313_93279299	Pask: PAS domain containing serine/threonine kinase(mKIAA0135, Paskin)
96	104313	T01R058F57EE_chr1-93280234|93280255	14	chr1	-	93280215	93280255	0	0	10	2	1	1	0	0	F830031M04	104313_93280031	Pask: PAS domain containing serine/threonine kinase(mKIAA0135, Paskin)
96	104313	T01R058F54CA_T01R058F54F0_chr1-93279451|93279469	4	chr1	-	93279414	93279472	2	0	1	0	0	0	0	1	AK129063	104313_93279299	Pask: PAS domain containing serine/threonine kinase(mKIAA0135, Paskin)
96	104313	chr1-93249920|93249921	2	chr1	-	93249920	93249921	0	0	0	0	0	1	0	1	BC029725	104313_93249569	Pask: PAS domain containing serine/threonine kinase(mKIAA0135, Paskin)
96	104313	T01R058EF22A_chr1-93254186|93254186	2	chr1	-	93254167	93254186	0	0	0	1	1	0	0	0	B930080N15	104313_93253794	Pask: PAS domain containing serine/threonine kinase(mKIAA0135, Paskin)
96	104313	T01R058EFE4E_chr1-93257294|93257299	2	chr1	-	93257275	93257299	0	0	0	1	1	0	0	0	C330013N09	104313_93257267	Pask: PAS domain containing serine/threonine kinase(mKIAA0135, Paskin)
96	104313	chr1-93274347|93274347	1	chr1	-	93274347	93274347	0	0	0	0	0	0	1	0	NM_080850	104313_93274118	Pask: PAS domain containing serine/threonine kinase(mKIAA0135, Paskin)
98	101683	T07F07BB189E	5	chr7	+	129702046	129702075	0	0	4	1	0	0	0	0	K6B30116F05T3	101683_129702190	Brsk2: brain-selective kinase 2/STK29(SAD1)
98	101683	T07F07BA5F1B_chr7+129654555|129654570	4	chr7	+	129654555	129654589	1	0	0	1	1	1	0	0	K230015H09	101683_129654727	Brsk2: brain-selective kinase 2/STK29(SAD1)
98	101683	chr7+129689054|129689056	3	chr7	+	129689054	129689056	0	0	0	0	0	2	0	1	BC056498	101683_129689082	Brsk2: brain-selective kinase 2/STK29(SAD1)
98	101683	T07F07BB2813_chr7+129705989|129705989	3	chr7	+	129705989	129706023	1	0	0	1	1	0	0	0	4833424K13	101683_129707305	Brsk2: brain-selective kinase 2/STK29(SAD1)
98	101683	chr7+129705683|129705683	2	chr7	+	129705683	129705683	0	0	0	0	0	1	0	1	BC046808	unspliced	Brsk2: brain-selective kinase 2/STK29(SAD1)
98	101683	T07F07BAE744	1	chr7	+	129689412	129689430	0	0	0	1	0	0	0	0	G6B30015P06T3	101683_129689513	Brsk2: brain-selective kinase 2/STK29(SAD1)
98	101683	T07F07BB1882	1	chr7	+	129702018	129702036	0	0	0	1	0	0	0	0	PXB00640G18a	101683_129702189	Brsk2: brain-selective kinase 2/STK29(SAD1)
98	101683	T07F07BB27EF	1	chr7	+	129705967	129705986	0	0	0	1	0	0	0	0	PXB00328K09A	unspliced	Brsk2: brain-selective kinase 2/STK29(SAD1)
99	113234	T17R01D0BA02_chr17-30456291|30456330	1524	chr17	-	30456234	30456385	1481	0	14	25	2	0	1	1	F830207B15	113234_30456198	Snf1lk: SNF1-like kinase(Msk, salt inducible kinase, Sik)
99	113234	T17R01D0A32D_T17R01D0A34E_chr17-30450477|30450491	5	chr17	-	30450458	30450510	2	0	0	1	1	1	0	0	E030044O14	113234_30450454	Snf1lk: SNF1-like kinase(Msk, salt inducible kinase, Sik)
99	113234	T17R01D09E1D	2	chr17	-	30449162	30449181	0	0	0	2	0	0	0	0	L9B30181C02T3	113234_30449158	Snf1lk: SNF1-like kinase(Msk, salt inducible kinase, Sik)
99	113234	T17R01D0B495_chr17-30454933|30454933	2	chr17	-	30454914	30454933	0	0	0	1	1	0	0	0	C130051M16	unspliced	Snf1lk: SNF1-like kinase(Msk, salt inducible kinase, Sik)
100	151721	chr9+46314494|46314539	8	chr9	+	46314494	46314539	0	0	0	0	0	7	0	1	BC033915	151721_46314875	BC033915: hypothetical SNF1 related kinase(mKIAA0999)
100	151721	T09F02BFA9F9_T09F02BFAA13_chr9+46115337|46115337	4	chr9	+	46115321	46115366	2	0	0	0	0	1	0	1	BC063268	151721_46115443	BC033915: hypothetical SNF1 related kinase(mKIAA0999)
100	151721	T09F02C1587D_chr9+46225550|46225554	4	chr9	+	46225533	46225573	2	0	0	1	1	0	0	0	5730525O22	151721_46225646	BC033915: hypothetical SNF1 related kinase(mKIAA0999)
100	151721	chr9+46311383|46311399	3	chr9	+	46311383	46311399	0	0	0	0	0	2	0	1	BC058975	151721_46311462	BC033915: hypothetical SNF1 related kinase(mKIAA0999)
100	151721	T09F02C15824_chr9+46225443|46225444	2	chr9	+	46225443	46225463	0	0	0	1	1	0	0	0	4631409N24	unspliced	BC033915: hypothetical SNF1 related kinase(mKIAA0999)
100	151721	T09F02C2DDA5_chr9+46325157|46325157	2	chr9	+	46325157	46325176	0	0	0	1	1	0	0	0	9030204A07	unspliced	BC033915: hypothetical SNF1 related kinase(mKIAA0999)
100	151721	chr9+46296560|46296560	1	chr9	+	46296560	46296560	0	0	0	0	0	0	0	1	AK129257	151721_46296594	BC033915: hypothetical SNF1 related kinase(mKIAA0999)
100	151721	T09F02C2D6D8	1	chr9	+	46323416	46323435	0	0	0	1	0	0	0	0	I8B30043P10T3	151721_46323547	BC033915: hypothetical SNF1 related kinase(mKIAA0999)
100	151721	chr9+46314412|46314412	1	chr9	+	46314412	46314412	0	0	0	0	0	0	0	1	AK128893	151721_46314875	BC033915: hypothetical SNF1 related kinase(mKIAA0999)
102	78025	T09R030CC865_chr9-51169349|51169449	373	chr9	-	51169273	51169462	242	0	114	10	3	2	1	1	4632419F02	78025_51169117	Sik2: salt induceable kinase 2
102	78025	T09R030AFB45_chr9-51051330|51051333	4	chr9	-	51051309	51051333	2	0	0	1	1	0	0	0	A330092I03	unspliced	Sik2: salt induceable kinase 2
102	78025	T09R030B1696_chr9-51058326|51058326	2	chr9	-	51058307	51058326	0	0	0	1	1	0	0	0	5730403H11	unspliced	Sik2: salt induceable kinase 2
102	78025	T09R030B96E9_chr9-51091177|51091177	2	chr9	-	51091158	51091177	0	0	0	1	1	0	0	0	9630056M11	unspliced	Sik2: salt induceable kinase 2
102	78025	T09R030B198D	1	chr9	-	51059066	51059085	0	0	0	1	0	0	0	0	E5B30112L14T3	unspliced	Sik2: salt induceable kinase 2
103	176867	T07R00A710C8_T07R00A710DE_chr7-10948810|10948838	6	chr7	-	10948788	10948838	2	0	0	0	0	3	0	1	AF177024	unspliced	Mark4: MAP/microtubule affinity-regulating kinase 4(Markl1)
103	176867	T07R00A72F26_chr7-10956555|10956557	4	chr7	-	10956536	10956582	2	0	0	1	1	0	0	0	9530083K10	176867_10956396	Mark4: MAP/microtubule affinity-regulating kinase 4(Markl1)
103	176867	chr7-10981560|10981560	4	chr7	-	10981560	10981560	0	0	0	1	1	0	1	1	AY151083	176867_10981520	Mark4: MAP/microtubule affinity-regulating kinase 4(Markl1)
103	176867	T07R00A71AD2_chr7-10951378|10951378	1	chr7	-	10951359	10951378	0	0	0	0	1	0	0	0	2410090P21	176867_10951151	Mark4: MAP/microtubule affinity-regulating kinase 4(Markl1)
104	222127	T19R006BA7B5_chr19-7055225|7055287	100	chr19	-	7055204	7055330	70	2	11	12	1	3	0	1	F830207O17	222127_7054595	Mark2: MAP/microtubule affinity-regulating kinase 2(Emk, Par-1)
104	222127	T19R006AF260_chr19-7008832|7008897	61	chr19	-	7008809	7008897	17	0	28	10	1	5	0	0	F630110A02	222127_7008465	Mark2: MAP/microtubule affinity-regulating kinase 2(Emk, Par-1)
104	222127	T19R006BA60F_chr19-7054858|7054865	25	chr19	-	7054800	7054865	9	0	13	2	1	0	0	0	B130065L16	222127_7054595	Mark2: MAP/microtubule affinity-regulating kinase 2(Emk, Par-1)
104	222127	T19R006AC3D9_chr19-6996941|6996944	4	chr19	-	6996920	6996953	2	0	0	1	1	0	0	0	9930104N18	222127_6996863	Mark2: MAP/microtubule affinity-regulating kinase 2(Emk, Par-1)
104	222127	T19R006BA591_chr19-7054743|7054743	3	chr19	-	7054718	7054743	1	0	0	0	0	0	1	1	X70764	222127_7054595	Mark2: MAP/microtubule affinity-regulating kinase 2(Emk, Par-1)
104	222127	T19R006AF107	2	chr19	-	7008498	7008519	0	0	0	2	0	0	0	0	F5B20010L05T3	222127_7008465	Mark2: MAP/microtubule affinity-regulating kinase 2(Emk, Par-1)
104	222127	T19R006AF21D_chr19-7008797|7008797	2	chr19	-	7008778	7008797	0	0	0	1	1	0	0	0	F830226F07	222127_7008465	Mark2: MAP/microtubule affinity-regulating kinase 2(Emk, Par-1)
105	21301	chr1-184636242|184636246	3	chr1	-	184636242	184636246	0	0	0	0	0	1	1	1	AF453686	21301_184636189	Mark1: MAP/microtubule affinity-regulating kinase 1(Emk3)
105	21301	T01R0AFFC73B_chr1-184534843|184534843	2	chr1	-	184534824	184534843	0	0	0	1	1	0	0	0	B930025N23	unspliced	Mark1: MAP/microtubule affinity-regulating kinase 1(Emk3)
105	21301	T01R0AFFC7ED_chr1-184535021|184535021	2	chr1	-	184535002	184535021	0	0	0	1	1	0	0	0	9230023K11	unspliced	Mark1: MAP/microtubule affinity-regulating kinase 1(Emk3)
106	102562	T12F06565344_chr12+106320660|106320733	685	chr12	+	106320657	106320785	641	2	29	4	4	5	0	0	D030065P19	102562_106321288	Mark3: MAP/microtubule affinity-regulating kinase 3(ETK-1, mKIAA1860)
106	102562	T12F065654E4_chr12+106321158|106321159	16	chr12	+	106321124	106321178	3	0	0	0	0	9	2	2	AF240783	102562_106321288	Mark3: MAP/microtubule affinity-regulating kinase 3(ETK-1, mKIAA1860)
106	102562	chr12+106374505|106374541	8	chr12	+	106374505	106374541	0	0	0	0	0	5	0	3	BC026445	102562_106374743	Mark3: MAP/microtubule affinity-regulating kinase 3(ETK-1, mKIAA1860)
106	102562	T12F06568143_chr12+106332479|106332483	3	chr12	+	106332479	106332502	0	0	0	2	1	0	0	0	9930021N02	102562_106334420	Mark3: MAP/microtubule affinity-regulating kinase 3(ETK-1, mKIAA1860)
106	102562	T12F0657284E_chr12+106375246|106375246	2	chr12	+	106375246	106375265	0	0	0	0	2	0	0	0	0610021N13	102562_106375345	Mark3: MAP/microtubule affinity-regulating kinase 3(ETK-1, mKIAA1860)
106	102562	T12F0657337A_chr12+106378106|106378106	2	chr12	+	106378106	106378125	0	0	0	1	1	0	0	0	A430080F22	unspliced	Mark3: MAP/microtubule affinity-regulating kinase 3(ETK-1, mKIAA1860)
106	102562	chr12+106334337|106334337	1	chr12	+	106334337	106334337	0	0	0	0	0	0	0	1	AK122565	102562_106338955	Mark3: MAP/microtubule affinity-regulating kinase 3(ETK-1, mKIAA1860)
106	102562	T12F0657378C	1	chr12	+	106379148	106379167	0	0	0	1	0	0	0	0	FUB00002F18A	unspliced	Mark3: MAP/microtubule affinity-regulating kinase 3(ETK-1, mKIAA1860)
106	102562	T12F06573C52	1	chr12	+	106380370	106380388	0	0	0	1	0	0	0	0	PXB00116K01a	unspliced	Mark3: MAP/microtubule affinity-regulating kinase 3(ETK-1, mKIAA1860)
108	103226	T04R062A9A87_T04R062A9AA8_chr4-103455374|103455396	6	chr4	-	103455349	103455400	2	0	0	2	2	0	0	0	A830082D05	103226_103455346	Prkaa2: protein kinase, AMP-activated, alpha 2 catalytic subunit
108	103226	T04R062967BC	2	chr4	-	103376809	103376828	0	0	0	1	1	0	0	0	A530052M18	unspliced	Prkaa2: protein kinase, AMP-activated, alpha 2 catalytic subunit
108	103226	T04R06297932_chr4-103381298|103381298	2	chr4	-	103381279	103381298	0	0	0	1	1	0	0	0	9130430P12	unspliced	Prkaa2: protein kinase, AMP-activated, alpha 2 catalytic subunit
108	103226	T04R06296A45	1	chr4	-	103377458	103377477	0	0	0	1	0	0	0	0	C0B30004B15Tr	unspliced	Prkaa2: protein kinase, AMP-activated, alpha 2 catalytic subunit
108	103226	T04R06296F30	1	chr4	-	103378717	103378736	0	0	0	1	0	0	0	0	G6B30030I05T3	unspliced	Prkaa2: protein kinase, AMP-activated, alpha 2 catalytic subunit
108	103226	T04R062969E4	1	chr4	-	103377361	103377380	0	0	0	1	0	0	0	0	K2B30330L16T3	unspliced	Prkaa2: protein kinase, AMP-activated, alpha 2 catalytic subunit
108	103226	T04R062972F1	1	chr4	-	103379678	103379697	0	0	0	1	0	0	0	0	PXB00012A23a	unspliced	Prkaa2: protein kinase, AMP-activated, alpha 2 catalytic subunit
108	103226	T04R062975D1_chr4-103380433|103380433	1	chr4	-	103380414	103380433	0	0	0	0	1	0	0	0	2310008I11	unspliced	Prkaa2: protein kinase, AMP-activated, alpha 2 catalytic subunit
110	102141	T14F02D6B06A_chr14+47624298|47624359	31	chr14	+	47624298	47624378	0	0	23	2	2	3	1	0	1700020B19	102141_47624700	4933424F08Rik: testis-specific serine kinase 4
110	102141	T14F02D6B0A0	4	chr14	+	47624344	47624377	0	0	3	1	0	0	0	0	ZXB00037B19a	102141_47624700	4933424F08Rik: testis-specific serine kinase 4
111	80445	T08F041BDFEA_chr8+68935640|68935697	687	chr8	+	68935640	68935716	0	0	678	2	0	4	1	2	BC049542	unspliced	Sstk: serine/threonine protein kinase SSTK
111	80445	T08F041BE122_chr8+68935970|68935970	1	chr8	+	68935970	68935989	0	0	0	0	1	0	0	0	4930402K08	unspliced	Sstk: serine/threonine protein kinase SSTK
112	74978	chr4-127861039|127861086	19	chr4	-	127861039	127861086	0	0	0	2	2	10	2	3	BC048470	74978_127860778	Stk22c: serine/threonine kinase 22C (spermiogenesis associated)(Stk22c, Stk22d, Tssk-3)
112	74978	T04R079F015B	4	chr4	-	127861061	127861086	0	0	0	2	2	0	0	0	4930594I21	74978_127860778	Stk22c: serine/threonine kinase 22C (spermiogenesis associated)(Stk22c, Stk22d, Tssk-3)
113	104281	T16F010DA3E4_chr16+17671113|17671189	16	chr16	+	17671113	17671208	0	0	0	5	3	7	0	1	4930430N14	unspliced	Stk22a: serine/threonine kinase 22A (spermiogenesis associated)(Stk22a, Tsk1, TSK-1, Tssk, TSSK-1)
113	104281	chr16+17671211|17671211	2	chr16	+	17671211	17671211	0	0	0	0	0	0	1	1	U01840	unspliced	Stk22a: serine/threonine kinase 22A (spermiogenesis associated)(Stk22a, Tsk1, TSK-1, Tssk, TSSK-1)
113	104281	T16F010DA3D0	1	chr16	+	17671120	17671138	0	0	0	0	1	0	0	0	1700029P02	single exon gene	Stk22a: serine/threonine kinase 22A (spermiogenesis associated)(Stk22a, Tsk1, TSK-1, Tssk, TSSK-1)
113	104281	T16F010DA40A	1	chr16	+	17671178	17671197	0	0	0	1	0	0	0	0	K6B30059L23T3	single exon gene	Stk22a: serine/threonine kinase 22A (spermiogenesis associated)(Stk22a, Tsk1, TSK-1, Tssk, TSSK-1)
114	151049	T16F010DB518_chr16+17675521|17675601	66	chr16	+	17675521	17675620	0	0	54	4	0	6	0	2	BC061175	unspliced	Stk22b: serine/threonine kinase 22B (spermiogenesis associated)(DGS-G, SPOGA2, Stk22b, Tsk2)
114	151049	T16F010DB55C_chr16+17675631|17675642	5	chr16	+	17675612	17675661	2	0	0	0	0	1	1	1	AF019926	unspliced	Stk22b: serine/threonine kinase 22B (spermiogenesis associated)(DGS-G, SPOGA2, Stk22b, Tsk2)
115	75478	T09F0747864E_chr9+122127869|122127978	520	chr9	+	122127850	122128032	457	0	1	53	1	7	0	1	C230021A06	75478_122128010	Snrk: SNF related kinase(mKIAA0096)
115	75478	chr9+122142494|122142505	4	chr9	+	122142494	122142505	0	0	0	0	0	2	1	1	AF387809	75478_122142545	Snrk: SNF related kinase(mKIAA0096)
115	75478	chr9+122176836|122176837	3	chr9	+	122176836	122176837	0	0	0	1	1	1	0	0	E030034B15	unspliced	Snrk: SNF related kinase(mKIAA0096)
115	75478	T09F07484C02_chr9+122178557|122178562	3	chr9	+	122178557	122178581	0	0	0	2	1	0	0	0	2010012F07	unspliced	Snrk: SNF related kinase(mKIAA0096)
115	75478	T09F07484E52	2	chr9	+	122179154	122179173	0	0	0	2	0	0	0	0	PXB01194P14A	unspliced	Snrk: SNF related kinase(mKIAA0096)
115	75478	T09F074845E7	1	chr9	+	122176999	122177018	0	0	0	1	0	0	0	0	L9B30230N17T3	unspliced	Snrk: SNF related kinase(mKIAA0096)
115	75478	T09F07484A35	1	chr9	+	122178101	122178119	0	0	0	1	0	0	0	0	PXB01136L17A	unspliced	Snrk: SNF related kinase(mKIAA0096)
115	75478	T09F07484BC9	1	chr9	+	122178505	122178524	0	0	0	1	0	0	0	0	PXB01146A09A	unspliced	Snrk: SNF related kinase(mKIAA0096)
115	75478	T09F07484EE8	1	chr9	+	122179304	122179323	0	0	0	1	0	0	0	0	PXB01167H10A	unspliced	Snrk: SNF related kinase(mKIAA0096)
115	75478	chr9+122129755|122129755	1	chr9	+	122129755	122129755	0	0	0	0	0	0	0	1	AF062522	unspliced	Snrk: SNF related kinase(mKIAA0096)
116	79519	T0XF005E1AF5_chrX+6167283|6167316_chrX+6167363|6167365	222	chrX	+	6167283	6167384	170	2	20	20	0	5	3	2	NM_138606	79519_6167535	Pim2: proviral integration site 2(Pim-2)
116	79519	T0XF005E1AB7_chrX+6167241|6167242	7	chrX	+	6167223	6167277	5	0	0	1	1	0	0	0	A830008N09	79519_6167535	Pim2: proviral integration site 2(Pim-2)
116	79519	chrX+6170274|6170283	3	chrX	+	6170274	6170283	0	0	0	0	0	2	0	1	BC022727	79519_6170599	Pim2: proviral integration site 2(Pim-2)
116	79519	T0XF005E1C2D	1	chrX	+	6167597	6167615	0	0	0	1	0	0	0	0	G6B30039J22T3	79519_6167772	Pim2: proviral integration site 2(Pim-2)
116	79519	T0XF005E1CAC	1	chrX	+	6167724	6167743	0	0	0	1	0	0	0	0	ZXB00218C02A	79519_6167772	Pim2: proviral integration site 2(Pim-2)
116	79519	T0XF005E2756	1	chrX	+	6170454	6170473	0	0	0	1	0	0	0	0	PXB01143F08A	79519_6170599	Pim2: proviral integration site 2(Pim-2)
117	84122	T17F01ACA9B5_T17F01ACAA07_chr17+28092818|28092935	1391	chr17	+	28092797	28092964	1222	1	161	4	1	0	1	1	F930117K24	84122_28093086	Pim1: proviral integration site 1(Pim-1)
117	84122	T17F01ACB259_chr17+28095052|28095087	31	chr17	+	28095023	28095106	20	0	7	3	1	0	0	0	F630003I04	84122_28095134	Pim1: proviral integration site 1(Pim-1)
117	84122	chr17+28093189|28093189	4	chr17	+	28093189	28093189	0	0	0	0	0	2	0	2	BC053019	84122_28093225	Pim1: proviral integration site 1(Pim-1)
117	84122	T17F01ACAB77_chr17+28093305|28093305	4	chr17	+	28093303	28093343	2	0	0	1	1	0	0	0	F630102O16	84122_28093431	Pim1: proviral integration site 1(Pim-1)
117	84122	T17F01ACBCD3	1	chr17	+	28097747	28097766	0	0	0	1	0	0	0	0	I8B30034F02T3	unspliced	Pim1: proviral integration site 1(Pim-1)
117	84122	T17F01ACBACE	1	chr17	+	28097230	28097249	0	0	0	1	0	0	0	0	ZXB00158K15a	unspliced	Pim1: proviral integration site 1(Pim-1)
118	113173	T15F0551E1DE_chr15+89252309|89252342	220	chr15	+	89252286	89252361	186	2	25	3	1	1	1	1	BC017621	113173_89252529	Pim3: proviral integration site 3(Kid1, KID-1/kinase induced by depolarization)
118	113173	chr15+89253173|89253174	64	chr15	+	89253173	89253174	0	0	0	34	5	23	0	2	A330080E07	113173_89253387	Pim3: proviral integration site 3(Kid1, KID-1/kinase induced by depolarization)
119	121277	T02R09084F2E_chr2-151539500|151539502	4	chr2	-	151539481	151539502	0	0	0	2	1	0	1	0	4921509C19	121277_151539338	4921509C19Rik: hypothetical serine/threonine protein kinase(LOC381389)
120	112738	T01R02C3F15F_chr1-46395743|46395743	3	chr1	-	46395724	46395743	0	0	0	1	1	0	1	0	4930509O22	112738_46394072	ENSMUSG00000044457: hypothetical serine/threonine protein kinase
126	84036	T17F00C19AA1	2	chr17	+	12688033	12688051	0	0	0	1	1	0	0	0	4930513D10	84036_12688450	Smok1: sperm motility kinase 1(Smok, Tcr1, Tcr-1)
129	112238	T10R011A0645_chr10-18482757|18482757	3	chr10	-	18482738	18482757	0	0	0	1	1	0	1	0	4933423E17	112238_18482621	ENSMUSG00000044624: hypothetical Smok2 related serine/threonine protein kinase
131	112258	T17F0317D987_chr17+51894663|51894663	3	chr17	+	51894663	51894682	0	0	0	1	1	0	1	0	4932415M13	112258_51894724	ENSMUSG00000047406: hypothetical Mark2 related serine/threonine protein kinase
134	103742	T02R079136E0_chr2-126957277|126957303	39	chr2	-	126957247	126957310	30	0	2	3	3	0	1	0	D730002F24	103742_126957198	1810024B03Rik: hypothetical serine/threonine protein kinase
139	77845	T10R05025572_chr10-84039024|84039041	3	chr10	-	84039005	84039041	1	0	0	0	1	1	0	0	B230104P22	unspliced	Ark5: AMPK-related protein kinase 5
139	77845	chr10-84048298|84048298	2	chr10	-	84048298	84048298	0	0	0	0	0	1	0	1	BC040467	77845_84048187	Ark5: AMPK-related protein kinase 5
139	77845	T10R05025D9D	2	chr10	-	84041098	84041117	0	0	0	2	0	0	0	0	G8B30038H16T3	unspliced	Ark5: AMPK-related protein kinase 5
139	77845	T10R0502A6B3	1	chr10	-	84059809	84059827	0	0	0	1	0	0	0	0	G3B70046I20T3	77845_84059695	Ark5: AMPK-related protein kinase 5
139	77845	T10R05025EDD	1	chr10	-	84041418	84041437	0	0	0	1	0	0	0	0	I3B20020H02T3	unspliced	Ark5: AMPK-related protein kinase 5
140	78688	T01F07E11CB4_chr1+132193448|132193511	876	chr1	+	132193404	132193546	810	0	31	17	3	12	1	2	BC046833	78688_132193795	1200013B22Rik: SNF1/AMP-activated protein kinase(mKIAA0537)
140	78688	T01F07E132DC_chr1+132199132|132199132	2	chr1	+	132199132	132199151	0	0	0	1	1	0	0	0	D230016I11	unspliced	1200013B22Rik: SNF1/AMP-activated protein kinase(mKIAA0537)
142	81988	T05R0718A5A5_chr5-119055794|119055807	15	chr5	-	119055742	119055807	12	0	0	1	0	0	1	1	AF039840	81988_119055068	Mapkapk5: MAP kinase-activated protein kinase 5(MK5, PRAK)
142	81988	T05R0718A3FF_chr5-119055380|119055388	9	chr5	-	119055339	119055397	5	0	2	1	1	0	0	0	9930013M24	81988_119055068	Mapkapk5: MAP kinase-activated protein kinase 5(MK5, PRAK)
142	81988	T05R07185CE4	2	chr5	-	119037138	119037156	0	0	0	2	0	0	0	0	K6B30096A02T3	81988_119036994	Mapkapk5: MAP kinase-activated protein kinase 5(MK5, PRAK)
142	81988	T05R07188BB5	2	chr5	-	119049108	119049141	0	0	0	2	0	0	0	0	PXB00327A21A	81988_119049075	Mapkapk5: MAP kinase-activated protein kinase 5(MK5, PRAK)
142	81988	chr5-119055194|119055194	2	chr5	-	119055194	119055194	0	0	0	0	0	1	0	1	BC019184	81988_119055068	Mapkapk5: MAP kinase-activated protein kinase 5(MK5, PRAK)
142	81988	T05R0718A5F1	2	chr5	-	119055833	119055857	1	0	0	1	0	0	0	0	PXB00329I02A	unspliced	Mapkapk5: MAP kinase-activated protein kinase 5(MK5, PRAK)
143	80137	T09R06656A92_T09R06656AD3_T09R06656AEF_chr9-107309650|107309765_chr9-107309797|107309812	298	chr9	-	107309602	107309812	238	1	3	39	6	9	1	1	F830215L16	80137_107309460	Mapkapk3: MAP kinase-activated protein kinase 3(3PK, MAPKAP3)
143	80137	T09R06656920_chr9-107309344|107309347	20	chr9	-	107309305	107309359	15	0	2	2	1	0	0	0	E130306K23	80137_107309055	Mapkapk3: MAP kinase-activated protein kinase 3(3PK, MAPKAP3)
143	80137	T09R06654602	3	chr9	-	107300335	107300354	0	0	0	3	0	0	0	0	F6B30105F05T3	unspliced	Mapkapk3: MAP kinase-activated protein kinase 3(3PK, MAPKAP3)
143	80137	T09R066547F2	1	chr9	-	107300831	107300850	0	0	0	1	0	0	0	0	L2B30034K19T3	80137_107300581	Mapkapk3: MAP kinase-activated protein kinase 3(3PK, MAPKAP3)
144	112082	T01R07CE69D6_chr1-130967994|130968031	797	chr1	-	130967893	130968059	764	3	23	5	1	1	0	0	F630205L24	112082_130967477	Mapkapk2: MAP kinase-activated protein kinase 2(MAPKAP kinase 2, MK2, Rps6kc1)
144	112082	T01R07CE687E_T01R07CE68BC_chr1-130967704|130967755	52	chr1	-	130967652	130967815	30	1	1	0	0	18	0	2	BC052206	112082_130925423	Mapkapk2: MAP kinase-activated protein kinase 2(MAPKAP kinase 2, MK2, Rps6kc1)
144	112082	T01R07CDC1CD_T01R07CDC1E3_chr1-130925005|130925041	10	chr1	-	130924986	130925041	1	0	0	1	1	7	0	0	F830019F21	unspliced	Mapkapk2: MAP kinase-activated protein kinase 2(MAPKAP kinase 2, MK2, Rps6kc1)
144	112082	T01R07CDCC56_chr1-130927717|130927735	5	chr1	-	130927682	130927735	2	0	0	0	0	2	0	1	BC024559	112082_130927682	Mapkapk2: MAP kinase-activated protein kinase 2(MAPKAP kinase 2, MK2, Rps6kc1)
144	112082	T01R07CE06FC	1	chr1	-	130942698	130942716	0	0	0	1	0	0	0	0	PXB00143M13a	112082_130942528	Mapkapk2: MAP kinase-activated protein kinase 2(MAPKAP kinase 2, MK2, Rps6kc1)
144	112082	T01R07CDBF6F	1	chr1	-	130924381	130924399	0	0	0	1	0	0	0	0	G3B70011A18T3	unspliced	Mapkapk2: MAP kinase-activated protein kinase 2(MAPKAP kinase 2, MK2, Rps6kc1)
145	112103	T04F06CE529E_chr4+114184839|114184895	371	chr4	+	114184826	114184919	292	1	0	61	5	9	1	2	F930102L22	112103_114184922	Mknk1: MAP kinase-interacting serine/threonine kinase 1(Mnk1)
145	112103	T04F06CEEA9E	2	chr4	+	114223774	114223791	0	0	0	2	0	0	0	0	I7B30033E05T3	unspliced	Mknk1: MAP kinase-interacting serine/threonine kinase 1(Mnk1)
145	112103	T04F06CEB224	1	chr4	+	114209316	114209335	0	0	0	1	0	0	0	0	PXB00133G17a	unspliced	Mknk1: MAP kinase-interacting serine/threonine kinase 1(Mnk1)
146	107122	T10R04CD9F36_chr10-80584499|80584504	602	chr10	-	80584460	80584504	485	0	113	3	1	0	0	0	F630011G09	107122_80584291	Mknk2: MAP kinase-interacting serine/threonine kinase 2(Mnk2)
146	107122	T10R04CD81C6_chr10-80576965|80576997	28	chr10	-	80576943	80577005	8	0	10	7	1	2	0	0	2010016G11	107122_80576807	Mknk2: MAP kinase-interacting serine/threonine kinase 2(Mnk2)
146	107122	T10R04CD7B1C_chr10-80575261|80575293	13	chr10	-	80575237	80575293	6	0	2	2	0	2	0	1	BC013844	unspliced	Mknk2: MAP kinase-interacting serine/threonine kinase 2(Mnk2)
146	107122	chr10-80580257|80580302	12	chr10	-	80580257	80580302	0	0	5	1	0	3	1	2	Y11092	107122_80580213	Mknk2: MAP kinase-interacting serine/threonine kinase 2(Mnk2)
146	107122	T10R04CD859F_chr10-80577931|80577958	6	chr10	-	80577912	80577958	1	0	2	1	1	1	0	0	5830416A01	107122_80577915	Mknk2: MAP kinase-interacting serine/threonine kinase 2(Mnk2)
146	107122	T10R04CD7AF3	3	chr10	-	80575200	80575219	0	0	0	3	0	0	0	0	F6B30102O11T3	unspliced	Mknk2: MAP kinase-interacting serine/threonine kinase 2(Mnk2)
146	107122	T10R04CD815B_chr10-80576859|80576859	2	chr10	-	80576840	80576859	0	0	0	1	1	0	0	0	D030063B11	107122_80576807	Mknk2: MAP kinase-interacting serine/threonine kinase 2(Mnk2)
146	107122	T10R04CD8171	2	chr10	-	80576863	80576893	0	0	1	1	0	0	0	0	F6B30029C07T3	107122_80576807	Mknk2: MAP kinase-interacting serine/threonine kinase 2(Mnk2)
146	107122	T10R04CD8FB8	1	chr10	-	80580520	80580536	0	0	0	1	0	0	0	0	G3B70034G08T3	107122_80580216	Mknk2: MAP kinase-interacting serine/threonine kinase 2(Mnk2)
146	107122	T10R04CD8FE0	1	chr10	-	80580561	80580576	0	0	0	1	0	0	0	0	G3B70018J12T3	107122_80580455	Mknk2: MAP kinase-interacting serine/threonine kinase 2(Mnk2)
146	107122	T10R04CDA651	1	chr10	-	80586303	80586321	0	0	0	1	0	0	0	0	F9B30014K18T3	107122_80586145	Mknk2: MAP kinase-interacting serine/threonine kinase 2(Mnk2)
147	107042	T05F067288C9_chr5+108169411|108169465	83	chr5	+	108169388	108169484	46	0	0	29	2	4	1	1	BC056617	107042_108169480	Chek2: CHK2 checkpoint homolog (S. pombe)(Cds1, CHK2, Rad53)
147	107042	chr5+108170636|108170645	3	chr5	+	108170636	108170645	0	0	0	0	0	2	0	1	AF086905	107042_108170975	Chek2: CHK2 checkpoint homolog (S. pombe)(Cds1, CHK2, Rad53)
147	107042	T05F0672DA5D_chr5+108190313|108190313	2	chr5	+	108190301	108190332	1	0	0	0	1	0	0	0	E430022D12	107042_108190356	Chek2: CHK2 checkpoint homolog (S. pombe)(Cds1, CHK2, Rad53)
148	100276	T04F076B53AF_chr4+124474256|124474353	619	chr4	+	124474256	124474411	368	0	233	8	1	6	1	2	AY336057	100276_124474462	Lyk4: hypothetical serine/threonine protein kinase
148	82206	T04F076B375B_chr4+124466964|124467089	160	chr4	+	124466964	124467108	84	22	0	18	1	32	1	2	BC024543	82206_124467125	Lyk4: hypothetical serine/threonine protein kinase
148	100276	T04F076BDD34	16	chr4	+	124509492	124509522	0	0	15	1	0	0	0	0	ZXB00059B10X	unspliced	Lyk4: hypothetical serine/threonine protein kinase
148	100276	T04F076BB558_chr4+124499291|124499293	4	chr4	+	124499288	124499312	1	0	0	1	1	1	0	0	D030020P12	100276_124499362	Lyk4: hypothetical serine/threonine protein kinase
148	100276	T04F076BB839_chr4+124500030|124500031	3	chr4	+	124500025	124500050	1	0	0	1	1	0	0	0	2310004N11	100276_124500066	Lyk4: hypothetical serine/threonine protein kinase
148	100276	chr4+124474442|124474442	1	chr4	+	124474442	124474442	0	0	0	0	0	0	0	1	AB102946	100276_124474462	Lyk4: hypothetical serine/threonine protein kinase
148	100276	T04F076BDCDF	1	chr4	+	124509407	124509426	0	0	0	1	0	0	0	0	G6B30048K23T3	unspliced	Lyk4: hypothetical serine/threonine protein kinase
149	105069	T07F00822300_chr7+8528639|8528717	347	chr7	+	8528596	8528774	294	0	4	44	2	3	0	0	F630035A21	105069_8528745	Prkcd2: Protein kinase C, D2 type(PKD2)
149	105069	T07F008223A4_chr7+8528777|8528777	29	chr7	+	8528776	8528833	24	0	0	3	1	0	1	0	9930101D06	105069_8529575	Prkcd2: Protein kinase C, D2 type(PKD2)
149	105069	T07F008227D1	1	chr7	+	8529873	8529892	0	0	0	1	0	0	0	0	F6B30304N05T3	105069_8529956	Prkcd2: Protein kinase C, D2 type(PKD2)
149	105069	T07F00824AD7	1	chr7	+	8538839	8538858	0	0	0	1	0	0	0	0	I5B30001G20T3	105069_8538889	Prkcd2: Protein kinase C, D2 type(PKD2)
149	105069	T07F00822420_chr7+8528928|8528928	1	chr7	+	8528928	8528947	0	0	0	0	1	0	0	0	E430025N11	105069_8529575	Prkcd2: Protein kinase C, D2 type(PKD2)
150	178753	T17R049FA366_chr17-77570904|77570945	288	chr17	-	77570839	77571018	243	0	34	9	1	1	0	0	A430087B06	178753_77570814	Prkcn: protein kinase C, nu
150	77375	T17R049F1AF0_chr17-77535947|77535992	52	chr17	-	77535928	77536011	45	0	0	1	1	5	0	0	C730009D23	77375_77535762	Prkcn: protein kinase C, nu
150	77375	T17R049E9799_chr17-77502353|77502377	5	chr17	-	77502334	77502377	0	0	0	1	1	3	0	0	5730497N19	unspliced	Prkcn: protein kinase C, nu
150	77375	chr17-77563418|77563436	4	chr17	-	77563418	77563436	0	0	0	0	0	2	1	1	BC037012	77375_77562754	Prkcn: protein kinase C, nu
150	77375	chr17-77563204|77563229	3	chr17	-	77563204	77563229	0	0	0	0	0	2	0	1	BC027320	77375_77562754	Prkcn: protein kinase C, nu
150	77375	chr17-77505514|77505515	2	chr17	-	77505514	77505515	0	0	0	0	0	1	0	1	BC023383	77375_77505273	Prkcn: protein kinase C, nu
150	77375	chr17-77508025|77508025	2	chr17	-	77508025	77508025	0	0	0	0	0	1	0	1	BC043660	77375_77507941	Prkcn: protein kinase C, nu
150	77375	T17R049F0D25	2	chr17	-	77532434	77532453	0	0	0	2	0	0	0	0	L3B30003O10T3	77375_77532320	Prkcn: protein kinase C, nu
150	77375	T17R049F7406_chr17-77558790|77558790	2	chr17	-	77558771	77558790	0	0	0	1	1	0	0	0	4932418O05	77375_77558545	Prkcn: protein kinase C, nu
150	77375	T17R049F74BF_chr17-77558973|77558975	2	chr17	-	77558954	77558975	0	0	0	1	1	0	0	0	4930557O20	77375_77558907	Prkcn: protein kinase C, nu
150	77375	T17R049EAA5C_chr17-77507164|77507164	2	chr17	-	77507145	77507164	0	0	0	1	1	0	0	0	A630099L06	unspliced	Prkcn: protein kinase C, nu
150	77375	T17R049E929D	1	chr17	-	77501067	77501085	0	0	0	1	0	0	0	0	95B30004D19Tr	unspliced	Prkcn: protein kinase C, nu
151	84517	T12R02BB8B8C_T12R02BB8BA2_chr12-45845408|45845408	10	chr12	-	45845345	45845410	8	0	0	0	0	0	1	1	Z34524	84517_45845026	Prkcm: protein kinase C, mu(Pkcm, PKD)
151	84517	T12R02B73030	1	chr12	-	45559839	45559856	0	0	0	1	0	0	0	0	PXB00134G18a	single exon gene	Prkcm: protein kinase C, mu(Pkcm, PKD)
152	110771	T01F0B6D515E_chr1+191713569|191713685	138	chr1	+	191713569	191713704	28	1	57	21	7	17	1	6	I920184K11	110771_191713730	Nek2: NIMA (never in mitosis gene a)-related expressed kinase 2
153	73584	T14F019BC7C2_chr14+26986410|26986499	140	chr14	+	26986410	26986518	90	1	18	19	4	5	1	2	G430031P07	73584_26986691	Nek4: NIMA (never in mitosis gene a)-related expressed kinase 4
153	73584	T14F019BC75F_T14F019BC790_chr14+26986350|26986384	49	chr14	+	26986332	26986403	11	0	5	29	2	0	0	2	8430416F07	73584_26986691	Nek4: NIMA (never in mitosis gene a)-related expressed kinase 4
153	73584	T14F019C27BB_chr14+27011003|27011003	2	chr14	+	27011003	27011022	0	0	0	1	1	0	0	0	7120488M07	73584_27011034	Nek4: NIMA (never in mitosis gene a)-related expressed kinase 4
153	73584	T14F019C124D	1	chr14	+	27005517	27005536	0	0	0	1	0	0	0	0	PXB00152G03g6	unspliced	Nek4: NIMA (never in mitosis gene a)-related expressed kinase 4
154	222336	T09F0371DD83_T09F0371DDAA_chr9+57793900|57794026	69	chr9	+	57793881	57794045	49	0	1	13	2	3	0	1	BC037093	222336_57794134	1200015E14Rik: hypothetical serine/threonine protein kinase
154	222336	chr9+57796505|57796514	3	chr9	+	57796505	57796514	0	0	0	0	0	2	0	1	BC039958	222336_57796585	1200015E14Rik: hypothetical serine/threonine protein kinase
154	222336	T09F0371E22B_chr9+57795112|57795115	2	chr9	+	57795112	57795134	0	0	0	1	1	0	0	0	6330551L10	222336_57795229	1200015E14Rik: hypothetical serine/threonine protein kinase
154	222336	T09F0371F394	2	chr9	+	57799572	57799591	0	0	0	2	0	0	0	0	M2B30022P19T3	unspliced	1200015E14Rik: hypothetical serine/threonine protein kinase
155	99516	T02F07B8C54E_chr2+129549631|129549646	33	chr2	+	129549618	129549697	14	0	1	17	1	0	0	0	G730027B12	99516_129549869	Stk35: Serine/threonine kinase 35 (EC 2.7.1.37) (CLP-36 interacting kinase) (Clik1)(CLIK1, CLP-36 interacting kinase)
155	99516	T02F07B8C5A5_chr2+129549765|129549783	15	chr2	+	129549733	129549802	2	0	7	4	1	0	1	0	1700054C12	99516_129549869	Stk35: Serine/threonine kinase 35 (EC 2.7.1.37) (CLP-36 interacting kinase) (Clik1)(CLIK1, CLP-36 interacting kinase)
155	99516	T02F07B8C8F4_chr2+129550574|129550578	7	chr2	+	129550574	129550599	1	0	4	0	0	1	0	1	BC047277	99516_129551027	Stk35: Serine/threonine kinase 35 (EC 2.7.1.37) (CLP-36 interacting kinase) (Clik1)(CLIK1, CLP-36 interacting kinase)
155	99516	T02F07B8C7E6	2	chr2	+	129550310	129550338	0	0	0	2	0	0	0	0	FSB00001C03A	unspliced	Stk35: Serine/threonine kinase 35 (EC 2.7.1.37) (CLP-36 interacting kinase) (Clik1)(CLIK1, CLP-36 interacting kinase)
155	99516	T02F07B8EC04	1	chr2	+	129559556	129559575	0	0	0	1	0	0	0	0	E8B60102H21T3	unspliced	Stk35: Serine/threonine kinase 35 (EC 2.7.1.37) (CLP-36 interacting kinase) (Clik1)(CLIK1, CLP-36 interacting kinase)
155	99516	T02F07B8C7CB	1	chr2	+	129550283	129550302	0	0	0	1	0	0	0	0	M4B21028P07T3	unspliced	Stk35: Serine/threonine kinase 35 (EC 2.7.1.37) (CLP-36 interacting kinase) (Clik1)(CLIK1, CLP-36 interacting kinase)
155	99516	T02F07B934B1	1	chr2	+	129578161	129578180	0	0	0	1	0	0	0	0	PXB00026D01a	unspliced	Stk35: Serine/threonine kinase 35 (EC 2.7.1.37) (CLP-36 interacting kinase) (Clik1)(CLIK1, CLP-36 interacting kinase)
155	99516	T02F07B9343A	1	chr2	+	129578042	129578061	0	0	0	1	0	0	0	0	PXB00323C08A	unspliced	Stk35: Serine/threonine kinase 35 (EC 2.7.1.37) (CLP-36 interacting kinase) (Clik1)(CLIK1, CLP-36 interacting kinase)
155	99516	T02F07B8C2FE	1	chr2	+	129549054	129549073	0	0	0	1	0	0	0	0	PXB00327E05A	unspliced	Stk35: Serine/threonine kinase 35 (EC 2.7.1.37) (CLP-36 interacting kinase) (Clik1)(CLIK1, CLP-36 interacting kinase)
155	99516	T02F07B93220_chr2+129577504|129577504	1	chr2	+	129577504	129577523	0	0	0	0	1	0	0	0	D530005H18	unspliced	Stk35: Serine/threonine kinase 35 (EC 2.7.1.37) (CLP-36 interacting kinase) (Clik1)(CLIK1, CLP-36 interacting kinase)
156	84299	T04R07E97AE1_chr4-132741803|132741879	113	chr4	-	132741784	132741886	38	0	37	24	6	7	0	1	9230008I20	84299_132741787	BC027088: hypothetical serine/threonine protein kinase
156	84299	T04R07E97D49_chr4-132742458|132742473	8	chr4	-	132742439	132742473	0	0	1	4	0	1	1	1	BC058514	84299_132742253	BC027088: hypothetical serine/threonine protein kinase
156	84299	T04R07E956DB	3	chr4	-	132732614	132732635	0	0	1	2	0	0	0	0	F9B30106K19T3	unspliced	BC027088: hypothetical serine/threonine protein kinase
156	84299	T04R07E97D7C_chr4-132742524|132742524	1	chr4	-	132742505	132742524	0	0	0	0	1	0	0	0	E130019B17	84299_132742253	BC027088: hypothetical serine/threonine protein kinase
156	84299	T04R07E95AAE	1	chr4	-	132733596	132733614	0	0	0	1	0	0	0	0	21C26000E11Aa	unspliced	BC027088: hypothetical serine/threonine protein kinase
158	134180	T05R067213DE_chr5-108139464|108139464	805	chr5	-	108139397	108139562	758	2	38	2	3	1	0	1	G370087L15	134180_108139046	Ulk1: Unc-51 like kinase 1 (C. elegans)(mKIAA0722, Unc51.1)
158	134180	T05R06721076_chr5-108138593|108138633	10	chr5	-	108138565	108138633	5	0	0	0	0	4	0	1	AK122357	134180_108138559	Ulk1: Unc-51 like kinase 1 (C. elegans)(mKIAA0722, Unc51.1)
158	134180	T05R067212B9_chr5-108139174|108139174_chr5-108139196|108139207	6	chr5	-	108139155	108139207	2	0	0	0	0	1	0	3	BC053062	134180_108139046	Ulk1: Unc-51 like kinase 1 (C. elegans)(mKIAA0722, Unc51.1)
158	134180	chr5-108114714|108114727	4	chr5	-	108114714	108114727	0	0	0	0	1	3	0	0	4833436M20	unspliced	Ulk1: Unc-51 like kinase 1 (C. elegans)(mKIAA0722, Unc51.1)
158	134180	chr5-108117093|108117094	2	chr5	-	108117093	108117094	0	0	0	0	0	1	0	1	BC023281	134180_108117006	Ulk1: Unc-51 like kinase 1 (C. elegans)(mKIAA0722, Unc51.1)
158	134180	T05R0671CA36	2	chr5	-	108120611	108120630	0	0	0	2	0	0	0	0	F6B30228J12T3	134180_108120484	Ulk1: Unc-51 like kinase 1 (C. elegans)(mKIAA0722, Unc51.1)
158	134180	T05R0671B2FF	2	chr5	-	108114669	108114687	0	0	0	2	0	0	0	0	K6B30127J11T3	unspliced	Ulk1: Unc-51 like kinase 1 (C. elegans)(mKIAA0722, Unc51.1)
158	134180	chr5-108118387|108118387	1	chr5	-	108118387	108118387	0	0	0	0	0	0	0	1	BC030850	134180_108118380	Ulk1: Unc-51 like kinase 1 (C. elegans)(mKIAA0722, Unc51.1)
158	134180	T05R0671C900	1	chr5	-	108120301	108120320	0	0	0	1	0	0	0	0	F5B30004B07T3	134180_108120282	Ulk1: Unc-51 like kinase 1 (C. elegans)(mKIAA0722, Unc51.1)
158	134180	T05R0671BCD4	1	chr5	-	108117185	108117204	0	0	0	1	0	0	0	0	F7B30035F21T3	134180_108117006	Ulk1: Unc-51 like kinase 1 (C. elegans)(mKIAA0722, Unc51.1)
159	221952	T11R03A9EBED_chr11-61467525|61467633	566	chr11	-	61467506	61467637	217	0	318	15	3	9	0	4	BC046778	221952_61467027	Ulk2: Unc-51 like kinase 2 (C. elegans)(mKIAA0623, Unc51.2)
159	221952	T11R03A9EA9B	9	chr11	-	61467266	61467291	0	0	8	1	0	0	0	0	PXB01139C24A	221952_61467027	Ulk2: Unc-51 like kinase 2 (C. elegans)(mKIAA0623, Unc51.2)
159	221952	chr11-61467155|61467157	3	chr11	-	61467155	61467157	0	0	1	0	0	0	1	1	AB019577	221952_61467027	Ulk2: Unc-51 like kinase 2 (C. elegans)(mKIAA0623, Unc51.2)
159	221952	T11R03A91125_chr11-61411621|61411622	3	chr11	-	61411602	61411622	0	0	0	1	1	1	0	0	4732420K19	221952_61411603	Ulk2: Unc-51 like kinase 2 (C. elegans)(mKIAA0623, Unc51.2)
159	221952	T11R03A92378	2	chr11	-	61416280	61416312	0	0	0	2	0	0	0	0	PXB00009P04a	221952_61416182	Ulk2: Unc-51 like kinase 2 (C. elegans)(mKIAA0623, Unc51.2)
159	221952	T11R03A9468F	2	chr11	-	61425276	61425295	0	0	0	2	0	0	0	0	PXB01134M10A	221952_61425258	Ulk2: Unc-51 like kinase 2 (C. elegans)(mKIAA0623, Unc51.2)
159	221952	T11R03A92609_chr11-61416969|61416969	2	chr11	-	61416950	61416969	0	0	0	1	1	0	0	0	A830085I22	unspliced	Ulk2: Unc-51 like kinase 2 (C. elegans)(mKIAA0623, Unc51.2)
159	221952	T11R03A926FC_chr11-61417212|61417214	2	chr11	-	61417193	61417214	0	0	0	1	1	0	0	0	E030037L18	unspliced	Ulk2: Unc-51 like kinase 2 (C. elegans)(mKIAA0623, Unc51.2)
159	221952	T11R03A8D3B1_chr11-61395889|61395889	1	chr11	-	61395870	61395889	0	0	0	0	1	0	0	0	7330406M14	221952_61394546	Ulk2: Unc-51 like kinase 2 (C. elegans)(mKIAA0623, Unc51.2)
159	221952	T11R03A979DE	1	chr11	-	61438412	61438430	0	0	0	1	0	0	0	0	PXB01139I04A	221952_61438382	Ulk2: Unc-51 like kinase 2 (C. elegans)(mKIAA0623, Unc51.2)
159	221952	T11R03A980A9	1	chr11	-	61440150	61440169	0	0	0	1	0	0	0	0	PXB01136O12A	221952_61440142	Ulk2: Unc-51 like kinase 2 (C. elegans)(mKIAA0623, Unc51.2)
159	221952	T11R03A92331	1	chr11	-	61416222	61416241	0	0	0	1	0	0	0	0	FLB00070C09A	221952_61416182	Ulk2: Unc-51 like kinase 2 (C. elegans)(mKIAA0623, Unc51.2)
159	221952	chr11-61467042|61467042	1	chr11	-	61467042	61467042	0	0	0	0	0	0	0	1	BC013691	221952_61467027	Ulk2: Unc-51 like kinase 2 (C. elegans)(mKIAA0623, Unc51.2)
159	221952	chr11-61421207|61421207	1	chr11	-	61421207	61421207	0	0	0	0	1	0	0	0	A730035K02	unspliced	Ulk2: Unc-51 like kinase 2 (C. elegans)(mKIAA0623, Unc51.2)
161	82384	T02R0437C793_chr2-70764033|70764060	527	chr2	-	70764006	70764487	507	0	14	2	0	3	0	1	BC051641	82384_70763829	Tlk1: tousled-like kinase 1(PKU-beta)
161	82384	chr2-70725624|70725633	5	chr2	-	70725624	70725633	0	0	0	1	1	3	0	0	4930545J15	82384_70725513	Tlk1: tousled-like kinase 1(PKU-beta)
161	82384	chr2-70652408|70652420	3	chr2	-	70652408	70652420	0	0	0	0	0	2	0	1	BC047088	unspliced	Tlk1: tousled-like kinase 1(PKU-beta)
161	82384	chr2-70708680|70708680	2	chr2	-	70708680	70708680	0	0	0	0	0	1	0	1	BC033931	82384_70708640	Tlk1: tousled-like kinase 1(PKU-beta)
161	82384	T02R0437C557_chr2-70763863|70763863	2	chr2	-	70763844	70763863	0	0	0	1	1	0	0	0	B130064I06	82384_70763829	Tlk1: tousled-like kinase 1(PKU-beta)
161	82384	T02R043680EB	1	chr2	-	70680792	70680811	0	0	0	1	0	0	0	0	I3B20028K20T3	82384_70680690	Tlk1: tousled-like kinase 1(PKU-beta)
162	176994	T11F063FECE7_chr11+104852653|104852691	284	chr11	+	104852640	104852755	228	0	50	4	1	1	0	0	G430124E20	176994_104853176	Tlk2: tousled-like kinase 2 (Arabidopsis)(PKUalpha, protein kinase U-alpha)
162	226634	T11F064FB954_chr11+105888051|105888196	243	chr11	+	105888044	105888217	172	0	0	54	4	12	1	0	B430002H05	226634_105888281	Tlk2: tousled-like kinase 2 (Arabidopsis)(PKUalpha, protein kinase U-alpha)
162	176994	T11F063FEE14_chr11+104853000|104853015	68	chr11	+	104853000	104853073	40	0	25	1	1	1	0	0	4921506N09	176994_104853176	Tlk2: tousled-like kinase 2 (Arabidopsis)(PKUalpha, protein kinase U-alpha)
162	226634	chr11+105918597|105918627	9	chr11	+	105918597	105918627	0	0	0	0	0	8	0	1	BC055482	unspliced	Tlk2: tousled-like kinase 2 (Arabidopsis)(PKUalpha, protein kinase U-alpha)
162	226634	T11F06501391_chr11+105911161|105911181	8	chr11	+	105911161	105911223	2	0	0	0	0	5	0	1	BC049382	226634_105911224	Tlk2: tousled-like kinase 2 (Arabidopsis)(PKUalpha, protein kinase U-alpha)
162	176994	T11F06414547_chr11+104940874|104940906	7	chr11	+	104940871	104940925	1	0	0	1	1	4	0	0	4930521I15	176994_104940920	Tlk2: tousled-like kinase 2 (Arabidopsis)(PKUalpha, protein kinase U-alpha)
162	176994	chr11+104855359|104855374	4	chr11	+	104855359	104855374	0	0	0	0	0	3	0	1	AF045253	176994_104855419	Tlk2: tousled-like kinase 2 (Arabidopsis)(PKUalpha, protein kinase U-alpha)
162	176994	T11F0640EBB7_chr11+104917955|104917968	3	chr11	+	104917943	104917987	1	0	0	0	0	1	0	1	U56909	176994_104918009	Tlk2: tousled-like kinase 2 (Arabidopsis)(PKUalpha, protein kinase U-alpha)
162	176994	T11F06413B44	3	chr11	+	104938308	104938327	0	0	0	3	0	0	0	0	L5B30031H05T3	176994_104938367	Tlk2: tousled-like kinase 2 (Arabidopsis)(PKUalpha, protein kinase U-alpha)
162	226634	chr11+105895218|105895222	3	chr11	+	105895218	105895222	0	0	0	0	0	2	0	1	BC043036	226634_105895443	Tlk2: tousled-like kinase 2 (Arabidopsis)(PKUalpha, protein kinase U-alpha)
162	226634	T11F065019CE_chr11+105912782|105912797	3	chr11	+	105912782	105912816	0	0	0	1	1	1	0	0	1810047H21	226634_105912952	Tlk2: tousled-like kinase 2 (Arabidopsis)(PKUalpha, protein kinase U-alpha)
162	176994	T11F063FEE85_chr11+104853107|104853125	3	chr11	+	104853107	104853144	0	0	0	1	1	1	0	0	G430004D23	176994_104853176	Tlk2: tousled-like kinase 2 (Arabidopsis)(PKUalpha, protein kinase U-alpha)
162	226634	T11F064FB9EC_chr11+105888236|105888236	3	chr11	+	105888236	105888255	0	0	0	1	1	1	0	0	5830468G13	226634_105888281	Tlk2: tousled-like kinase 2 (Arabidopsis)(PKUalpha, protein kinase U-alpha)
162	176994	chr11+104849932|104849932	2	chr11	+	104849932	104849932	0	0	0	0	0	0	1	1	AF045252	176994_104850466	Tlk2: tousled-like kinase 2 (Arabidopsis)(PKUalpha, protein kinase U-alpha)
162	176994	T11F064052CC_chr11+104878796|104878796	2	chr11	+	104878796	104878815	0	0	0	1	1	0	0	0	C130066B01	unspliced	Tlk2: tousled-like kinase 2 (Arabidopsis)(PKUalpha, protein kinase U-alpha)
162	176994	T11F063FE99F	1	chr11	+	104851871	104851889	0	0	0	1	0	0	0	0	K5B30047E08T3	176994_104852011	Tlk2: tousled-like kinase 2 (Arabidopsis)(PKUalpha, protein kinase U-alpha)
162	176994	chr11+104880918|104880918	1	chr11	+	104880918	104880918	0	0	0	0	0	0	0	1	AF045254	176994_104880962	Tlk2: tousled-like kinase 2 (Arabidopsis)(PKUalpha, protein kinase U-alpha)
162	176994	chr11+104892396|104892396	1	chr11	+	104892396	104892396	0	0	0	0	0	0	0	1	AX775743	176994_104892478	Tlk2: tousled-like kinase 2 (Arabidopsis)(PKUalpha, protein kinase U-alpha)
162	176994	T11F064051A7	1	chr11	+	104878503	104878520	0	0	0	1	0	0	0	0	B2B30102J06Tr	unspliced	Tlk2: tousled-like kinase 2 (Arabidopsis)(PKUalpha, protein kinase U-alpha)
162	176994	T11F064FE6CF	1	chr11	+	105899727	105899746	0	0	0	1	0	0	0	0	PXB00201K22a	unspliced	Tlk2: tousled-like kinase 2 (Arabidopsis)(PKUalpha, protein kinase U-alpha)
162	226634	chr11+105918742|105918742	1	chr11	+	105918742	105918742	0	0	0	0	0	0	0	1	BC019772	unspliced	Tlk2: tousled-like kinase 2 (Arabidopsis)(PKUalpha, protein kinase U-alpha)
163	77541	T19R0296E77B_chr19-43444076|43444135	187	chr19	-	43444029	43444145	133	0	22	19	7	3	1	2	G530123D13	77541_43443946	Chuk: conserved helix-loop-helix ubiquitous kinase(Chuk1, IkappaB kinase alpha, IKK 1, IKK alpha, IKK[a], IKK1, IKK-1, IKKalpha, IKK-alpha)
163	77541	T19R0296A727	2	chr19	-	43427605	43427623	0	0	0	2	0	0	0	0	M5BC1062D13T3	77541_43427591	Chuk: conserved helix-loop-helix ubiquitous kinase(Chuk1, IkappaB kinase alpha, IKK 1, IKK alpha, IKK[a], IKK1, IKK-1, IKKalpha, IKK-alpha)
163	77541	chr19-43410455|43410468	2	chr19	-	43410455	43410468	0	0	0	0	1	1	0	0	2010306I20	unspliced	Chuk: conserved helix-loop-helix ubiquitous kinase(Chuk1, IkappaB kinase alpha, IKK 1, IKK alpha, IKK[a], IKK1, IKK-1, IKKalpha, IKK-alpha)
163	77541	T19R0296BE91	1	chr19	-	43433598	43433617	0	0	0	1	0	0	0	0	I2B20008F11T3	77541_43433567	Chuk: conserved helix-loop-helix ubiquitous kinase(Chuk1, IkappaB kinase alpha, IKK 1, IKK alpha, IKK[a], IKK1, IKK-1, IKKalpha, IKK-alpha)
163	77541	T19R0296BFCC	1	chr19	-	43433917	43433932	0	0	0	1	0	0	0	0	66B20406O12T3	77541_43433875	Chuk: conserved helix-loop-helix ubiquitous kinase(Chuk1, IkappaB kinase alpha, IKK 1, IKK alpha, IKK[a], IKK1, IKK-1, IKKalpha, IKK-alpha)
163	77541	T19R029680B4	1	chr19	-	43417761	43417780	0	0	0	1	0	0	0	0	PXB00064N04a	unspliced	Chuk: conserved helix-loop-helix ubiquitous kinase(Chuk1, IkappaB kinase alpha, IKK 1, IKK alpha, IKK[a], IKK1, IKK-1, IKKalpha, IKK-alpha)
164	72220	T08R0147794D_chr8-21461251|21461349	430	chr8	-	21461232	21461355	163	4	151	65	14	28	1	4	D930029B08	72220_21461236	Ikbkb: inhibitor of kappaB kinase beta(IKK[b], IKK2, IKK-2, IKK-beta)
164	72220	chr8-21460945|21460952	8	chr8	-	21460945	21460952	0	0	7	0	0	0	0	1	AF026524	72220_21460848	Ikbkb: inhibitor of kappaB kinase beta(IKK[b], IKK2, IKK-2, IKK-beta)
164	72220	T08R0146C4D4_chr8-21415107|21415124	3	chr8	-	21415088	21415124	0	0	0	1	1	1	0	0	1110025O09	unspliced	Ikbkb: inhibitor of kappaB kinase beta(IKK[b], IKK2, IKK-2, IKK-beta)
164	72220	chr8-21420384|21420384	1	chr8	-	21420384	21420384	0	0	0	0	0	0	0	1	BC020334	72220_21420255	Ikbkb: inhibitor of kappaB kinase beta(IKK[b], IKK2, IKK-2, IKK-beta)
165	105751	T01R07D12FB7_chr1-131149739|131149794	130	chr1	-	131149675	131149794	75	0	32	19	3	0	1	0	E430020M09	105751_131149519	Ikbke: inhibitor of kappaB kinase epsilon(IKK-i)
165	105751	T01R07D12564_chr1-131147116|131147136	21	chr1	-	131147082	131147136	19	0	0	0	0	1	0	1	BC037446	105751_131147082	Ikbke: inhibitor of kappaB kinase epsilon(IKK-i)
165	105751	chr1-131146764|131146769	2	chr1	-	131146764	131146769	0	0	0	1	0	0	0	1	AB016589	105751_131146656	Ikbke: inhibitor of kappaB kinase epsilon(IKK-i)
166	107464	T10R073B5709_chr10-121329365|121329464	377	chr10	-	121329346	121329489	298	2	19	43	3	11	1	0	1200008B05	107464_121329365	Tbk1: TANK-binding kinase 1
166	107464	T10R073AD0FD_T10R073AD133_chr10-121295118|121295159	9	chr10	-	121295081	121295159	2	0	0	1	1	5	0	0	1110055O20	107464_121295078	Tbk1: TANK-binding kinase 1
166	107464	T10R073B4D2A	2	chr10	-	121326871	121326890	0	0	0	2	0	0	0	0	L3B30001I23T3	107464_121326866	Tbk1: TANK-binding kinase 1
166	107464	chr10-121326963|121326963	1	chr10	-	121326963	121326963	0	0	0	0	0	0	0	1	AF145705	107464_121326866	Tbk1: TANK-binding kinase 1
166	107464	chr10-121326990|121326990	1	chr10	-	121326990	121326990	0	0	0	0	0	0	0	1	AF191839	107464_121326866	Tbk1: TANK-binding kinase 1
167	161143	T18R004505B8_chr18-4523412|4523452	76	chr18	-	4523366	4523452	37	0	0	31	6	0	1	1	A530060H22	161143_4523347	Map3k8: mitogen activated protein kinase kinase kinase 8(c-COT, Cot, Cot/Tpl2, Est, Estf, Tpl2, Tpl-2)
167	161143	T18R0044C4A5_chr18-4506789|4506790	2	chr18	-	4506770	4506790	0	0	0	1	1	0	0	0	F830207A18	161143_4506661	Map3k8: mitogen activated protein kinase kinase kinase 8(c-COT, Cot, Cot/Tpl2, Est, Estf, Tpl2, Tpl-2)
167	161143	T18R004505F1	1	chr18	-	4523486	4523505	0	0	0	1	0	0	0	0	F8B30117K09T3	161143_4523347	Map3k8: mitogen activated protein kinase kinase kinase 8(c-COT, Cot, Cot/Tpl2, Est, Estf, Tpl2, Tpl-2)
169	112137	T15R049258BC_chr15-76699836|76699853	4	chr15	-	76699817	76699853	0	0	2	0	1	0	1	0	1700091F14	112137_76699396	1700091F14Rik: hypothetical serine/threonine protein kinase
170	72665	T02F070B227E_chr2+118170238|118170246	73	chr2	+	118170238	118170274	9	0	25	38	1	0	0	0	2900069K12	72665_118170428	Eif2ak4: eukaryotic translation initiation factor 2 alpha kinase 4(GCN2, MGCN2)
170	72665	T02F070B225A_chr2+118170193|118170201	20	chr2	+	118170193	118170231	14	0	1	0	0	1	1	3	BC023958	72665_118170428	Eif2ak4: eukaryotic translation initiation factor 2 alpha kinase 4(GCN2, MGCN2)
170	72665	T02F070C402A_chr2+118243363|118243370	3	chr2	+	118243363	118243389	0	0	0	0	1	2	0	0	2610011M03	72665_118243473	Eif2ak4: eukaryotic translation initiation factor 2 alpha kinase 4(GCN2, MGCN2)
170	72665	T02F070BE682_chr2+118220418|118220418	2	chr2	+	118220418	118220437	0	0	0	1	1	0	0	0	4933428O03	72665_118220646	Eif2ak4: eukaryotic translation initiation factor 2 alpha kinase 4(GCN2, MGCN2)
170	72665	chr2+118182110|118182110	1	chr2	+	118182110	118182110	0	0	0	0	0	0	0	1	AF193344	72665_118182223	Eif2ak4: eukaryotic translation initiation factor 2 alpha kinase 4(GCN2, MGCN2)
170	72665	chr2+118193922|118193922	1	chr2	+	118193922	118193922	0	0	0	0	0	0	0	1	AF193342	72665_118194659	Eif2ak4: eukaryotic translation initiation factor 2 alpha kinase 4(GCN2, MGCN2)
170	72665	chr2+118198800|118198800	1	chr2	+	118198800	118198800	0	0	0	0	0	0	0	1	AK129334	72665_118198918	Eif2ak4: eukaryotic translation initiation factor 2 alpha kinase 4(GCN2, MGCN2)
171	74147	T06F043BC86C_chr6+71026751|71026816	70	chr6	+	71026739	71026837	59	0	0	3	2	3	1	2	2410004L11	74147_71027257	Eif2ak3: eukaryotic translation initiation factor 2 alpha kinase 3(PEK, perk)
171	74147	T06F043C8E4B_chr6+71077434|71077449	5	chr6	+	71077434	71077470	1	0	0	1	1	2	0	0	1110001I11	74147_71077943	Eif2ak3: eukaryotic translation initiation factor 2 alpha kinase 3(PEK, perk)
171	74147	T06F043C5745_chr6+71063363|71063365	2	chr6	+	71063363	71063384	0	0	0	1	1	0	0	0	B020010I18	74147_71063502	Eif2ak3: eukaryotic translation initiation factor 2 alpha kinase 3(PEK, perk)
171	74147	T06F043C9E5E	1	chr6	+	71081566	71081583	0	0	0	1	0	0	0	0	I5B30016O09T3	74147_71081885	Eif2ak3: eukaryotic translation initiation factor 2 alpha kinase 3(PEK, perk)
172	75860	T17R049D8AA4_chr17-77433466|77433558	97	chr17	-	77433447	77433558	76	0	6	5	1	5	1	3	BC016422	75860_77433365	Prkr: protein kinase, interferon-inducible double stranded RNA dependent(dsRNA-activated kinase, eIF-2 alpha, eIF-2 alpha, Eif2ak2, IFN- type I-induced and dsRNA-activated kinase, IFN-induced and double-stranded RNA-activated kinase, Pkr, Tik)
172	75860	T17R049D47E9_chr17-77416428|77416431	4	chr17	-	77416408	77416431	1	0	0	0	0	1	0	2	S48937	75860_77416312	Prkr: protein kinase, interferon-inducible double stranded RNA dependent(dsRNA-activated kinase, eIF-2 alpha, eIF-2 alpha, Eif2ak2, IFN- type I-induced and dsRNA-activated kinase, IFN-induced and double-stranded RNA-activated kinase, Pkr, Tik)
172	75860	T17R049D1BFE_chr17-77405182|77405182	1	chr17	-	77405163	77405182	0	0	0	0	1	0	0	0	2310047A08	unspliced	Prkr: protein kinase, interferon-inducible double stranded RNA dependent(dsRNA-activated kinase, eIF-2 alpha, eIF-2 alpha, Eif2ak2, IFN- type I-induced and dsRNA-activated kinase, IFN-induced and double-stranded RNA-activated kinase, Pkr, Tik)
173	128432	T14F00AF336E_chr14+11481966|11481966	2	chr14	+	11481966	11481985	0	0	0	1	1	0	0	0	G270071A07	128432_11482258	Gm282: hypothetical tyrosine kinase(LOC238944)
174	80669	T02F091E356D_chr2+152974701|152974701	79	chr2	+	152974669	152974759	62	0	15	1	1	0	0	0	9830004H17	80669_152974948	Mylk2: myosin, light polypeptide kinase 2, skeletal muscle
174	80669	chr2+152980777|152980777	2	chr2	+	152980777	152980777	0	0	0	0	0	1	0	1	BC019408	80669_152980792	Mylk2: myosin, light polypeptide kinase 2, skeletal muscle
175	167922	T04R08271918_chr4-136779962|136780089	3011	chr4	-	136779943	136780128	2482	1	439	31	3	51	1	3	F530014G17	167922_136779618	Pink1: PTEN induced putative kinase 1(BRPK)
175	167922	T04R08271837_chr4-136779907|136779910	30	chr4	-	136779807	136779977	27	0	0	0	0	2	0	1	BC018561	167922_136779618	Pink1: PTEN induced putative kinase 1(BRPK)
175	167922	T04R0826F8E4_chr4-136771691|136771726	18	chr4	-	136771672	136771812	12	0	0	0	0	5	0	1	BC054349	167922_136771681	Pink1: PTEN induced putative kinase 1(BRPK)
175	167922	T04R0826F673_chr4-136771106|136771146	14	chr4	-	136771087	136771187	3	0	3	3	1	4	0	0	1190006F07	167922_136771090	Pink1: PTEN induced putative kinase 1(BRPK)
175	167922	T04R0826F112_chr4-136769809|136769822	6	chr4	-	136769790	136769822	1	0	0	0	0	4	0	1	BC044743	167922_136769789	Pink1: PTEN induced putative kinase 1(BRPK)
175	167922	T04R0826F28C	1	chr4	-	136770170	136770188	0	0	0	1	0	0	0	0	PXB00120M13a	167922_136769789	Pink1: PTEN induced putative kinase 1(BRPK)
176	82540	chr11-58609446|58609446	1	chr11	-	58609446	58609446	0	0	0	0	0	0	0	1	BC046431	82540_58609373	Obscn: obscurin, cytoskeletal calmodulin and titin-interacting RhoGEF
176	82540	T11R037E6468	1	chr11	-	58614870	58614888	0	0	0	1	0	0	0	0	K6B30032D16T3	82540_58614544	Obscn: obscurin, cytoskeletal calmodulin and titin-interacting RhoGEF
177	160189	T02R04950BA9_chr2-76876709|76876713	226	chr2	-	76876690	76876715	215	0	0	5	5	0	1	0	D330034N21	160189_76876504	Ttn: titin(connectin, mdm, shru)
177	160189	T02R0497EA47_chr2-77064740|77064802	70	chr2	-	77064712	77064807	45	0	0	15	4	6	0	0	2610301F02	160189_77064551	Ttn: titin(connectin, mdm, shru)
177	160189	T02R0493565E_chr2-76764777|76764777	3	chr2	-	76764746	76764777	2	0	0	0	0	0	0	1	AB100271	160189_76764517	Ttn: titin(connectin, mdm, shru)
177	160189	T02R04947C84_chr2-76840065|76840068	3	chr2	-	76840046	76840068	1	0	0	1	1	0	0	0	2310036G12	unspliced	Ttn: titin(connectin, mdm, shru)
177	160189	T02R049167B2_chr2-76638136|76638138	3	chr2	-	76638112	76638138	1	0	0	1	1	0	0	0	9430093B17	unspliced	Ttn: titin(connectin, mdm, shru)
177	160189	T02R0495FC06_chr2-76938246|76938261	2	chr2	-	76938227	76938261	0	0	0	1	1	0	0	0	D330011F12	160189_76936609	Ttn: titin(connectin, mdm, shru)
177	160189	T02R049105F1_chr2-76613105|76613105	2	chr2	-	76613086	76613105	0	0	0	1	1	0	0	0	D330041I19	160189_76613040	Ttn: titin(connectin, mdm, shru)
177	160189	T02R0491F7CF_chr2-76675023|76675023	2	chr2	-	76675004	76675023	0	0	0	1	1	0	0	0	C130085K02	160189_76674879	Ttn: titin(connectin, mdm, shru)
177	160189	T02R04922D52_chr2-76688722|76688722	2	chr2	-	76688703	76688722	0	0	0	1	1	0	0	0	4832410D17	160189_76688576	Ttn: titin(connectin, mdm, shru)
177	160189	T02R0492B6F4_chr2-76723956|76723956	2	chr2	-	76723937	76723956	0	0	0	1	1	0	0	0	D930020F02	160189_76723063	Ttn: titin(connectin, mdm, shru)
177	160189	T02R0492E357_chr2-76735319|76735321	2	chr2	-	76735300	76735321	0	0	0	1	1	0	0	0	B130038E14	160189_76735256	Ttn: titin(connectin, mdm, shru)
177	160189	T02R0492E5D8_chr2-76735960|76735960	2	chr2	-	76735941	76735960	0	0	0	1	1	0	0	0	B020015I24	160189_76735934	Ttn: titin(connectin, mdm, shru)
177	160189	T02R04945FB2_chr2-76832690|76832690	2	chr2	-	76832671	76832690	0	0	0	1	1	0	0	0	D930024J16	160189_76831739	Ttn: titin(connectin, mdm, shru)
177	160189	T02R0495F1D6	2	chr2	-	76935611	76935638	0	0	0	2	0	0	0	0	PXB01180H09A	160189_76935531	Ttn: titin(connectin, mdm, shru)
177	160189	T02R0490F2A8_chr2-76608168|76608168	2	chr2	-	76608149	76608168	0	0	0	1	1	0	0	0	9830131B04	unspliced	Ttn: titin(connectin, mdm, shru)
177	160189	T02R0493D5AA_chr2-76797354|76797354	2	chr2	-	76797335	76797354	0	0	0	1	1	0	0	0	C130017I15	unspliced	Ttn: titin(connectin, mdm, shru)
177	160189	T02R0494069B_chr2-76809883|76809885	2	chr2	-	76809864	76809885	0	0	0	1	1	0	0	0	2310074I15	unspliced	Ttn: titin(connectin, mdm, shru)
177	160189	T02R04943509_chr2-76821769|76821771	2	chr2	-	76821750	76821771	0	0	0	1	1	0	0	0	C430021C06	unspliced	Ttn: titin(connectin, mdm, shru)
177	160189	chr2-76650721|76650721	1	chr2	-	76650721	76650721	0	0	0	0	1	0	0	0	2310057K23	160189_76650433	Ttn: titin(connectin, mdm, shru)
177	160189	T02R04933651	1	chr2	-	76756542	76756561	0	0	0	1	0	0	0	0	PXB00205H08a	160189_76756516	Ttn: titin(connectin, mdm, shru)
177	160189	T02R0494977F	1	chr2	-	76846956	76846975	0	0	0	1	0	0	0	0	ZXB00059M08X	160189_76846936	Ttn: titin(connectin, mdm, shru)
177	160189	T02R0495A87E	1	chr2	-	76916843	76916862	0	0	0	1	0	0	0	0	PXB01193E02A	160189_76916814	Ttn: titin(connectin, mdm, shru)
177	160189	T02R0495BC2C	1	chr2	-	76921882	76921900	0	0	0	1	0	0	0	0	PXB00024N06a	160189_76921758	Ttn: titin(connectin, mdm, shru)
177	160189	T02R0495F5E7	1	chr2	-	76936660	76936679	0	0	0	1	0	0	0	0	PXB01149N08A	160189_76936609	Ttn: titin(connectin, mdm, shru)
177	160189	T02R0492DFE1	1	chr2	-	76734415	76734433	0	0	0	1	0	0	0	0	E8B60102E07T3	unspliced	Ttn: titin(connectin, mdm, shru)
177	160189	T02R04963A37	1	chr2	-	76954148	76954167	0	0	0	1	0	0	0	0	K5B30055D15T3	unspliced	Ttn: titin(connectin, mdm, shru)
177	160189	T02R04958ADF	1	chr2	-	76909261	76909279	0	0	0	1	0	0	0	0	PXB01172O05A	unspliced	Ttn: titin(connectin, mdm, shru)
177	160189	T02R04958B37	1	chr2	-	76909348	76909367	0	0	0	1	0	0	0	0	PXB01194P08A	unspliced	Ttn: titin(connectin, mdm, shru)
178	78875	T01F04851A9F_chr1+75831954|75831977	65	chr1	+	75831954	75832009	5	0	2	57	1	0	0	0	M5C1050A01	78875_75832034	Apeg1: aortic preferentially expressed gene 1(BPEG, D1Bwg1450e, mKIAA1297, SPEG, SPEGalpha, SPEGbeta)
178	78875	T01F04850D13_chr1+75828474|75828513	30	chr1	+	75828474	75828532	18	0	9	2	1	0	0	0	D130068E13	78875_75828534	Apeg1: aortic preferentially expressed gene 1(BPEG, D1Bwg1450e, mKIAA1297, SPEG, SPEGalpha, SPEGbeta)
178	78875	T01F0484F4FB_chr1+75822331|75822331	4	chr1	+	75822331	75822351	2	0	0	0	0	0	1	1	AF215896	78875_75822874	Apeg1: aortic preferentially expressed gene 1(BPEG, D1Bwg1450e, mKIAA1297, SPEG, SPEGalpha, SPEGbeta)
178	78875	T01F0485AF1D_chr1+75869979|75869981	2	chr1	+	75869979	75870000	0	0	0	1	1	0	0	0	9530064D15	78875_75870208	Apeg1: aortic preferentially expressed gene 1(BPEG, D1Bwg1450e, mKIAA1297, SPEG, SPEGalpha, SPEGbeta)
178	78875	chr1+75837374|75837374	2	chr1	+	75837374	75837374	0	0	0	0	0	1	0	1	BC062643	78875_75837480	Apeg1: aortic preferentially expressed gene 1(BPEG, D1Bwg1450e, mKIAA1297, SPEG, SPEGalpha, SPEGbeta)
178	78875	chr1+75838228|75838228	2	chr1	+	75838228	75838228	0	0	0	0	0	1	0	1	BC048698	78875_75838302	Apeg1: aortic preferentially expressed gene 1(BPEG, D1Bwg1450e, mKIAA1297, SPEG, SPEGalpha, SPEGbeta)
178	78875	chr1+75847731|75847731	1	chr1	+	75847731	75847731	0	0	0	0	0	0	0	1	U57098	78875_75847911	Apeg1: aortic preferentially expressed gene 1(BPEG, D1Bwg1450e, mKIAA1297, SPEG, SPEGalpha, SPEGbeta)
178	78875	chr1+75868862|75868862	1	chr1	+	75868862	75868862	0	0	0	0	0	0	0	1	AK122488	78875_75870208	Apeg1: aortic preferentially expressed gene 1(BPEG, D1Bwg1450e, mKIAA1297, SPEG, SPEGalpha, SPEGbeta)
178	78875	T01F04852547	1	chr1	+	75834695	75834714	0	0	0	1	0	0	0	0	D4B30014M14Tr	unspliced	Apeg1: aortic preferentially expressed gene 1(BPEG, D1Bwg1450e, mKIAA1297, SPEG, SPEGalpha, SPEGbeta)
178	78875	T01F0485174B	1	chr1	+	75831115	75831133	0	0	0	1	0	0	0	0	K5B30009I04T3	unspliced	Apeg1: aortic preferentially expressed gene 1(BPEG, D1Bwg1450e, mKIAA1297, SPEG, SPEGalpha, SPEGbeta)
179	104975	T17F015498DA_chr17+22321241|22321267	632	chr17	+	22321235	22321435	367	0	241	19	4	1	0	0	AF175892	104975_22321501	Myt1: membrane-associated tyrosine-and threonine-specific cdc2-inhibitory kinase (MYT1 kinase.)(Myt1)
179	104975	T17F01549975_chr17+22321522|22321522	3	chr17	+	22321522	22321544	1	0	0	0	0	1	0	1	BC025061	104975_22321546	Myt1: membrane-associated tyrosine-and threonine-specific cdc2-inhibitory kinase (MYT1 kinase.)(Myt1)
180	99442	T11R0622B781_chr11-102938487|102938542	156	chr11	-	102938468	102938542	33	0	81	37	3	1	1	0	9630045G21	99442_102938463	Map3k14: mitogen-activated protein kinase kinase kinase 14(aly, alymphoplasia, Nik)
180	99442	T11R062255E9_chr11-102913495|102913515	4	chr11	-	102913476	102913515	1	0	0	1	0	1	0	1	AF143094	99442_102913240	Map3k14: mitogen-activated protein kinase kinase kinase 14(aly, alymphoplasia, Nik)
180	178631	T11R0622B8F6_chr11-102938870|102938870	2	chr11	-	102938851	102938870	0	0	0	1	1	0	0	0	1700028N14	178631_102938463	Map3k14: mitogen-activated protein kinase kinase kinase 14(aly, alymphoplasia, Nik)
180	99442	T11R06225576_chr11-102913396|102913398	2	chr11	-	102913377	102913398	0	0	0	1	1	0	0	0	A230066D12	99442_102913240	Map3k14: mitogen-activated protein kinase kinase kinase 14(aly, alymphoplasia, Nik)
180	99442	T11R0622B7E5	2	chr11	-	102938577	102938597	0	0	0	2	0	0	0	0	F7B30301E11T3	99442_102938463	Map3k14: mitogen-activated protein kinase kinase kinase 14(aly, alymphoplasia, Nik)
181	82188	T07F06C7A549_T07F06C7A5E1_chr7+113747180|113747434	1556	chr7	+	113747167	113747453	392	0	1092	13	0	57	1	1	BC031759	82188_113747860	Sbk: SH3-binding kinase
181	82188	T07F06C7F50B_chr7+113767665|113767708	11	chr7	+	113767665	113767727	0	0	1	3	1	6	0	0	G630098L17	82188_113767931	Sbk: SH3-binding kinase
181	82188	chr7+113747510|113747555	8	chr7	+	113747510	113747555	0	0	1	0	0	6	0	1	BC025837	82188_113747860	Sbk: SH3-binding kinase
181	82188	chr7+113747639|113747646	3	chr7	+	113747639	113747646	0	0	0	0	0	2	0	1	BC024114	82188_113747860	Sbk: SH3-binding kinase
181	82188	T07F06C7A8B7	1	chr7	+	113748151	113748169	0	0	0	1	0	0	0	0	L6B30046F11T3	82188_113748268	Sbk: SH3-binding kinase
181	82188	T07F06C7EA84	1	chr7	+	113764996	113765015	0	0	0	1	0	0	0	0	G6B30045B16T3	82188_113765119	Sbk: SH3-binding kinase
183	160407	T09R073A83FD_chr9-121275370|121275412	24	chr9	-	121275351	121275412	7	0	4	9	3	1	0	0	4932415A06	160407_121275260	4932415A06Rik: hypothetical protein kinase
183	179839	T09R0737DF15_chr9-121102101|121102105	3	chr9	-	121102082	121102105	0	0	0	1	1	0	1	0	A730098P15	179839_121101252	4932415A06Rik: hypothetical protein kinase
183	160407	T09R073A851A	1	chr9	-	121275656	121275674	0	0	0	1	0	0	0	0	I2B20008L20T3	unspliced	4932415A06Rik: hypothetical protein kinase
185	107089	T01R0B5F618A_chr1-190800234|190800309	149	chr1	-	190800215	190800326	111	0	4	23	3	8	0	0	5031425M16	107089_190800075	B130003F20Rik: hypothetical protein kinase(RPK118)
185	107089	T01R0B5DA269_chr1-190685797|190685801	4	chr1	-	190685778	190685801	0	0	0	2	2	0	0	0	E030016L02	unspliced	B130003F20Rik: hypothetical protein kinase(RPK118)
185	107089	T01R0B5E5B2F_chr1-190733103|190733103	3	chr1	-	190733084	190733103	0	0	0	1	1	0	1	0	C230090K24	107089_190733006	B130003F20Rik: hypothetical protein kinase(RPK118)
185	107089	T01R0B5E31FA_chr1-190722555|190722555	2	chr1	-	190722535	190722555	1	0	0	0	0	0	0	1	BC058403	107089_190722525	B130003F20Rik: hypothetical protein kinase(RPK118)
185	107089	T01R0B5F328C	2	chr1	-	190788213	190788236	0	0	0	2	0	0	0	0	C8B20006B03T3	107089_190788184	B130003F20Rik: hypothetical protein kinase(RPK118)
185	107089	T01R0B5EC537	1	chr1	-	190760228	190760247	0	0	0	1	0	0	0	0	PXB01185L21A	107089_190760111	B130003F20Rik: hypothetical protein kinase(RPK118)
186	107087	T12R04CBED7A_chr12-80473448|80473511	41	chr12	-	80473429	80473511	18	0	1	12	3	4	1	2	BC027298	107087_80473410	Rps6kl1: ribosomal protein S6 kinase-like 1
186	107087	T12R04CBC24A_chr12-80462410|80462410	2	chr12	-	80462391	80462410	0	0	0	1	1	0	0	0	9830168N19	107087_80461499	Rps6kl1: ribosomal protein S6 kinase-like 1
187	160440	T01F04826471_T01F048264AC_chr1+75654221|75654353	329	chr1	+	75654216	75654372	210	5	0	59	4	44	1	6	F830029J06	160440_75654391	Stk16: serine/threonine kinase 16(EDPK, Embryo-Derived Protein Kinase, Krct, PKL12)
187	160440	chr1+75654703|75654721	2	chr1	+	75654703	75654721	0	0	0	0	0	1	0	1	AF062076	160440_75654806	Stk16: serine/threonine kinase 16(EDPK, Embryo-Derived Protein Kinase, Krct, PKL12)
188	79933	T09F0505C368_chr9+84263761|84263816	66	chr9	+	84263761	84263835	9	1	33	7	4	8	1	3	D230012L07	79933_84263831	Ttk: Ttk protein kinase(esk, Esk1, PYT)
188	79933	T09F0505C39E	1	chr9	+	84263838	84263855	0	0	0	1	0	0	0	0	PXB00135F07a	79933_84263951	Ttk: Ttk protein kinase(esk, Esk1, PYT)
188	79933	T09F0505D504	1	chr9	+	84268292	84268310	0	0	0	1	0	0	0	0	PXB00683M23A	79933_84268485	Ttk: Ttk protein kinase(esk, Esk1, PYT)
188	79933	T09F0505E461	1	chr9	+	84272225	84272243	0	0	0	1	0	0	0	0	PXB00683B02A	79933_84272296	Ttk: Ttk protein kinase(esk, Esk1, PYT)
189	81462	T15R0556289C_chr15-89532486|89532570	41	chr15	-	89532467	89532572	12	0	10	5	1	10	1	2	2610002F22	81462_89532028	Mapk12: mitogen-activated protein kinase 12(Erk6, P38gamma, Prkm12, Sapk3)
189	81462	T15R05562946_chr15-89532717|89532749	35	chr15	-	89532690	89532770	28	0	3	3	1	0	0	0	G630040F16	81462_89532694	Mapk12: mitogen-activated protein kinase 12(Erk6, P38gamma, Prkm12, Sapk3)
189	81462	T15R0556270A	4	chr15	-	89532147	89532182	0	0	1	3	0	0	0	0	M5BC1038P12T3	81462_89532028	Mapk12: mitogen-activated protein kinase 12(Erk6, P38gamma, Prkm12, Sapk3)
189	81462	chr15-89524989|89524997	2	chr15	-	89524989	89524997	0	0	0	0	0	1	0	1	BC002134	81462_89524215	Mapk12: mitogen-activated protein kinase 12(Erk6, P38gamma, Prkm12, Sapk3)
190	106167	T17F01A0564B_chr17+27284968|27284980_chr17+27285066|27285148	443	chr17	+	27284968	27285167	217	1	200	11	2	6	1	5	AF128892	106167_27285492	Mapk14: mitogen activated protein kinase 14(Crk1, Csbp1, CSBP2, Mxi2, p38, p38 MAP Kinase, p38-alpha, p38MAPK, PRKM14, PRKM15, tRNA synthetase cofactor p38)
190	106167	T17F01A05AB9_chr17+27286207|27286220	15	chr17	+	27286201	27286239	2	0	0	11	2	0	0	0	I830028G05	106167_27286321	Mapk14: mitogen activated protein kinase 14(Crk1, Csbp1, CSBP2, Mxi2, p38, p38 MAP Kinase, p38-alpha, p38MAPK, PRKM14, PRKM15, tRNA synthetase cofactor p38)
190	106167	T17F01A0B40F_chr17+27309088|27309098	3	chr17	+	27309071	27309117	1	0	0	0	0	1	0	1	AF195850	106167_27309123	Mapk14: mitogen activated protein kinase 14(Crk1, Csbp1, CSBP2, Mxi2, p38, p38 MAP Kinase, p38-alpha, p38MAPK, PRKM14, PRKM15, tRNA synthetase cofactor p38)
190	106167	chr17+27319560|27319566	2	chr17	+	27319560	27319566	0	0	0	0	0	1	0	1	X65067	106167_27319601	Mapk14: mitogen activated protein kinase 14(Crk1, Csbp1, CSBP2, Mxi2, p38, p38 MAP Kinase, p38-alpha, p38MAPK, PRKM14, PRKM15, tRNA synthetase cofactor p38)
190	106167	T17F01A11BA2	2	chr17	+	27335586	27335605	0	0	0	2	0	0	0	0	I4B20038I10T3	106167_27335623	Mapk14: mitogen activated protein kinase 14(Crk1, Csbp1, CSBP2, Mxi2, p38, p38 MAP Kinase, p38-alpha, p38MAPK, PRKM14, PRKM15, tRNA synthetase cofactor p38)
190	106167	T17F01A064A6_chr17+27288741|27288742	2	chr17	+	27288741	27288761	0	0	0	1	1	0	0	0	5830454J16	unspliced	Mapk14: mitogen activated protein kinase 14(Crk1, Csbp1, CSBP2, Mxi2, p38, p38 MAP Kinase, p38-alpha, p38MAPK, PRKM14, PRKM15, tRNA synthetase cofactor p38)
191	83366	T17F01A18717_chr17+27363057|27363141	62	chr17	+	27363050	27363160	31	4	0	12	1	11	1	2	BC001992	83366_27363285	Mapk13: mitogen activated protein kinase 13(p38 delta MAP kinase, p38d, SAPK4, Serk4)
193	105610	T11F02F31A97_T11F02F31B3F_chr11+49486492|49486582_chr11+49486618|49486674	192	chr11	+	49486457	49486710	163	2	1	9	3	13	0	1	G430083P17	105610_49486714	Mapk9: mitogen activated protein kinase 9(JNK/SAPK alpha, JNK2, Jun kinase, p54aSAPK, Prkm9)
193	105610	chr11+49493996|49494026	10	chr11	+	49493996	49494026	0	0	0	0	0	5	1	4	AF052467	105610_49494121	Mapk9: mitogen activated protein kinase 9(JNK/SAPK alpha, JNK2, Jun kinase, p54aSAPK, Prkm9)
193	105610	T11F02F35C68_chr11+49503282|49503356	10	chr11	+	49503282	49503375	0	0	0	1	1	8	0	0	6330519K07	105610_49503412	Mapk9: mitogen activated protein kinase 9(JNK/SAPK alpha, JNK2, Jun kinase, p54aSAPK, Prkm9)
193	105610	chr11+49524835|49524861	4	chr11	+	49524835	49524861	0	0	0	0	0	3	0	1	BC024514	unspliced	Mapk9: mitogen activated protein kinase 9(JNK/SAPK alpha, JNK2, Jun kinase, p54aSAPK, Prkm9)
193	105610	T11F02F337D0_chr11+49493952|49493952	2	chr11	+	49493952	49493988	1	0	0	0	0	0	0	1	AB005664	105610_49494121	Mapk9: mitogen activated protein kinase 9(JNK/SAPK alpha, JNK2, Jun kinase, p54aSAPK, Prkm9)
193	105610	T11F02F39592	1	chr11	+	49517970	49517989	0	0	0	1	0	0	0	0	A3B30102C17Tr	unspliced	Mapk9: mitogen activated protein kinase 9(JNK/SAPK alpha, JNK2, Jun kinase, p54aSAPK, Prkm9)
194	71799	T05R05FEA57A_chr5-100574509|100574638	182	chr5	-	100574490	100574641	117	0	9	38	4	12	0	2	BC026697	71799_100574194	Mapk10: mitogen activated protein kinase 10(JNK3, p493F12, p54bSAPK, SAPK(beta), Serk2)
194	71799	T05R05FCEDDF_chr5-100462057|100462057	9	chr5	-	100462000	100462065	7	0	0	1	1	0	0	0	A630085G12	71799_100461933	Mapk10: mitogen activated protein kinase 10(JNK3, p493F12, p54bSAPK, SAPK(beta), Serk2)
194	71799	T05R05FEA4B5_chr5-100574381|100574381	7	chr5	-	100574362	100574396	5	0	0	0	0	0	1	1	L35236	71799_100574194	Mapk10: mitogen activated protein kinase 10(JNK3, p493F12, p54bSAPK, SAPK(beta), Serk2)
194	71799	chr5-100420139|100420139	4	chr5	-	100420139	100420139	0	0	0	0	0	0	0	4	AB096078	71799_100420074	Mapk10: mitogen activated protein kinase 10(JNK3, p493F12, p54bSAPK, SAPK(beta), Serk2)
194	71799	T05R05FA0723	4	chr5	-	100271870	100271907	1	0	0	2	1	0	0	0	C230008H04	unspliced	Mapk10: mitogen activated protein kinase 10(JNK3, p493F12, p54bSAPK, SAPK(beta), Serk2)
194	71799	T05R05FBCED0_chr5-100388560|100388563	2	chr5	-	100388541	100388563	0	0	0	1	1	0	0	0	B020030G03	71799_100388286	Mapk10: mitogen activated protein kinase 10(JNK3, p493F12, p54bSAPK, SAPK(beta), Serk2)
194	71799	T05R05F9FE0A	2	chr5	-	100269559	100269578	0	0	0	1	1	0	0	0	B230380J20	unspliced	Mapk10: mitogen activated protein kinase 10(JNK3, p493F12, p54bSAPK, SAPK(beta), Serk2)
194	71799	T05R05FA0B2C	2	chr5	-	100272921	100272943	0	0	0	1	1	0	0	0	C230098D22	unspliced	Mapk10: mitogen activated protein kinase 10(JNK3, p493F12, p54bSAPK, SAPK(beta), Serk2)
194	71799	T05R05FBF69D_chr5-100398749|100398749	2	chr5	-	100398730	100398749	0	0	0	1	1	0	0	0	B930010H11	unspliced	Mapk10: mitogen activated protein kinase 10(JNK3, p493F12, p54bSAPK, SAPK(beta), Serk2)
194	71799	T05R05FAD5BF	1	chr5	-	100324780	100324799	0	0	0	1	0	0	0	0	L6B30049C19T3	71799_100324721	Mapk10: mitogen activated protein kinase 10(JNK3, p493F12, p54bSAPK, SAPK(beta), Serk2)
194	71799	chr5-100420061|100420061	1	chr5	-	100420061	100420061	0	0	0	0	0	0	0	1	AB005665	71799_100420047	Mapk10: mitogen activated protein kinase 10(JNK3, p493F12, p54bSAPK, SAPK(beta), Serk2)
194	71799	T05R05FE9C9C	1	chr5	-	100572297	100572316	0	0	0	1	0	0	0	0	L6B30080I06T3	71799_100572170	Mapk10: mitogen activated protein kinase 10(JNK3, p493F12, p54bSAPK, SAPK(beta), Serk2)
194	71799	T05R05FA0576	1	chr5	-	100271460	100271478	0	0	0	0	1	0	0	0	9330163N24	unspliced	Mapk10: mitogen activated protein kinase 10(JNK3, p493F12, p54bSAPK, SAPK(beta), Serk2)
194	71799	T05R05FA0A9C	1	chr5	-	100272777	100272796	0	0	0	1	0	0	0	0	L6B30056D16T3	unspliced	Mapk10: mitogen activated protein kinase 10(JNK3, p493F12, p54bSAPK, SAPK(beta), Serk2)
195	79202	T14R01C1FF3E_chr14-29490977|29491011	91	chr14	-	29490948	29491074	63	0	0	20	5	1	1	1	D730034N23	79202_29490866	Mapk8: mitogen activated protein kinase 8(c-Jun N-terminal kinase, JNK, JNK1, Prkm8, SAPK1)
195	79202	T14R01C104BA_chr14-29426838|29426874	58	chr14	-	29426819	29426874	37	0	6	1	2	12	0	0	C130022H23	unspliced	Mapk8: mitogen activated protein kinase 8(c-Jun N-terminal kinase, JNK, JNK1, Prkm8, SAPK1)
195	79202	T14R01C0FECF_chr14-29425359|29425359	14	chr14	-	29425340	29425359	0	0	13	0	1	0	0	0	A330008G01	unspliced	Mapk8: mitogen activated protein kinase 8(c-Jun N-terminal kinase, JNK, JNK1, Prkm8, SAPK1)
195	79202	T14R01C0FEAB_chr14-29425318|29425323	4	chr14	-	29425299	29425323	0	0	0	2	2	0	0	0	A230101B06	unspliced	Mapk8: mitogen activated protein kinase 8(c-Jun N-terminal kinase, JNK, JNK1, Prkm8, SAPK1)
195	79202	T14R01C0F78C_chr14-29423500|29423500	2	chr14	-	29423481	29423500	0	0	0	1	1	0	0	0	A930041C15	unspliced	Mapk8: mitogen activated protein kinase 8(c-Jun N-terminal kinase, JNK, JNK1, Prkm8, SAPK1)
195	79202	T14R01C12A10_chr14-29436432|29436432	2	chr14	-	29436413	29436432	0	0	0	1	1	0	0	0	C130070A06	unspliced	Mapk8: mitogen activated protein kinase 8(c-Jun N-terminal kinase, JNK, JNK1, Prkm8, SAPK1)
195	79202	chr14-29455732|29455732	1	chr14	-	29455732	29455732	0	0	0	0	0	0	0	1	AB005663	79202_29455587	Mapk8: mitogen activated protein kinase 8(c-Jun N-terminal kinase, JNK, JNK1, Prkm8, SAPK1)
195	79202	T14R01C0FDAA	1	chr14	-	29425047	29425066	0	0	0	1	0	0	0	0	I0B20080D19T3	unspliced	Mapk8: mitogen activated protein kinase 8(c-Jun N-terminal kinase, JNK, JNK1, Prkm8, SAPK1)
195	79202	T14R01C123A7	1	chr14	-	29434772	29434791	0	0	0	1	0	0	0	0	PXB00138F23g6	unspliced	Mapk8: mitogen activated protein kinase 8(c-Jun N-terminal kinase, JNK, JNK1, Prkm8, SAPK1)
196	134246	T11R04AAE6BA_chr11-78309025|78309109	13	chr11	-	78309006	78309109	0	0	0	3	2	6	0	2	A630002L15	134246_78308365	Nlk: nemo like kinase
196	134246	T11R04AAE6E4	4	chr11	-	78309069	78309092	2	0	0	1	1	0	0	0	6330513G01	134246_78308365	Nlk: nemo like kinase
196	134246	chr11-78309929|78309929	4	chr11	-	78309929	78309929	0	0	1	0	0	1	1	1	BC058652	134246_78308365	Nlk: nemo like kinase
196	134246	T11R04AA9FA1_chr11-78290849|78290851	2	chr11	-	78290830	78290851	0	0	0	1	1	0	0	0	A130099C10	unspliced	Nlk: nemo like kinase
196	134246	T11R04A8FE78_chr11-78184056|78184056	1	chr11	-	78184037	78184056	0	0	0	0	1	0	0	0	9530041G21	134246_78184027	Nlk: nemo like kinase
196	134246	T11R04AAE817	1	chr11	-	78309381	78309399	0	0	0	1	0	0	0	0	K6B30074C12T3	unspliced	Nlk: nemo like kinase
196	134246	T11R04A8F39F	1	chr11	-	78181260	78181279	0	0	0	1	0	0	0	0	L6B30036L21T3	unspliced	Nlk: nemo like kinase
197	110751	T11R03A46A4D_chr11-61106675|61106806	376	chr11	-	61106656	61106827	159	0	175	10	3	22	1	6	BC051020	110751_61105444	Mapk7: mitogen-activated protein kinase 7(big MAP kinase 1, BMK1, ERK5, extracellular signal regulated kinase 5, PRKM7)
197	110751	T11R03A468F9_chr11-61106413|61106444	8	chr11	-	61106394	61106444	3	0	0	0	0	3	0	2	AF126160	110751_61106137	Mapk7: mitogen-activated protein kinase 7(big MAP kinase 1, BMK1, ERK5, extracellular signal regulated kinase 5, PRKM7)
198	168363	T16F00FFBC6B_chr16+16759892|16759983	2373	chr16	+	16759868	16760109	2246	9	36	41	6	33	1	1	D10939	168363_16760249	Mapk1: mitogen activated protein kinase 1(ERK, Erk2, MAPK2, p41mapk, p42mapk, Prkm1, PRKM2)
198	168363	T16F00FFBD70_T16F00FFBDA1_chr16+16760119|16760225	70	chr16	+	16760113	16760246	53	0	5	1	0	10	0	1	X58712	168363_16760249	Mapk1: mitogen activated protein kinase 1(ERK, Erk2, MAPK2, p41mapk, p42mapk, Prkm1, PRKM2)
198	168363	chr16+16803112|16803208	19	chr16	+	16803112	16803208	0	0	0	0	0	18	0	1	BC006708	168363_16803240	Mapk1: mitogen activated protein kinase 1(ERK, Erk2, MAPK2, p41mapk, p42mapk, Prkm1, PRKM2)
198	168363	T16F0100B085_chr16+16822406|16822436	13	chr16	+	16822390	16822456	9	0	0	1	1	2	0	0	9030612K14	unspliced	Mapk1: mitogen activated protein kinase 1(ERK, Erk2, MAPK2, p41mapk, p42mapk, Prkm1, PRKM2)
198	168363	T16F0100AC3E_chr16+16821293|16821357	10	chr16	+	16821293	16821376	0	0	0	1	1	8	0	0	C130038B20	unspliced	Mapk1: mitogen activated protein kinase 1(ERK, Erk2, MAPK2, p41mapk, p42mapk, Prkm1, PRKM2)
198	168363	T16F010095F3_chr16+16815589|16815610	9	chr16	+	16815589	16815629	0	0	0	0	1	8	0	0	2900055G17	unspliced	Mapk1: mitogen activated protein kinase 1(ERK, Erk2, MAPK2, p41mapk, p42mapk, Prkm1, PRKM2)
198	168363	T16F0100AFC8_T16F0100AFE6_chr16+16822220|16822249	8	chr16	+	16822216	16822268	1	0	0	2	1	4	0	0	B930026E09	unspliced	Mapk1: mitogen activated protein kinase 1(ERK, Erk2, MAPK2, p41mapk, p42mapk, Prkm1, PRKM2)
198	168363	T16F0100AD09	2	chr16	+	16821513	16821532	0	0	0	2	0	0	0	0	K3B30324P13T3	unspliced	Mapk1: mitogen activated protein kinase 1(ERK, Erk2, MAPK2, p41mapk, p42mapk, Prkm1, PRKM2)
198	168363	T16F0100B1C1_chr16+16822721|16822721	2	chr16	+	16822721	16822740	0	0	0	1	1	0	0	0	A830012O19	unspliced	Mapk1: mitogen activated protein kinase 1(ERK, Erk2, MAPK2, p41mapk, p42mapk, Prkm1, PRKM2)
198	168363	T16F010059FD	1	chr16	+	16800253	16800272	0	0	0	1	0	0	0	0	M1B30017O19T3	168363_16800319	Mapk1: mitogen activated protein kinase 1(ERK, Erk2, MAPK2, p41mapk, p42mapk, Prkm1, PRKM2)
199	82283	T07F06CF05A3_chr7+114230681|114230871	2122	chr7	+	114230680	114230890	1927	0	100	11	0	79	1	4	BC013754	82283_114230889	Mapk3: mitogen activated protein kinase 3(Erk1, Erk-1, Esrk1, p44, p44 MAP kinase, p44erk1, p44mapk, Prkm3)
199	82283	T07F06CF13F7_chr7+114234351|114234353	8	chr7	+	114234339	114234383	6	0	0	0	0	1	0	1	X64605	82283_114234386	Mapk3: mitogen activated protein kinase 3(Erk1, Erk-1, Esrk1, p44, p44 MAP kinase, p44erk1, p44mapk, Prkm3)
199	82283	T07F06CF0977_chr7+114231668|114231668	2	chr7	+	114231668	114231689	1	0	0	0	1	0	0	0	F630215B22	82283_114231984	Mapk3: mitogen activated protein kinase 3(Erk1, Erk-1, Esrk1, p44, p44 MAP kinase, p44erk1, p44mapk, Prkm3)
199	82283	T07F06CF185F	1	chr7	+	114235487	114235506	0	0	0	1	0	0	0	0	G3B70002D17T3	82283_114235527	Mapk3: mitogen activated protein kinase 3(Erk1, Erk-1, Esrk1, p44, p44 MAP kinase, p44erk1, p44mapk, Prkm3)
200	134248	T18R04722D57_chr18-74591498|74591508	86	chr18	-	74591471	74591617	78	0	0	3	3	2	0	0	F930009L06	134248_74591460	Mapk4: mitogen-activated protein kinase 4(Erk3, Erk3-related, p63Mapk, Prkm4)
200	134248	T18R0470C01A_chr18-74498072|74498074	4	chr18	-	74498053	74498074	0	0	0	2	2	0	0	0	A330033D12	unspliced	Mapk4: mitogen-activated protein kinase 4(Erk3, Erk3-related, p63Mapk, Prkm4)
200	134248	chr18-74497409|74497409	3	chr18	-	74497409	74497409	0	0	0	0	0	1	0	2	BC058942	134248_74496511	Mapk4: mitogen-activated protein kinase 4(Erk3, Erk3-related, p63Mapk, Prkm4)
200	134248	T18R04722EEB	1	chr18	-	74591961	74591979	0	0	0	1	0	0	0	0	K4B30353N23T3	134248_74591661	Mapk4: mitogen-activated protein kinase 4(Erk3, Erk3-related, p63Mapk, Prkm4)
200	134248	T18R04722AE4	1	chr18	-	74590929	74590948	0	0	0	1	0	0	0	0	K4B30308P05T3	unspliced	Mapk4: mitogen-activated protein kinase 4(Erk3, Erk3-related, p63Mapk, Prkm4)
201	222345	T09R0483C326_chr9-75743999|75744064	1053	chr9	-	75743944	75744117	980	5	32	2	2	32	0	0	A930039J04	222345_75743905	Mapk6: mitogen-activated protein kinase 6(ERK3, Erk3, Erk-3 related, Mapk4, Mapk63, Prkm4, Prkm6)
201	222345	T09R04836E43_chr9-75722281|75722311	9	chr9	-	75722254	75722311	4	1	0	1	1	2	0	0	D130053K17	unspliced	Mapk6: mitogen-activated protein kinase 6(ERK3, Erk3, Erk-3 related, Mapk4, Mapk63, Prkm4, Prkm6)
201	222345	chr9-75732648|75732682	7	chr9	-	75732648	75732682	0	0	0	0	0	5	0	2	BC037060	222345_75731621	Mapk6: mitogen-activated protein kinase 6(ERK3, Erk3, Erk-3 related, Mapk4, Mapk63, Prkm4, Prkm6)
201	222345	chr9-75732152|75732201	6	chr9	-	75732152	75732201	0	0	0	0	0	4	0	2	BC006778	222345_75731621	Mapk6: mitogen-activated protein kinase 6(ERK3, Erk3, Erk-3 related, Mapk4, Mapk63, Prkm4, Prkm6)
201	222345	T09R048395D0_chr9-75732449|75732454	6	chr9	-	75732396	75732454	2	0	0	0	0	2	1	1	BC048779	222345_75731621	Mapk6: mitogen-activated protein kinase 6(ERK3, Erk3, Erk-3 related, Mapk4, Mapk63, Prkm4, Prkm6)
201	222345	T09R04839318_chr9-75731709|75731729	6	chr9	-	75731690	75731736	2	0	0	0	0	3	0	1	X64607	222345_75731621	Mapk6: mitogen-activated protein kinase 6(ERK3, Erk3, Erk-3 related, Mapk4, Mapk63, Prkm4, Prkm6)
201	222345	T09R04837652_chr9-75724346|75724346	6	chr9	-	75724327	75724392	5	0	0	0	0	0	0	1	BC024684	222345_75724209	Mapk6: mitogen-activated protein kinase 6(ERK3, Erk3, Erk-3 related, Mapk4, Mapk63, Prkm4, Prkm6)
201	222345	T09R048392C1	1	chr9	-	75731630	75731649	0	0	0	1	0	0	0	0	PXB00009O07a	222345_75731621	Mapk6: mitogen-activated protein kinase 6(ERK3, Erk3, Erk-3 related, Mapk4, Mapk63, Prkm4, Prkm6)
202	110038	T02R01F28BDA	261	chr2	-	32672684	32672795	217	6	18	17	3	0	0	0	G730008O17	110038_32672551	Cdk9: cyclin-dependent kinase 9 (CDC2-related kinase)(PITALRE)
202	110038	T02R01F28D28_chr2-32673064|32673067	54	chr2	-	32673021	32673111	51	0	2	0	1	0	0	0	F730213F16	110038_32672556	Cdk9: cyclin-dependent kinase 9 (CDC2-related kinase)(PITALRE)
202	110038	T02R01F28A14_chr2-32672244|32672258	9	chr2	-	32672213	32672290	6	0	0	2	1	0	0	0	F630113K21	110038_32672201	Cdk9: cyclin-dependent kinase 9 (CDC2-related kinase)(PITALRE)
202	110038	T02R01F27F11_chr2-32669457|32669457	2	chr2	-	32669438	32669457	0	0	0	1	1	0	0	0	D030073M22	unspliced	Cdk9: cyclin-dependent kinase 9 (CDC2-related kinase)(PITALRE)
202	110038	T02R01F2797D	1	chr2	-	32668010	32668029	0	0	0	1	0	0	0	0	K8B20003K20T3	110038_32667674	Cdk9: cyclin-dependent kinase 9 (CDC2-related kinase)(PITALRE)
202	110038	T02R01F284AF_chr2-32670895|32670895	1	chr2	-	32670876	32670895	0	0	0	0	1	0	0	0	D430037E01	110038_32670468	Cdk9: cyclin-dependent kinase 9 (CDC2-related kinase)(PITALRE)
203	111684	T0XR08FF88FF_T0XR08FF8932_chrX-150964485|150964557	69	chrX	-	150964461	150964557	26	0	29	9	2	3	0	0	A730073J23	111684_150964444	Cdkl5: cyclin-dependent kinase-like 5(Stk9)
203	111684	chrX-150787035|150787035	3	chrX	-	150787035	150787035	0	0	0	0	0	2	0	1	BC038161	111684_150786944	Cdkl5: cyclin-dependent kinase-like 5(Stk9)
203	111684	chrX-150816819|150816827	2	chrX	-	150816819	150816827	0	0	0	0	0	1	0	1	BC042705	111684_150816790	Cdkl5: cyclin-dependent kinase-like 5(Stk9)
203	111684	T0XR08FD55E6_chrX-150820326|150820330	2	chrX	-	150820307	150820330	0	0	0	1	1	0	0	0	D330030G19	unspliced	Cdkl5: cyclin-dependent kinase-like 5(Stk9)
204	111765	T05R015C399E_chr5-22821176|22821302	956	chr5	-	22821156	22821312	841	0	20	75	1	16	1	2	D29678	111765_22821163	Cdk5: cyclin-dependent kinase 5(Crk6)
204	111765	chr5-22818689|22818720	4	chr5	-	22818689	22818720	0	0	0	0	0	3	0	1	X64604	111765_22818669	Cdk5: cyclin-dependent kinase 5(Crk6)
204	111765	T05R015BFCFD_chr5-22805747|22805757	4	chr5	-	22805728	22805757	0	0	0	1	1	2	0	0	9230106K18	unspliced	Cdk5: cyclin-dependent kinase 5(Crk6)
204	111765	T05R015C2E00	1	chr5	-	22818288	22818304	0	0	0	1	0	0	0	0	K2B30010C17T3	111765_22818207	Cdk5: cyclin-dependent kinase 5(Crk6)
205	81753	T0XF01223983_chrX+19020134|19020244	1380	chrX	+	19020101	19020311	1319	5	10	15	3	26	1	1	BC013663	81753_19020527	Pctk1: PCTAIRE-motif protein kinase 1(Crk5, Pctaire1)
205	81753	T0XF012237B7_chrX+19019675|19019697	31	chrX	+	19019672	19019736	22	0	2	6	1	0	0	0	G830010N19	81753_19020082	Pctk1: PCTAIRE-motif protein kinase 1(Crk5, Pctaire1)
205	81753	T0XF0122552A_chrX+19027233|19027291	13	chrX	+	19027233	19027310	2	0	0	1	1	9	0	0	C230040J15	81753_19027325	Pctk1: PCTAIRE-motif protein kinase 1(Crk5, Pctaire1)
205	81753	chrX+19027805|19027814	2	chrX	+	19027805	19027814	0	0	0	0	0	1	0	1	X64606	81753_19027862	Pctk1: PCTAIRE-motif protein kinase 1(Crk5, Pctaire1)
205	81753	T0XF0122385E_chrX+19019878|19019878	2	chrX	+	19019870	19019897	1	0	0	0	0	0	0	1	X69025	81753_19020082	Pctk1: PCTAIRE-motif protein kinase 1(Crk5, Pctaire1)
205	81753	T0XF01223ACF_chrX+19020483|19020483	2	chrX	+	19020483	19020513	1	0	0	0	0	0	0	1	BC011069	81753_19020527	Pctk1: PCTAIRE-motif protein kinase 1(Crk5, Pctaire1)
206	157705	T10F058A08FA_chr10+92932268|92932371	376	chr10	+	92932268	92932467	244	0	121	8	1	1	0	1	6430598J10	157705_92932668	Pctk2: PCTAIRE-motif protein kinase 2
206	157705	chr10+92979533|92979552	6	chr10	+	92979533	92979552	0	0	0	2	0	1	1	2	BC031778	157705_92979551	Pctk2: PCTAIRE-motif protein kinase 2
206	157705	T10F058ACFAB	2	chr10	+	92983211	92983234	0	0	0	2	0	0	0	0	FVB00009P14A	157705_92983307	Pctk2: PCTAIRE-motif protein kinase 2
206	157705	T10F058AE708	2	chr10	+	92989192	92989211	0	0	0	2	0	0	0	0	L6B30091H16T3	157705_92989312	Pctk2: PCTAIRE-motif protein kinase 2
206	157705	T10F058B0431_chr10+92996657|92996657	2	chr10	+	92996657	92996676	0	0	0	1	1	0	0	0	A430025F06	157705_92997023	Pctk2: PCTAIRE-motif protein kinase 2
206	157705	T10F058B3651	2	chr10	+	93009489	93009519	0	0	0	2	0	0	0	0	I9B20009F08T3	157705_93009582	Pctk2: PCTAIRE-motif protein kinase 2
206	157705	T10F058AC0EF	2	chr10	+	92979439	92979458	0	0	0	2	0	0	0	0	K3B30005G11T3	157705_92979551	Pctk2: PCTAIRE-motif protein kinase 2
206	157705	T10F058ABC50	1	chr10	+	92978256	92978273	0	0	0	1	0	0	0	0	PXB01138E07A	157705_92978304	Pctk2: PCTAIRE-motif protein kinase 2
206	157705	T10F058A0A3F	1	chr10	+	92932671	92932690	0	0	0	1	0	0	0	0	K2B30001E06T3	157705_92932918	Pctk2: PCTAIRE-motif protein kinase 2
206	157705	T10F058ACFD3	1	chr10	+	92983251	92983270	0	0	0	1	0	0	0	0	K5B30320A21T3	157705_92983308	Pctk2: PCTAIRE-motif protein kinase 2
206	157705	T10F058B1275	1	chr10	+	93000309	93000328	0	0	0	1	0	0	0	0	C0B30004N10Tr	157705_93000365	Pctk2: PCTAIRE-motif protein kinase 2
206	157705	T10F058B2127	1	chr10	+	93004071	93004090	0	0	0	1	0	0	0	0	PXB01160L15A	157705_93004106	Pctk2: PCTAIRE-motif protein kinase 2
206	157705	T10F058B2D4C	1	chr10	+	93007180	93007199	0	0	0	1	0	0	0	0	49B33401E08Tr	157705_93007233	Pctk2: PCTAIRE-motif protein kinase 2
206	157705	T10F058B2FB0	1	chr10	+	93007792	93007810	0	0	0	1	0	0	0	0	PXB01173B15A	157705_93007830	Pctk2: PCTAIRE-motif protein kinase 2
206	157705	T10F058ABC2C	1	chr10	+	92978220	92978238	0	0	0	1	0	0	0	0	PXB01139F18A	157705_92978304	Pctk2: PCTAIRE-motif protein kinase 2
206	157705	T10F058B430E	1	chr10	+	93012750	93012769	0	0	0	1	0	0	0	0	PXB00719C03a	unspliced	Pctk2: PCTAIRE-motif protein kinase 2
206	157705	T10F058B3EF0	1	chr10	+	93011696	93011713	0	0	0	1	0	0	0	0	PXB01157B07A	unspliced	Pctk2: PCTAIRE-motif protein kinase 2
206	157705	T10F058B3DF5	1	chr10	+	93011445	93011463	0	0	0	1	0	0	0	0	PXB01164P04A	unspliced	Pctk2: PCTAIRE-motif protein kinase 2
206	157705	T10F058B3E46	1	chr10	+	93011526	93011541	0	0	0	1	0	0	0	0	PXB01183C04A	unspliced	Pctk2: PCTAIRE-motif protein kinase 2
206	157705	T10F058B2BC1	1	chr10	+	93006785	93006803	0	0	0	1	0	0	0	0	PXB01202K07A	unspliced	Pctk2: PCTAIRE-motif protein kinase 2
207	74733	T01R07DE5F46_chr1-132013838|132013947	121	chr1	-	132013814	132013953	70	0	45	3	1	0	1	1	1300013P10	74733_132013620	Pctk3: PCTAIRE-motif protein kinase 3
207	74733	T01R07DE5E6B_chr1-132013673|132013675	10	chr1	-	132013636	132013675	4	0	3	2	1	0	0	0	F730311C16	74733_132013620	Pctk3: PCTAIRE-motif protein kinase 3
207	74733	T01R07DDF534	2	chr1	-	131986723	131986740	0	0	0	2	0	0	0	0	PSB00046N06A	unspliced	Pctk3: PCTAIRE-motif protein kinase 3
208	108363	T10R041EBD8C_chr10-69123454|69123560	189	chr10	-	69123433	69123560	71	15	2	39	4	55	1	2	4933426E19	108363_69123430	Cdc2a: cell division cycle 2 homolog A (S. pombe)(Cdc2, CDK1, p34)
208	108363	chr10-69120612|69120655	12	chr10	-	69120612	69120655	0	0	0	1	0	8	0	3	M38724	108363_69120591	Cdc2a: cell division cycle 2 homolog A (S. pombe)(Cdc2, CDK1, p34)
208	108363	T10R041EA335	1	chr10	-	69116706	69116725	0	0	0	1	0	0	0	0	L9B30232M15T3	108363_69116569	Cdc2a: cell division cycle 2 homolog A (S. pombe)(Cdc2, CDK1, p34)
209	73587	T10R07ADD247_chr10-128831979|128832104	276	chr10	-	128831960	128832106	83	58	17	70	8	34	2	4	A630093N05	73587_128830963	Cdk2: cyclin-dependent kinase 2
209	73587	T10R07ADC81A	1	chr10	-	128829450	128829466	0	0	0	1	0	0	0	0	PXB00180A02a	73587_128829450	Cdk2: cyclin-dependent kinase 2
209	73587	T10R07ADCE62	1	chr10	-	128831055	128831074	0	0	0	1	0	0	0	0	A1B30005C02Tr	73587_128830963	Cdk2: cyclin-dependent kinase 2
209	73587	T10R07ADD1AB	1	chr10	-	128831897	128831915	0	0	0	1	0	0	0	0	95B30004C03Tr	unspliced	Cdk2: cyclin-dependent kinase 2
210	122389	T01F038EFF7E_chr1+59703166|59703166	2	chr1	+	59703166	59703185	0	0	0	1	1	0	0	0	A730034C03	122389_59703284	ALS2CR7: Serine/threonine-protein kinase ALS2CR7 (EC 2.7.1.-) (Amyotrophic lateral sclerosis 2 chromosomal region candidate gene protein 7)
210	122389	T01F038E5BB6	1	chr1	+	59661238	59661256	0	0	0	1	0	0	0	0	G7B30043F24T3	122389_59661328	ALS2CR7: Serine/threonine-protein kinase ALS2CR7 (EC 2.7.1.-) (Amyotrophic lateral sclerosis 2 chromosomal region candidate gene protein 7)
210	122389	T01F038E5C2E	1	chr1	+	59661358	59661377	0	0	0	1	0	0	0	0	G7B30021F18T3	122389_59661637	ALS2CR7: Serine/threonine-protein kinase ALS2CR7 (EC 2.7.1.-) (Amyotrophic lateral sclerosis 2 chromosomal region candidate gene protein 7)
210	122389	T01F038F7C7F	1	chr1	+	59735167	59735182	0	0	0	1	0	0	0	0	G7B30044N18T3	122389_59735305	ALS2CR7: Serine/threonine-protein kinase ALS2CR7 (EC 2.7.1.-) (Amyotrophic lateral sclerosis 2 chromosomal region candidate gene protein 7)
210	122389	T01F038E5B50	1	chr1	+	59661136	59661155	0	0	0	1	0	0	0	0	G7B30044F18T3	122389_59661328	ALS2CR7: Serine/threonine-protein kinase ALS2CR7 (EC 2.7.1.-) (Amyotrophic lateral sclerosis 2 chromosomal region candidate gene protein 7)
211	79658	T05R005232A0_chr5-5386896|5386943	123	chr5	-	5386852	5386970	105	0	0	12	4	0	1	1	4930588P12	79658_5386754	Pftk1: PFTAIRE protein kinase 1(mKIAA0834)
211	79658	T05R00507329_T05R0050734A_chr5-5272363|5272400	32	chr5	-	5272343	5272400	20	0	0	9	1	1	0	1	E530013O08	79658_5272298	Pftk1: PFTAIRE protein kinase 1(mKIAA0834)
211	79658	T05R0050748E_chr5-5272698|5272706	10	chr5	-	5272673	5272718	6	0	0	2	2	0	0	0	C630032H13	79658_5272298	Pftk1: PFTAIRE protein kinase 1(mKIAA0834)
211	79658	T05R00507371	6	chr5	-	5272396	5272434	6	0	0	0	0	0	0	0	U62391	79658_5272298	Pftk1: PFTAIRE protein kinase 1(mKIAA0834)
211	79658	T05R00496F97	4	chr5	-	4812666	4812695	0	0	0	4	0	0	0	0	PXB01162H15A	unspliced	Pftk1: PFTAIRE protein kinase 1(mKIAA0834)
211	79658	T05R004970E8	4	chr5	-	4812986	4813032	0	0	2	2	0	0	0	0	PXB01181M17A	unspliced	Pftk1: PFTAIRE protein kinase 1(mKIAA0834)
211	79658	T05R005074D6_chr5-5272786|5272786	3	chr5	-	5272765	5272790	2	0	0	0	1	0	0	0	A230108C04	79658_5272298	Pftk1: PFTAIRE protein kinase 1(mKIAA0834)
211	79658	T05R005072FB_chr5-5272317|5272330	3	chr5	-	5272298	5272330	1	0	0	1	1	0	0	0	E130006M03	79658_5272298	Pftk1: PFTAIRE protein kinase 1(mKIAA0834)
211	79658	T05R004AB38C	3	chr5	-	4895613	4895628	0	0	0	3	0	0	0	0	L6B30068E14T3	79658_4895555	Pftk1: PFTAIRE protein kinase 1(mKIAA0834)
211	79658	T05R005071E9_chr5-5272027|5272027	2	chr5	-	5272008	5272041	1	0	0	0	1	0	0	0	C630014F24	79658_5271851	Pftk1: PFTAIRE protein kinase 1(mKIAA0834)
211	79658	T05R00496BCB	2	chr5	-	4811694	4811723	0	0	0	2	0	0	0	0	PXB01152C17A	unspliced	Pftk1: PFTAIRE protein kinase 1(mKIAA0834)
211	79658	T05R00496FB3	2	chr5	-	4812704	4812723	0	0	0	2	0	0	0	0	PXB01168O09A	unspliced	Pftk1: PFTAIRE protein kinase 1(mKIAA0834)
211	79658	T05R00496FF7	2	chr5	-	4812755	4812791	0	0	0	2	0	0	0	0	PXB01183I02A	unspliced	Pftk1: PFTAIRE protein kinase 1(mKIAA0834)
211	79658	T05R00496DF4	2	chr5	-	4812257	4812276	0	0	0	2	0	0	0	0	PXB01184D14A	unspliced	Pftk1: PFTAIRE protein kinase 1(mKIAA0834)
211	79658	T05R005032F1	1	chr5	-	5255902	5255921	0	0	0	1	0	0	0	0	PXB00009K03a	79658_5255701	Pftk1: PFTAIRE protein kinase 1(mKIAA0834)
211	79658	T05R0052CF57	1	chr5	-	5427015	5427031	0	0	0	1	0	0	0	0	G4B30019J08T3	79658_5426788	Pftk1: PFTAIRE protein kinase 1(mKIAA0834)
211	79658	T05R005073C3	1	chr5	-	5272496	5272515	0	0	0	1	0	0	0	0	PXB00161C17g6	79658_5272298	Pftk1: PFTAIRE protein kinase 1(mKIAA0834)
211	79658	chr5-5386797|5386797	1	chr5	-	5386797	5386797	0	0	0	0	0	0	0	1	AK129226	79658_5386754	Pftk1: PFTAIRE protein kinase 1(mKIAA0834)
211	79658	T05R005075B9	1	chr5	-	5273000	5273017	0	0	0	1	0	0	0	0	M5BC1030N04T3	unspliced	Pftk1: PFTAIRE protein kinase 1(mKIAA0834)
211	79658	T05R00523424	1	chr5	-	5387281	5387300	0	0	0	1	0	0	0	0	PXB00185E09a	unspliced	Pftk1: PFTAIRE protein kinase 1(mKIAA0834)
211	79658	T05R00496B79	1	chr5	-	4811622	4811641	0	0	0	1	0	0	0	0	PXB01160F03A	unspliced	Pftk1: PFTAIRE protein kinase 1(mKIAA0834)
211	79658	T05R0049699A	1	chr5	-	4811143	4811162	0	0	0	1	0	0	0	0	PXB01160K17A	unspliced	Pftk1: PFTAIRE protein kinase 1(mKIAA0834)
211	79658	T05R004970AA	1	chr5	-	4812952	4812970	0	0	0	1	0	0	0	0	PXB01187N17A	unspliced	Pftk1: PFTAIRE protein kinase 1(mKIAA0834)
212	111136	T13R05CF06AD_chr13-97453682|97453823	436	chr13	-	97453663	97453846	303	7	0	74	3	45	1	3	A230093O07	111136_97453648	Cdk7: cyclin-dependent kinase 7 (homolog of Xenopus MO15 cdk-activating kinase)(Cdkn7, Crk4, CRK4 PK (CDC2-related-kinase-4 protein kinase))
212	111136	T13R05CE933D	5	chr13	-	97424170	97424189	0	0	0	4	1	0	0	0	I730051C12	unspliced	Cdk7: cyclin-dependent kinase 7 (homolog of Xenopus MO15 cdk-activating kinase)(Cdkn7, Crk4, CRK4 PK (CDC2-related-kinase-4 protein kinase))
212	111136	T13R05CECE71_chr13-97439363|97439370	3	chr13	-	97439325	97439370	1	0	0	0	0	0	0	2	X57239	111136_97439257	Cdk7: cyclin-dependent kinase 7 (homolog of Xenopus MO15 cdk-activating kinase)(Cdkn7, Crk4, CRK4 PK (CDC2-related-kinase-4 protein kinase))
212	111136	T13R05CE87AE	3	chr13	-	97421198	97421230	1	0	0	1	1	0	0	0	C230069N13	unspliced	Cdk7: cyclin-dependent kinase 7 (homolog of Xenopus MO15 cdk-activating kinase)(Cdkn7, Crk4, CRK4 PK (CDC2-related-kinase-4 protein kinase))
212	111136	T13R05CE8C6E	2	chr13	-	97422427	97422451	0	0	0	1	1	0	0	0	D330050A02	unspliced	Cdk7: cyclin-dependent kinase 7 (homolog of Xenopus MO15 cdk-activating kinase)(Cdkn7, Crk4, CRK4 PK (CDC2-related-kinase-4 protein kinase))
212	111136	T13R05CE8D79	1	chr13	-	97422694	97422713	0	0	0	1	0	0	0	0	G3B70007O08T3	unspliced	Cdk7: cyclin-dependent kinase 7 (homolog of Xenopus MO15 cdk-activating kinase)(Cdkn7, Crk4, CRK4 PK (CDC2-related-kinase-4 protein kinase))
212	111136	T13R05CE8EF2	1	chr13	-	97423072	97423090	0	0	0	1	0	0	0	0	I1BC0003P15T3	unspliced	Cdk7: cyclin-dependent kinase 7 (homolog of Xenopus MO15 cdk-activating kinase)(Cdkn7, Crk4, CRK4 PK (CDC2-related-kinase-4 protein kinase))
212	111136	T13R05CE9140	1	chr13	-	97423661	97423680	0	0	0	1	0	0	0	0	PXB00013K03g6	unspliced	Cdk7: cyclin-dependent kinase 7 (homolog of Xenopus MO15 cdk-activating kinase)(Cdkn7, Crk4, CRK4 PK (CDC2-related-kinase-4 protein kinase))
212	111136	T13R05CEEEEA_chr13-97447658|97447658	1	chr13	-	97447639	97447658	0	0	0	0	1	0	0	0	A630018E05	unspliced	Cdk7: cyclin-dependent kinase 7 (homolog of Xenopus MO15 cdk-activating kinase)(Cdkn7, Crk4, CRK4 PK (CDC2-related-kinase-4 protein kinase))
213	81275	T13F03BDD838_chr13+62773311|62773369	68	chr13	+	62773274	62773388	6	1	49	2	1	5	1	3	AY005133	81275_62773461	Ccrk: cell cycle related kinase(CDCH, p42)
213	81275	T13F03BDD7A4_chr13+62773146|62773222	59	chr13	+	62773133	62773241	29	0	14	7	2	7	0	0	A930014M05	81275_62774379	Ccrk: cell cycle related kinase(CDCH, p42)
213	81275	T13F03BDD9EE	8	chr13	+	62773742	62773770	0	0	5	3	0	0	0	0	F9B30011F13T3	81275_62773881	Ccrk: cell cycle related kinase(CDCH, p42)
213	81275	T13F03BDD8FB	1	chr13	+	62773499	62773517	0	0	0	1	0	0	0	0	G6B30014I11T3	unspliced	Ccrk: cell cycle related kinase(CDCH, p42)
214	177151	T11F0314067A_chr11+51643960|51644061	49	chr11	+	51643943	51644087	17	0	0	20	7	5	0	0	G430074B19	177151_51644066	Cdkl3: cyclin-dependent kinase-like 3(NKIATRE)
214	177151	T11F031406B8_chr11+51644088|51644088	8	chr11	+	51644088	51644117	4	0	0	1	0	1	1	1	BC028871	177151_51644249	Cdkl3: cyclin-dependent kinase-like 3(NKIATRE)
214	177151	T11F03145F7F_chr11+51666812|51666815	2	chr11	+	51666812	51666834	0	0	0	1	1	0	0	0	A830077E03	177151_51667080	Cdkl3: cyclin-dependent kinase-like 3(NKIATRE)
214	177151	T11F0313F910	1	chr11	+	51640592	51640611	0	0	0	1	0	0	0	0	K6B30149K20T3	unspliced	Cdkl3: cyclin-dependent kinase-like 3(NKIATRE)
214	177151	T11F0313F951	1	chr11	+	51640657	51640675	0	0	0	1	0	0	0	0	PXB00017N20a	unspliced	Cdkl3: cyclin-dependent kinase-like 3(NKIATRE)
214	177151	T11F0313FAE0	1	chr11	+	51641056	51641074	0	0	0	1	0	0	0	0	PXB00640C17a	unspliced	Cdkl3: cyclin-dependent kinase-like 3(NKIATRE)
216	71570	T05R056A8BA3_chr5-90868563|90868629	44	chr5	-	90868544	90868643	12	0	0	29	2	0	0	1	AB029067	71570_90868114	Cdkl2: cyclin-dependent kinase-like 2 (CDC2-related kinase)(KKIAMRE, Kkm)
216	71570	T05R056A8CDE_chr5-90868930|90868969	43	chr5	-	90868911	90868972	24	0	2	12	1	0	2	2	G730002E06	71570_90868726	Cdkl2: cyclin-dependent kinase-like 2 (CDC2-related kinase)(KKIAMRE, Kkm)
216	71570	T05R056A8B19_chr5-90868505|90868505	2	chr5	-	90868486	90868505	0	0	0	1	1	0	0	0	I1C0029H13	71570_90868114	Cdkl2: cyclin-dependent kinase-like 2 (CDC2-related kinase)(KKIAMRE, Kkm)
216	71570	T05R056A8B30	2	chr5	-	90868509	90868528	0	0	0	2	0	0	0	0	PHB00028P12A	71570_90868114	Cdkl2: cyclin-dependent kinase-like 2 (CDC2-related kinase)(KKIAMRE, Kkm)
216	71570	T05R056A3350	1	chr5	-	90846014	90846032	0	0	0	1	0	0	0	0	PXB01140A06A	71570_90845945	Cdkl2: cyclin-dependent kinase-like 2 (CDC2-related kinase)(KKIAMRE, Kkm)
217	113036	T12R03E0A5F9_chr12-65054201|65054201	3	chr12	-	65054182	65054201	0	0	0	1	1	0	1	0	4933411O17	113036_65054137	Cdkl1: cyclin-dependent kinase-like 1 (CDC2-related kinase)(KKIALRE)
217	113036	T12R03E0A829	2	chr12	-	65054744	65054761	0	0	0	2	0	0	0	0	K2B30014M07T3	113036_65054410	Cdkl1: cyclin-dependent kinase-like 1 (CDC2-related kinase)(KKIALRE)
217	113036	T12R03DFFB16	2	chr12	-	65010435	65010454	0	0	0	2	0	0	0	0	PXB01167L08A	unspliced	Cdkl1: cyclin-dependent kinase-like 1 (CDC2-related kinase)(KKIALRE)
217	113036	T12R03E0A5CE	1	chr12	-	65054140	65054158	0	0	0	1	0	0	0	0	PXB00196L03a	unspliced	Cdkl1: cyclin-dependent kinase-like 1 (CDC2-related kinase)(KKIALRE)
217	113036	T12R03E0A56B	1	chr12	-	65054040	65054059	0	0	0	1	0	0	0	0	PXB01173J10A	unspliced	Cdkl1: cyclin-dependent kinase-like 1 (CDC2-related kinase)(KKIALRE)
218	119420	T17R04B75A3C_chr17-79125052|79125052	2	chr17	-	79125033	79125052	0	0	0	1	1	0	0	0	F930014I06	119420_79124943	Gm942: hypothetical cyclin-dependent kinase(LOC381113)
218	119420	T17R04B72594	2	chr17	-	79111555	79111572	0	0	0	2	0	0	0	0	PXB01155F23A	unspliced	Gm942: hypothetical cyclin-dependent kinase(LOC381113)
218	119420	T17R04B730CE	1	chr17	-	79114428	79114446	0	0	0	1	0	0	0	0	PXB01169N12A	119420_79114320	Gm942: hypothetical cyclin-dependent kinase(LOC381113)
218	119420	T17R04B78F8E	1	chr17	-	79138684	79138702	0	0	0	1	0	0	0	0	F9B30042A20T3	119420_79138550	Gm942: hypothetical cyclin-dependent kinase(LOC381113)
219	221907	T10F0265C601_chr10+40224260|40224308	132	chr10	+	40224187	40224344	117	0	0	11	2	2	0	0	D730031K06	221907_40224503	Cdk11: cylin-dependent kinase 11 (death-preventing kinase) homolog(mKIAA1028)
219	221907	T10F0265C591_chr10+40224090|40224149	118	chr10	+	40224071	40224178	101	0	8	5	1	1	1	1	E130118K14	221907_40224503	Cdk11: cylin-dependent kinase 11 (death-preventing kinase) homolog(mKIAA1028)
219	221907	T01F0265C6F1_T10F0265C6FC_chr10+40224508|40224514	5	chr10	+	40224497	40224533	1	0	2	1	1	0	0	0	1700025I24	unspliced	Cdk11: cylin-dependent kinase 11 (death-preventing kinase) homolog(mKIAA1028)
219	221907	T10F0265CAA9_chr10+40225449|40225467	4	chr10	+	40225449	40225486	0	0	0	2	2	0	0	0	9130015B21	unspliced	Cdk11: cylin-dependent kinase 11 (death-preventing kinase) homolog(mKIAA1028)
219	221907	T10F02659F5F_chr10+40214367|40214367	2	chr10	+	40214367	40214386	0	0	0	1	1	0	0	0	4732423C17	221907_40214405	Cdk11: cylin-dependent kinase 11 (death-preventing kinase) homolog(mKIAA1028)
219	221907	T10F0265D36E	2	chr10	+	40227694	40227713	0	0	0	1	1	0	0	0	D030013P19	unspliced	Cdk11: cylin-dependent kinase 11 (death-preventing kinase) homolog(mKIAA1028)
219	221907	T10F0267CD7A	2	chr10	+	40357242	40357261	0	0	0	2	0	0	0	0	L5B30014N08T3	unspliced	Cdk11: cylin-dependent kinase 11 (death-preventing kinase) homolog(mKIAA1028)
219	221907	T10F0267C818	2	chr10	+	40355862	40355883	0	0	0	1	1	0	0	0	PXB00019D17a	unspliced	Cdk11: cylin-dependent kinase 11 (death-preventing kinase) homolog(mKIAA1028)
219	221907	T10F0267D182_chr10+40358270|40358274	2	chr10	+	40358270	40358293	0	0	0	1	1	0	0	0	C230069C22	unspliced	Cdk11: cylin-dependent kinase 11 (death-preventing kinase) homolog(mKIAA1028)
219	221907	chr10+40345775|40345775	1	chr10	+	40345775	40345775	0	0	0	0	0	0	0	1	BC030312	221907_40345805	Cdk11: cylin-dependent kinase 11 (death-preventing kinase) homolog(mKIAA1028)
219	221907	T10F02659F1B	1	chr10	+	40214299	40214318	0	0	0	1	0	0	0	0	L9B30025N15T3	221907_40214405	Cdk11: cylin-dependent kinase 11 (death-preventing kinase) homolog(mKIAA1028)
219	221907	T10F0267C89C	1	chr10	+	40355996	40356015	0	0	0	1	0	0	0	0	G3B70010E15T3	unspliced	Cdk11: cylin-dependent kinase 11 (death-preventing kinase) homolog(mKIAA1028)
219	221907	T10F026765BC	1	chr10	+	40330684	40330703	0	0	0	1	0	0	0	0	PXB01167H16A	unspliced	Cdk11: cylin-dependent kinase 11 (death-preventing kinase) homolog(mKIAA1028)
219	221907	T10F02676DC9	1	chr10	+	40332745	40332764	0	0	0	1	0	0	0	0	PXB01198J03A	unspliced	Cdk11: cylin-dependent kinase 11 (death-preventing kinase) homolog(mKIAA1028)
220	111507	T05F088E85D4_chr5+143558053|143558096	122	chr5	+	143558053	143558122	97	0	19	4	1	1	0	0	2410050A04	111507_143558168	Cdk8: cyclin-dependent kinase 8
220	111507	T05F088E876D_chr5+143558508|143558513	3	chr5	+	143558508	143558532	1	0	0	0	0	1	1	0	NM_153599	111507_143558654	Cdk8: cyclin-dependent kinase 8
220	111507	chr5+143621744|143621744	3	chr5	+	143621744	143621744	0	0	0	0	0	1	1	1	BC025046	111507_143622066	Cdk8: cyclin-dependent kinase 8
220	111507	T05F088EED73_chr5+143584627|143584627	2	chr5	+	143584627	143584646	0	0	0	1	1	0	0	0	3021403B21	unspliced	Cdk8: cyclin-dependent kinase 8
220	111507	T05F088EF0A0_chr5+143585440|143585443	2	chr5	+	143585440	143585462	0	0	0	1	1	0	0	0	F630306A03	unspliced	Cdk8: cyclin-dependent kinase 8
220	111507	chr5+143613013|143613013	1	chr5	+	143613013	143613013	0	0	0	0	1	0	0	0	F630203D16	111507_143613073	Cdk8: cyclin-dependent kinase 8
222	82453	T12R064B228E_chr12-105587300|105587374	68	chr12	-	105587281	105587374	13	2	40	4	0	5	1	3	BC049604	82453_105587158	Rage: MAPK/MAK/MRK overlapping kinase (EC 2.7.1.37) (MOK protein kinase) (Renal tumor antigen 1) (RAGE-1)(MAPK/MAK/MRK/ overlapping kinase, MOK, RAGE1)
222	82453	chr12-105555399|105555399	1	chr12	-	105555399	105555399	0	0	0	0	0	0	0	1	BC039981	unspliced	Rage: MAPK/MAK/MRK overlapping kinase (EC 2.7.1.37) (MOK protein kinase) (Renal tumor antigen 1) (RAGE-1)(MAPK/MAK/MRK/ overlapping kinase, MOK, RAGE1)
223	179024	T09F04AD7EE9_chr9+78478987|78479115	140	chr9	+	78478983	78479143	44	0	59	27	5	5	0	0	2210420N10	179024_78479204	Ick: intestinal cell kinase(MRK)
223	107916	T09F04AD6ECB_T09F04AD6EEF_chr9+78474941|78474991	33	chr9	+	78474941	78475012	10	0	16	1	1	5	0	0	F630007H23	107916_78475230	Ick: intestinal cell kinase(MRK)
223	107916	T09F04AD7F29_chr9+78479148|78479169	16	chr9	+	78479145	78479199	2	0	8	4	0	0	1	1	AF225918	107916_78479204	Ick: intestinal cell kinase(MRK)
223	107916	chr9+78497070|78497071	4	chr9	+	78497070	78497071	0	0	0	0	0	3	0	1	BC028863	107916_78497321	Ick: intestinal cell kinase(MRK)
223	107916	T09F04AE22F5_chr9+78521072|78521077	2	chr9	+	78521072	78521096	0	0	0	1	1	0	0	0	D330003I12	107916_78521265	Ick: intestinal cell kinase(MRK)
223	107916	T09F04AE5375	2	chr9	+	78533493	78533512	0	0	0	2	0	0	0	0	PXB00172E22a	unspliced	Ick: intestinal cell kinase(MRK)
223	107916	T09F04AE591E_chr9+78534942|78534942	2	chr9	+	78534942	78534961	0	0	0	1	1	0	0	0	7330401L22	unspliced	Ick: intestinal cell kinase(MRK)
223	107916	T09F04ADE732	1	chr9	+	78505778	78505797	0	0	0	1	0	0	0	0	K6B30022N01T3	107916_78505884	Ick: intestinal cell kinase(MRK)
223	107916	T09F04AE46F5	1	chr9	+	78530293	78530311	0	0	0	1	0	0	0	0	PXB01184F03A	107916_78530408	Ick: intestinal cell kinase(MRK)
223	107916	T09F04AE2C05	1	chr9	+	78523397	78523416	0	0	0	1	0	0	0	0	62B30402A20Tr	unspliced	Ick: intestinal cell kinase(MRK)
223	107916	T09F04AE57C7	1	chr9	+	78534599	78534616	0	0	0	1	0	0	0	0	G4B30026N06T3	unspliced	Ick: intestinal cell kinase(MRK)
223	107916	T09F04AE586A	1	chr9	+	78534762	78534781	0	0	0	1	0	0	0	0	PXB01183I12A	unspliced	Ick: intestinal cell kinase(MRK)
223	107916	T09F04AE58CA	1	chr9	+	78534858	78534877	0	0	0	1	0	0	0	0	PXB01188G13A	unspliced	Ick: intestinal cell kinase(MRK)
223	107916	T09F04AE59B8	1	chr9	+	78535096	78535115	0	0	0	1	0	0	0	0	PXB01199N19A	unspliced	Ick: intestinal cell kinase(MRK)
224	79589	T13R026A5EA9_chr13-40525451|40525487	11	chr13	-	40525432	40525487	2	0	2	4	2	0	0	1	A930010O05	79589_40525449	Mak: male germ cell-associated kinase
224	79589	chr13-40516565|40516573	6	chr13	-	40516565	40516573	0	0	0	2	0	2	1	1	X66983	79589_40516243	Mak: male germ cell-associated kinase
224	79589	T13R026A5ECE	2	chr13	-	40525500	40525531	0	0	1	1	0	0	0	0	K2B30038P19T3	79589_40525449	Mak: male germ cell-associated kinase
224	79589	T13R026A5EEF	1	chr13	-	40525535	40525551	0	0	0	1	0	0	0	0	K9B20001E01T3	79589_40525449	Mak: male germ cell-associated kinase
225	121161	T07R00D55216_T07R00D55256_chr7-13980199|13980310	844	chr7	-	13980137	13980318	748	0	85	3	1	7	0	0	2700086H06	121161_13980060	Gsk3a: glycogen synthase kinase 3 alpha
226	103589	T16F0242F509_chr16+37942473|37942568	325	chr16	+	37942331	37942614	203	0	107	9	3	3	0	0	F730219P09	103589_37943624	Gsk3b: glycogen synthase kinase 3 beta(GSK3, GSK-3, GSK-3beta)
226	103589	T16F0242F333_T16F0242F352_chr16+37942061|37942078	20	chr16	+	37942043	37942137	14	0	4	0	0	0	1	1	BC060743	103589_37943624	Gsk3b: glycogen synthase kinase 3 beta(GSK3, GSK-3, GSK-3beta)
226	103589	T16F0242F8CB_T16F0242F8EF_chr16+37943516|37943526	11	chr16	+	37943499	37943553	2	0	6	0	0	2	0	1	BC006936	103589_37943624	Gsk3b: glycogen synthase kinase 3 beta(GSK3, GSK-3, GSK-3beta)
226	103589	T16F0243D0A3_chr16+37998750|37998755	3	chr16	+	37998750	37998774	0	0	0	1	1	1	0	0	C430034M07	103589_37998908	Gsk3b: glycogen synthase kinase 3 beta(GSK3, GSK-3, GSK-3beta)
226	103589	T16F02455CEC	3	chr16	+	38100204	38100223	0	0	0	3	0	0	0	0	L2B30023D12T3	unspliced	Gsk3b: glycogen synthase kinase 3 beta(GSK3, GSK-3, GSK-3beta)
226	103589	chr16+37943371|37943371	2	chr16	+	37943371	37943371	0	0	0	0	0	1	0	1	AF156099	103589_37943624	Gsk3b: glycogen synthase kinase 3 beta(GSK3, GSK-3, GSK-3beta)
226	103589	T16F02455AA7	2	chr16	+	38099623	38099641	0	0	0	1	1	0	0	0	7120472M18	unspliced	Gsk3b: glycogen synthase kinase 3 beta(GSK3, GSK-3, GSK-3beta)
226	103589	T16F02455D34	2	chr16	+	38100276	38100295	0	0	0	1	1	0	0	0	7330414F15	unspliced	Gsk3b: glycogen synthase kinase 3 beta(GSK3, GSK-3, GSK-3beta)
226	103589	T16F0242F59C	2	chr16	+	37942684	37942703	0	0	0	2	0	0	0	0	I0B20001O07T3	unspliced	Gsk3b: glycogen synthase kinase 3 beta(GSK3, GSK-3, GSK-3beta)
226	103589	T16F02455985	2	chr16	+	38099333	38099352	1	0	0	1	0	0	0	0	K6B30159H19T3	unspliced	Gsk3b: glycogen synthase kinase 3 beta(GSK3, GSK-3, GSK-3beta)
226	103589	T16F0244CDC9_chr16+38063561|38063561	2	chr16	+	38063561	38063580	0	0	0	1	1	0	0	0	D130003P04	unspliced	Gsk3b: glycogen synthase kinase 3 beta(GSK3, GSK-3, GSK-3beta)
226	103589	T16F0242F37C	1	chr16	+	37942140	37942159	0	0	0	1	0	0	0	0	I0B20099D21T3	unspliced	Gsk3b: glycogen synthase kinase 3 beta(GSK3, GSK-3, GSK-3beta)
226	103589	T16F0245584D	1	chr16	+	38099021	38099040	0	0	0	1	0	0	0	0	K6B30018J24T3	unspliced	Gsk3b: glycogen synthase kinase 3 beta(GSK3, GSK-3, GSK-3beta)
226	103589	T16F0242F2F3	1	chr16	+	37942003	37942021	0	0	0	1	0	0	0	0	L6B30015E15T3	unspliced	Gsk3b: glycogen synthase kinase 3 beta(GSK3, GSK-3, GSK-3beta)
226	103589	T16F02455864	1	chr16	+	38099044	38099062	0	0	0	1	0	0	0	0	PXB00075C13a	unspliced	Gsk3b: glycogen synthase kinase 3 beta(GSK3, GSK-3, GSK-3beta)
226	103589	T16F024550AA	1	chr16	+	38097066	38097085	0	0	0	1	0	0	0	0	PXB00100C11a	unspliced	Gsk3b: glycogen synthase kinase 3 beta(GSK3, GSK-3, GSK-3beta)
227	82728	T15F048C8790_chr15+76318554|76318652	281	chr15	+	76318544	76318693	189	0	85	0	0	5	1	1	BC048082	82728_76318723	BC048082: hypothetical ERK/MAPK related kinase(ERK8)
227	82728	T15F048C8EE9_chr15+76320522|76320524	4	chr15	+	76320489	76320543	2	0	0	0	0	1	0	1	BC053920	82728_76321097	BC048082: hypothetical ERK/MAPK related kinase(ERK8)
227	82728	T15F048C9209_chr15+76321296|76321296	3	chr15	+	76321289	76321315	1	0	0	1	1	0	0	0	A630056K03	82728_76321535	BC048082: hypothetical ERK/MAPK related kinase(ERK8)
228	151165	T02F0913C3AF_chr2+152290222|152290313	45	chr2	+	152290222	152290332	0	0	0	14	5	22	1	3	6030461M12	151165_152290340	Csnk2a1: casein kinase II, alpha 1 polypeptide(Csnk2a1-rs4)
228	151165	T02F0913C3D4	9	chr2	+	152290260	152290312	0	0	0	6	3	0	0	0	5730591I10	151165_152290340	Csnk2a1: casein kinase II, alpha 1 polypeptide(Csnk2a1-rs4)
228	151165	T02F09149472_T02F0914948F_chr2+152343666|152343709	7	chr2	+	152343666	152343728	1	0	0	1	1	4	0	0	A730036H11	unspliced	Csnk2a1: casein kinase II, alpha 1 polypeptide(Csnk2a1-rs4)
228	151165	T02F0914918A_chr2+152342909|152342941	5	chr2	+	152342909	152342960	0	0	0	1	1	3	0	0	9530047F24	unspliced	Csnk2a1: casein kinase II, alpha 1 polypeptide(Csnk2a1-rs4)
228	151165	chr2+152343428|152343456	4	chr2	+	152343428	152343456	0	0	0	0	0	3	0	1	BC058604	unspliced	Csnk2a1: casein kinase II, alpha 1 polypeptide(Csnk2a1-rs4)
228	151165	T02F09149062	2	chr2	+	152342626	152342647	0	0	0	2	0	0	0	0	PXB00189G15a	unspliced	Csnk2a1: casein kinase II, alpha 1 polypeptide(Csnk2a1-rs4)
228	151165	T02F091405CF	1	chr2	+	152307151	152307167	0	0	0	1	0	0	0	0	PXB01177E12A	151165_152307223	Csnk2a1: casein kinase II, alpha 1 polypeptide(Csnk2a1-rs4)
228	151165	chr2+152313860|152313860	1	chr2	+	152313860	152313860	0	0	0	0	0	0	0	1	U17112	151165_152313960	Csnk2a1: casein kinase II, alpha 1 polypeptide(Csnk2a1-rs4)
228	151165	T02F09149854	1	chr2	+	152344660	152344679	0	0	0	1	0	0	0	0	I7B30028F04T3	unspliced	Csnk2a1: casein kinase II, alpha 1 polypeptide(Csnk2a1-rs4)
228	151165	T02F091497AB	1	chr2	+	152344491	152344510	0	0	0	1	0	0	0	0	K6B30147B21T3	unspliced	Csnk2a1: casein kinase II, alpha 1 polypeptide(Csnk2a1-rs4)
228	151165	T02F09148FEA	1	chr2	+	152342506	152342525	0	0	0	1	0	0	0	0	M1B30029J04T3	unspliced	Csnk2a1: casein kinase II, alpha 1 polypeptide(Csnk2a1-rs4)
228	151165	T02F0914368F_chr2+152319631|152319631	1	chr2	+	152319631	152319650	0	0	0	0	1	0	0	0	C430023O12	unspliced	Csnk2a1: casein kinase II, alpha 1 polypeptide(Csnk2a1-rs4)
229	104261	chr8-94831465|94831467	12	chr8	-	94831465	94831467	0	0	0	3	2	2	1	4	2610528F04	104261_94831355	Csnk2a2: casein kinase II, alpha 2, polypeptide(CK2)
229	104261	T08R05A69A18_chr8-94804504|94804508	5	chr8	-	94804485	94804508	0	0	0	0	3	2	0	0	2810406C12	104261_94804468	Csnk2a2: casein kinase II, alpha 2, polypeptide(CK2)
229	104261	chr8-94796413|94796414	2	chr8	-	94796413	94796414	0	0	0	0	0	1	0	1	BC025869	unspliced	Csnk2a2: casein kinase II, alpha 2, polypeptide(CK2)
229	104261	T08R05A687A4	1	chr8	-	94799761	94799780	0	0	0	1	0	0	0	0	L9B30112M06T3	104261_94799648	Csnk2a2: casein kinase II, alpha 2, polypeptide(CK2)
229	104261	T08R05A70B12	1	chr8	-	94833408	94833426	0	0	0	1	0	0	0	0	PXB01135G07A	104261_94833344	Csnk2a2: casein kinase II, alpha 2, polypeptide(CK2)
229	104261	T08R05A67D02	1	chr8	-	94797039	94797058	0	0	0	1	0	0	0	0	D4B30014E03Tr	unspliced	Csnk2a2: casein kinase II, alpha 2, polypeptide(CK2)
229	104261	T08R05A671C2	1	chr8	-	94794159	94794178	0	0	0	1	0	0	0	0	K6B30082H19T3	unspliced	Csnk2a2: casein kinase II, alpha 2, polypeptide(CK2)
229	104261	T08R05A67375	1	chr8	-	94794595	94794613	0	0	0	1	0	0	0	0	PXB01159L13A	unspliced	Csnk2a2: casein kinase II, alpha 2, polypeptide(CK2)
229	104261	T08R05A6755D	1	chr8	-	94795082	94795101	0	0	0	1	0	0	0	0	PXB01195M17A	unspliced	Csnk2a2: casein kinase II, alpha 2, polypeptide(CK2)
230	83624	T04F07D97E97_chr4+131694242|131694248	38	chr4	+	131694176	131694267	25	0	11	0	0	0	1	1	AB021861	83624_131694861	Map3k6: mitogen-activated protein kinase kinase kinase 6(apoptosis signal-regulating kinase 2, MAPKKK6)
230	83624	T04F07D9A5DF_chr4+131704279|131704286	6	chr4	+	131704279	131704306	1	0	0	4	1	0	0	0	3110018G10	83624_131704530	Map3k6: mitogen-activated protein kinase kinase kinase 6(apoptosis signal-regulating kinase 2, MAPKKK6)
230	83624	T04F07D9A5F6	1	chr4	+	131704310	131704328	0	0	0	1	0	0	0	0	K2B30314A05T3	83624_131704530	Map3k6: mitogen-activated protein kinase kinase kinase 6(apoptosis signal-regulating kinase 2, MAPKKK6)
231	82325	chrX+149971879|149971879	2	chrX	+	149971879	149971879	0	0	0	0	0	0	0	2	BC031147	82325_149971897	BC031147: cDNA sequence BC031147
233	98115	T09R02308F5E_chr9-36736811|36736888	94	chr9	-	36736792	36736890	32	0	2	22	3	32	1	2	8030454A06	98115_36736824	Chek1: checkpoint kinase 1 homolog (S. pombe)(Chk1, rad27)
233	98115	chr9-36736094|36736140	12	chr9	-	36736094	36736140	0	0	0	0	0	11	0	1	AF016583	98115_36736058	Chek1: checkpoint kinase 1 homolog (S. pombe)(Chk1, rad27)
233	98115	chr9-36736635|36736652	3	chr9	-	36736635	36736652	0	0	0	0	0	2	0	1	BC064445	98115_36736058	Chek1: checkpoint kinase 1 homolog (S. pombe)(Chk1, rad27)
233	98115	T09R02308F97_chr9-36736919|36736919	2	chr9	-	36736900	36736919	0	0	0	1	1	0	0	0	I0C0050D17	98115_36736824	Chek1: checkpoint kinase 1 homolog (S. pombe)(Chk1, rad27)
233	98115	chr9-36728296|36728296	1	chr9	-	36728296	36728296	0	0	0	0	0	0	0	1	AF032875	98115_36728190	Chek1: checkpoint kinase 1 homolog (S. pombe)(Chk1, rad27)
233	98115	T09R02308EC8	1	chr9	-	36736693	36736712	0	0	0	1	0	0	0	0	I5B30020J19T3	98115_36736644	Chek1: checkpoint kinase 1 homolog (S. pombe)(Chk1, rad27)
233	98115	T09R02308DB6	1	chr9	-	36736420	36736438	0	0	0	1	0	0	0	0	I0B20045A21T3	unspliced	Chek1: checkpoint kinase 1 homolog (S. pombe)(Chk1, rad27)
234	104267	T09R064714A5_chr9-105321605|105321620_chr9-105321649|105321649	8	chr9	-	105321586	105321649	1	0	0	3	3	0	1	0	E230038G21	104267_105321558	Nek11: NIMA (never in mitosis gene a)- related kinase 11
234	104267	T09R0647159E_chr9-105321886|105321886	2	chr9	-	105321867	105321886	0	0	0	1	1	0	0	0	A830007B13	104267_105321558	Nek11: NIMA (never in mitosis gene a)- related kinase 11
235	226767	T10F04C4E6F0_chr10+80013040|80013121	1227	chr10	+	80012978	80013183	1162	0	46	7	3	9	0	0	F830019B22	226767_80014152	Stk11: serine/threonine kinase 11(Lkb1)
235	226767	T10F04C4E901_T10F04C4E990_T10F04C4E9EA_T10F04C4EA3B_chr10+80013592|80013654_chr10+80013781|80013782_chr10+80013814|80013875	292	chr10	+	80013553	80013909	250	0	0	1	1	36	0	4	G270046F13	226767_80013961	Stk11: serine/threonine kinase 11(Lkb1)
235	226767	T10F04C4E84C_T10F04C4E8AD_chr10+80013447|80013456	59	chr10	+	80013388	80013536	45	0	9	0	0	3	1	1	AF129870	226767_80014152	Stk11: serine/threonine kinase 11(Lkb1)
235	226767	T10F04C50C81_chr10+80022650|80022657	2	chr10	+	80022650	80022676	0	0	0	1	1	0	0	0	1190005L10	226767_80022813	Stk11: serine/threonine kinase 11(Lkb1)
235	226767	T10F04C4F1ED_chr10+80015851|80015853	2	chr10	+	80015851	80015872	0	0	0	1	1	0	0	0	D830016M03	unspliced	Stk11: serine/threonine kinase 11(Lkb1)
235	226767	T10F04C4FC5E	1	chr10	+	80018526	80018545	0	0	0	0	1	0	0	0	2310035E14	unspliced	Stk11: serine/threonine kinase 11(Lkb1)
236	81937	T11F0454450B_T11F04544542_chr11+72631544|72631618	89	chr11	+	72631537	72631637	34	0	49	2	1	0	1	2	BC017529	81937_72631682	Camkk1: calcium/calmodulin-dependent protein kinase kinase 1, alpha(CaMKKalpha)
237	104777	T05R072BC3D7_chr5-120308617|120308749	653	chr5	-	120308589	120308833	575	2	11	58	5	2	0	0	A930030J18	104777_120308588	Camkk2: calcium/calmodulin-dependent protein kinase kinase 2, beta(mKIAA0787)
237	104777	T05R072B50AE_T05R072B50C9_chr5-120279229|120279240	28	chr5	-	120279195	120279241	2	0	0	22	0	2	1	1	BC023103	104777_120278709	Camkk2: calcium/calmodulin-dependent protein kinase kinase 2, beta(mKIAA0787)
237	104777	T05R072B277F_chr5-120268676|120268676	11	chr5	-	120268616	120268676	4	0	6	0	0	0	0	1	AK122370	104777_120268543	Camkk2: calcium/calmodulin-dependent protein kinase kinase 2, beta(mKIAA0787)
237	104777	T05R072AD6C6_chr5-120248006|120248006	1	chr5	-	120247987	120248006	0	0	0	0	1	0	0	0	D030025I01	104777_120246682	Camkk2: calcium/calmodulin-dependent protein kinase kinase 2, beta(mKIAA0787)
237	104777	chr5-120258851|120258851	1	chr5	-	120258851	120258851	0	0	0	0	0	0	0	1	BC025895	104777_120258817	Camkk2: calcium/calmodulin-dependent protein kinase kinase 2, beta(mKIAA0787)
237	104777	chr5-120279179|120279179	1	chr5	-	120279179	120279179	0	0	0	0	0	0	0	1	AF453383	104777_120278709	Camkk2: calcium/calmodulin-dependent protein kinase kinase 2, beta(mKIAA0787)
238	227125	T07F0685C7E9_chr7+109430715|109430835	330	chr7	+	109430715	109430854	167	6	23	56	10	64	1	3	2310081F19	227125_109430870	Plk1: polo-like kinase 1 (Drosophila)(Plk, STPK13)
238	227125	T07F06862F0D_chr7+109457116|109457269	180	chr7	+	109457116	109457288	52	9	0	53	4	57	1	4	L06144	227125_109457639	Plk1: polo-like kinase 1 (Drosophila)(Plk, STPK13)
238	227125	T07F06864132	2	chr7	+	109461810	109461829	0	0	0	2	0	0	0	0	L4B30005N17T3	227125_109461928	Plk1: polo-like kinase 1 (Drosophila)(Plk, STPK13)
239	114024	T10F04C8A46A_chr10+80258154|80258154	3	chr10	+	80258154	80258173	0	0	0	1	1	0	1	0	6330514A18	114024_80258362	6330514A18Rik: hypothetical polo-like kinase
240	151682	T04R06E21434_chr4-115479585|115479604	403	chr4	-	115479525	115479671	392	5	0	0	1	2	1	2	BC063051	151682_115479293	Plk3: polo-like kinase 3 (Drosophila)(Cnk, Fnk, PRK)
240	151682	chr4-115479440|115479462	3	chr4	-	115479440	115479462	0	0	0	1	0	1	0	1	U21392	151682_115479293	Plk3: polo-like kinase 3 (Drosophila)(Cnk, Fnk, PRK)
240	151682	chr4-115477096|115477096	1	chr4	-	115477096	115477096	0	0	0	0	0	0	0	1	AF136586	151682_115477014	Plk3: polo-like kinase 3 (Drosophila)(Cnk, Fnk, PRK)
240	151682	T04R06E213A6	1	chr4	-	115479443	115479462	0	0	0	1	0	0	0	0	PXB00664P10A	151682_115479293	Plk3: polo-like kinase 3 (Drosophila)(Cnk, Fnk, PRK)
241	82419	T13F066388A2_T13F066388C3_chr13+107186336|107186425	832	chr13	+	107186336	107186444	542	0	185	73	4	24	1	3	D130073L13	82419_107186727	Plk2: polo-like kinase 2 (Drosophila)(Snk)
241	82419	T13F066399DD_chr13+107190725|107190754	5	chr13	+	107190725	107190773	1	0	0	1	1	2	0	0	1810010D18	82419_107190799	Plk2: polo-like kinase 2 (Drosophila)(Snk)
241	82419	T13F06638DE1	1	chr13	+	107187681	107187700	0	0	0	1	0	0	0	0	K4B30340J17T3	82419_107188010	Plk2: polo-like kinase 2 (Drosophila)(Snk)
242	78959	T18F01F1BE8F_chr18+32620175|32620182	51	chr18	+	32620094	32620216	35	0	9	4	3	0	0	0	E330016G04	78959_32620636	Map3k2: mitogen activated protein kinase kinase kinase 2(MAP/ERK kinase kinase 2, MAPK/ERK kinase kinase 2, MEK kinase 2, Mekk2, Mekk2b)
242	78959	T18F01F2D946	4	chr18	+	32692550	32692585	2	0	0	1	1	0	0	0	I830081M08	single exon gene	Map3k2: mitogen activated protein kinase kinase kinase 2(MAP/ERK kinase kinase 2, MAPK/ERK kinase kinase 2, MEK kinase 2, Mekk2, Mekk2b)
242	78959	chr18+32620288|32620288	2	chr18	+	32620288	32620288	0	0	0	0	0	0	1	1	U43186	78959_32620636	Map3k2: mitogen activated protein kinase kinase kinase 2(MAP/ERK kinase kinase 2, MAPK/ERK kinase kinase 2, MEK kinase 2, Mekk2, Mekk2b)
242	78959	T18F01F2C490	2	chr18	+	32687248	32687267	0	0	0	1	1	0	0	0	9230108P05	single exon gene	Map3k2: mitogen activated protein kinase kinase kinase 2(MAP/ERK kinase kinase 2, MAPK/ERK kinase kinase 2, MEK kinase 2, Mekk2, Mekk2b)
242	78959	T18F01F2B4C8	2	chr18	+	32683208	32683227	0	0	0	2	0	0	0	0	M2B30002L07T3	single exon gene	Map3k2: mitogen activated protein kinase kinase kinase 2(MAP/ERK kinase kinase 2, MAPK/ERK kinase kinase 2, MEK kinase 2, Mekk2, Mekk2b)
242	78959	T18F01F2C511	1	chr18	+	32687377	32687396	0	0	0	1	0	0	0	0	G8B30027J17T3	single exon gene	Map3k2: mitogen activated protein kinase kinase kinase 2(MAP/ERK kinase kinase 2, MAPK/ERK kinase kinase 2, MEK kinase 2, Mekk2, Mekk2b)
242	78959	T18F01F2C0F9	1	chr18	+	32686329	32686347	0	0	0	1	0	0	0	0	G8B30038F01T3	single exon gene	Map3k2: mitogen activated protein kinase kinase kinase 2(MAP/ERK kinase kinase 2, MAPK/ERK kinase kinase 2, MEK kinase 2, Mekk2, Mekk2b)
242	78959	T18F01F2C336	1	chr18	+	32686902	32686921	0	0	0	1	0	0	0	0	M4B21001G14T3	single exon gene	Map3k2: mitogen activated protein kinase kinase kinase 2(MAP/ERK kinase kinase 2, MAPK/ERK kinase kinase 2, MEK kinase 2, Mekk2, Mekk2b)
242	78959	T18F01F2C586	1	chr18	+	32687494	32687513	0	0	0	1	0	0	0	0	PXB00195J09a	single exon gene	Map3k2: mitogen activated protein kinase kinase kinase 2(MAP/ERK kinase kinase 2, MAPK/ERK kinase kinase 2, MEK kinase 2, Mekk2, Mekk2b)
242	78959	T18F01F2CD53	1	chr18	+	32689491	32689510	0	0	0	1	0	0	0	0	R0B00008O17Y	single exon gene	Map3k2: mitogen activated protein kinase kinase kinase 2(MAP/ERK kinase kinase 2, MAPK/ERK kinase kinase 2, MEK kinase 2, Mekk2, Mekk2b)
242	78959	T18F01F2CBD4_chr18+32689108|32689108	1	chr18	+	32689108	32689127	0	0	0	0	1	0	0	0	4732495I02	unspliced	Map3k2: mitogen activated protein kinase kinase kinase 2(MAP/ERK kinase kinase 2, MAPK/ERK kinase kinase 2, MEK kinase 2, Mekk2, Mekk2b)
243	111999	T11F064DB440_chr11+105755704|105755754	360	chr11	+	105755676	105755784	95	5	247	7	1	4	0	1	9430093B06	111999_105756058	Map3k3: mitogen activated protein kinase kinase kinase 3(MAPKKK3, Mekk3)
243	111999	T11F064E1EB4	10	chr11	+	105782964	105782981	0	0	0	10	0	0	0	0	M2B30025P10T3	unspliced	Map3k3: mitogen activated protein kinase kinase kinase 3(MAPKKK3, Mekk3)
243	111999	chr11+105756033|105756034	3	chr11	+	105756033	105756034	0	0	0	0	0	1	1	1	BC023781	111999_105756058	Map3k3: mitogen activated protein kinase kinase kinase 3(MAPKKK3, Mekk3)
243	111999	T11F064E240C_chr11+105784332|105784332	2	chr11	+	105784332	105784351	0	0	0	1	1	0	0	0	5830475B18	unspliced	Map3k3: mitogen activated protein kinase kinase kinase 3(MAPKKK3, Mekk3)
243	111999	T11F064EC612_chr11+105825810|105825810	2	chr11	+	105825810	105825829	0	0	0	1	1	0	0	0	D330027O12	unspliced	Map3k3: mitogen activated protein kinase kinase kinase 3(MAPKKK3, Mekk3)
243	111999	T11F064EBA1C	1	chr11	+	105822748	105822767	0	0	0	1	0	0	0	0	L7B30008L24T3	111999_105822872	Map3k3: mitogen activated protein kinase kinase kinase 3(MAPKKK3, Mekk3)
244	6330	T13R067B47E1_chr13-108742606|108742624	12	chr13	-	108742584	108742625	8	0	0	1	0	0	1	2	AF117340	6330_108742134	Map3k1: mitogen activated protein kinase kinase kinase 1(MAPKKK1, Mekk, MEKK1)
244	6330	T13R067A5B44_chr13-108682026|108682090	9	chr13	-	108682007	108682090	0	0	0	1	1	7	0	0	D330020O04	unspliced	Map3k1: mitogen activated protein kinase kinase kinase 1(MAPKKK1, Mekk, MEKK1)
244	6330	chr13-108691794|108691810	2	chr13	-	108691794	108691810	0	0	0	0	0	1	0	1	L13103	6330_108691697	Map3k1: mitogen activated protein kinase kinase kinase 1(MAPKKK1, Mekk, MEKK1)
244	6330	chr13-108689965|108689965	1	chr13	-	108689965	108689965	0	0	0	0	0	0	0	1	U23470	6330_108688742	Map3k1: mitogen activated protein kinase kinase kinase 1(MAPKKK1, Mekk, MEKK1)
244	6330	T13R067A5B67	1	chr13	-	108682068	108682087	0	0	0	1	0	0	0	0	PXB00672M14A	unspliced	Map3k1: mitogen activated protein kinase kinase kinase 1(MAPKKK1, Mekk, MEKK1)
245	133446	T07R06D0EE1D_T07R06D0EE40_chr7-114355715|114355784	80	chr7	-	114355664	114355813	36	0	24	13	1	6	0	0	5930425F14	133446_114354987	Tao2: Thousand and one amino acid (TAO) related serine/threonine kinase, prostate derived STE20-like kinase PSK.(MAP3K17, mKIAA0881, PSK, PSK1, TAO1, TAO2)
245	133446	T07R06D0A51D_chr7-114337033|114337033	4	chr7	-	114337014	114337053	1	0	0	1	1	1	0	0	1110033K02	unspliced	Tao2: Thousand and one amino acid (TAO) related serine/threonine kinase, prostate derived STE20-like kinase PSK.(MAP3K17, mKIAA0881, PSK, PSK1, TAO1, TAO2)
245	133446	T07R06D0E778_chr7-114354040|114354040	2	chr7	-	114354021	114354040	0	0	0	1	1	0	0	0	B230344N16	133446_114351578	Tao2: Thousand and one amino acid (TAO) related serine/threonine kinase, prostate derived STE20-like kinase PSK.(MAP3K17, mKIAA0881, PSK, PSK1, TAO1, TAO2)
245	133446	T07R06D0BC5B	1	chr7	-	114342987	114343003	0	0	0	1	0	0	0	0	PXB01177K18A	133446_114342987	Tao2: Thousand and one amino acid (TAO) related serine/threonine kinase, prostate derived STE20-like kinase PSK.(MAP3K17, mKIAA0881, PSK, PSK1, TAO1, TAO2)
245	133446	T07R06D0BDDF	1	chr7	-	114343372	114343391	0	0	0	1	0	0	0	0	PXB01154I11A	133446_114343278	Tao2: Thousand and one amino acid (TAO) related serine/threonine kinase, prostate derived STE20-like kinase PSK.(MAP3K17, mKIAA0881, PSK, PSK1, TAO1, TAO2)
245	133446	chr7-114346182|114346182	1	chr7	-	114346182	114346182	0	0	0	0	0	0	0	1	BC052933	133446_114346138	Tao2: Thousand and one amino acid (TAO) related serine/threonine kinase, prostate derived STE20-like kinase PSK.(MAP3K17, mKIAA0881, PSK, PSK1, TAO1, TAO2)
245	133446	T07R06D0D81E	1	chr7	-	114350091	114350110	0	0	0	1	0	0	0	0	K6B30154D10T3	133446_114350001	Tao2: Thousand and one amino acid (TAO) related serine/threonine kinase, prostate derived STE20-like kinase PSK.(MAP3K17, mKIAA0881, PSK, PSK1, TAO1, TAO2)
245	133446	chr7-114355156|114355156	1	chr7	-	114355156	114355156	0	0	0	0	0	0	0	1	AK129235	133446_114354987	Tao2: Thousand and one amino acid (TAO) related serine/threonine kinase, prostate derived STE20-like kinase PSK.(MAP3K17, mKIAA0881, PSK, PSK1, TAO1, TAO2)
245	133446	T07R06D0B9CC	1	chr7	-	114342329	114342348	0	0	0	1	0	0	0	0	PXB01154C12A	unspliced	Tao2: Thousand and one amino acid (TAO) related serine/threonine kinase, prostate derived STE20-like kinase PSK.(MAP3K17, mKIAA0881, PSK, PSK1, TAO1, TAO2)
246	113775	T05F06D4243B_chr5+114566177|114566177	42	chr5	+	114566152	114566245	36	0	0	5	1	0	0	0	A430105I05	113775_114566387	A430105I05Rik: STE20-like kinase homolog
246	132999	T05F06D45915_chr5+114579687|114579765	35	chr5	+	114579677	114579784	12	0	0	16	6	0	1	0	NM_183306	132999_114579874	A430105I05Rik: STE20-like kinase homolog
246	180028	T05F06D43C8B	5	chr5	+	114572427	114572445	0	0	0	5	0	0	0	0	I0B30102J08T3	180028_114572601	A430105I05Rik: STE20-like kinase homolog
246	180028	T05F06D5FCE7_chr5+114687207|114687207	2	chr5	+	114687207	114687226	0	0	0	1	1	0	0	0	A330080K09	180028_114687471	A430105I05Rik: STE20-like kinase homolog
246	180028	T05F06D55911	1	chr5	+	114645265	114645284	0	0	0	1	0	0	0	0	I7B30083C21T3	180028_114645304	A430105I05Rik: STE20-like kinase homolog
246	180028	T05F06D43C6F	1	chr5	+	114572399	114572417	0	0	0	1	0	0	0	0	FXB00003I03A	180028_114572601	A430105I05Rik: STE20-like kinase homolog
246	180028	T05F06D5FC92	1	chr5	+	114687122	114687140	0	0	0	1	0	0	0	0	PXB00729O23a	180028_114687471	A430105I05Rik: STE20-like kinase homolog
246	180028	T05F06D524B1	1	chr5	+	114631857	114631876	0	0	0	1	0	0	0	0	F6B30018N17T3	unspliced	A430105I05Rik: STE20-like kinase homolog
246	180028	T05F06D5FC31	1	chr5	+	114687025	114687043	0	0	0	1	0	0	0	0	K2B30057I06T3	unspliced	A430105I05Rik: STE20-like kinase homolog
247	40250	T11R049A4A36_chr11-77220370|77220432	151	chr11	-	77220338	77220469	97	0	45	8	1	0	0	0	E970015P07	40250_77219764	Tao1: Thousand and one amino acid (TAO) related serine/threonine kinase(MARKK)
247	40250	T11R0499381C_chr11-77150236|77150255	18	chr11	-	77150217	77150255	4	0	0	12	2	0	0	0	A030013J16	unspliced	Tao1: Thousand and one amino acid (TAO) related serine/threonine kinase(MARKK)
247	77302	T11R04991F76_T11R04991FA2_chr11-77143926|77143941_chr11-77143977|77143990	10	chr11	-	77143907	77143990	2	0	3	1	1	1	1	1	BC019960	unspliced	Tao1: Thousand and one amino acid (TAO) related serine/threonine kinase(MARKK)
247	40250	T11R049947F4	6	chr11	-	77154258	77154292	0	0	3	3	0	0	0	0	M4B21024E24T3	40250_77154181	Tao1: Thousand and one amino acid (TAO) related serine/threonine kinase(MARKK)
247	77302	T11R04991AA9_chr11-77142657|77142700	6	chr11	-	77142638	77142700	0	0	0	0	1	5	0	0	2810468K05	unspliced	Tao1: Thousand and one amino acid (TAO) related serine/threonine kinase(MARKK)
247	40250	chr11-77168129|77168167	5	chr11	-	77168129	77168167	0	0	0	0	0	3	1	1	BC016522	40250_77168120	Tao1: Thousand and one amino acid (TAO) related serine/threonine kinase(MARKK)
247	40250	T11R04992CD2	4	chr11	-	77147322	77147346	0	0	3	1	0	0	0	0	K8B20006K24T3	unspliced	Tao1: Thousand and one amino acid (TAO) related serine/threonine kinase(MARKK)
247	40250	T11R04993316	4	chr11	-	77148931	77148950	0	0	0	4	0	0	0	0	M4B21005L07T3	unspliced	Tao1: Thousand and one amino acid (TAO) related serine/threonine kinase(MARKK)
247	40250	chr11-77152674|77152694	3	chr11	-	77152674	77152694	0	0	1	0	0	1	0	1	BC034906	40250_77152610	Tao1: Thousand and one amino acid (TAO) related serine/threonine kinase(MARKK)
247	40250	T11R04993381_chr11-77149044|77149059	3	chr11	-	77149025	77149059	0	0	0	2	1	0	0	0	6430548M15	unspliced	Tao1: Thousand and one amino acid (TAO) related serine/threonine kinase(MARKK)
247	40250	T11R049930D6_chr11-77148374|77148376	3	chr11	-	77148355	77148376	0	0	0	1	1	1	0	0	A430037M17	unspliced	Tao1: Thousand and one amino acid (TAO) related serine/threonine kinase(MARKK)
247	40250	T11R049A8E76_chr11-77237878|77237878	2	chr11	-	77237859	77237878	0	0	0	1	1	0	0	0	A230109I16	40250_77237482	Tao1: Thousand and one amino acid (TAO) related serine/threonine kinase(MARKK)
247	40250	T11R0499A172_chr11-77177202|77177202	2	chr11	-	77177183	77177202	0	0	0	1	1	0	0	0	D030023I16	unspliced	Tao1: Thousand and one amino acid (TAO) related serine/threonine kinase(MARKK)
247	40250	T11R0499C415_chr11-77186069|77186069	2	chr11	-	77186050	77186069	0	0	0	1	1	0	0	0	C430011G05	unspliced	Tao1: Thousand and one amino acid (TAO) related serine/threonine kinase(MARKK)
247	77302	T11R04991BBE_chr11-77142974|77142976	2	chr11	-	77142955	77142976	0	0	0	1	1	0	0	0	D230039P15	unspliced	Tao1: Thousand and one amino acid (TAO) related serine/threonine kinase(MARKK)
247	40250	T11R049927CD	1	chr11	-	77146044	77146061	0	0	0	1	0	0	0	0	G3B70039K15T3	unspliced	Tao1: Thousand and one amino acid (TAO) related serine/threonine kinase(MARKK)
247	40250	T11R04993455	1	chr11	-	77149250	77149269	0	0	0	1	0	0	0	0	I5B30024G14T3	unspliced	Tao1: Thousand and one amino acid (TAO) related serine/threonine kinase(MARKK)
247	40250	T11R04991C73	1	chr11	-	77143136	77143155	0	0	0	1	0	0	0	0	M2B30016E18T3	unspliced	Tao1: Thousand and one amino acid (TAO) related serine/threonine kinase(MARKK)
247	40250	T11R04993689	1	chr11	-	77149814	77149833	0	0	0	1	0	0	0	0	ZXB00061N07X	unspliced	Tao1: Thousand and one amino acid (TAO) related serine/threonine kinase(MARKK)
248	173666	T08R013E94E0_chr8-20878533|20878562	12	chr8	-	20878514	20878562	3	0	0	3	3	1	1	1	E330012F19	173666_20878481	Nek12: NIMA (never in mitosis gene a)-related expressed kinase 12
248	173666	T08R013E10BE	1	chr8	-	20844715	20844734	0	0	0	1	0	0	0	0	PLB00008L06a	unspliced	Nek12: NIMA (never in mitosis gene a)-related expressed kinase 12
249	104356	T08F0391DFF9_chr8+59891695|59891761	37	chr8	+	59891682	59891780	17	0	0	8	4	6	1	1	4932438I04	104356_59891855	Nek1: NIMA (never in mitosis gene a)-related expressed kinase 1(D8Ertd790e, kat, kidney, anemia and testis, NY-REN-55 antigen)
249	104356	T08F0392BF34	3	chr8	+	59948852	59948871	0	0	0	3	0	0	0	0	F6B30033O17T3	unspliced	Nek1: NIMA (never in mitosis gene a)-related expressed kinase 1(D8Ertd790e, kat, kidney, anemia and testis, NY-REN-55 antigen)
249	104356	T08F039248C1_chr8+59918529|59918540	2	chr8	+	59918529	59918559	0	0	0	0	2	0	0	0	2310076F08	104356_59918574	Nek1: NIMA (never in mitosis gene a)-related expressed kinase 1(D8Ertd790e, kat, kidney, anemia and testis, NY-REN-55 antigen)
249	104356	T08F0393596E_chr8+59988334|59988334	2	chr8	+	59988334	59988353	0	0	0	1	1	0	0	0	4932411E18	104356_59988394	Nek1: NIMA (never in mitosis gene a)-related expressed kinase 1(D8Ertd790e, kat, kidney, anemia and testis, NY-REN-55 antigen)
249	104356	T08F03937BB1_chr8+59997105|59997105	2	chr8	+	59997105	59997124	0	0	0	1	1	0	0	0	7030402G11	104356_59997207	Nek1: NIMA (never in mitosis gene a)-related expressed kinase 1(D8Ertd790e, kat, kidney, anemia and testis, NY-REN-55 antigen)
249	104356	chr8+60022949|60022949	2	chr8	+	60022949	60022949	0	0	0	0	0	1	0	1	BC042777	104356_60023139	Nek1: NIMA (never in mitosis gene a)-related expressed kinase 1(D8Ertd790e, kat, kidney, anemia and testis, NY-REN-55 antigen)
249	104356	T08F0392BF9C_chr8+59948953|59948956	2	chr8	+	59948953	59948975	0	0	0	1	1	0	0	0	C530008K05	unspliced	Nek1: NIMA (never in mitosis gene a)-related expressed kinase 1(D8Ertd790e, kat, kidney, anemia and testis, NY-REN-55 antigen)
249	104356	T08F0392BEE8	1	chr8	+	59948776	59948795	0	0	0	1	0	0	0	0	L6B30034A15T3	104356_59948851	Nek1: NIMA (never in mitosis gene a)-related expressed kinase 1(D8Ertd790e, kat, kidney, anemia and testis, NY-REN-55 antigen)
249	104356	T08F039392D2	1	chr8	+	60003026	60003045	0	0	0	1	0	0	0	0	K4B30046H24T3	104356_60003136	Nek1: NIMA (never in mitosis gene a)-related expressed kinase 1(D8Ertd790e, kat, kidney, anemia and testis, NY-REN-55 antigen)
250	72260	T08R013F31E6_chr8-20918746|20918792	51	chr8	-	20918727	20918792	24	0	17	3	0	4	1	2	BC005411	72260_20918733	Nek3: NIMA (never in mitosis gene a)-related expressed kinase 3
250	72260	T08R013F1397	1	chr8	-	20910982	20910999	0	0	0	1	0	0	0	0	PXB00642J20a	72260_20910982	Nek3: NIMA (never in mitosis gene a)-related expressed kinase 3
250	72260	chr8-20914851|20914851	1	chr8	-	20914851	20914851	0	0	0	0	0	0	0	1	AF093416	72260_20914679	Nek3: NIMA (never in mitosis gene a)-related expressed kinase 3
250	72260	T08R013EBD1C	1	chr8	-	20888842	20888860	0	0	0	1	0	0	0	0	PXB00058I08a	unspliced	Nek3: NIMA (never in mitosis gene a)-related expressed kinase 3
251	105717	T01R084177FF_chr1-138508208|138508313	298	chr1	-	138508186	138508313	222	0	9	55	5	4	1	2	7330417M05	105717_138508108	Nek7: NIMA (never in mitosis gene a)-related expressed kinase 7
251	105717	T01R08409596_chr1-138450313|138450341	9	chr1	-	138450294	138450341	1	0	2	4	0	1	0	1	AF217650	105717_138450259	Nek7: NIMA (never in mitosis gene a)-related expressed kinase 7
251	105717	T01R083F7138_chr1-138375452|138375471	6	chr1	-	138375433	138375480	2	0	0	0	1	3	0	0	E430004D18	unspliced	Nek7: NIMA (never in mitosis gene a)-related expressed kinase 7
251	105717	T01R083F71AE	2	chr1	-	138375580	138375598	0	0	0	2	0	0	0	0	I8B30078C08T3	unspliced	Nek7: NIMA (never in mitosis gene a)-related expressed kinase 7
251	105717	T01R083F660B_chr1-138372619|138372620	2	chr1	-	138372600	138372620	0	0	0	1	1	0	0	0	A130067H22	unspliced	Nek7: NIMA (never in mitosis gene a)-related expressed kinase 7
251	105717	T01R083F689B_chr1-138373275|138373275	2	chr1	-	138373256	138373275	0	0	0	0	1	1	0	0	2810460C19	unspliced	Nek7: NIMA (never in mitosis gene a)-related expressed kinase 7
251	105717	T01R084179E6	1	chr1	-	138508756	138508774	0	0	0	1	0	0	0	0	L9B30055J03T3	105717_138508460	Nek7: NIMA (never in mitosis gene a)-related expressed kinase 7
252	100261	T02F024B0820_chr2+38471659|38471740	195	chr2	+	38471657	38471782	126	2	28	19	8	10	1	1	D930046H03	100261_38471784	Nek6: NIMA (never in mitosis gene a)-related expressed kinase 6
252	100261	T02F024B08BD_chr2+38471867|38471867	8	chr2	+	38471849	38471889	5	0	0	2	1	0	0	0	F630118J15	100261_38471970	Nek6: NIMA (never in mitosis gene a)-related expressed kinase 6
252	100261	chr2+38471805|38471806	2	chr2	+	38471805	38471806	0	0	0	0	0	1	0	1	BC019524	100261_38471970	Nek6: NIMA (never in mitosis gene a)-related expressed kinase 6
252	100261	T02F024B134C	1	chr2	+	38474572	38474591	0	0	0	1	0	0	0	0	F6B30330C07T3	100261_38474649	Nek6: NIMA (never in mitosis gene a)-related expressed kinase 6
252	100261	T02F024B1379	1	chr2	+	38474617	38474636	0	0	0	1	0	0	0	0	F7B30212O20T3	100261_38474649	Nek6: NIMA (never in mitosis gene a)-related expressed kinase 6
253	73757	T12R04CEC222_chr12-80658994|80658994	8	chr12	-	80658958	80658994	1	0	0	3	0	2	1	1	AJ489828	73757_80658815	Nek9: NIMA (never in mitosis gene a)-related expressed kinase 9(NERCC1)
253	73757	T12R04CE4BDC_chr12-80628715|80628725	5	chr12	-	80628680	80628725	2	0	0	0	0	2	0	1	BC024926	73757_80628536	Nek9: NIMA (never in mitosis gene a)-related expressed kinase 9(NERCC1)
253	73757	T12R04CE4137_chr12-80625982|80625984	3	chr12	-	80625957	80625984	1	0	0	1	1	0	0	0	D330004E18	73757_80625866	Nek9: NIMA (never in mitosis gene a)-related expressed kinase 9(NERCC1)
253	73757	T12R04CE39BB_chr12-80624058|80624063	3	chr12	-	80624039	80624063	0	0	0	1	1	1	0	0	C130021H08	unspliced	Nek9: NIMA (never in mitosis gene a)-related expressed kinase 9(NERCC1)
253	73757	T12R04CE99DE_chr12-80648668|80648675	3	chr12	-	80648649	80648675	0	0	0	2	1	0	0	0	9330126C18	unspliced	Nek9: NIMA (never in mitosis gene a)-related expressed kinase 9(NERCC1)
254	73294	T11R04A2F800_chr11-77789137|77789231	80	chr11	-	77789118	77789234	33	0	0	33	3	8	1	2	9430086G22	73294_77789116	Nek8: NIMA (never in mitosis gene a)-related expressed kinase 8(jck, juvenile cystic kidney)
255	103411	T09R03CAAC69_chr9-63613985|63614063	243	chr9	-	63613955	63614067	198	0	27	6	3	6	1	2	BC013697	103411_63613278	Map2k5: mitogen activated protein kinase kinase 5(MAPK/ERK kinase 5, Mapkk5, MEK5, Prkmk5)
255	103411	T09R03CAABD6_chr9-63613833|63613860	39	chr9	-	63613791	63613918	33	0	0	4	0	1	0	1	BC028260	103411_63613278	Map2k5: mitogen activated protein kinase kinase 5(MAPK/ERK kinase 5, Mapkk5, MEK5, Prkmk5)
255	103411	T09R03C98862_chr9-63539298|63539315	2	chr9	-	63539279	63539315	0	0	0	0	1	1	0	0	3000002B10	103411_63539276	Map2k5: mitogen activated protein kinase kinase 5(MAPK/ERK kinase 5, Mapkk5, MEK5, Prkmk5)
255	103411	T09R03CAA1F4_chr9-63611380|63611383	2	chr9	-	63611361	63611383	0	0	0	1	1	0	0	0	G630079G06	unspliced	Map2k5: mitogen activated protein kinase kinase 5(MAPK/ERK kinase 5, Mapkk5, MEK5, Prkmk5)
256	111756	T09R03D81216_chr9-64491988|64492079	1599	chr9	-	64491940	64492079	1482	4	17	77	5	13	0	1	AB041567	111756_64491670	Map2k1: mitogen activated protein kinase kinase 1(MAP kinase kinase 1, MAPKK1, MEK1, Mek1, MEKK1, Prkmk1)
256	111756	T09R03D81101_T09R03D81171_chr9-64491760|64491820_chr9-64491841|64491841	61	chr9	-	64491719	64491899	34	0	1	8	0	15	1	2	L02526	111756_64491670	Map2k1: mitogen activated protein kinase kinase 1(MAP kinase kinase 1, MAPKK1, MEK1, Mek1, MEKK1, Prkmk1)
256	111756	T09R03D77526_chr9-64451862|64451872	5	chr9	-	64451843	64451886	3	0	0	0	1	1	0	0	G430119J07	111756_64451725	Map2k1: mitogen activated protein kinase kinase 1(MAP kinase kinase 1, MAPKK1, MEK1, Mek1, MEKK1, Prkmk1)
256	111756	T09R03D77576	1	chr9	-	64451939	64451958	0	0	0	1	0	0	0	0	K6B30078I05T3	111756_64451725	Map2k1: mitogen activated protein kinase kinase 1(MAP kinase kinase 1, MAPKK1, MEK1, Mek1, MEKK1, Prkmk1)
256	111756	chr9+64431096|64431096	1	chr9	-	64431096	64431096	0	0	0	0	0	0	0	1	BC037524	111756_64431114	Map2k1: mitogen activated protein kinase kinase 1(MAP kinase kinase 1, MAPKK1, MEK1, Mek1, MEKK1, Prkmk1)
256	111756	T09R03D774A2	1	chr9	-	64451728	64451746	0	0	0	1	0	0	0	0	K6B30149O11T3	111756_64451725	Map2k1: mitogen activated protein kinase kinase 1(MAP kinase kinase 1, MAPKK1, MEK1, Mek1, MEKK1, Prkmk1)
257	98461	T10F04D43A50_chr10+81017352|81017452	2096	chr10	+	81017317	81017471	2033	4	1	35	8	12	1	2	2310016K11	98461_81017665	Map2k2: mitogen activated protein kinase kinase 2(MAP kinase kinase 2, MAP kinase/Erk kinase, MEK2, Prkmk2)
257	98461	T10F04D47D82_chr10+81034594|81034651	14	chr10	+	81034594	81034670	7	0	0	0	1	6	0	0	B230213J02	unspliced	Map2k2: mitogen activated protein kinase kinase 2(MAP kinase kinase 2, MAP kinase/Erk kinase, MEK2, Prkmk2)
257	98461	T10F04D47368_chr10+81032032|81032075	7	chr10	+	81032032	81032094	1	0	0	1	1	4	0	0	9930015D10	98461_81032086	Map2k2: mitogen activated protein kinase kinase 2(MAP kinase kinase 2, MAP kinase/Erk kinase, MEK2, Prkmk2)
257	98461	T10F04D46DE1	1	chr10	+	81030625	81030644	0	0	0	1	0	0	0	0	G7B30036L12T3	98461_81030679	Map2k2: mitogen activated protein kinase kinase 2(MAP kinase kinase 2, MAP kinase/Erk kinase, MEK2, Prkmk2)
258	105678	T08F004036BE_chr8+4208227|4208227	731	chr8	+	4208182	4208393	646	0	61	17	4	1	0	2	AF022113	105678_4208499	Map2k7: mitogen activated protein kinase kinase 7(Jnkk2, MAP kinase kinase 7, MKK7, Prkmk7, sek2)
258	105678	T08F00405B3E	25	chr8	+	4217662	4217708	0	0	24	1	0	0	0	0	PXB00643I13a	105678_4217818	Map2k7: mitogen activated protein kinase kinase 7(Jnkk2, MAP kinase kinase 7, MKK7, Prkmk7, sek2)
258	105678	T08F00404801_chr8+4212730|4212730	7	chr8	+	4212730	4212755	6	0	0	0	0	0	0	1	U74464	105678_4212911	Map2k7: mitogen activated protein kinase kinase 7(Jnkk2, MAP kinase kinase 7, MKK7, Prkmk7, sek2)
258	105678	T08F00403757_chr8+4208452|4208452	5	chr8	+	4208452	4208491	3	0	0	0	0	0	1	1	AF026216	105678_4208499	Map2k7: mitogen activated protein kinase kinase 7(Jnkk2, MAP kinase kinase 7, MKK7, Prkmk7, sek2)
258	105678	chr8+4209571|4209571	2	chr8	+	4209571	4209571	0	0	0	0	0	0	0	2	U93030	105678_4209755	Map2k7: mitogen activated protein kinase kinase 7(Jnkk2, MAP kinase kinase 7, MKK7, Prkmk7, sek2)
258	105678	chr8+4218344|4218345	2	chr8	+	4218344	4218345	0	0	0	0	0	1	0	1	BC030365	unspliced	Map2k7: mitogen activated protein kinase kinase 7(Jnkk2, MAP kinase kinase 7, MKK7, Prkmk7, sek2)
258	105678	T08F00405E34	1	chr8	+	4218420	4218439	0	0	0	1	0	0	0	0	E9B70009C22T3	105678_4218809	Map2k7: mitogen activated protein kinase kinase 7(Jnkk2, MAP kinase kinase 7, MKK7, Prkmk7, sek2)
258	105678	T08F00405FED	1	chr8	+	4218861	4218880	0	0	0	1	0	0	0	0	I5B30026I15T3	unspliced	Map2k7: mitogen activated protein kinase kinase 7(Jnkk2, MAP kinase kinase 7, MKK7, Prkmk7, sek2)
258	105678	T08F00404627	1	chr8	+	4212263	4212282	0	0	0	1	0	0	0	0	PXB00124P24A	unspliced	Map2k7: mitogen activated protein kinase kinase 7(Jnkk2, MAP kinase kinase 7, MKK7, Prkmk7, sek2)
259	105143	T11R03E5EFCD_chr11-65400782|65400876	934	chr11	-	65400751	65400884	770	0	119	34	4	5	1	1	9930026F05	105143_65400684	Map2k4: mitogen activated protein kinase kinase 4(JNKK1, MEK4, MKK4, PRKMK4, Sek1, Serk1)
259	105143	T11R03E47073	5	chr11	-	65302625	65302643	0	0	0	5	0	0	0	0	L4B30038A16T3	unspliced	Map2k4: mitogen activated protein kinase kinase 4(JNKK1, MEK4, MKK4, PRKMK4, Sek1, Serk1)
259	105143	chr11-65347906|65347906	2	chr11	-	65347906	65347906	0	0	0	0	0	1	0	1	BC029833	105143_65347740	Map2k4: mitogen activated protein kinase kinase 4(JNKK1, MEK4, MKK4, PRKMK4, Sek1, Serk1)
259	105143	T11R03E5C82C_chr11-65390636|65390639	2	chr11	-	65390617	65390639	0	0	0	1	1	0	0	0	C130044H07	unspliced	Map2k4: mitogen activated protein kinase kinase 4(JNKK1, MEK4, MKK4, PRKMK4, Sek1, Serk1)
260	109625	T11F068F89ED_chr11+110070227|110070329	60	chr11	+	110070227	110070348	19	0	2	22	8	8	1	0	D930047J04	109625_110070550	Map2k6: mitogen activated protein kinase kinase 6(MAP kinase kinase 6, MEK6, MKK6, Prkmk6, SAPKK3)
260	109625	T11F068FD905	4	chr11	+	110090501	110090518	0	0	0	4	0	0	0	0	I0B20005C09T3	109625_110090701	Map2k6: mitogen activated protein kinase kinase 6(MAP kinase kinase 6, MEK6, MKK6, Prkmk6, SAPKK3)
260	109625	chr11+110150164|110150171	2	chr11	+	110150164	110150171	0	0	0	0	0	1	0	1	X98067	109625_110150560	Map2k6: mitogen activated protein kinase kinase 6(MAP kinase kinase 6, MEK6, MKK6, Prkmk6, SAPKK3)
260	109625	chr11+110070384|110070389	2	chr11	+	110070384	110070389	0	0	0	0	0	0	0	2	X97052	109625_110070550	Map2k6: mitogen activated protein kinase kinase 6(MAP kinase kinase 6, MEK6, MKK6, Prkmk6, SAPKK3)
260	109625	T11F0690D003_chr11+110153731|110153731	2	chr11	+	110153731	110153750	0	0	0	1	1	0	0	0	7120436M21	unspliced	Map2k6: mitogen activated protein kinase kinase 6(MAP kinase kinase 6, MEK6, MKK6, Prkmk6, SAPKK3)
260	109625	T11F068F89D3	1	chr11	+	110070227	110070245	0	0	0	1	0	0	0	0	K4B30346C02T3	109625_110070550	Map2k6: mitogen activated protein kinase kinase 6(MAP kinase kinase 6, MEK6, MKK6, Prkmk6, SAPKK3)
260	109625	T11F0690C2C0	1	chr11	+	110150336	110150354	0	0	0	1	0	0	0	0	F9B30031H12T3	109625_110150560	Map2k6: mitogen activated protein kinase kinase 6(MAP kinase kinase 6, MEK6, MKK6, Prkmk6, SAPKK3)
260	109625	T11F0690C1E2	1	chr11	+	110150114	110150132	0	0	0	1	0	0	0	0	G7B30045F16T3	unspliced	Map2k6: mitogen activated protein kinase kinase 6(MAP kinase kinase 6, MEK6, MKK6, Prkmk6, SAPKK3)
261	168130	T11F039BD655_chr11+60544573|60544671	1166	chr11	+	60544537	60544725	1017	5	45	65	11	20	1	2	E130012N15	168130_60544811	Map2k3: mitogen activated protein kinase kinase 3(MAP kinase kinase 3, MEK3, MKK3, mMKK3b, Prkmk3)
261	168130	chr11+60554452|60554472	4	chr11	+	60554452	60554472	0	0	0	1	0	2	0	1	X93150	168130_60554474	Map2k3: mitogen activated protein kinase kinase 3(MAP kinase kinase 3, MEK3, MKK3, mMKK3b, Prkmk3)
261	168130	T11F039C24A3	1	chr11	+	60564643	60564662	0	0	0	1	0	0	0	0	G8B30017P09T3	unspliced	Map2k3: mitogen activated protein kinase kinase 3(MAP kinase kinase 3, MEK3, MKK3, mMKK3b, Prkmk3)
262	112296	T02F070F534F_chr2+118444815|118444899	78	chr2	+	118444815	118444937	48	0	15	10	2	3	0	0	K530005M15	112296_118445599	Pak6: p21 (CDKN1A)-activated kinase 6
262	112296	T02F070F89D0_chr2+118458805|118458849	60	chr2	+	118458800	118458901	51	0	0	7	2	0	0	0	4732456M09	112296_118458877	Pak6: p21 (CDKN1A)-activated kinase 6
262	112296	T02F070F5507_chr2+118445288|118445346	58	chr2	+	118445256	118445365	47	0	1	7	0	2	0	1	BC059912	112296_118445599	Pak6: p21 (CDKN1A)-activated kinase 6
262	112296	T02F070F5401	2	chr2	+	118445057	118445076	0	0	0	2	0	0	0	0	F9B30013J11T3	unspliced	Pak6: p21 (CDKN1A)-activated kinase 6
262	112296	T02F070F5429	1	chr2	+	118445097	118445116	0	0	0	1	0	0	0	0	K4B30003G21T3	unspliced	Pak6: p21 (CDKN1A)-activated kinase 6
262	112296	T02F070FBB2E	1	chr2	+	118471470	118471489	0	0	0	1	0	0	0	0	K4B30332F17T3	unspliced	Pak6: p21 (CDKN1A)-activated kinase 6
262	112296	T02F070F524D	1	chr2	+	118444621	118444640	0	0	0	1	0	0	0	0	L9B30197M16T3	unspliced	Pak6: p21 (CDKN1A)-activated kinase 6
263	81099	T07R010C0B8C_chr7-17566574|17566629	923	chr7	-	17566548	17566662	843	0	48	19	1	9	1	2	BC048238	81099_17566479	Pak4: p21 (CDKN1A)-activated kinase 4(mKIAA1142)
263	81099	chr7-17532662|17532664	2	chr7	-	17532662	17532664	0	0	0	0	1	1	0	0	5730488L07	81099_17532650	Pak4: p21 (CDKN1A)-activated kinase 4(mKIAA1142)
263	81099	chr7-17533351|17533351	2	chr7	-	17533351	17533351	0	0	0	0	0	1	0	1	BC030389	81099_17533257	Pak4: p21 (CDKN1A)-activated kinase 4(mKIAA1142)
263	81099	chr7-17536681|17536687	2	chr7	-	17536681	17536687	0	0	0	0	0	1	0	1	AY217016	81099_17536478	Pak4: p21 (CDKN1A)-activated kinase 4(mKIAA1142)
263	81099	T07R010B8879	1	chr7	-	17533030	17533049	0	0	0	1	0	0	0	0	G6B30046D24T3	unspliced	Pak4: p21 (CDKN1A)-activated kinase 4(mKIAA1142)
264	105943	T02R081D4860_chr2-136136790|136136811	33	chr2	-	136136750	136136811	23	0	1	8	1	0	0	0	B230346L11	105943_136136677	Pak7: p21 (CDKN1A)-activated kinase 7(Pak5)
264	105943	T02R081D492A_chr2-136136961|136136961	26	chr2	-	136136907	136137002	9	0	0	12	4	0	1	0	2900083L08	105943_136136677	Pak7: p21 (CDKN1A)-activated kinase 7(Pak5)
264	105943	T02R0818AC3D	1	chr2	-	135834667	135834685	0	0	0	1	0	0	0	0	K3B30021J05T3	105943_135834570	Pak7: p21 (CDKN1A)-activated kinase 7(Pak5)
264	105943	chr2-135923287|135923287	1	chr2	-	135923287	135923287	0	0	0	0	0	0	0	1	AY487425	105943_135923084	Pak7: p21 (CDKN1A)-activated kinase 7(Pak5)
264	105943	T02R0818A037	1	chr2	-	135831588	135831607	0	0	0	1	0	0	0	0	PXB01173K17A	unspliced	Pak7: p21 (CDKN1A)-activated kinase 7(Pak5)
265	71608	T0XF07AF2FF9_T0XF07AF3013_chrX+128921592|128921638	61	chrX	+	128921560	128921657	22	0	4	31	1	3	0	0	A630006B12	71608_128921970	Nrk: Nik related kinase(Nesk)
265	71608	chrX+128921667|128921667	2	chrX	+	128921667	128921667	0	0	0	0	0	0	1	1	AB020741	71608_128921970	Nrk: Nik related kinase(Nesk)
265	71608	T0XF07B03AB8_chrX+128989880|128989880	2	chrX	+	128989880	128989899	0	0	0	1	1	0	0	0	6720454M24	71608_128989916	Nrk: Nik related kinase(Nesk)
265	71608	T0XF07B08E02_chrX+129011202|129011202	2	chrX	+	129011202	129011221	0	0	0	0	2	0	0	0	2810037D22	71608_129011261	Nrk: Nik related kinase(Nesk)
265	71608	chrX+128921914|128921914	1	chrX	+	128921914	128921914	0	0	0	0	0	0	0	1	AB035267	71608_128921970	Nrk: Nik related kinase(Nesk)
266	77506	T02F01540407_chr2+22283256|22283259	3	chr2	+	22283256	22283289	1	0	0	1	1	0	0	0	9030416P08	77506_22283393	Myo3a: Myosin 3a
266	77506	chr2+22296819|22296819	2	chr2	+	22296819	22296819	0	0	0	0	0	0	1	1	AY101368	77506_22296986	Myo3a: Myosin 3a
267	84471	T01F0267B3C3	126	chr1	+	40350638	40350692	100	0	8	15	3	0	0	0	I730005I01	unspliced	Map4k4: mitogen-activated protein kinase kinase kinase kinase 4(HGK, HPK/GCK-like kinase, Nik)
267	84471	T01F0265CA05_chr1+40225270|40225278	6	chr1	+	40225270	40225304	1	0	0	1	1	2	0	1	5033413M14	84471_40225386	Map4k4: mitogen-activated protein kinase kinase kinase kinase 4(HGK, HPK/GCK-like kinase, Nik)
267	84471	T01F0266BF77	4	chr1	+	40288119	40288136	0	0	0	4	0	0	0	0	I0B20087E22T3	84471_40288168	Map4k4: mitogen-activated protein kinase kinase kinase kinase 4(HGK, HPK/GCK-like kinase, Nik)
267	84471	chr1+40225321|40225330	3	chr1	+	40225321	40225330	0	0	0	1	0	0	1	1	U88984	84471_40225386	Map4k4: mitogen-activated protein kinase kinase kinase kinase 4(HGK, HPK/GCK-like kinase, Nik)
267	84471	T01F02679D18_chr1+40344856|40344856	2	chr1	+	40344856	40344875	0	0	0	1	1	0	0	0	A530032K01	84471_40344960	Map4k4: mitogen-activated protein kinase kinase kinase kinase 4(HGK, HPK/GCK-like kinase, Nik)
267	84471	T01F0267B5FB	2	chr1	+	40351227	40351245	0	0	0	1	1	0	0	0	2410008M11	unspliced	Map4k4: mitogen-activated protein kinase kinase kinase kinase 4(HGK, HPK/GCK-like kinase, Nik)
267	84471	T01F0267B359	2	chr1	+	40350552	40350572	0	0	0	1	1	0	0	0	I420031J09	unspliced	Map4k4: mitogen-activated protein kinase kinase kinase kinase 4(HGK, HPK/GCK-like kinase, Nik)
267	84471	T01F026769D9_chr1+40331737|40331737	2	chr1	+	40331737	40331756	0	0	0	1	1	0	0	0	A830082F09	unspliced	Map4k4: mitogen-activated protein kinase kinase kinase kinase 4(HGK, HPK/GCK-like kinase, Nik)
267	84471	T01F02672154	1	chr1	+	40313172	40313188	0	0	0	1	0	0	0	0	G4B30038C15T3	84471_40313195	Map4k4: mitogen-activated protein kinase kinase kinase kinase 4(HGK, HPK/GCK-like kinase, Nik)
268	71657	T11F042ECAD1_chr11+70175418|70175456	414	chr11	+	70175388	70175624	359	1	47	2	0	1	2	2	BC052474	71657_70175682	Map4k6: mitogen-activated protein kinase kinase kinase kinase 6(B55, MINK, Misshapen/NIKs-related kinase, Ysk2)
268	71657	chr11+70168652|70168652	1	chr11	+	70168652	70168652	0	0	0	0	0	0	0	1	U49949	71657_70168668	Map4k6: mitogen-activated protein kinase kinase kinase kinase 6(B55, MINK, Misshapen/NIKs-related kinase, Ysk2)
268	71657	chr11+70214545|70214545	1	chr11	+	70214545	70214545	0	0	0	0	0	0	0	1	BC011346	71657_70214613	Map4k6: mitogen-activated protein kinase kinase kinase kinase 6(B55, MINK, Misshapen/NIKs-related kinase, Ysk2)
270	103928	T03F01ABAEA1_chr3+28028527|28028609	30	chr3	+	28028527	28028628	8	0	0	19	3	0	0	0	A630036K03	103928_28028982	Tnik: TRAF2 and NCK interacting kinase
270	103928	T03F01ABAFAC_chr3+28028865|28028866	11	chr3	+	28028826	28028885	7	0	0	3	1	0	0	0	9630046O14	unspliced	Tnik: TRAF2 and NCK interacting kinase
270	103928	chr3+28028497|28028498	3	chr3	+	28028497	28028498	0	0	0	0	0	1	0	2	BC050866	103928_28028982	Tnik: TRAF2 and NCK interacting kinase
270	103928	chr3+28417351|28417351	2	chr3	+	28417351	28417351	0	0	0	0	0	1	0	1	BC039228	103928_28417379	Tnik: TRAF2 and NCK interacting kinase
270	103928	T03F01ADE97E_chr3+28174718|28174718	2	chr3	+	28174718	28174737	0	0	0	1	1	0	0	0	C530008O15	103928_28174836	Tnik: TRAF2 and NCK interacting kinase
270	103928	T03F01B13337_chr3+28390199|28390199	2	chr3	+	28390199	28390218	0	0	0	1	1	0	0	0	E430018D09	103928_28390290	Tnik: TRAF2 and NCK interacting kinase
270	103928	T03F01ABAFDD	2	chr3	+	28028893	28028912	0	0	0	2	0	0	0	0	K2B30320J22T3	103928_28028982	Tnik: TRAF2 and NCK interacting kinase
270	103928	T03F01B1F35E	2	chr3	+	28439390	28439409	0	0	0	1	1	0	0	0	4831440I19	unspliced	Tnik: TRAF2 and NCK interacting kinase
270	103928	T03F01B1E4E8	2	chr3	+	28435682	28435707	0	0	0	1	1	0	0	0	9630040A19	unspliced	Tnik: TRAF2 and NCK interacting kinase
270	103928	T03F01B1FC76	2	chr3	+	28441718	28441737	0	0	0	1	1	0	0	0	C230096D03	unspliced	Tnik: TRAF2 and NCK interacting kinase
270	103928	T03F01B1E5BB	2	chr3	+	28435899	28435918	0	0	0	2	0	0	0	0	K6B30065O04T3	unspliced	Tnik: TRAF2 and NCK interacting kinase
270	103928	T03F01B1E74E_chr3+28436300|28436302	2	chr3	+	28436300	28436321	0	0	0	1	1	0	0	0	A630059J03	unspliced	Tnik: TRAF2 and NCK interacting kinase
270	103928	T03F01AD272B_chr3+28124971|28124971	2	chr3	+	28124971	28124990	0	0	0	1	1	0	0	0	C630040K21	unspliced	Tnik: TRAF2 and NCK interacting kinase
270	103928	T03F01AFE83B_chr3+28305467|28305469	2	chr3	+	28305467	28305488	0	0	0	1	1	0	0	0	9530061L21	unspliced	Tnik: TRAF2 and NCK interacting kinase
270	103928	chr3+28397021|28397021	1	chr3	+	28397021	28397021	0	0	0	0	0	0	0	1	AK122306	103928_28397797	Tnik: TRAF2 and NCK interacting kinase
270	103928	chr3+28417215|28417215	1	chr3	+	28417215	28417215	0	0	0	0	1	0	0	0	1500031A17	103928_28417379	Tnik: TRAF2 and NCK interacting kinase
270	103928	T03F01B1E1D9	1	chr3	+	28434905	28434924	0	0	0	1	0	0	0	0	PXB00173J06g6	unspliced	Tnik: TRAF2 and NCK interacting kinase
270	103928	T03F01B1DE6C_chr3+28434028|28434028	1	chr3	+	28434028	28434047	0	0	0	0	1	0	0	0	C030033H18	unspliced	Tnik: TRAF2 and NCK interacting kinase
271	104394	T16R01E7743D_chr16-31945742|31945823	788	chr16	-	31945660	31945879	696	0	80	6	1	5	0	0	A130002K10	104394_31945569	Pak2: p21 (CDKN1A)-activated kinase 2(D16Ertd269e, PAK-2)
271	104394	T16R01E6AAF9_chr16-31894202|31894250	17	chr16	-	31894183	31894265	1	0	0	0	0	15	0	1	BC029195	104394_31894193	Pak2: p21 (CDKN1A)-activated kinase 2(D16Ertd269e, PAK-2)
271	104394	T16R01E70AEF_chr16-31918845|31918860	7	chr16	-	31918794	31918860	3	0	0	0	0	3	0	1	AY167030	104394_31918657	Pak2: p21 (CDKN1A)-activated kinase 2(D16Ertd269e, PAK-2)
271	104394	T16R01E68A51_chr16-31885873|31885914	7	chr16	-	31885854	31885914	0	0	0	1	1	5	0	0	I830045H07	unspliced	Pak2: p21 (CDKN1A)-activated kinase 2(D16Ertd269e, PAK-2)
271	104394	T16R01E698B3_chr16-31889584|31889587	4	chr16	-	31889565	31889587	0	0	0	2	2	0	0	0	A130017A18	104394_31889570	Pak2: p21 (CDKN1A)-activated kinase 2(D16Ertd269e, PAK-2)
271	104394	T16R01E6BA18_chr16-31898122|31898122	3	chr16	-	31898103	31898136	1	0	0	0	0	1	0	1	BC043712	104394_31898065	Pak2: p21 (CDKN1A)-activated kinase 2(D16Ertd269e, PAK-2)
271	104394	T16R01E68B28	3	chr16	-	31886101	31886120	0	0	0	3	0	0	0	0	L5B30005D15T3	unspliced	Pak2: p21 (CDKN1A)-activated kinase 2(D16Ertd269e, PAK-2)
271	104394	chr16-31910481|31910481	2	chr16	-	31910481	31910481	0	0	0	1	1	0	0	0	5330420P17	104394_31910334	Pak2: p21 (CDKN1A)-activated kinase 2(D16Ertd269e, PAK-2)
271	104394	T16R01E69906_chr16-31889670|31889672	2	chr16	-	31889651	31889672	0	0	0	1	1	0	0	0	4122401J11	104394_31889570	Pak2: p21 (CDKN1A)-activated kinase 2(D16Ertd269e, PAK-2)
271	104394	T16R01E6EA51	1	chr16	-	31910463	31910481	0	0	0	1	0	0	0	0	PXB00054A07a	104394_31910334	Pak2: p21 (CDKN1A)-activated kinase 2(D16Ertd269e, PAK-2)
272	80519	T07F05120F4A_chr7+85069597|85069646	559	chr7	+	85069594	85069701	477	0	55	20	1	2	1	3	AF082077	80519_85069780	Pak1: p21 (CDKN1A)-activated kinase 1(PAK-1, Paka)
272	80519	T07F051138E2_chr7+85014732|85014752	120	chr7	+	85014687	85014800	89	0	26	3	1	1	0	0	7530419B14	80519_85015178	Pak1: p21 (CDKN1A)-activated kinase 1(PAK-1, Paka)
272	80519	T07F05131713	1	chr7	+	85137171	85137190	0	0	0	1	0	0	0	0	PXB00141J19a	unspliced	Pak1: p21 (CDKN1A)-activated kinase 1(PAK-1, Paka)
273	104952	T0XF07F5E53A_chrX+133555462|133555539	95	chrX	+	133555455	133555558	46	0	11	32	1	5	0	0	6030457I22	unspliced	Pak3: p21 (CDKN1A)-activated kinase 3(mPAK-3, Pak65alpha, Pak65beta, Stk4)
273	104952	T0XF07F3AC2A_chrX+133409821|133409834	6	chrX	+	133409821	133409854	3	0	0	1	1	1	0	0	6330419B18	104952_133409886	Pak3: p21 (CDKN1A)-activated kinase 3(mPAK-3, Pak65alpha, Pak65beta, Stk4)
273	104952	T0XF07F7D617_chrX+133682696|133682711	6	chrX	+	133682696	133682730	0	0	3	2	1	0	0	0	D230017O21	unspliced	Pak3: p21 (CDKN1A)-activated kinase 3(mPAK-3, Pak65alpha, Pak65beta, Stk4)
273	104952	T0XF07F3ABB5_chrX+133409714|133409714	5	chrX	+	133409714	133409736	3	0	0	1	1	0	0	0	K430359K16	104952_133409886	Pak3: p21 (CDKN1A)-activated kinase 3(mPAK-3, Pak65alpha, Pak65beta, Stk4)
273	104952	chrX+133584408|133584409	2	chrX	+	133584408	133584409	0	0	0	0	0	1	0	1	AF082297	104952_133584611	Pak3: p21 (CDKN1A)-activated kinase 3(mPAK-3, Pak65alpha, Pak65beta, Stk4)
273	104952	chrX+133556868|133556868	2	chrX	+	133556868	133556868	0	0	0	0	0	0	1	1	U39738	104952_133556966	Pak3: p21 (CDKN1A)-activated kinase 3(mPAK-3, Pak65alpha, Pak65beta, Stk4)
273	104952	chrX+133584437|133584437	2	chrX	+	133584437	133584437	0	0	0	0	0	0	0	2	AJ496263	104952_133584611	Pak3: p21 (CDKN1A)-activated kinase 3(mPAK-3, Pak65alpha, Pak65beta, Stk4)
273	104952	T0XF07F7E0C2	2	chrX	+	133685442	133685461	0	0	0	2	0	0	0	0	L6B30022L17T3	unspliced	Pak3: p21 (CDKN1A)-activated kinase 3(mPAK-3, Pak65alpha, Pak65beta, Stk4)
273	104952	T0XF07F7D573	2	chrX	+	133682547	133682571	0	0	0	2	0	0	0	0	PXB00168M07a	unspliced	Pak3: p21 (CDKN1A)-activated kinase 3(mPAK-3, Pak65alpha, Pak65beta, Stk4)
273	104952	T0XF07F7E04E	2	chrX	+	133685326	133685352	0	0	0	2	0	0	0	0	PXB00722A13a	unspliced	Pak3: p21 (CDKN1A)-activated kinase 3(mPAK-3, Pak65alpha, Pak65beta, Stk4)
273	104952	chrX+133454392|133454392	1	chrX	+	133454392	133454392	0	0	0	0	0	0	0	1	BC053403	104952_133454477	Pak3: p21 (CDKN1A)-activated kinase 3(mPAK-3, Pak65alpha, Pak65beta, Stk4)
273	104952	T0XF07F7E2AE	1	chrX	+	133685934	133685953	0	0	0	1	0	0	0	0	PRB00030B16A	unspliced	Pak3: p21 (CDKN1A)-activated kinase 3(mPAK-3, Pak65alpha, Pak65beta, Stk4)
273	104952	T0XF07F7E768	1	chrX	+	133687144	133687162	0	0	0	1	0	0	0	0	PXB01153A24A	unspliced	Pak3: p21 (CDKN1A)-activated kinase 3(mPAK-3, Pak65alpha, Pak65beta, Stk4)
273	104952	T0XF07F7DF34	1	chrX	+	133685044	133685063	0	0	0	1	0	0	0	0	PXB01158P10A	unspliced	Pak3: p21 (CDKN1A)-activated kinase 3(mPAK-3, Pak65alpha, Pak65beta, Stk4)
273	104952	T0XF07F7EA77	1	chrX	+	133687927	133687946	0	0	0	1	0	0	0	0	ZXB00227K14A	unspliced	Pak3: p21 (CDKN1A)-activated kinase 3(mPAK-3, Pak65alpha, Pak65beta, Stk4)
274	82159	T07F0111ED4D_chr7+17952066|17952123	82	chr7	+	17952066	17952146	14	0	53	9	1	2	1	2	Y09010	82159_17952293	Map4k1: mitogen activated protein kinase kinase kinase kinase 1(Hpk1, mHPK1)
274	82159	T07F01123569_chr7+17970523|17970570	6	chr7	+	17970523	17970589	0	1	1	1	1	2	0	0	2510029J16	82159_17970660	Map4k1: mitogen activated protein kinase kinase kinase kinase 1(Hpk1, mHPK1)
274	82159	T07F0111EA35_chr7+17951289|17951289	3	chr7	+	17951285	17951308	1	0	0	1	1	0	0	0	E130311C23	82159_17951503	Map4k1: mitogen activated protein kinase kinase kinase kinase 1(Hpk1, mHPK1)
274	82159	T07F0112333E	3	chr7	+	17969982	17969997	0	0	0	3	0	0	0	0	L8B30007B07T3	82159_17970100	Map4k1: mitogen activated protein kinase kinase kinase kinase 1(Hpk1, mHPK1)
274	82159	chr7+17962884|17962884	2	chr7	+	17962884	17962884	0	0	0	0	0	1	0	1	BC024832	82159_17962926	Map4k1: mitogen activated protein kinase kinase kinase kinase 1(Hpk1, mHPK1)
274	82159	T07F0111EA9F	1	chr7	+	17951391	17951409	0	0	0	1	0	0	0	0	L9B30098A19T3	unspliced	Map4k1: mitogen activated protein kinase kinase kinase kinase 1(Hpk1, mHPK1)
275	80615	T19F005D879D_chr19+6129502|6129534	60	chr19	+	6129500	6129628	36	0	11	10	2	1	0	0	U50595	80615_6129712	Map4k2: mitogen activated protein kinase kinase kinase kinase 2(BL44, GCK, Rab8ip)
275	80615	T19F005D88B1_chr19+6129838|6129855	7	chr19	+	6129838	6129874	1	0	0	3	2	1	0	0	D030058C07	80615_6129883	Map4k2: mitogen activated protein kinase kinase kinase kinase 2(BL44, GCK, Rab8ip)
275	80615	T19F005D9C88_chr19+6134916|6134928	7	chr19	+	6134916	6134947	0	0	0	1	1	5	0	0	9430017D22	80615_6134972	Map4k2: mitogen activated protein kinase kinase kinase kinase 2(BL44, GCK, Rab8ip)
275	80615	T19F005D89E2_chr19+6130146|6130146	2	chr19	+	6130146	6130165	0	0	0	1	1	0	0	0	A630076G23	80615_6130201	Map4k2: mitogen activated protein kinase kinase kinase kinase 2(BL44, GCK, Rab8ip)
275	80615	T19F005D9089_chr19+6131849|6131849	2	chr19	+	6131849	6131868	0	0	0	1	1	0	0	0	6820434A10	80615_6131890	Map4k2: mitogen activated protein kinase kinase kinase kinase 2(BL44, GCK, Rab8ip)
275	80615	chr19+6139876|6139876	2	chr19	+	6139876	6139876	0	0	0	0	0	1	0	1	BC034109	80615_6140041	Map4k2: mitogen activated protein kinase kinase kinase kinase 2(BL44, GCK, Rab8ip)
275	80615	T19F005DB442_chr19+6140987|6140987	2	chr19	+	6140987	6141014	1	0	0	0	1	0	0	0	5230400F13	80615_6141019	Map4k2: mitogen activated protein kinase kinase kinase kinase 2(BL44, GCK, Rab8ip)
275	80615	T19F005D9CFC	1	chr19	+	6135036	6135054	0	0	0	1	0	0	0	0	K2B30053M17T3	80615_6135177	Map4k2: mitogen activated protein kinase kinase kinase kinase 2(BL44, GCK, Rab8ip)
275	80615	T19F005D8898	1	chr19	+	6129816	6129835	0	0	0	1	0	0	0	0	PXB00683D04A	80615_6129883	Map4k2: mitogen activated protein kinase kinase kinase kinase 2(BL44, GCK, Rab8ip)
276	221979	T12R03E23549_chr12-65156395|65156451	133	chr12	-	65156349	65156478	119	0	0	7	2	3	1	1	6332404D06	221979_65156045	Map4k5: mitogen-activated protein kinase kinase kinase kinase 5(GCKR, KHS, MAPKKKK5)
276	221979	T12R03E235B5_chr12-65156495|65156562	63	chr12	-	65156476	65156591	42	0	8	8	2	2	0	1	B130020M03	221979_65156045	Map4k5: mitogen-activated protein kinase kinase kinase kinase 5(GCKR, KHS, MAPKKKK5)
276	221979	T12R03E234A9_chr12-65156254|65156265	8	chr12	-	65156235	65156265	2	1	0	3	1	1	0	0	D430006D09	221979_65156045	Map4k5: mitogen-activated protein kinase kinase kinase kinase 5(GCKR, KHS, MAPKKKK5)
276	221979	chr12-65072019|65072021	4	chr12	-	65072019	65072021	0	0	0	0	0	3	0	1	BC016242	221979_65070612	Map4k5: mitogen-activated protein kinase kinase kinase kinase 5(GCKR, KHS, MAPKKKK5)
276	221979	T12R03E1120B_chr12-65081862|65081868	4	chr12	-	65081843	65081868	0	0	0	1	1	2	0	0	B430301L16	221979_65081798	Map4k5: mitogen-activated protein kinase kinase kinase kinase 5(GCKR, KHS, MAPKKKK5)
276	221979	chr12-65090796|65090796	2	chr12	-	65090796	65090796	0	0	0	0	0	1	0	1	BC057930	221979_65090778	Map4k5: mitogen-activated protein kinase kinase kinase kinase 5(GCKR, KHS, MAPKKKK5)
276	221979	T12R03E107E3	1	chr12	-	65079248	65079267	0	0	0	1	0	0	0	0	G3B70005J04T3	221979_65079169	Map4k5: mitogen-activated protein kinase kinase kinase kinase 5(GCKR, KHS, MAPKKKK5)
276	221979	chr12-65088019|65088019	1	chr12	-	65088019	65088019	0	0	0	0	0	0	0	1	BC002309	221979_65087996	Map4k5: mitogen-activated protein kinase kinase kinase kinase 5(GCKR, KHS, MAPKKKK5)
276	221979	chr12-65137728|65137728	1	chr12	-	65137728	65137728	0	0	0	0	1	0	0	0	D330042F17	221979_65137669	Map4k5: mitogen-activated protein kinase kinase kinase kinase 5(GCKR, KHS, MAPKKKK5)
277	76932	T17R04B9DC79_chr17-79289436|79289455	92	chr17	-	79289409	79289523	82	0	0	4	1	5	0	0	4833416M01	76932_79289224	Map4k3: mitogen-activated protein kinase kinase kinase kinase 3(Glk, MAPKKKK3, RAB8IPL1)
277	76932	chr17-79176292|79176305	3	chr17	-	79176292	79176305	0	0	0	0	0	2	0	1	BC005781	76932_79176235	Map4k3: mitogen-activated protein kinase kinase kinase kinase 3(Glk, MAPKKKK3, RAB8IPL1)
277	76932	T17R04B7A39D_chr17-79143837|79143837	2	chr17	-	79143818	79143837	0	0	0	1	1	0	0	0	9530052P13	76932_79143780	Map4k3: mitogen-activated protein kinase kinase kinase kinase 3(Glk, MAPKKKK3, RAB8IPL1)
277	76932	chr17-79144732|79144733	2	chr17	-	79144732	79144733	0	0	0	0	0	1	0	1	BC048923	76932_79143780	Map4k3: mitogen-activated protein kinase kinase kinase kinase 3(Glk, MAPKKKK3, RAB8IPL1)
277	76932	T17R04B87840	2	chr17	-	79198253	79198272	0	0	0	2	0	0	0	0	PXB01150O08A	unspliced	Map4k3: mitogen-activated protein kinase kinase kinase kinase 3(Glk, MAPKKKK3, RAB8IPL1)
277	76932	T17R04B83CC5_chr17-79183045|79183049	2	chr17	-	79183026	79183049	0	0	0	1	1	0	0	0	B230038D20	unspliced	Map4k3: mitogen-activated protein kinase kinase kinase kinase 3(Glk, MAPKKKK3, RAB8IPL1)
277	76932	T17R04B8B040_chr17-79212608|79212610	2	chr17	-	79212589	79212610	0	0	0	1	1	0	0	0	C530046C23	unspliced	Map4k3: mitogen-activated protein kinase kinase kinase kinase 3(Glk, MAPKKKK3, RAB8IPL1)
277	76932	T17R04B7FE29	1	chr17	-	79166998	79167017	0	0	0	1	0	0	0	0	90B30001E24Tr	76932_79166985	Map4k3: mitogen-activated protein kinase kinase kinase kinase 3(Glk, MAPKKKK3, RAB8IPL1)
277	76932	chr17-79186204|79186204	1	chr17	-	79186204	79186204	0	0	0	0	0	0	0	1	BC006037	76932_79185274	Map4k3: mitogen-activated protein kinase kinase kinase kinase 3(Glk, MAPKKKK3, RAB8IPL1)
277	76932	T17R04B8229C	1	chr17	-	79176331	79176348	0	0	0	1	0	0	0	0	PXB00704O21a	76932_79176235	Map4k3: mitogen-activated protein kinase kinase kinase kinase 3(Glk, MAPKKKK3, RAB8IPL1)
277	76932	T17R04B8388A_chr17-79181962|79181962	1	chr17	-	79181943	79181962	0	0	0	0	1	0	0	0	9630040J06	unspliced	Map4k3: mitogen-activated protein kinase kinase kinase kinase 3(Glk, MAPKKKK3, RAB8IPL1)
278	111591	T01R0593C98A_chr1-93571356|93571367_chr1-93571393|93571562	2489	chr1	-	93571337	93571582	2304	17	70	68	2	24	1	3	G370001E18	111591_93571346	Stk25: serine/threonine kinase 25 (yeast)(Ste20-like, Ysk1)
278	111591	T01R05939365_chr1-93557605|93557605	2	chr1	-	93557586	93557605	0	0	0	1	1	0	0	0	G630071O21	unspliced	Stk25: serine/threonine kinase 25 (yeast)(Ste20-like, Ysk1)
279	105306	T0XF0292FC66_chrX+43187293|43187388	150	chrX	+	43187270	43187407	79	0	36	20	1	12	1	1	9430014J09	105306_43187473	Mask: serine/threonine protein kinase MASK; STE20-like kinase MST4.
279	105306	T0XF0293BFEA	4	chrX	+	43237347	43237372	0	0	3	1	0	0	0	0	PXB01194C15A	unspliced	Mask: serine/threonine protein kinase MASK; STE20-like kinase MST4.
279	105306	T0XF0293C085	3	chrX	+	43237509	43237528	0	0	0	3	0	0	0	0	PXB01169J14A	unspliced	Mask: serine/threonine protein kinase MASK; STE20-like kinase MST4.
279	105306	T0XF02938CFC_chrX+43224315|43224316	2	chrX	+	43224315	43224335	0	0	0	1	1	0	0	0	4832412B13	105306_43224406	Mask: serine/threonine protein kinase MASK; STE20-like kinase MST4.
279	105306	T0XF0293B90C	2	chrX	+	43235596	43235615	0	0	0	2	0	0	0	0	PXB01193A21A	105306_43235678	Mask: serine/threonine protein kinase MASK; STE20-like kinase MST4.
279	105306	T0XF0292FB1E_chrX+43186974|43186974	2	chrX	+	43186974	43186993	0	0	0	1	1	0	0	0	2610018G03	105306_43187473	Mask: serine/threonine protein kinase MASK; STE20-like kinase MST4.
279	105306	T0XF0292FDAB	1	chrX	+	43187627	43187645	0	0	0	1	0	0	0	0	PXB01158N01A	105306_43187762	Mask: serine/threonine protein kinase MASK; STE20-like kinase MST4.
279	105306	T0XF0293AD99	1	chrX	+	43232665	43232684	0	0	0	1	0	0	0	0	PXB01165O10A	105306_43232763	Mask: serine/threonine protein kinase MASK; STE20-like kinase MST4.
279	105306	T0XF0293B685	1	chrX	+	43234949	43234967	0	0	0	1	0	0	0	0	PXB01160G07A	105306_43235036	Mask: serine/threonine protein kinase MASK; STE20-like kinase MST4.
279	105306	T0XF0292FD7F	1	chrX	+	43187583	43187600	0	0	0	1	0	0	0	0	PXB01185G18A	105306_43187762	Mask: serine/threonine protein kinase MASK; STE20-like kinase MST4.
279	105306	T0XF0293C43B	1	chrX	+	43238459	43238478	0	0	0	1	0	0	0	0	G9B30047J15T3	unspliced	Mask: serine/threonine protein kinase MASK; STE20-like kinase MST4.
280	113148	T14R06C73010_chr14-113717225|113717326	737	chr14	-	113717206	113717326	627	1	86	15	2	6	0	0	F630113A04	113148_113716931	Stk24: serine/threonine kinase 24 (STE20 homolog, yeast)(MST3)
280	113148	T14R06C73076_chr14-113717356|113717366	19	chr14	-	113717337	113717366	4	0	14	0	1	0	0	0	F630101A04	113148_113716931	Stk24: serine/threonine kinase 24 (STE20 homolog, yeast)(MST3)
280	113148	T14R06C5C682_T14R06C5C6C4_chr14-113624709|113624765	10	chr14	-	113624686	113624772	3	0	0	1	1	5	0	0	1810013H02	unspliced	Stk24: serine/threonine kinase 24 (STE20 homolog, yeast)(MST3)
280	113148	T14R06C5C84E_chr14-113625122|113625145	9	chr14	-	113625103	113625175	2	0	0	2	1	4	0	0	D130078O07	unspliced	Stk24: serine/threonine kinase 24 (STE20 homolog, yeast)(MST3)
280	113148	T14R06C72F74_chr14-113717095|113717100	5	chr14	-	113717076	113717108	2	0	0	0	0	1	1	1	BC004650	113148_113716931	Stk24: serine/threonine kinase 24 (STE20 homolog, yeast)(MST3)
280	113148	T14R06C5E5D4	2	chr14	-	113632705	113632724	0	0	0	2	0	0	0	0	K6B30048M20T3	113148_113632688	Stk24: serine/threonine kinase 24 (STE20 homolog, yeast)(MST3)
280	113148	T14R06C5C313	2	chr14	-	113623808	113623827	0	0	0	2	0	0	0	0	K6B30031L08T3	unspliced	Stk24: serine/threonine kinase 24 (STE20 homolog, yeast)(MST3)
281	74028	T15R02193E61_T18R02193E51_chr15-35208730|35208838	250	chr15	-	35208709	35208881	199	0	0	37	0	9	1	4	U28726	74028_35208600	Stk3: serine/threonine kinase 3 (Ste20, yeast homolog)(mess1, MST, Mst3)
281	74028	T15R021607E1_chr15-34998241|34998254	4	chr15	-	34998222	34998254	0	0	0	1	1	2	0	0	1110037F15	74028_34998075	Stk3: serine/threonine kinase 3 (Ste20, yeast homolog)(mess1, MST, Mst3)
281	74028	T15R0217F99A_chr15-35125658|35125658	2	chr15	-	35125639	35125658	0	0	0	1	1	0	0	0	0610042I06	74028_35125503	Stk3: serine/threonine kinase 3 (Ste20, yeast homolog)(mess1, MST, Mst3)
281	74028	T15R021642BE_chr15-35013310|35013310	2	chr15	-	35013291	35013310	0	0	0	1	1	0	0	0	D230024L13	unspliced	Stk3: serine/threonine kinase 3 (Ste20, yeast homolog)(mess1, MST, Mst3)
281	74028	T15R021862B6	1	chr15	-	35152547	35152566	0	0	0	1	0	0	0	0	I9B20070B22T3	74028_35152507	Stk3: serine/threonine kinase 3 (Ste20, yeast homolog)(mess1, MST, Mst3)
281	74028	chr15-35208625|35208625	1	chr15	-	35208625	35208625	0	0	0	0	0	0	0	1	AF271361	74028_35208600	Stk3: serine/threonine kinase 3 (Ste20, yeast homolog)(mess1, MST, Mst3)
281	74028	T15R0214FC6E	1	chr15	-	34929756	34929774	0	0	0	1	0	0	0	0	84B30402E15Tr	unspliced	Stk3: serine/threonine kinase 3 (Ste20, yeast homolog)(mess1, MST, Mst3)
282	78078	T02F09C88A25_chr2+164137487|164137541	176	chr2	+	164137456	164137578	133	0	1	33	1	5	1	2	AF271360	78078_164137596	Stk4: serine/threonine kinase 4(Kas-2, Mst1, Ysk3)
282	78078	T02F09C9C3E7_chr2+164217829|164217837	5	chr2	+	164217829	164217856	0	0	0	1	1	2	0	1	A730090N21	unspliced	Stk4: serine/threonine kinase 4(Kas-2, Mst1, Ysk3)
282	78078	T02F09C916FA_chr2+164173550|164173565	4	chr2	+	164173550	164173584	0	0	1	1	1	1	0	0	4932441K08	78078_164173637	Stk4: serine/threonine kinase 4(Kas-2, Mst1, Ysk3)
282	78078	chr2+164146992|164147003	2	chr2	+	164146992	164147003	0	0	0	1	0	0	0	1	U49950	78078_164147107	Stk4: serine/threonine kinase 4(Kas-2, Mst1, Ysk3)
282	78078	T02F09C9B93B	2	chr2	+	164215099	164215118	0	0	0	2	0	0	0	0	I8B30099N06T3	unspliced	Stk4: serine/threonine kinase 4(Kas-2, Mst1, Ysk3)
282	78078	T02F09C9BD47	2	chr2	+	164216135	164216154	0	0	0	2	0	0	0	0	K6B30029K03T3	unspliced	Stk4: serine/threonine kinase 4(Kas-2, Mst1, Ysk3)
282	78078	T02F09C933A0	2	chr2	+	164180896	164180915	0	0	0	2	0	0	0	0	M1B30012N21T3	unspliced	Stk4: serine/threonine kinase 4(Kas-2, Mst1, Ysk3)
282	78078	T02F09C93E81_chr2+164183681|164183681	2	chr2	+	164183681	164183700	0	0	0	1	1	0	0	0	5830450B03	unspliced	Stk4: serine/threonine kinase 4(Kas-2, Mst1, Ysk3)
282	78078	T02F09C9BF77_chr2+164216691|164216695	2	chr2	+	164216691	164216714	0	0	0	1	1	0	0	0	D730044O18	unspliced	Stk4: serine/threonine kinase 4(Kas-2, Mst1, Ysk3)
282	78078	T02F09C8AF72	1	chr2	+	164147058	164147077	0	0	0	1	0	0	0	0	G3B70009C09T3	78078_164147107	Stk4: serine/threonine kinase 4(Kas-2, Mst1, Ysk3)
282	78078	T02F09C8AF3B	1	chr2	+	164147003	164147022	0	0	0	1	0	0	0	0	I5B30013K20T3	78078_164147107	Stk4: serine/threonine kinase 4(Kas-2, Mst1, Ysk3)
282	78078	T02F09C9BE94	1	chr2	+	164216468	164216487	0	0	0	1	0	0	0	0	K4B30016D20T3	unspliced	Stk4: serine/threonine kinase 4(Kas-2, Mst1, Ysk3)
282	78078	T02F09C9C484	1	chr2	+	164217988	164218007	0	0	0	1	0	0	0	0	K6B30102M12T3	unspliced	Stk4: serine/threonine kinase 4(Kas-2, Mst1, Ysk3)
283	98206	T11R064F5DC0_chr11-105864609|105864728	102	chr11	-	105864590	105864728	28	0	15	32	4	19	1	3	6030496C07	98206_105864591	2610019A05Rik: hypothetical tyrosine kinase
283	98206	chr11-105873285|105873293	3	chr11	-	105873285	105873293	0	0	0	0	0	2	0	1	BC052063	98206_105873136	2610019A05Rik: hypothetical tyrosine kinase
283	98206	T11R064F5E19	3	chr11	-	105864710	105864729	1	0	0	1	1	0	0	0	A230077K24	98206_105864591	2610019A05Rik: hypothetical tyrosine kinase
283	98206	T11R064F2FEC_chr11-105852908|105852910	2	chr11	-	105852889	105852910	0	0	0	1	1	0	0	0	E130112C09	unspliced	2610019A05Rik: hypothetical tyrosine kinase
283	98206	T11R064F3DA3	1	chr11	-	105856400	105856419	0	0	0	1	0	0	0	0	PXB00728A06a	unspliced	2610019A05Rik: hypothetical tyrosine kinase
284	105830	T01F038A0526_chr1+59376787|59376787	459	chr1	+	59376786	59377086	424	0	0	28	7	0	0	0	9830160M03	105830_59377115	Als2cr2: amyotrophic lateral sclerosis 2 (juvenile) chromosome region, candidate 2 homolog (human)(D1Ucla2, ILPIP, ILPIPA, PAPK, PRO1038)
284	105830	T01F038A4A85_chr1+59394693|59394693	2	chr1	+	59394693	59394712	0	0	0	1	1	0	0	0	A930008D17	105830_59395644	Als2cr2: amyotrophic lateral sclerosis 2 (juvenile) chromosome region, candidate 2 homolog (human)(D1Ucla2, ILPIP, ILPIPA, PAPK, PRO1038)
285	151714	T09R071C433C_chr9-119292624|119292639	111	chr9	-	119292565	119292751	101	2	5	1	0	1	0	1	BC046453	151714_119292308	Osr1: oxidative-stress responsive 1(Osr1)
285	151714	chr9-119210875|119210899	6	chr9	-	119210875	119210899	0	0	0	1	1	3	0	1	BC057992	unspliced	Osr1: oxidative-stress responsive 1(Osr1)
285	151714	T09R071BFE8F_chr9-119275140|119275151	4	chr9	-	119275121	119275151	0	0	0	2	2	0	0	0	2210022N24	151714_119275108	Osr1: oxidative-stress responsive 1(Osr1)
285	151714	chr9-119209926|119209952	4	chr9	-	119209926	119209952	0	0	0	0	0	3	0	1	BC020039	unspliced	Osr1: oxidative-stress responsive 1(Osr1)
285	151714	chr9-119229555|119229558	2	chr9	-	119229555	119229558	0	0	0	0	0	1	0	1	BC036148	151714_119229505	Osr1: oxidative-stress responsive 1(Osr1)
285	151714	T09R071B037B	2	chr9	-	119210857	119210875	0	0	0	1	1	0	0	0	2810422B09	unspliced	Osr1: oxidative-stress responsive 1(Osr1)
285	151714	T09R071B0C1F	1	chr9	-	119213068	119213087	0	0	0	1	0	0	0	0	D8B30008P11Tr	151714_119213023	Osr1: oxidative-stress responsive 1(Osr1)
286	77296	T02R0413DCE9_chr2-68410568|68410592_chr2-68410615|68410652	55	chr2	-	68410549	68410690	40	0	1	3	2	6	1	2	5430411A13	77296_68410270	Stk39: serine/threonine kinase 39, STE20/SPS1 homolog (yeast)(DCHT, SPAK)
286	77296	T02R0413DE26_chr2-68410904|68410904	15	chr2	-	68410885	68410940	5	0	8	0	0	1	0	1	BC051964	77296_68410270	Stk39: serine/threonine kinase 39, STE20/SPS1 homolog (yeast)(DCHT, SPAK)
286	77296	T02R041175FF_chr2-68253173|68253183	5	chr2	-	68253154	68253183	0	0	0	2	1	2	0	0	A730083E13	77296_68253117	Stk39: serine/threonine kinase 39, STE20/SPS1 homolog (yeast)(DCHT, SPAK)
286	77296	T02R041240FF_chr2-68305151|68305155	2	chr2	-	68305132	68305155	0	0	0	1	1	0	0	0	2810404G24	77296_68304710	Stk39: serine/threonine kinase 39, STE20/SPS1 homolog (yeast)(DCHT, SPAK)
286	77296	T02R0411768A	2	chr2	-	68253304	68253322	0	0	0	2	0	0	0	0	K4B30014D16T3	77296_68253117	Stk39: serine/threonine kinase 39, STE20/SPS1 homolog (yeast)(DCHT, SPAK)
287	81238	T17R00B2F0A9_chr17-11726969|11726969_chr17-11726993|11727017	160	chr17	-	11726950	11727017	77	0	47	30	3	0	1	2	5330413N05	81238_11726719	Map3k4: mitogen activated protein kinase kinase kinase 4(D17Rp17, D17Rp17e, MAPKKK4, Mekk4, mKIAA0213, MTK1, RP17, Rp17a)
287	81238	T17R00B2F034_chr17-11726878|11726918	36	chr17	-	11726859	11726944	7	0	19	8	0	1	0	1	BC058719	81238_11726719	Map3k4: mitogen activated protein kinase kinase kinase 4(D17Rp17, D17Rp17e, MAPKKK4, Mekk4, mKIAA0213, MTK1, RP17, Rp17a)
287	81238	T17R00B223BD	4	chr17	-	11674538	11674557	0	0	0	4	0	0	0	0	PLB00225H05A	81238_11674339	Map3k4: mitogen activated protein kinase kinase kinase 4(D17Rp17, D17Rp17e, MAPKKK4, Mekk4, mKIAA0213, MTK1, RP17, Rp17a)
287	81238	T17R00B23760	1	chr17	-	11679565	11679584	0	0	0	1	0	0	0	0	PXB01184J07A	81238_11679434	Map3k4: mitogen activated protein kinase kinase kinase 4(D17Rp17, D17Rp17e, MAPKKK4, Mekk4, mKIAA0213, MTK1, RP17, Rp17a)
287	81238	chr17+11641056|11641056	1	chr17	-	11641056	11641056	0	0	0	0	0	0	0	1	U11548	81238_11641089	Map3k4: mitogen activated protein kinase kinase kinase 4(D17Rp17, D17Rp17e, MAPKKK4, Mekk4, mKIAA0213, MTK1, RP17, Rp17a)
287	81238	T17R00B1AE48	1	chr17	-	11644470	11644488	0	0	0	1	0	0	0	0	K6B30089D19T3	81238_11644470	Map3k4: mitogen activated protein kinase kinase kinase 4(D17Rp17, D17Rp17e, MAPKKK4, Mekk4, mKIAA0213, MTK1, RP17, Rp17a)
287	81238	T17R00B1B299	1	chr17	-	11645574	11645593	0	0	0	1	0	0	0	0	PLB00218O17A	81238_11645552	Map3k4: mitogen activated protein kinase kinase kinase 4(D17Rp17, D17Rp17e, MAPKKK4, Mekk4, mKIAA0213, MTK1, RP17, Rp17a)
287	81238	T17R00B1BC38	1	chr17	-	11648037	11648056	0	0	0	1	0	0	0	0	K2B30009K05T3	81238_11647950	Map3k4: mitogen activated protein kinase kinase kinase 4(D17Rp17, D17Rp17e, MAPKKK4, Mekk4, mKIAA0213, MTK1, RP17, Rp17a)
287	81238	T17R00B1F59C	1	chr17	-	11662729	11662748	0	0	0	1	0	0	0	0	PXB01161K19A	81238_11662653	Map3k4: mitogen activated protein kinase kinase kinase 4(D17Rp17, D17Rp17e, MAPKKK4, Mekk4, mKIAA0213, MTK1, RP17, Rp17a)
287	81238	T17R00B21C28	1	chr17	-	11672598	11672616	0	0	0	1	0	0	0	0	I0B20055O10T3	81238_11672477	Map3k4: mitogen activated protein kinase kinase kinase 4(D17Rp17, D17Rp17e, MAPKKK4, Mekk4, mKIAA0213, MTK1, RP17, Rp17a)
287	81238	chr17-11686528|11686528	1	chr17	-	11686528	11686528	0	0	0	0	0	0	0	1	AK122219	81238_11686492	Map3k4: mitogen activated protein kinase kinase kinase 4(D17Rp17, D17Rp17e, MAPKKK4, Mekk4, mKIAA0213, MTK1, RP17, Rp17a)
287	81238	T17R00B2C8C5	1	chr17	-	11716787	11716805	0	0	0	1	0	0	0	0	PXB01202L23A	81238_11716620	Map3k4: mitogen activated protein kinase kinase kinase 4(D17Rp17, D17Rp17e, MAPKKK4, Mekk4, mKIAA0213, MTK1, RP17, Rp17a)
287	81238	T17R00B2EF14	1	chr17	-	11726594	11726612	0	0	0	1	0	0	0	0	PKB00035L19A	81238_11726421	Map3k4: mitogen activated protein kinase kinase kinase 4(D17Rp17, D17Rp17e, MAPKKK4, Mekk4, mKIAA0213, MTK1, RP17, Rp17a)
287	81238	chr17-11680021|11680021	1	chr17	-	11680021	11680021	0	0	0	0	0	0	0	1	U66240	81238_11679434	Map3k4: mitogen activated protein kinase kinase kinase 4(D17Rp17, D17Rp17e, MAPKKK4, Mekk4, mKIAA0213, MTK1, RP17, Rp17a)
288	84362	T11F01EED362_chr11+32428869|32428913	158	chr11	+	32428821	32428932	130	0	3	19	1	3	1	1	D89728	84362_32429130	Stk10: serine/threonine kinase 10(Gek1, Lok)
288	84362	T11F01F01196	32	chr11	+	32510336	32510382	0	1	28	3	0	0	0	0	PXB00683K04A	84362_32510381	Stk10: serine/threonine kinase 10(Gek1, Lok)
288	84362	T11F01EFAE5D_chr11+32484953|32484957	2	chr11	+	32484953	32484976	0	0	0	1	1	0	0	0	E330020J07	unspliced	Stk10: serine/threonine kinase 10(Gek1, Lok)
288	84362	T11F01EFAB46	1	chr11	+	32484166	32484185	0	0	0	1	0	0	0	0	PXB00058P06a	84362_32484521	Stk10: serine/threonine kinase 10(Gek1, Lok)
289	222107	T19F02CC0196_chr19+46924216|46924228	273	chr19	+	46924146	46924306	236	0	36	0	0	0	0	1	AK122218	222107_46924893	Slk: STE20-like kinase (yeast)(9A2, Etk4, mKIAA0204, mSLK, Stk2)
289	222107	T19F02CC0321_chr19+46924569|46924570	8	chr19	+	46924569	46924596	1	0	0	0	0	5	1	1	AF039574	222107_46924893	Slk: STE20-like kinase (yeast)(9A2, Etk4, mKIAA0204, mSLK, Stk2)
289	222107	T19F02CCFDD4_chr19+46988734|46988756	4	chr19	+	46988734	46988775	0	0	1	1	1	1	0	0	6820447K23	unspliced	Slk: STE20-like kinase (yeast)(9A2, Etk4, mKIAA0204, mSLK, Stk2)
289	222107	T19F02CC8013_chr19+46956556|46956556	3	chr19	+	46956556	46956601	2	0	0	0	0	0	0	1	L10916	222107_46956601	Slk: STE20-like kinase (yeast)(9A2, Etk4, mKIAA0204, mSLK, Stk2)
289	222107	T19F02CCA113_chr19+46965011|46965015	3	chr19	+	46965011	46965034	0	0	0	2	1	0	0	0	A130050G24	222107_46965502	Slk: STE20-like kinase (yeast)(9A2, Etk4, mKIAA0204, mSLK, Stk2)
289	222107	T19F02CCFAFA_chr19+46988022|46988026	3	chr19	+	46988022	46988045	0	0	0	1	1	1	0	0	D230026J05	unspliced	Slk: STE20-like kinase (yeast)(9A2, Etk4, mKIAA0204, mSLK, Stk2)
289	222107	T19F02CC039F_chr19+46924689|46924703	2	chr19	+	46924689	46924722	0	0	0	0	1	0	0	1	4921503G23	222107_46924893	Slk: STE20-like kinase (yeast)(9A2, Etk4, mKIAA0204, mSLK, Stk2)
289	222107	chr19+46988389|46988391	2	chr19	+	46988389	46988391	0	0	0	0	0	1	0	1	BC025855	unspliced	Slk: STE20-like kinase (yeast)(9A2, Etk4, mKIAA0204, mSLK, Stk2)
289	222107	chr19+46988664|46988664	2	chr19	+	46988664	46988664	0	0	0	0	0	1	0	1	BC048755	unspliced	Slk: STE20-like kinase (yeast)(9A2, Etk4, mKIAA0204, mSLK, Stk2)
290	182003	T09F061FC07D_chr9+102744158|102744218	178	chr9	+	102744158	102744258	118	0	54	2	0	1	0	3	L02210	182003_102744259	Ryk: receptor-like tyrosine kinase(ERK-3, Vik)
290	182003	T09F061FD1D1_chr9+102748626|102748674	13	chr9	+	102748625	102748693	2	0	4	1	0	5	0	1	BC032275	182003_102748708	Ryk: receptor-like tyrosine kinase(ERK-3, Vik)
290	182003	T09F0620CB47_chr9+102812487|102812533	8	chr9	+	102812487	102812552	1	0	0	0	0	5	0	2	L10915	182003_102812546	Ryk: receptor-like tyrosine kinase(ERK-3, Vik)
290	182003	T09F061FFCE1	3	chr9	+	102759649	102759668	0	0	0	3	0	0	0	0	I0B20003B08T3	182003_102760010	Ryk: receptor-like tyrosine kinase(ERK-3, Vik)
290	182003	T09F062089CF_chr9+102795703|102795727	3	chr9	+	102795703	102795746	0	0	0	0	1	2	0	0	4833401K11	182003_102795797	Ryk: receptor-like tyrosine kinase(ERK-3, Vik)
290	182003	chr9+102785563|102785580	2	chr9	+	102785563	102785580	0	0	0	0	0	1	0	1	BC006963	182003_102785592	Ryk: receptor-like tyrosine kinase(ERK-3, Vik)
290	182003	chr9+102748539|102748545	2	chr9	+	102748539	102748545	0	0	0	0	1	0	0	1	G630033E21	182003_102748708	Ryk: receptor-like tyrosine kinase(ERK-3, Vik)
290	182003	T09F0620CC78	1	chr9	+	102812792	102812811	0	0	0	1	0	0	0	0	E0B30007L03Tr	182003_102812828	Ryk: receptor-like tyrosine kinase(ERK-3, Vik)
291	83553	T06F01068CA8_chr6+17206428|17206456	89	chr6	+	17206418	17206585	80	6	0	2	1	0	0	0	F630107N24	83553_17206735	Met: met proto-oncogene(c-Met, HGF receptor, HGFR)
291	83553	T06F01083453	5	chr6	+	17314897	17314918	0	0	0	4	1	0	0	0	G930013F23	unspliced	Met: met proto-oncogene(c-Met, HGF receptor, HGFR)
291	83553	chr6+17233728|17233728	2	chr6	+	17233728	17233728	0	0	0	0	0	0	1	1	Y00671	83553_17234924	Met: met proto-oncogene(c-Met, HGF receptor, HGFR)
291	83553	T06F01068D42_chr6+17206594|17206594	2	chr6	+	17206594	17206613	0	0	0	1	1	0	0	0	G370067N04	83553_17206735	Met: met proto-oncogene(c-Met, HGF receptor, HGFR)
291	83553	T06F0107D0F2	1	chr6	+	17289458	17289477	0	0	0	1	0	0	0	0	G3B70018D07T3	83553_17289583	Met: met proto-oncogene(c-Met, HGF receptor, HGFR)
291	83553	chr6+17304724|17304724	1	chr6	+	17304724	17304724	0	0	0	0	0	0	0	1	M33424	83553_17304754	Met: met proto-oncogene(c-Met, HGF receptor, HGFR)
291	83553	T06F0107D565_chr6+17290597|17290597	1	chr6	+	17290597	17290616	0	0	0	0	1	0	0	0	F830114F06	unspliced	Met: met proto-oncogene(c-Met, HGF receptor, HGFR)
292	112079	T09F066EDDB6_T09F066EDDD4_chr9+107929018|107929048	17	chr9	+	107929008	107929067	12	0	0	2	1	0	1	1	X74736	112079_107930521	Mst1r: macrophage stimulating 1 receptor (c-met-related tyrosine kinase)(CDw136, friend virus susceptibility 2, Fv-2, PTK8, Ron, STK)
292	112079	T09F066EFD6B	4	chr9	+	107937131	107937163	0	0	3	1	0	0	0	0	F8B30117H04T3	112079_107937297	Mst1r: macrophage stimulating 1 receptor (c-met-related tyrosine kinase)(CDw136, friend virus susceptibility 2, Fv-2, PTK8, Ron, STK)
292	112079	T09F066F0864	1	chr9	+	107939940	107939959	0	0	0	1	0	0	0	0	G6B30002B17T3	unspliced	Mst1r: macrophage stimulating 1 receptor (c-met-related tyrosine kinase)(CDw136, friend virus susceptibility 2, Fv-2, PTK8, Ron, STK)
293	221943	T11F05D8A335_chr11+98083593|98083644	95	chr11	+	98083585	98083793	47	0	30	8	3	4	0	3	D330038F10	221943_98083858	Erbb2: v-erb-b2 erythroblastic leukemia viral oncogene homolog 2, neuro/glioblastoma derived oncogene homolog (avian)(c-erbB2, c-neu, Erbb-2, HER2, HER-2, mKIAA3023, Neu, Neu oncogene)
293	221943	chr11+98099945|98099952	15	chr11	+	98099945	98099952	0	0	0	0	0	14	0	1	BC046553	221943_98100109	Erbb2: v-erb-b2 erythroblastic leukemia viral oncogene homolog 2, neuro/glioblastoma derived oncogene homolog (avian)(c-erbB2, c-neu, Erbb-2, HER2, HER-2, mKIAA3023, Neu, Neu oncogene)
293	221943	T11F05D908FF_chr11+98109695|98109714	8	chr11	+	98109695	98109733	0	0	2	1	1	4	0	0	1110035E08	unspliced	Erbb2: v-erb-b2 erythroblastic leukemia viral oncogene homolog 2, neuro/glioblastoma derived oncogene homolog (avian)(c-erbB2, c-neu, Erbb-2, HER2, HER-2, mKIAA3023, Neu, Neu oncogene)
293	221943	chr11+98106405|98106418	5	chr11	+	98106405	98106418	0	0	0	0	0	4	0	1	BC023725	221943_98106495	Erbb2: v-erb-b2 erythroblastic leukemia viral oncogene homolog 2, neuro/glioblastoma derived oncogene homolog (avian)(c-erbB2, c-neu, Erbb-2, HER2, HER-2, mKIAA3023, Neu, Neu oncogene)
293	221943	T11F05D8FD38_T11F05D8FD57_chr11+98106681|98106707	5	chr11	+	98106680	98106730	2	0	0	0	0	2	0	1	L47239	221943_98106836	Erbb2: v-erb-b2 erythroblastic leukemia viral oncogene homolog 2, neuro/glioblastoma derived oncogene homolog (avian)(c-erbB2, c-neu, Erbb-2, HER2, HER-2, mKIAA3023, Neu, Neu oncogene)
293	221943	T11F05D8D4BF_chr11+98096319|98096319	2	chr11	+	98096319	98096338	0	0	0	1	1	0	0	0	6030449F08	221943_98096346	Erbb2: v-erb-b2 erythroblastic leukemia viral oncogene homolog 2, neuro/glioblastoma derived oncogene homolog (avian)(c-erbB2, c-neu, Erbb-2, HER2, HER-2, mKIAA3023, Neu, Neu oncogene)
293	221943	chr11+98104520|98104521	2	chr11	+	98104520	98104521	0	0	0	0	0	1	0	1	BC027080	221943_98104620	Erbb2: v-erb-b2 erythroblastic leukemia viral oncogene homolog 2, neuro/glioblastoma derived oncogene homolog (avian)(c-erbB2, c-neu, Erbb-2, HER2, HER-2, mKIAA3023, Neu, Neu oncogene)
293	221943	chr11+98105057|98105060	2	chr11	+	98105057	98105060	0	0	0	0	0	1	0	1	U71126	221943_98105200	Erbb2: v-erb-b2 erythroblastic leukemia viral oncogene homolog 2, neuro/glioblastoma derived oncogene homolog (avian)(c-erbB2, c-neu, Erbb-2, HER2, HER-2, mKIAA3023, Neu, Neu oncogene)
293	221943	T11F05D90291_chr11+98108047|98108049	2	chr11	+	98108047	98108068	0	0	0	1	1	0	0	0	4022425O08	221943_98108558	Erbb2: v-erb-b2 erythroblastic leukemia viral oncogene homolog 2, neuro/glioblastoma derived oncogene homolog (avian)(c-erbB2, c-neu, Erbb-2, HER2, HER-2, mKIAA3023, Neu, Neu oncogene)
293	221943	T11F05D8F34B	1	chr11	+	98104139	98104157	0	0	0	1	0	0	0	0	PXB00197L19a	221943_98104172	Erbb2: v-erb-b2 erythroblastic leukemia viral oncogene homolog 2, neuro/glioblastoma derived oncogene homolog (avian)(c-erbB2, c-neu, Erbb-2, HER2, HER-2, mKIAA3023, Neu, Neu oncogene)
294	72926	T11F00FE0678_T11F00FE06E1_chr11+16647770|16647853_chr11+16647876|16647915	240	chr11	+	16647770	16647937	183	0	29	10	5	8	1	4	X59698	72926_16648140	Egfr: epidermal growth factor receptor(avian erythroblastic leukemia viral (v-erb-b) oncogene homolog, Erbb, wa2, wa-2, Wa5, waved 2)
294	72926	T11F00FE0718_chr11+16647994|16648003	12	chr11	+	16647957	16648022	10	0	0	0	0	0	0	2	U03425	72926_16648140	Egfr: epidermal growth factor receptor(avian erythroblastic leukemia viral (v-erb-b) oncogene homolog, Erbb, wa2, wa-2, Wa5, waved 2)
294	72926	T11F01006DB8_chr11+16805306|16805306	3	chr11	+	16805304	16805325	1	0	0	1	1	0	0	0	B020015L02	72926_16805469	Egfr: epidermal growth factor receptor(avian erythroblastic leukemia viral (v-erb-b) oncogene homolog, Erbb, wa2, wa-2, Wa5, waved 2)
294	72926	T11F01005BF3_chr11+16800755|16800755	2	chr11	+	16800755	16800774	0	0	0	1	1	0	0	0	E330032E20	72926_16800993	Egfr: epidermal growth factor receptor(avian erythroblastic leukemia viral (v-erb-b) oncogene homolog, Erbb, wa2, wa-2, Wa5, waved 2)
294	72926	T11F00FE0789_chr11+16648084|16648084	2	chr11	+	16648073	16648103	1	0	0	0	0	0	0	1	L06864	72926_16648140	Egfr: epidermal growth factor receptor(avian erythroblastic leukemia viral (v-erb-b) oncogene homolog, Erbb, wa2, wa-2, Wa5, waved 2)
294	72926	chr11+16773720|16773720	1	chr11	+	16773720	16773720	0	0	0	0	0	0	0	1	AF277898	72926_16773829	Egfr: epidermal growth factor receptor(avian erythroblastic leukemia viral (v-erb-b) oncogene homolog, Erbb, wa2, wa-2, Wa5, waved 2)
294	72926	chr11+16804497|16804497	1	chr11	+	16804497	16804497	0	0	0	0	0	0	0	1	Z12608	72926_16804544	Egfr: epidermal growth factor receptor(avian erythroblastic leukemia viral (v-erb-b) oncogene homolog, Erbb, wa2, wa-2, Wa5, waved 2)
294	72926	T11F01005C13	1	chr11	+	16800787	16800805	0	0	0	1	0	0	0	0	PXB00327L15A	72926_16800993	Egfr: epidermal growth factor receptor(avian erythroblastic leukemia viral (v-erb-b) oncogene homolog, Erbb, wa2, wa-2, Wa5, waved 2)
295	71421	T02F0720AA8E_chr2+119581304|119581388	126	chr2	+	119581304	119581439	44	0	51	27	1	0	0	3	AB000828	71421_119581459	Tyro3: TYRO3 protein tyrosine kinase 3(Brt, Dtk, Etk-2, Rse, Sky, Sky, Tif)
295	71421	T02F0720A9EB_chr2+119581090|119581196	101	chr2	+	119581090	119581215	52	0	42	0	0	4	1	2	X78103	71421_119581459	Tyro3: TYRO3 protein tyrosine kinase 3(Brt, Dtk, Etk-2, Rse, Sky, Sky, Tif)
295	71421	chr2+119579316|119579316	2	chr2	+	119579316	119579316	0	0	0	0	0	0	0	2	U18343	71421_119579330	Tyro3: TYRO3 protein tyrosine kinase 3(Brt, Dtk, Etk-2, Rse, Sky, Sky, Tif)
295	71421	T02F0720A88F	2	chr2	+	119580815	119580832	0	0	0	2	0	0	0	0	K4B30326H13T3	71421_119580878	Tyro3: TYRO3 protein tyrosine kinase 3(Brt, Dtk, Etk-2, Rse, Sky, Sky, Tif)
295	71421	T02F0720AFE4	2	chr2	+	119582692	119582710	0	0	0	2	0	0	0	0	K5B30001H02T3	71421_119582832	Tyro3: TYRO3 protein tyrosine kinase 3(Brt, Dtk, Etk-2, Rse, Sky, Sky, Tif)
295	71421	T02F0720CF80_chr2+119590784|119590790	2	chr2	+	119590784	119590809	0	0	0	1	1	0	0	0	6330500A17	71421_119591123	Tyro3: TYRO3 protein tyrosine kinase 3(Brt, Dtk, Etk-2, Rse, Sky, Sky, Tif)
295	71421	T02F0720D490	2	chr2	+	119592080	119592098	0	0	0	2	0	0	0	0	K5B30358I10T3	71421_119592149	Tyro3: TYRO3 protein tyrosine kinase 3(Brt, Dtk, Etk-2, Rse, Sky, Sky, Tif)
295	71421	T02F0720A56D	2	chr2	+	119580013	119580032	0	0	0	2	0	0	0	0	I2B20002L09T3	unspliced	Tyro3: TYRO3 protein tyrosine kinase 3(Brt, Dtk, Etk-2, Rse, Sky, Sky, Tif)
295	71421	T02F0720CA8D	1	chr2	+	119589517	119589535	0	0	0	1	0	0	0	0	K5B30051B17T3	71421_119589588	Tyro3: TYRO3 protein tyrosine kinase 3(Brt, Dtk, Etk-2, Rse, Sky, Sky, Tif)
295	71421	chr2+119594214|119594214	1	chr2	+	119594214	119594214	0	0	0	0	0	0	0	1	L10914	71421_119594230	Tyro3: TYRO3 protein tyrosine kinase 3(Brt, Dtk, Etk-2, Rse, Sky, Sky, Tif)
295	71421	T02F0720A96E	1	chr2	+	119581038	119581057	0	0	0	1	0	0	0	0	K4B30009L22T3	unspliced	Tyro3: TYRO3 protein tyrosine kinase 3(Brt, Dtk, Etk-2, Rse, Sky, Sky, Tif)
295	71421	chr2+119580483|119580483	1	chr2	+	119580483	119580483	0	0	0	0	0	0	0	1	AB000827	unspliced	Tyro3: TYRO3 protein tyrosine kinase 3(Brt, Dtk, Etk-2, Rse, Sky, Sky, Tif)
296	78244	T02F07A7F5C3_chr2+128447938|128447941	52	chr2	+	128447885	128447963	47	0	0	4	1	0	0	0	F730002C15	unspliced	Mertk: c-mer proto-oncogene tyrosine kinase(Eyk, Mer, Nyk, Tyro 12)
296	78244	chr2+128448020|128448040	3	chr2	+	128448020	128448040	0	0	0	0	0	1	1	1	U21301	78244_128448126	Mertk: c-mer proto-oncogene tyrosine kinase(Eyk, Mer, Nyk, Tyro 12)
296	78244	T02F07A91090_chr2+128520336|128520338	3	chr2	+	128520336	128520357	1	0	0	1	1	0	0	0	4933404I23	78244_128520523	Mertk: c-mer proto-oncogene tyrosine kinase(Eyk, Mer, Nyk, Tyro 12)
296	78244	T02F07A8D367_chr2+128504678|128504679	2	chr2	+	128504678	128504698	0	0	0	1	1	0	0	0	A130042B18	78244_128505954	Mertk: c-mer proto-oncogene tyrosine kinase(Eyk, Mer, Nyk, Tyro 12)
296	78244	chr2+128525309|128525309	2	chr2	+	128525309	128525309	0	0	0	0	0	1	0	1	L11625	78244_128525462	Mertk: c-mer proto-oncogene tyrosine kinase(Eyk, Mer, Nyk, Tyro 12)
296	78244	T02F07A92E8F_chr2+128528013|128528015	2	chr2	+	128528013	128528034	0	0	0	1	1	0	0	0	4732481A15	78244_128528033	Mertk: c-mer proto-oncogene tyrosine kinase(Eyk, Mer, Nyk, Tyro 12)
296	78244	T02F07A96AEE_chr2+128543470|128543470	2	chr2	+	128543470	128543489	0	0	0	1	1	0	0	0	9530056K14	78244_128543601	Mertk: c-mer proto-oncogene tyrosine kinase(Eyk, Mer, Nyk, Tyro 12)
296	78244	T02F07A8E0CA	1	chr2	+	128508106	128508125	0	0	0	1	0	0	0	0	E8B60001G05T3	78244_128508249	Mertk: c-mer proto-oncogene tyrosine kinase(Eyk, Mer, Nyk, Tyro 12)
296	78244	T02F07A98629	1	chr2	+	128550441	128550460	0	0	0	1	0	0	0	0	93B30102K01Tr	unspliced	Mertk: c-mer proto-oncogene tyrosine kinase(Eyk, Mer, Nyk, Tyro 12)
297	105778	T07R00DD7B65_chr7-14514987|14515105	430	chr7	-	14514968	14515105	205	0	87	129	4	4	0	1	8030472I18	105778_14514787	Axl: AXL receptor tyrosine kinase(Ark, Tyro7, Ufo)
297	105778	T07R00DD7ABB_chr7-14514824|14514942	40	chr7	-	14514805	14514942	13	0	7	8	0	8	1	3	BC046618	105778_14514787	Axl: AXL receptor tyrosine kinase(Ark, Tyro7, Ufo)
297	105778	T07R00DD0757_chr7-14485320|14485335	11	chr7	-	14485301	14485335	0	0	8	1	1	1	0	0	C130054H11	unspliced	Axl: AXL receptor tyrosine kinase(Ark, Tyro7, Ufo)
297	105778	T07R00DD751E	6	chr7	-	14513410	14513438	0	0	0	6	0	0	0	0	F6B30303A22T3	105778_14513259	Axl: AXL receptor tyrosine kinase(Ark, Tyro7, Ufo)
297	105778	chr7-14504811|14504819	3	chr7	-	14504811	14504819	0	0	0	0	0	2	0	1	BC008551	105778_14504742	Axl: AXL receptor tyrosine kinase(Ark, Tyro7, Ufo)
297	105778	T07R00DD4293_chr7-14500499|14500499	2	chr7	-	14500480	14500499	0	0	0	1	1	0	0	0	4922505I01	105778_14500456	Axl: AXL receptor tyrosine kinase(Ark, Tyro7, Ufo)
297	105778	T07R00DD118F	1	chr7	-	14487933	14487951	0	0	0	1	0	0	0	0	F4B30203P05T3	105778_14487777	Axl: AXL receptor tyrosine kinase(Ark, Tyro7, Ufo)
297	105778	T07R00DD449E	1	chr7	-	14501003	14501022	0	0	0	1	0	0	0	0	K6B30088B13T3	105778_14500887	Axl: AXL receptor tyrosine kinase(Ark, Tyro7, Ufo)
297	105778	T07R00DD7718	1	chr7	-	14513929	14513944	0	0	0	1	0	0	0	0	G4B30018H13T3	105778_14513663	Axl: AXL receptor tyrosine kinase(Ark, Tyro7, Ufo)
297	105778	T07R00DD42AA	1	chr7	-	14500503	14500522	0	0	0	1	0	0	0	0	PXB00318N06a	105778_14500456	Axl: AXL receptor tyrosine kinase(Ark, Tyro7, Ufo)
297	105778	T07R00DD534E	1	chr7	-	14504763	14504782	0	0	0	1	0	0	0	0	G6B30036I06T3	105778_14504742	Axl: AXL receptor tyrosine kinase(Ark, Tyro7, Ufo)
297	105778	T07R00DD337E	1	chr7	-	14496620	14496638	0	0	0	1	0	0	0	0	29B00002L16Tr	unspliced	Axl: AXL receptor tyrosine kinase(Ark, Tyro7, Ufo)
297	105778	T07R00DD7BC5	1	chr7	-	14515123	14515141	0	0	0	1	0	0	0	0	F6B30046L02T3	unspliced	Axl: AXL receptor tyrosine kinase(Ark, Tyro7, Ufo)
298	108240	T17R02AB63F1_chr17-44786635|44786687	366	chr17	-	44786579	44786744	280	0	69	9	3	4	1	0	E330037K16	108240_44786484	Ptk7: PTK7 protein tyrosine kinase 7
298	108240	T17R02AB6392_chr17-44786570|44786572	4	chr17	-	44786543	44786578	2	0	0	0	0	1	0	1	AF531873	108240_44786484	Ptk7: PTK7 protein tyrosine kinase 7
298	108240	T17R02AA950E_chr17-44733717|44733718	3	chr17	-	44733691	44733718	1	0	0	0	0	1	0	1	BC027800	108240_44733598	Ptk7: PTK7 protein tyrosine kinase 7
298	108240	chr17-44730055|44730056	2	chr17	-	44730055	44730056	0	0	0	0	0	1	0	1	BC037175	108240_44729628	Ptk7: PTK7 protein tyrosine kinase 7
298	108240	chr17-44730589|44730590	2	chr17	-	44730589	44730590	0	0	0	0	0	1	0	1	AB055408	108240_44730526	Ptk7: PTK7 protein tyrosine kinase 7
298	108240	T17R02AA9DBD_chr17-44735933|44735938	2	chr17	-	44735914	44735938	0	0	0	1	1	0	0	0	C130078A16	108240_44733867	Ptk7: PTK7 protein tyrosine kinase 7
298	108240	chr17-44722221|44722221	2	chr17	-	44722221	44722221	0	0	0	0	1	1	0	0	8430404F20	unspliced	Ptk7: PTK7 protein tyrosine kinase 7
300	222042	T15F057F4A6B_chr15+92228200|92228203	8	chr15	+	92228200	92228222	0	0	0	7	1	0	0	0	F830008A10	222042_92231106	4921513O20Rik: hypothetical serine/threonine protein kinase(cI-46, LOC381026)
300	222042	T15F057EDD90_chr15+92200336|92200349	4	chr15	+	92200336	92200368	0	0	0	1	2	0	1	0	4921521H10	222042_92200411	4921513O20Rik: hypothetical serine/threonine protein kinase(cI-46, LOC381026)
300	222042	chr15+92223271|92223271	2	chr15	+	92223271	92223271	0	0	0	0	0	1	0	1	BC035949	222042_92223441	4921513O20Rik: hypothetical serine/threonine protein kinase(cI-46, LOC381026)
300	222042	T15F057F635E_chr15+92234590|92234590	2	chr15	+	92234590	92234609	0	0	0	1	1	0	0	0	D030005M21	222042_92234695	4921513O20Rik: hypothetical serine/threonine protein kinase(cI-46, LOC381026)
300	222042	chr15+92185680|92185680	1	chr15	+	92185680	92185680	0	0	0	0	0	0	0	1	BC034074	222042_92185789	4921513O20Rik: hypothetical serine/threonine protein kinase(cI-46, LOC381026)
300	222042	T15F057F44FE	1	chr15	+	92226814	92226833	0	0	0	1	0	0	0	0	F8B30023N24T3	unspliced	4921513O20Rik: hypothetical serine/threonine protein kinase(cI-46, LOC381026)
301	106990	T01F07E2AAD8_chr1+132295375|132295428	72	chr1	+	132295372	132295447	28	2	17	19	4	0	1	1	D030068A09	106990_132295690	Ripk5: receptor interacting protein kinase 5
301	106990	T01F07E365E3_chr1+132343218|132343258	8	chr1	+	132343218	132343286	1	0	0	1	2	4	0	0	C230050J24	unspliced	Ripk5: receptor interacting protein kinase 5
301	106990	T01F07E3655D_T01F07E3657A_chr1+132343146|132343162	6	chr1	+	132343133	132343181	1	0	0	1	1	3	0	0	C430014H23	unspliced	Ripk5: receptor interacting protein kinase 5
301	106990	T01F07E33961_chr1+132331873|132331891	3	chr1	+	132331873	132331910	0	0	0	1	1	1	0	0	C820013G01	106990_132331906	Ripk5: receptor interacting protein kinase 5
301	106990	chr1+132327643|132327655	3	chr1	+	132327643	132327655	0	0	0	0	0	2	0	1	BC019133	106990_132327737	Ripk5: receptor interacting protein kinase 5
301	106990	T01F07E33B36_chr1+132332337|132332342	2	chr1	+	132332337	132332361	0	0	0	1	1	0	0	0	A730069A04	106990_132333170	Ripk5: receptor interacting protein kinase 5
301	106990	T01F07E2ABA8	2	chr1	+	132295592	132295611	0	0	0	2	0	0	0	0	F6B30102O08T3	106990_132295690	Ripk5: receptor interacting protein kinase 5
301	106990	T01F07E33943	1	chr1	+	132331843	132331862	0	0	0	1	0	0	0	0	F4B30209N15T3	106990_132331906	Ripk5: receptor interacting protein kinase 5
302	78957	T11F052F9E04_chr11+87006730|87006732	9	chr11	+	87006706	87006751	1	0	7	0	0	0	0	1	AY193717	78957_87006835	Tex14: testis expressed gene 14
302	78957	chr11+87087951|87087951	2	chr11	+	87087951	87087951	0	0	0	0	0	0	1	1	AF285584	78957_87088050	Tex14: testis expressed gene 14
302	78957	T11F0531B977_chr11+87144821|87144823	2	chr11	+	87144821	87144842	0	0	0	1	1	0	0	0	9630060C13	78957_87145042	Tex14: testis expressed gene 14
302	78957	T11F05314922_chr11+87116066|87116068	2	chr11	+	87116066	87116087	0	0	0	1	1	0	0	0	B020018H17	#N/A	Tex14: testis expressed gene 14
302	78957	chr11+87029256|87029256	1	chr11	+	87029256	87029256	0	0	0	0	0	0	0	1	AY193718	78957_87029380	Tex14: testis expressed gene 14
303	79802	T13F01FE354A_chr13+33436932|33436932	93	chr13	+	33436920	33437027	84	0	0	6	3	0	0	0	C230088K06	79802_33437275	Ripk1: receptor (TNFRSF)-interacting serine-threonine kinase 1(Rinp, RIP)
303	79802	T13F01FE370D_chr13+33437443|33437443	5	chr13	+	33437443	33437470	1	0	0	0	0	1	1	2	BC054542	79802_33437522	Ripk1: receptor (TNFRSF)-interacting serine-threonine kinase 1(Rinp, RIP)
303	79802	chr13+33444178|33444184	2	chr13	+	33444178	33444184	0	0	0	0	0	1	0	1	U25995	79802_33444389	Ripk1: receptor (TNFRSF)-interacting serine-threonine kinase 1(Rinp, RIP)
303	79802	T13F01FEABE0_chr13+33467358|33467360	2	chr13	+	33467358	33467379	0	0	0	1	1	0	0	0	C730035M16	unspliced	Ripk1: receptor (TNFRSF)-interacting serine-threonine kinase 1(Rinp, RIP)
303	79802	T13F01FEACF0_chr13+33467632|33467632	2	chr13	+	33467632	33467651	0	0	0	1	1	0	0	0	D930046B09	unspliced	Ripk1: receptor (TNFRSF)-interacting serine-threonine kinase 1(Rinp, RIP)
303	79802	T13F01FE99AF	1	chr13	+	33462703	33462722	0	0	0	1	0	0	0	0	I8B30069L02T3	79802_33462820	Ripk1: receptor (TNFRSF)-interacting serine-threonine kinase 1(Rinp, RIP)
304	110895	T04R00F585FD_chr4-16090600|16090650	117	chr4	-	16090563	16090772	71	0	29	7	4	5	0	1	2210420D18	110895_16090324	Ripk2: receptor (TNFRSF)-interacting serine-threonine kinase 2(CARD3, CARDIAK, CCK, RICK, RIP2)
304	110895	T04R00F56523_chr4-16082167|16082214	6	chr4	-	16082148	16082214	1	0	0	0	0	4	0	1	BC025611	110895_16082135	Ripk2: receptor (TNFRSF)-interacting serine-threonine kinase 2(CARD3, CARDIAK, CCK, RICK, RIP2)
304	110895	chr4-16090496|16090496	3	chr4	-	16090496	16090496	0	0	0	0	0	0	1	2	AF461040	110895_16090324	Ripk2: receptor (TNFRSF)-interacting serine-threonine kinase 2(CARD3, CARDIAK, CCK, RICK, RIP2)
304	110895	T04R00F584FA	1	chr4	-	16090344	16090362	0	0	0	1	0	0	0	0	F4B30002F09T3	110895_16090324	Ripk2: receptor (TNFRSF)-interacting serine-threonine kinase 2(CARD3, CARDIAK, CCK, RICK, RIP2)
305	112460	T09R02F4160D_chr9-49550861|49550861	3	chr9	-	49550842	49550861	0	0	0	1	1	0	1	0	9930020N01	112460_49550611	Annk1: ankyrin repeat and kinase domain containing 1, receptor-interacting serine-threonine kinase
306	73015	T16R05DFF484_T16R05DFF4B6_chr16-98563211|98563298	119	chr16	-	98563186	98563298	35	1	38	35	2	5	1	2	AF302127	73015_98563039	Ripk4: receptor-interacting serine-threonine kinase 4(ANKK2, Ankrd3, DIk, PKK, RIP4)
306	73015	T16R05DFF3B8_chr16-98563000|98563002	2	chr16	-	98562981	98563002	0	0	0	1	1	0	0	0	5031407D20	73015_98562591	Ripk4: receptor-interacting serine-threonine kinase 4(ANKK2, Ankrd3, DIk, PKK, RIP4)
307	105652	T02F044D60C2_chr2+72179906|72179943	454	chr2	+	72179866	72180021	438	0	0	7	3	4	1	1	E030050G15	105652_72180021	B230120H23Rik: mixed lineage kinase-related kinase MRK-beta; mixed lineage kinase with a leucine zipper and a sterile alpha motif; mixed lineage kinase-related kinase.(likely map3k)(MLTK, MLTKalpha, MLTKbeta, Zak)
307	105652	T02F044D6087_chr2+72179803|72179810	17	chr2	+	72179803	72179864	15	0	0	1	1	0	0	0	3322402D19	105652_72180021	B230120H23Rik: mixed lineage kinase-related kinase MRK-beta; mixed lineage kinase with a leucine zipper and a sterile alpha motif; mixed lineage kinase-related kinase.(likely map3k)(MLTK, MLTKalpha, MLTKbeta, Zak)
307	105652	chr2+72192350|72192353	8	chr2	+	72192350	72192353	0	0	0	2	0	3	1	2	AB049732	105652_72192546	B230120H23Rik: mixed lineage kinase-related kinase MRK-beta; mixed lineage kinase with a leucine zipper and a sterile alpha motif; mixed lineage kinase-related kinase.(likely map3k)(MLTK, MLTKalpha, MLTKbeta, Zak)
307	105652	T02F044F270D_chr2+72296203|72296205	2	chr2	+	72296203	72296224	0	0	0	1	1	0	0	0	D830005N24	unspliced	B230120H23Rik: mixed lineage kinase-related kinase MRK-beta; mixed lineage kinase with a leucine zipper and a sterile alpha motif; mixed lineage kinase-related kinase.(likely map3k)(MLTK, MLTKalpha, MLTKbeta, Zak)
307	105652	T02F044FC2DF	1	chr2	+	72336095	72336114	0	0	0	1	0	0	0	0	11B10001P14Tr	unspliced	B230120H23Rik: mixed lineage kinase-related kinase MRK-beta; mixed lineage kinase with a leucine zipper and a sterile alpha motif; mixed lineage kinase-related kinase.(likely map3k)(MLTK, MLTKalpha, MLTKbeta, Zak)
308	6337	T04F01EB438A_chr4+32195456|32195503	115	chr4	+	32195438	32195531	82	0	7	15	5	3	1	2	G930042E15	6337_32195741	Map3k7: mitogen activated protein kinase kinase kinase 7(Tak1, TGF-beta activated kinase 1, transforming growth factor-beta-activated kinase 1)
308	6337	T04F01EB9843_chr4+32217155|32217155	2	chr4	+	32217155	32217174	0	0	0	1	1	0	0	0	5330425J22	6337_32217173	Map3k7: mitogen activated protein kinase kinase kinase 7(Tak1, TGF-beta activated kinase 1, transforming growth factor-beta-activated kinase 1)
308	6337	T04F01EBAF99	1	chr4	+	32223129	32223147	0	0	0	1	0	0	0	0	PXB00002B23a	6337_32223202	Map3k7: mitogen activated protein kinase kinase kinase 7(Tak1, TGF-beta activated kinase 1, transforming growth factor-beta-activated kinase 1)
308	6337	T04F01EBB253	1	chr4	+	32223827	32223846	0	0	0	1	0	0	0	0	G3B70037M19T3	6337_32223875	Map3k7: mitogen activated protein kinase kinase kinase 7(Tak1, TGF-beta activated kinase 1, transforming growth factor-beta-activated kinase 1)
308	6337	T04F01EC216A	1	chr4	+	32252266	32252284	0	0	0	1	0	0	0	0	PXB01145H11A	unspliced	Map3k7: mitogen activated protein kinase kinase kinase 7(Tak1, TGF-beta activated kinase 1, transforming growth factor-beta-activated kinase 1)
308	6337	T04F01EC1EAB	1	chr4	+	32251563	32251582	0	0	0	1	0	0	0	0	PXB01168O22A	unspliced	Map3k7: mitogen activated protein kinase kinase kinase 7(Tak1, TGF-beta activated kinase 1, transforming growth factor-beta-activated kinase 1)
309	106013	T15R0623A29A_chr15-102998668|102998730	159	chr15	-	102998649	102998732	112	0	13	26	3	3	1	1	4022440P10	106013_102998651	Map3k12: mitogen activated protein kinase kinase kinase 12(DLK, MUK, Zpk)
309	106013	T15R06238A8E_chr15-102992506|102992563	31	chr15	-	102992487	102992563	18	0	0	8	1	4	0	0	G930018P13	106013_102992447	Map3k12: mitogen activated protein kinase kinase kinase 12(DLK, MUK, Zpk)
309	106013	T15R06237119	4	chr15	-	102985990	102986009	0	0	0	4	0	0	0	0	L6B30059B19T3	106013_102985978	Map3k12: mitogen activated protein kinase kinase kinase 12(DLK, MUK, Zpk)
309	106013	chr15-102987431|102987434	4	chr15	-	102987431	102987434	0	0	0	1	0	1	0	2	U23789	106013_102986953	Map3k12: mitogen activated protein kinase kinase kinase 12(DLK, MUK, Zpk)
309	106013	T15R06236EBE_chr15-102985406|102985409	2	chr15	-	102985387	102985409	0	0	0	1	1	0	0	0	C130053H06	106013_102985352	Map3k12: mitogen activated protein kinase kinase kinase 12(DLK, MUK, Zpk)
309	106013	chr15-102991201|102991201	1	chr15	-	102991201	102991201	0	0	0	0	0	0	0	1	U14636	106013_102991153	Map3k12: mitogen activated protein kinase kinase kinase 12(DLK, MUK, Zpk)
310	108448	T16F0149FF39_chr16+21626681|21626735	103	chr16	+	21626655	21626766	72	2	12	5	3	9	0	0	6030442D07	108448_21626781	Map3k13: mitogen-activated protein kinase kinase kinase 13 LocusID: 9175(LZK)
310	108448	T16F014BF19B_chr16+21754267|21754267	3	chr16	+	21754267	21754286	0	0	0	1	1	0	1	0	D130043B12	108448_21754671	Map3k13: mitogen-activated protein kinase kinase kinase 13 LocusID: 9175(LZK)
310	108448	T16F014BF151	2	chr16	+	21754186	21754212	0	0	0	1	1	0	0	0	C130026N12	108448_21754671	Map3k13: mitogen-activated protein kinase kinase kinase 13 LocusID: 9175(LZK)
310	108448	T16F014C0A9C_chr16+21760668|21760668	2	chr16	+	21760668	21760687	0	0	0	1	1	0	0	0	E230014D06	unspliced	Map3k13: mitogen-activated protein kinase kinase kinase 13 LocusID: 9175(LZK)
311	111606	T12R049830AB_chr12-77082751|77082786	51	chr12	-	77082732	77082795	10	0	33	7	1	0	0	0	F730120L22	111606_77082096	Map3k9: mitogen-activated protein kinase kinase kinase 9(Mlk1, Prke1)
311	111606	T12R04982FF3_chr12-77082611|77082615	3	chr12	-	77082592	77082615	0	0	0	1	1	0	1	0	E130314H24	111606_77082096	Map3k9: mitogen-activated protein kinase kinase kinase 9(Mlk1, Prke1)
311	111606	T12R0497321F_chr12-77017631|77017631	2	chr12	-	77017612	77017631	0	0	0	1	1	0	0	0	C230090M03	unspliced	Map3k9: mitogen-activated protein kinase kinase kinase 9(Mlk1, Prke1)
311	111606	chr12-77036765|77036765	1	chr12	-	77036765	77036765	0	0	0	0	0	0	0	1	BC030944	111606_77036672	Map3k9: mitogen-activated protein kinase kinase kinase 9(Mlk1, Prke1)
311	111606	T12R049745FD	1	chr12	-	77022698	77022717	0	0	0	1	0	0	0	0	FWB00003C24a	unspliced	Map3k9: mitogen-activated protein kinase kinase kinase 9(Mlk1, Prke1)
312	80280	T07R00FD7B38_chr7-16612095|16612220	304	chr7	-	16612076	16612220	137	1	160	5	1	0	0	0	E130314A20	80280_16611969	Map3k10: mitogen activated protein kinase kinase kinase 10(mixed lineage kinase 2, MKN28 derived nonreceptor_type, MKN28 kinase, Mlk2, MST, serine/threonine kinase)
312	80280	T07R00FD79F7	11	chr7	-	16611811	16611860	1	0	9	1	0	0	0	0	BC028668	80280_16606014	Map3k10: mitogen activated protein kinase kinase kinase 10(mixed lineage kinase 2, MKN28 derived nonreceptor_type, MKN28 kinase, Mlk2, MST, serine/threonine kinase)
312	80280	T07R00FD5393_chr7-16602001|16602011	3	chr7	-	16601982	16602011	1	0	0	0	0	1	0	1	BC046514	80280_16601883	Map3k10: mitogen activated protein kinase kinase kinase 10(mixed lineage kinase 2, MKN28 derived nonreceptor_type, MKN28 kinase, Mlk2, MST, serine/threonine kinase)
312	80280	T07R00FD62D1	1	chr7	-	16605887	16605905	0	0	0	1	0	0	0	0	63B30401H14Tr	80280_16605834	Map3k10: mitogen activated protein kinase kinase kinase 10(mixed lineage kinase 2, MKN28 derived nonreceptor_type, MKN28 kinase, Mlk2, MST, serine/threonine kinase)
312	80280	T07R00FD76B2	1	chr7	-	16610975	16610994	0	0	0	1	0	0	0	0	G6B30036L09T3	80280_16610828	Map3k10: mitogen activated protein kinase kinase kinase 10(mixed lineage kinase 2, MKN28 derived nonreceptor_type, MKN28 kinase, Mlk2, MST, serine/threonine kinase)
313	76198	T19F00539927_chr19+5478650|5478710	1490	chr19	+	5478574	5478744	1338	0	85	55	2	8	1	1	BC047152	76198_5479895	Map3k11: mitogen activated protein kinase kinase kinase 11(Mlk3, PTK1, SPRK)
313	76198	T19F00539BE5_chr19+5479404|5479404	6	chr19	+	5479397	5479424	2	0	0	3	1	0	0	0	I420022J22	76198_5479895	Map3k11: mitogen activated protein kinase kinase kinase 11(Mlk3, PTK1, SPRK)
313	76198	chr19+5479861|5479880	5	chr19	+	5479861	5479880	0	0	0	0	0	4	0	1	BC030928	76198_5479895	Map3k11: mitogen activated protein kinase kinase kinase 11(Mlk3, PTK1, SPRK)
313	76198	T19F0053C9F9_chr19+5491193|5491193	2	chr19	+	5491193	5491212	0	0	0	1	1	0	0	0	2610017K16	unspliced	Map3k11: mitogen activated protein kinase kinase kinase 11(Mlk3, PTK1, SPRK)
314	40378	T08F0777C645_chr8+125290063|125290066	6	chr8	+	125290053	125290085	3	0	0	0	0	1	1	1	BC021891	40378_125291042	MLK4: mixed lineage kinase 4 (likely map3k)
314	40378	chr8+125307258|125307259	2	chr8	+	125307258	125307259	0	0	0	0	0	1	0	1	BC046448	40378_125307315	MLK4: mixed lineage kinase 4 (likely map3k)
315	105197	T04F06DBC6E4_chr4+115066589|115066654	29	chr4	+	115066589	115066673	9	2	0	8	3	5	1	1	E130012E07	105197_115066897	Tesk2: testis-specific kinase 2
315	105197	chr4+115087256|115087256	2	chr4	+	115087256	115087256	0	0	0	0	0	1	0	1	BC019149	105197_115087559	Tesk2: testis-specific kinase 2
315	105197	T04F06DCDD37_chr4+115137847|115137847	1	chr4	+	115137847	115137866	0	0	0	0	1	0	0	0	6330417C18	105197_115137875	Tesk2: testis-specific kinase 2
316	71428	T04F028B5D06_chr4+42687774|42687788	11	chr4	+	42687720	42687807	7	0	2	1	1	0	0	0	G630012H19	71428_42688731	Tesk1: testis specific protein kinase 1
316	71428	chr4+42687028|42687034	4	chr4	+	42687028	42687034	0	0	0	0	0	2	1	1	AB003494	71428_42688731	Tesk1: testis specific protein kinase 1
317	119887	T05F0870099A_chr5+141560283|141560285	190	chr5	+	141560200	141560328	108	0	80	1	1	0	0	0	K230305K15	119887_141560623	Lmtk2:lemur tyrosine kinase 2(BREK, cprk, KPI2, KPI-2)
317	119887	chr5+141637139|141637147	14	chr5	+	141637139	141637147	0	0	12	0	0	1	0	1	BC058546	unspliced	Lmtk2:lemur tyrosine kinase 2(BREK, cprk, KPI2, KPI-2)
317	119887	T05F0871644A_chr5+141648951|141648984	6	chr5	+	141648951	141649003	0	0	0	1	1	4	0	0	2900041G10	unspliced	Lmtk2:lemur tyrosine kinase 2(BREK, cprk, KPI2, KPI-2)
317	119887	T05F08713829_chr5+141637671|141637673	2	chr5	+	141637671	141637692	0	0	0	1	1	0	0	0	A330101P12	119887_141637898	Lmtk2:lemur tyrosine kinase 2(BREK, cprk, KPI2, KPI-2)
317	119887	chr5+141637641|141637641	2	chr5	+	141637641	141637641	0	0	0	0	0	1	0	1	BC058653	119887_141637898	Lmtk2:lemur tyrosine kinase 2(BREK, cprk, KPI2, KPI-2)
317	119887	T05F08715E40	1	chr5	+	141647424	141647443	0	0	0	1	0	0	0	0	G6B30035F15T3	unspliced	Lmtk2:lemur tyrosine kinase 2(BREK, cprk, KPI2, KPI-2)
318	71851	T11R0722C189_chr11-119718174|119718320	150	chr11	-	119718155	119718320	45	0	78	24	0	0	0	3	AB093253	71851_119717715	Aatk: apoptosis-associated tyrosine kinase(AATYK, mKIAA0641)
318	71851	T11R07224C5F_chr11-119688285|119688287	24	chr11	-	119688266	119688287	0	0	0	22	1	1	0	0	M5C1001F04	71851_119687857	Aatk: apoptosis-associated tyrosine kinase(AATYK, mKIAA0641)
318	71851	T11R0722AC81_chr11-119712877|119712911	15	chr11	-	119712858	119712919	6	0	0	5	2	0	1	1	9830165D16	71851_119712862	Aatk: apoptosis-associated tyrosine kinase(AATYK, mKIAA0641)
318	71851	T11R07224CBA	10	chr11	-	119688359	119688393	0	0	6	4	0	0	0	0	F9B30034P03T3	unspliced	Aatk: apoptosis-associated tyrosine kinase(AATYK, mKIAA0641)
318	71851	T11R072257CA	4	chr11	-	119691190	119691210	0	0	0	4	0	0	0	0	F9B30045J06T3	71851_119691151	Aatk: apoptosis-associated tyrosine kinase(AATYK, mKIAA0641)
318	71851	T11R0722C0B1_chr11-119718052|119718052_chr11-119718079|119718079	3	chr11	-	119718033	119718079	1	0	0	0	0	0	0	2	AY236858	71851_119717998	Aatk: apoptosis-associated tyrosine kinase(AATYK, mKIAA0641)
318	71851	T11R0722295D_chr11-119679325|119679342	3	chr11	-	119679306	119679342	0	0	0	1	1	1	0	0	4022434N07	unspliced	Aatk: apoptosis-associated tyrosine kinase(AATYK, mKIAA0641)
318	71851	T11R07225821	1	chr11	-	119691278	119691297	0	0	0	1	0	0	0	0	L2B30011K10T3	71851_119691151	Aatk: apoptosis-associated tyrosine kinase(AATYK, mKIAA0641)
320	157841	T07R032F1E32_chr7-53419534|53419594	125	chr7	-	53419485	53419612	88	0	0	32	4	1	0	0	E030001K11	157841_53419464	Lrrk1: leucine-rich repeat kinase 1(mKIAA1790)
320	157841	T07R032D7FAB_chr7-53313461|53313461	4	chr7	-	53313425	53313461	2	0	0	1	1	0	0	0	A430070G24	157841_53313418	Lrrk1: leucine-rich repeat kinase 1(mKIAA1790)
320	157841	chr7-53296682|53296690	3	chr7	-	53296682	53296690	0	0	0	0	0	2	0	1	BC027199	157841_53296669	Lrrk1: leucine-rich repeat kinase 1(mKIAA1790)
320	157841	T07R032D5329_chr7-53302057|53302064	3	chr7	-	53302038	53302064	0	0	0	1	1	0	1	0	4832415J17	157841_53301971	Lrrk1: leucine-rich repeat kinase 1(mKIAA1790)
320	157841	T07R032E6E2D_chr7-53374509|53374509	2	chr7	-	53374490	53374509	0	0	0	1	1	0	0	0	A430062H02	157841_53374257	Lrrk1: leucine-rich repeat kinase 1(mKIAA1790)
320	157841	T07R032D3EAD_chr7-53296813|53296815	2	chr7	-	53296794	53296815	0	0	0	1	1	0	0	0	C130082A22	157841_53296669	Lrrk1: leucine-rich repeat kinase 1(mKIAA1790)
320	157841	T07R032E692E_chr7-53373230|53373239	2	chr7	-	53373211	53373239	0	0	0	1	1	0	0	0	C230002E15	unspliced	Lrrk1: leucine-rich repeat kinase 1(mKIAA1790)
320	157841	T07R032D5B57_chr7-53304151|53304151	1	chr7	-	53304132	53304151	0	0	0	0	1	0	0	0	F630026P10	157841_53304061	Lrrk1: leucine-rich repeat kinase 1(mKIAA1790)
320	157841	T07R032D9CF0	1	chr7	-	53320925	53320944	0	0	0	1	0	0	0	0	G7B30015P15T3	157841_53320857	Lrrk1: leucine-rich repeat kinase 1(mKIAA1790)
320	157841	T07R032DB359	1	chr7	-	53326662	53326681	0	0	0	1	0	0	0	0	F9B30039K10T3	157841_53326657	Lrrk1: leucine-rich repeat kinase 1(mKIAA1790)
320	157841	chr7-53364444|53364444	1	chr7	-	53364444	53364444	0	0	0	0	0	0	0	1	AK129441	157841_53364359	Lrrk1: leucine-rich repeat kinase 1(mKIAA1790)
321	134239	T04R06F6C46C_chr4-116835391|116835467	112	chr4	-	116835372	116835468	40	0	43	17	4	3	0	5	D130054B12	134239_116835289	Tie1: tyrosine kinase receptor 1(TIE)
321	134239	T04R06F69A9C	2	chr4	-	116824713	116824732	0	0	0	2	0	0	0	0	K6B30053J19T3	134239_116824503	Tie1: tyrosine kinase receptor 1(TIE)
321	134239	chr4-116835702|116835702	2	chr4	-	116835702	116835702	0	0	0	0	0	0	1	1	X80764	134239_116835289	Tie1: tyrosine kinase receptor 1(TIE)
321	134239	T04R06F6A718	1	chr4	-	116827909	116827928	0	0	0	1	0	0	0	0	L9B30229M01T3	unspliced	Tie1: tyrosine kinase receptor 1(TIE)
322	82630	T04F058C21D1_chr4+93069732|93069832	712	chr4	+	93069723	93069954	695	0	3	5	0	6	0	3	E08401	82630_93069967	Tek: endothelial-specific receptor tyrosine kinase(Cd202b, Hyk, Tie2)
322	82630	T04F058C20FC_chr4+93069559|93069587	49	chr4	+	93069548	93069616	39	0	0	4	1	2	1	2	D13738	82630_93069967	Tek: endothelial-specific receptor tyrosine kinase(Cd202b, Hyk, Tie2)
322	82630	T04F058E0861	1	chr4	+	93194337	93194356	0	0	0	1	0	0	0	0	PXB01171D07A	82630_93194422	Tek: endothelial-specific receptor tyrosine kinase(Cd202b, Hyk, Tie2)
323	226788	chr10-52236046|52236046	2	chr10	-	52236046	52236046	0	0	0	0	0	0	1	1	U15443	226788_52235633	Ros1: Ros1 proto-oncogene(c-ros, Ros-1)
323	226788	chr10-52235869|52235869	1	chr10	-	52235869	52235869	0	0	0	0	0	0	0	1	X81650	226788_52235633	Ros1: Ros1 proto-oncogene(c-ros, Ros-1)
324	100620	T08R0698A623_chr8-110667259|110667306	102	chr8	-	110667236	110667332	89	0	0	7	1	4	0	1	9130019I15	100620_110666925	9130019I15Rik: hypothetical tyrosine kinase
324	100620	T08R0698A4F3_chr8-110667000|110667004	10	chr8	-	110666976	110667013	6	0	0	3	1	0	0	0	F630038I11	100620_110666925	9130019I15Rik: hypothetical tyrosine kinase
324	100620	T08R0698A4D5	1	chr8	-	110666946	110666965	0	0	0	1	0	0	0	0	G8B30035K04T3	100620_110666925	9130019I15Rik: hypothetical tyrosine kinase
324	100620	T08R0698A5B9	1	chr8	-	110667174	110667193	0	0	0	1	0	0	0	0	L1B30038L24T3	100620_110666925	9130019I15Rik: hypothetical tyrosine kinase
325	83213	T05R07E03358_chr5-132133664|132133698	88	chr5	-	132133639	132133777	74	0	4	4	2	1	0	3	BC063768	83213_132133449	Limk1: LIM-domain containing, protein kinase
325	83213	T05R07E00AA7_chr5-132123310|132123356	45	chr5	-	132123284	132123356	13	0	7	23	2	0	0	0	F630024G05	83213_132123223	Limk1: LIM-domain containing, protein kinase
325	83213	T05R07E03274_chr5-132133509|132133509	3	chr5	-	132133473	132133509	1	0	0	0	0	0	1	1	X86569	83213_132133449	Limk1: LIM-domain containing, protein kinase
325	83213	T05R07DFE477_chr5-132113527|132113527	2	chr5	-	132113508	132113527	0	0	0	1	1	0	0	0	A730077A22	83213_132110938	Limk1: LIM-domain containing, protein kinase
326	71433	T11R0031D61C_T11R0031D683_chr11-3266088|3266192	282	chr11	-	3266057	3266197	176	0	4	70	1	30	0	1	I530029L05	71433_3265757	Limk2: LIM motif-containing protein kinase 2(Limk2a, Limk2b)
326	71433	T11R003269C0_T11R003269FA_chr11-3303879|3303998	204	chr11	-	3303841	3304055	160	0	9	21	3	6	1	4	BC007129	71433_3303834	Limk2: LIM motif-containing protein kinase 2(Limk2a, Limk2b)
326	71433	T11R0031E2CF	8	chr11	-	3269309	3269327	0	0	0	8	0	0	0	0	M4B21035I16T3	unspliced	Limk2: LIM motif-containing protein kinase 2(Limk2a, Limk2b)
326	71433	T11R003172C5_T11R003172DD_chr11-3240641|3240660	7	chr11	-	3240622	3240669	3	0	0	1	1	2	0	0	A230026P20	unspliced	Limk2: LIM motif-containing protein kinase 2(Limk2a, Limk2b)
326	71433	T11R003185D8_chr11-3245512|3245528	4	chr11	-	3245493	3245528	0	0	0	1	1	2	0	0	9430059K01	71433_3245430	Limk2: LIM motif-containing protein kinase 2(Limk2a, Limk2b)
326	71433	T11R00319AF9_chr11-3250929|3250929	3	chr11	-	3250910	3250937	1	0	0	0	0	0	0	2	AB012291	71433_3250841	Limk2: LIM motif-containing protein kinase 2(Limk2a, Limk2b)
326	71433	T11R0031D59D	2	chr11	-	3265931	3265949	0	0	0	2	0	0	0	0	K4B30358G23T3	71433_3265757	Limk2: LIM motif-containing protein kinase 2(Limk2a, Limk2b)
326	71433	T11R00316C36_chr11-3238966|3238966	2	chr11	-	3238947	3238966	0	0	0	1	1	0	0	0	E230019H23	unspliced	Limk2: LIM motif-containing protein kinase 2(Limk2a, Limk2b)
326	71433	T11R00325CEE_chr11-3300590|3300594	2	chr11	-	3300571	3300594	0	0	0	1	1	0	0	0	C820007M22	unspliced	Limk2: LIM motif-containing protein kinase 2(Limk2a, Limk2b)
326	71433	T11R00319B2F	1	chr11	-	3250974	3250991	0	0	0	1	0	0	0	0	K6B30006I21T3	71433_3250969	Limk2: LIM motif-containing protein kinase 2(Limk2a, Limk2b)
327	74365	T14F0371D3EA_T14F0371D428_chr14+57791477|57791602	158	chr14	+	57791466	57791621	54	13	4	51	2	31	1	2	2810434B10	74365_57791774	Pbk: PDZ binding kinase(D14Ertd732e, TOPK)
327	74365	T14F0371D580	22	chr14	+	57791872	57791890	0	0	20	2	0	0	0	0	K6B30092H20T3	74365_57791942	Pbk: PDZ binding kinase(D14Ertd732e, TOPK)
327	74365	T14F0371EFF0	4	chr14	+	57798640	57798659	0	0	0	4	0	0	0	0	I7B30015A22T3	74365_57798748	Pbk: PDZ binding kinase(D14Ertd732e, TOPK)
327	74365	chr14+57799546|57799566	2	chr14	+	57799546	57799566	0	0	0	0	0	1	0	1	BC006754	74365_57799616	Pbk: PDZ binding kinase(D14Ertd732e, TOPK)
327	74365	T14F0371D5A3	1	chr14	+	57791907	57791926	0	0	0	1	0	0	0	0	I0B30102I12T3	74365_57791942	Pbk: PDZ binding kinase(D14Ertd732e, TOPK)
328	109042	T03R09473CF9_chr3-155663592|155663596	6	chr3	-	155663573	155663609	1	0	0	3	1	0	1	0	D330046N16	109042_155663513	D830019J24Rik: TNNI3 interacting kinase; cardiac ankyrin repeat kinase(Cark)
328	109042	T03R09473CCD_chr3-155663565|155663565	2	chr3	-	155663546	155663565	0	0	0	1	1	0	0	0	D830019J24	109042_155663513	D830019J24Rik: TNNI3 interacting kinase; cardiac ankyrin repeat kinase(Cark)
328	109042	T03R09473D25	1	chr3	-	155663634	155663653	0	0	0	1	0	0	0	0	PXB00190P24a	109042_155663513	D830019J24Rik: TNNI3 interacting kinase; cardiac ankyrin repeat kinase(Cark)
329	76286	T07F058F1DED_chr7+93265323|93265454	1348	chr7	+	93265273	93265473	593	20	650	45	3	35	1	1	2610044H13	76286_93265413	Ilk: integrin linked kinase(ESTM24)
329	76286	T07F058F1FB6_chr7+93265797|93265882	33	chr7	+	93265797	93265901	1	0	7	1	0	23	0	1	BC003737	76286_93265934	Ilk: integrin linked kinase(ESTM24)
330	836	T0XF0124AB08_chrX+19180264|19180337	422	chrX	+	19180262	19180356	297	6	1	40	8	68	1	1	9530006G14	836_19180340	Araf: raf-related oncogene(araf, A-Raf)
330	836	T0XF0123E4BC_chrX+19129526|19129535	7	chrX	+	19129515	19129554	5	0	0	1	1	0	0	0	9430049K17	836_19129602	Araf: raf-related oncogene(araf, A-Raf)
330	836	T0XF0124B1A0_T0XF0124B1C8_chrX+19181982|19182024	7	chrX	+	19181982	19182043	1	0	0	1	1	4	0	0	2310066D16	836_19182069	Araf: raf-related oncogene(araf, A-Raf)
330	836	chrX+19183694|19183715	3	chrX	+	19183694	19183715	0	0	0	0	0	2	0	1	D00024	836_19183749	Araf: raf-related oncogene(araf, A-Raf)
331	102541	T06R06EB097E_chr6-116066536|116066658	1506	chr6	-	116066497	116066747	1330	12	73	53	3	32	1	2	BC056439	102541_116066313	Raf1: v-raf-1 leukemia viral oncogene 1(c-Raf, Craf1, Raf-1, sarcoma 3611 oncogene, v-Raf)
331	102541	T06R06EB06A5_chr6-116065935|116065935	94	chr6	-	116065914	116065979	91	1	0	0	0	0	0	2	AB077145	102541_116065766	Raf1: v-raf-1 leukemia viral oncogene 1(c-Raf, Craf1, Raf-1, sarcoma 3611 oncogene, v-Raf)
331	102541	T06R06EA4562_chr6-116016424|116016468	17	chr6	-	116016386	116016482	9	0	0	0	1	7	0	0	6430402F14	102541_116016366	Raf1: v-raf-1 leukemia viral oncogene 1(c-Raf, Craf1, Raf-1, sarcoma 3611 oncogene, v-Raf)
331	102541	T06R06EA656B_T06R06EA6595_chr6-116024692|116024745	15	chr6	-	116024664	116024745	2	0	0	0	1	12	0	0	G370093B01	102541_116024628	Raf1: v-raf-1 leukemia viral oncogene 1(c-Raf, Craf1, Raf-1, sarcoma 3611 oncogene, v-Raf)
331	102541	T06R06EA2D6B_chr6-116010314|116010336	8	chr6	-	116010289	116010347	3	0	0	0	0	4	0	1	AB052739	102541_116010284	Raf1: v-raf-1 leukemia viral oncogene 1(c-Raf, Craf1, Raf-1, sarcoma 3611 oncogene, v-Raf)
331	102541	T06R06EA8C69_chr6-116034662|116034692	7	chr6	-	116034643	116034692	1	0	0	0	0	5	0	1	AB057655	102541_116034488	Raf1: v-raf-1 leukemia viral oncogene 1(c-Raf, Craf1, Raf-1, sarcoma 3611 oncogene, v-Raf)
332	110923	T06R025D109F	9	chr6	-	39653516	39653535	0	0	8	1	0	0	0	0	M5BC1054K07T3	110923_39653500	Braf: Braf transforming gene(Braf2, Braf-2, D6Ertd631e)
332	110923	T06R025B43EC	4	chr6	-	39535576	39535596	0	0	0	2	2	0	0	0	E430027H06	unspliced	Braf: Braf transforming gene(Braf2, Braf-2, D6Ertd631e)
332	110923	chr6-39653399|39653399	3	chr6	-	39653399	39653399	0	0	0	2	1	0	0	0	B830003B06	110923_39653091	Braf: Braf transforming gene(Braf2, Braf-2, D6Ertd631e)
332	110923	T06R025B3E17	3	chr6	-	39534083	39534103	1	0	0	1	1	0	0	0	4732404K21	unspliced	Braf: Braf transforming gene(Braf2, Braf-2, D6Ertd631e)
332	110923	T06R025BD4D3_chr6-39572691|39572691	2	chr6	-	39572672	39572691	0	0	0	1	1	0	0	0	E130017J21	110923_39572143	Braf: Braf transforming gene(Braf2, Braf-2, D6Ertd631e)
332	110923	T06R025C6541_chr6-39609665|39609668	2	chr6	-	39609646	39609668	0	0	0	1	1	0	0	0	C230067L10	110923_39609490	Braf: Braf transforming gene(Braf2, Braf-2, D6Ertd631e)
332	110923	chr6-39616191|39616211	2	chr6	-	39616191	39616211	0	0	1	0	0	0	0	1	AJ276307	110923_39616148	Braf: Braf transforming gene(Braf2, Braf-2, D6Ertd631e)
332	110923	T06R025B5A48	2	chr6	-	39541302	39541320	0	0	0	1	1	0	0	0	B630013K21	unspliced	Braf: Braf transforming gene(Braf2, Braf-2, D6Ertd631e)
332	110923	T06R025C24AA	2	chr6	-	39593111	39593130	0	0	0	2	0	0	0	0	G6B30018F22T3	unspliced	Braf: Braf transforming gene(Braf2, Braf-2, D6Ertd631e)
332	110923	T06R025C5FAF_chr6-39608239|39608242	2	chr6	-	39608220	39608242	0	0	0	1	1	0	0	0	9930012E13	unspliced	Braf: Braf transforming gene(Braf2, Braf-2, D6Ertd631e)
332	110923	chr6-39571125|39571125	1	chr6	-	39571125	39571125	0	0	0	0	0	0	0	1	M64429	110923_39571005	Braf: Braf transforming gene(Braf2, Braf-2, D6Ertd631e)
332	110923	chr6-39579539|39579539	1	chr6	-	39579539	39579539	0	0	0	0	0	0	0	1	S79859	110923_39579510	Braf: Braf transforming gene(Braf2, Braf-2, D6Ertd631e)
332	110923	chr6-39579629|39579629	1	chr6	-	39579629	39579629	0	0	0	0	0	0	0	1	S79857	110923_39579600	Braf: Braf transforming gene(Braf2, Braf-2, D6Ertd631e)
332	110923	T06R025BD2BE	1	chr6	-	39572143	39572158	0	0	0	1	0	0	0	0	G9B30043C18T3	110923_39572143	Braf: Braf transforming gene(Braf2, Braf-2, D6Ertd631e)
332	110923	T06R025BD44A	1	chr6	-	39572535	39572554	0	0	0	1	0	0	0	0	PXB00173J07a	unspliced	Braf: Braf transforming gene(Braf2, Braf-2, D6Ertd631e)
332	110923	chr6-39574751|39574751	1	chr6	-	39574751	39574751	0	0	0	0	0	0	0	1	AJ276309	unspliced	Braf: Braf transforming gene(Braf2, Braf-2, D6Ertd631e)
332	110923	chr6-39576761|39576761	1	chr6	-	39576761	39576761	0	0	0	0	0	0	0	1	AJ276308	unspliced	Braf: Braf transforming gene(Braf2, Braf-2, D6Ertd631e)
334	83521	T11R04B1C475_chr11-78758963|78758963_chr11-78759026|78759032	48	chr11	-	78758944	78759050	17	0	27	2	2	0	0	0	9830134F20	83521_78758611	Ksr: kinase suppressor of ras(B-KSR1, D11Bhm183e, D11Bhm184e, hb, RSU2)
334	83521	T11R04B1C3ED_chr11-78758902|78758914	7	chr11	-	78758874	78758914	1	0	4	0	0	0	1	1	U43585	83521_78758611	Ksr: kinase suppressor of ras(B-KSR1, D11Bhm183e, D11Bhm184e, hb, RSU2)
334	83521	T11R04B06967	4	chr11	-	78670165	78670183	0	0	0	4	0	0	0	0	F9B30108G10T3	83521_78669986	Ksr: kinase suppressor of ras(B-KSR1, D11Bhm183e, D11Bhm184e, hb, RSU2)
334	83521	T11R04B07208_chr11-78672385|78672392	4	chr11	-	78672366	78672392	1	0	0	1	1	1	0	0	9830132H07	83521_78672214	Ksr: kinase suppressor of ras(B-KSR1, D11Bhm183e, D11Bhm184e, hb, RSU2)
334	83521	T11R04B1C3CE	1	chr11	-	78758843	78758862	0	0	0	1	0	0	0	0	PXB00696G09A	83521_78758611	Ksr: kinase suppressor of ras(B-KSR1, D11Bhm183e, D11Bhm184e, hb, RSU2)
334	83521	T11R04AFF412	1	chr11	-	78640128	78640146	0	0	0	1	0	0	0	0	PXB00637K01a	83521_78639973	Ksr: kinase suppressor of ras(B-KSR1, D11Bhm183e, D11Bhm184e, hb, RSU2)
334	83521	chr11-78758692|78758692	1	chr11	-	78758692	78758692	0	0	0	0	0	0	0	1	X81634	83521_78758611	Ksr: kinase suppressor of ras(B-KSR1, D11Bhm183e, D11Bhm184e, hb, RSU2)
335	79614	T06R07117E4C_chr6-118586947|118586953	36	chr6	-	118586926	118586956	28	0	4	2	2	0	0	0	D130061D12	79614_118586687	Ret: ret proto-oncogene(PTC, RET51, RET9)
335	79614	T06R07117E70_chr6-118587018|118587018	16	chr6	-	118586957	118587018	12	0	2	1	1	0	0	0	D430020M16	79614_118586687	Ret: ret proto-oncogene(PTC, RET51, RET9)
335	79614	T06R07117D8C_chr6-118586759|118586759	5	chr6	-	118586740	118586764	1	0	0	0	0	0	1	3	AF209436	79614_118586687	Ret: ret proto-oncogene(PTC, RET51, RET9)
335	79614	chr6-118587344|118587344	2	chr6	-	118587344	118587344	0	0	0	0	0	1	0	1	BC059012	79614_118586687	Ret: ret proto-oncogene(PTC, RET51, RET9)
335	79614	T06R0710D4B2_chr6-118543538|118543538	2	chr6	-	118543519	118543538	0	0	0	1	1	0	0	0	9630013F18	unspliced	Ret: ret proto-oncogene(PTC, RET51, RET9)
336	73506	T05R08A54CB6_T05R08A54CDC_chr5-145050816|145050845	133	chr5	-	145050770	145050851	66	1	16	35	4	7	1	3	D88689	73506_145050504	Flt1: FMS-like tyrosine kinase 1(Flt-1, sFlt1, vascular endothelial growth factor receptor, vascular permeability factor receptor, VEGFR1, VEGFR-1)
336	73506	T05R08A3FA00_chr5-144964100|144964128	6	chr5	-	144964072	144964128	3	0	0	0	0	2	0	1	AJ001177	unspliced	Flt1: FMS-like tyrosine kinase 1(Flt-1, sFlt1, vascular endothelial growth factor receptor, vascular permeability factor receptor, VEGFR1, VEGFR-1)
336	73506	T05R08A54C16_chr5-145050628|145050645	4	chr5	-	145050609	145050646	1	0	0	0	1	1	0	1	BC029674	73506_145050504	Flt1: FMS-like tyrosine kinase 1(Flt-1, sFlt1, vascular endothelial growth factor receptor, vascular permeability factor receptor, VEGFR1, VEGFR-1)
336	73506	T05R08A2D134_chr5-144888108|144888108	3	chr5	-	144888089	144888116	1	0	0	1	1	0	0	0	9630003B03	unspliced	Flt1: FMS-like tyrosine kinase 1(Flt-1, sFlt1, vascular endothelial growth factor receptor, vascular permeability factor receptor, VEGFR1, VEGFR-1)
336	73506	T05R08A338E8_chr5-144914664|144914664	2	chr5	-	144914645	144914664	0	0	0	1	1	0	0	0	1200012B22	73506_144914595	Flt1: FMS-like tyrosine kinase 1(Flt-1, sFlt1, vascular endothelial growth factor receptor, vascular permeability factor receptor, VEGFR1, VEGFR-1)
336	73506	T05R08A3FAEA	2	chr5	-	144964311	144964330	0	0	0	2	0	0	0	0	PXB01190N11A	unspliced	Flt1: FMS-like tyrosine kinase 1(Flt-1, sFlt1, vascular endothelial growth factor receptor, vascular permeability factor receptor, VEGFR1, VEGFR-1)
336	73506	T05R08A41774_chr5-144971636|144971640	2	chr5	-	144971617	144971640	0	0	0	1	1	0	0	0	D230005G05	unspliced	Flt1: FMS-like tyrosine kinase 1(Flt-1, sFlt1, vascular endothelial growth factor receptor, vascular permeability factor receptor, VEGFR1, VEGFR-1)
336	73506	chr5-145050593|145050593	1	chr5	-	145050593	145050593	0	0	0	0	0	0	0	1	L07297	73506_145050504	Flt1: FMS-like tyrosine kinase 1(Flt-1, sFlt1, vascular endothelial growth factor receptor, vascular permeability factor receptor, VEGFR1, VEGFR-1)
336	73506	T05R08A3F2F3	1	chr5	-	144962272	144962291	0	0	0	1	0	0	0	0	PXB00211O10a	unspliced	Flt1: FMS-like tyrosine kinase 1(Flt-1, sFlt1, vascular endothelial growth factor receptor, vascular permeability factor receptor, VEGFR1, VEGFR-1)
337	84375	T11F02EF7CAE_chr11+49249446|49249466	50	chr11	+	49249418	49249485	29	0	16	3	0	0	1	1	L07296	84375_49249566	Flt4: FMS-like tyrosine kinase 4(Chy, chylous ascites, VEGFR3, VEGFR-3)
337	84375	T11F02EF7AEA_chr11+49249002|49249002	2	chr11	+	49249002	49249021	0	0	0	1	1	0	0	0	G630006F08	84375_49249566	Flt4: FMS-like tyrosine kinase 4(Chy, chylous ascites, VEGFR3, VEGFR-3)
337	84375	T11F02EFB944	1	chr11	+	49264964	49264980	0	0	0	1	0	0	0	0	PXB00166I18g6	84375_49265210	Flt4: FMS-like tyrosine kinase 4(Chy, chylous ascites, VEGFR3, VEGFR-3)
338	78445	T05R04736EF9_chr5-74673885|74673918	132	chr5	-	74673849	74673965	117	0	0	9	2	1	1	2	D130069C03	78445_74673560	Kdr: kinase insert domain protein receptor(Flk1, Flk-1, Ly73, vascular endothelial growth factor receptor- 2, VEGF receptor-2, VEGFR2, VEGFR-2)
338	78445	T05R0472F4F6_chr5-74642685|74642685	5	chr5	-	74642636	74642685	3	0	0	1	1	0	0	0	6130401C07	78445_74642635	Kdr: kinase insert domain protein receptor(Flk1, Flk-1, Ly73, vascular endothelial growth factor receptor- 2, VEGF receptor-2, VEGFR2, VEGFR-2)
338	78445	T05R04736E99_T05R04736EB4_chr5-74673833|74673840	4	chr5	-	74673797	74673844	2	0	0	0	0	0	0	2	X70842	78445_74673560	Kdr: kinase insert domain protein receptor(Flk1, Flk-1, Ly73, vascular endothelial growth factor receptor- 2, VEGF receptor-2, VEGFR2, VEGFR-2)
339	72388	T13F033BB3BF_chr13+54244279|54244318	111	chr13	+	54244246	54244339	98	0	1	8	2	2	0	0	D730027I24	72388_54244397	Fgfr4: fibroblast growth factor receptor 4(Fgfr-4)
339	72388	T13F033BB400_chr13+54244345|54244345	4	chr13	+	54244345	54244388	2	0	0	0	0	0	1	1	X59927	72388_54244397	Fgfr4: fibroblast growth factor receptor 4(Fgfr-4)
339	72388	T13F033BBEF1	2	chr13	+	54247153	54247173	0	0	0	2	0	0	0	0	F9B30109F14T3	72388_54247256	Fgfr4: fibroblast growth factor receptor 4(Fgfr-4)
339	72388	chr13+54258326|54258345	2	chr13	+	54258326	54258345	0	0	0	0	0	1	0	1	X57236	72388_54258450	Fgfr4: fibroblast growth factor receptor 4(Fgfr-4)
339	72388	chr13+54259276|54259276	2	chr13	+	54259276	54259276	0	0	0	0	0	0	0	2	AF127141	72388_54259381	Fgfr4: fibroblast growth factor receptor 4(Fgfr-4)
339	72388	T13F033BB2FD_chr13+54244110|54244110	2	chr13	+	54244093	54244129	1	0	0	0	0	0	0	1	BC033313	72388_54244397	Fgfr4: fibroblast growth factor receptor 4(Fgfr-4)
340	82714	T05F01EAE036_T05F01EAE07A_chr5+32170033|32170091	325	chr5	+	32170008	32170125	227	0	57	18	1	18	1	3	M81342	82714_32170176	Fgfr3: fibroblast growth factor receptor 3(Fgfr-3, HBGFR)
340	82714	T05F01EAE29C_chr5+32170641|32170646	3	chr5	+	32170641	32170672	1	0	0	0	0	1	0	1	AF024638	82714_32170759	Fgfr3: fibroblast growth factor receptor 3(Fgfr-3, HBGFR)
340	82714	T05F01EAF7B8_chr5+32176058|32176060	3	chr5	+	32176056	32176079	1	0	0	0	1	1	0	0	B230310M21	82714_32176317	Fgfr3: fibroblast growth factor receptor 3(Fgfr-3, HBGFR)
340	82714	T05F01EAE4F4_chr5+32171252|32171252	2	chr5	+	32171252	32171271	0	0	0	0	2	0	0	0	B230348E19	82714_32171578	Fgfr3: fibroblast growth factor receptor 3(Fgfr-3, HBGFR)
340	82714	chr5+32170604|32170604	1	chr5	+	32170604	32170604	0	0	0	0	0	0	0	1	S56291	82714_32170759	Fgfr3: fibroblast growth factor receptor 3(Fgfr-3, HBGFR)
341	227161	T08F0172BAB7_T08F0172BB17_chr8+24296064|24296222	423	chr8	+	24296059	24296241	250	0	119	22	1	29	0	2	S74765	227161_24296756	Fgfr1: fibroblast growth factor receptor 1(Fgfr-1, FLG, Flt-2)
341	227161	T08F0172EEE5_chr8+24309477|24309511	25	chr8	+	24309477	24309530	0	0	16	0	0	2	1	6	BC033447	227161_24309624	Fgfr1: fibroblast growth factor receptor 1(Fgfr-1, FLG, Flt-2)
341	227161	T08F0173762A_chr8+24344102|24344147	15	chr8	+	24344102	24344166	3	0	0	3	1	8	0	0	I530025O09	227161_24344780	Fgfr1: fibroblast growth factor receptor 1(Fgfr-1, FLG, Flt-2)
341	227161	T08F017381F6_T08F01738213_chr8+24347128|24347161	11	chr8	+	24347126	24347180	4	0	0	0	1	6	0	0	9330174J05	227161_24347249	Fgfr1: fibroblast growth factor receptor 1(Fgfr-1, FLG, Flt-2)
341	227161	T08F0172BC8F_T08F0172BCC6_chr8+24296624|24296646	9	chr8	+	24296590	24296665	5	0	0	0	1	2	0	1	S47233	227161_24296756	Fgfr1: fibroblast growth factor receptor 1(Fgfr-1, FLG, Flt-2)
341	227161	T08F0172BCEF_chr8+24296718|24296724	7	chr8	+	24296668	24296743	5	0	1	0	0	0	0	1	X51893	227161_24296756	Fgfr1: fibroblast growth factor receptor 1(Fgfr-1, FLG, Flt-2)
341	227161	T08F0172EE49	3	chr8	+	24309321	24309339	0	0	0	3	0	0	0	0	G9B30044K09T3	227161_24309355	Fgfr1: fibroblast growth factor receptor 1(Fgfr-1, FLG, Flt-2)
341	227161	T08F017368D4_chr8+24340678|24340679	3	chr8	+	24340678	24340712	1	0	0	0	0	1	0	1	BC053921	227161_24341757	Fgfr1: fibroblast growth factor receptor 1(Fgfr-1, FLG, Flt-2)
341	227161	T08F017372E9_chr8+24343273|24343273	2	chr8	+	24343273	24343292	0	0	0	1	1	0	0	0	D930005C04	227161_24344777	Fgfr1: fibroblast growth factor receptor 1(Fgfr-1, FLG, Flt-2)
341	227161	chr8+24309534|24309534	2	chr8	+	24309534	24309534	0	0	0	0	0	0	0	2	X57790	227161_24309624	Fgfr1: fibroblast growth factor receptor 1(Fgfr-1, FLG, Flt-2)
341	227161	T08F01737F33	1	chr8	+	24346419	24346438	0	0	0	1	0	0	0	0	K6B30107F08T3	unspliced	Fgfr1: fibroblast growth factor receptor 1(Fgfr-1, FLG, Flt-2)
342	83029	T07R0705CB6D_chr7-117820203|117820207	532	chr7	-	117820177	117820326	469	0	52	4	1	4	1	1	M86441	83029_117819810	Fgfr2: fibroblast growth factor receptor 2(Bek, Fgfr-2, Fgfr7, Fgfr-7, KGFRTr)
342	83029	T07R0703ADC7_chr7-117681522|117681698	47	chr7	-	117681503	117681698	0	0	0	2	1	44	0	0	C130078M18	83029_117681507	Fgfr2: fibroblast growth factor receptor 2(Bek, Fgfr-2, Fgfr7, Fgfr-7, KGFRTr)
342	83029	T07R0703CB95_chr7-117689202|117689259	17	chr7	-	117689183	117689259	2	0	0	1	0	13	0	1	M23362	83029_117689192	Fgfr2: fibroblast growth factor receptor 2(Bek, Fgfr-2, Fgfr7, Fgfr-7, KGFRTr)
342	83029	T07R0705C290_chr7-117817991|117817991	5	chr7	-	117817954	117818000	3	0	0	1	1	0	0	0	A230048F11	83029_117817561	Fgfr2: fibroblast growth factor receptor 2(Bek, Fgfr-2, Fgfr7, Fgfr-7, KGFRTr)
342	83029	T07R0703C5C1_chr7-117687745|117687747	2	chr7	-	117687726	117687747	0	0	0	1	1	0	0	0	A530061A19	unspliced	Fgfr2: fibroblast growth factor receptor 2(Bek, Fgfr-2, Fgfr7, Fgfr-7, KGFRTr)
342	83029	T07R0703C1D5	1	chr7	-	117686723	117686741	0	0	0	1	0	0	0	0	L9B30152H11T3	83029_117686604	Fgfr2: fibroblast growth factor receptor 2(Bek, Fgfr-2, Fgfr7, Fgfr-7, KGFRTr)
342	83029	T07R07056EF7	1	chr7	-	117796580	117796599	0	0	0	1	0	0	0	0	I1BC0009G02T3	83029_117796399	Fgfr2: fibroblast growth factor receptor 2(Bek, Fgfr-2, Fgfr7, Fgfr-7, KGFRTr)
342	83029	T07R0703ADB3	1	chr7	-	117681568	117681587	0	0	0	1	0	0	0	0	K6B30053C20T3	83029_117681507	Fgfr2: fibroblast growth factor receptor 2(Bek, Fgfr-2, Fgfr7, Fgfr-7, KGFRTr)
342	83029	T07R0703CB7C	1	chr7	-	117689193	117689212	0	0	0	1	0	0	0	0	I3B20010B14T3	83029_117689192	Fgfr2: fibroblast growth factor receptor 2(Bek, Fgfr-2, Fgfr7, Fgfr-7, KGFRTr)
342	83029	T07R0705CA68	1	chr7	-	117819993	117820008	0	0	0	1	0	0	0	0	60B30401O06Tr	unspliced	Fgfr2: fibroblast growth factor receptor 2(Bek, Fgfr-2, Fgfr7, Fgfr-7, KGFRTr)
343	83092	T05R08A0549A	15	chr5	-	144725121	144725151	3	0	9	1	2	0	0	0	B230315G04	83092_144725053	Flt3: FMS-like tyrosine kinase 3(CD135, Flk-2, Flt-3, Ly72)
343	83092	T05R08A0554A_chr5-144725322|144725322	2	chr5	-	144725303	144725322	0	0	0	1	1	0	0	0	B730044D22	83092_144725053	Flt3: FMS-like tyrosine kinase 3(CD135, Flk-2, Flt-3, Ly72)
343	83092	chr5-144669347|144669347	1	chr5	-	144669347	144669347	0	0	0	0	0	0	0	1	L36163	83092_144669327	Flt3: FMS-like tyrosine kinase 3(CD135, Flk-2, Flt-3, Ly72)
343	83092	chr5-144725179|144725179	1	chr5	-	144725179	144725179	0	0	0	0	0	0	0	1	X59398	83092_144725053	Flt3: FMS-like tyrosine kinase 3(CD135, Flk-2, Flt-3, Ly72)
343	83092	chr5-144687587|144687587	1	chr5	-	144687587	144687587	0	0	0	0	0	0	0	1	AF357491	unspliced	Flt3: FMS-like tyrosine kinase 3(CD135, Flk-2, Flt-3, Ly72)
344	107617	T05F046D4786_chr5+74270549|74270641	530	chr5	+	74270549	74270661	435	0	48	28	2	13	1	3	B930010O12	107617_74270722	Kit: kit oncogene(belly-spot, Bs, CD117, c-KIT, dominant spotting, Dominant white spotting, Fdc, spotted sterile male, Ssm, Steel Factor Receptor, Tr-kit, W)
344	107617	T05F046DD30B_chr5+74306302|74306315	3	chr5	+	74306302	74306334	0	0	0	1	1	1	0	0	I0C0048O08	107617_74306375	Kit: kit oncogene(belly-spot, Bs, CD117, c-KIT, dominant spotting, Dominant white spotting, Fdc, spotted sterile male, Ssm, Steel Factor Receptor, Tr-kit, W)
344	107617	T05F046E80BF	2	chr5	+	74350783	74350802	0	0	0	2	0	0	0	0	G8B30022K04T3	unspliced	Kit: kit oncogene(belly-spot, Bs, CD117, c-KIT, dominant spotting, Dominant white spotting, Fdc, spotted sterile male, Ssm, Steel Factor Receptor, Tr-kit, W)
344	107617	T05F046E6879_chr5+74344569|74344569	2	chr5	+	74344569	74344588	0	0	0	1	1	0	0	0	B930031O14	unspliced	Kit: kit oncogene(belly-spot, Bs, CD117, c-KIT, dominant spotting, Dominant white spotting, Fdc, spotted sterile male, Ssm, Steel Factor Receptor, Tr-kit, W)
344	107617	T05F046DFA82	1	chr5	+	74316418	74316436	0	0	0	1	0	0	0	0	G3B70013F18T3	107617_74316468	Kit: kit oncogene(belly-spot, Bs, CD117, c-KIT, dominant spotting, Dominant white spotting, Fdc, spotted sterile male, Ssm, Steel Factor Receptor, Tr-kit, W)
344	107617	T05F046E397E	1	chr5	+	74332542	74332558	0	0	0	1	0	0	0	0	K8B20003A01T3	107617_74332835	Kit: kit oncogene(belly-spot, Bs, CD117, c-KIT, dominant spotting, Dominant white spotting, Fdc, spotted sterile male, Ssm, Steel Factor Receptor, Tr-kit, W)
344	107617	chr5+74344470|74344470	1	chr5	+	74344470	74344470	0	0	0	0	0	0	0	1	X65997	107617_74345045	Kit: kit oncogene(belly-spot, Bs, CD117, c-KIT, dominant spotting, Dominant white spotting, Fdc, spotted sterile male, Ssm, Steel Factor Receptor, Tr-kit, W)
344	107617	T05F046DD2BD	1	chr5	+	74306237	74306252	0	0	0	1	0	0	0	0	I0B30101J18T3	107617_74306375	Kit: kit oncogene(belly-spot, Bs, CD117, c-KIT, dominant spotting, Dominant white spotting, Fdc, spotted sterile male, Ssm, Steel Factor Receptor, Tr-kit, W)
344	107617	T05F046E7ECC	1	chr5	+	74350284	74350302	0	0	0	1	0	0	0	0	K6B30147J23T3	unspliced	Kit: kit oncogene(belly-spot, Bs, CD117, c-KIT, dominant spotting, Dominant white spotting, Fdc, spotted sterile male, Ssm, Steel Factor Receptor, Tr-kit, W)
344	107617	T05F046E7D9A	1	chr5	+	74349978	74349997	0	0	0	1	0	0	0	0	PXB00708F01a	unspliced	Kit: kit oncogene(belly-spot, Bs, CD117, c-KIT, dominant spotting, Dominant white spotting, Fdc, spotted sterile male, Ssm, Steel Factor Receptor, Tr-kit, W)
345	167944	T18F03AC3D74_chr18+61619509|61619641	2326	chr18	+	61619509	61619661	1497	0	69	730	21	3	1	5	F730230B05	167944_61619696	Csf1r: colony stimulating factor 1 receptor(CD115, CSF-1R, Csfmr, Fim-2, Fms, M-CSFR)
345	167944	T18F03AC9362_chr18+61641546|61641579	49	chr18	+	61641531	61641630	44	0	0	4	1	0	0	0	F630307J08	167944_61641651	Csf1r: colony stimulating factor 1 receptor(CD115, CSF-1R, Csfmr, Fim-2, Fms, M-CSFR)
345	167944	T18F03AC3C46_chr18+61619251|61619289	8	chr18	+	61619251	61619308	1	0	0	2	1	4	0	0	I530028D24	167944_61619382	Csf1r: colony stimulating factor 1 receptor(CD115, CSF-1R, Csfmr, Fim-2, Fms, M-CSFR)
345	167944	T18F03AC3CBC	6	chr18	+	61619388	61619425	0	0	0	6	0	0	0	0	PSB00006B10A	167944_61619696	Csf1r: colony stimulating factor 1 receptor(CD115, CSF-1R, Csfmr, Fim-2, Fms, M-CSFR)
345	167944	T18F03AC3C79	5	chr18	+	61619321	61619342	0	0	0	5	0	0	0	0	F6B30043I16T3	167944_61619382	Csf1r: colony stimulating factor 1 receptor(CD115, CSF-1R, Csfmr, Fim-2, Fms, M-CSFR)
345	167944	T18F03ABED76	1	chr18	+	61599094	61599112	0	0	0	1	0	0	0	0	F7B30109J06T3	167944_61599211	Csf1r: colony stimulating factor 1 receptor(CD115, CSF-1R, Csfmr, Fim-2, Fms, M-CSFR)
345	167944	T18F03AC7052	1	chr18	+	61632594	61632613	0	0	0	1	0	0	0	0	F6B30024M21T3	167944_61632765	Csf1r: colony stimulating factor 1 receptor(CD115, CSF-1R, Csfmr, Fim-2, Fms, M-CSFR)
346	76187	T05F0466D4AA_T05F0466D4D4_chr5+73847921|73848026	196	chr5	+	73847896	73848045	138	0	0	32	4	17	1	4	BC020405	76187_73848091	Pdgfra: platelet derived growth factor receptor, alpha polypeptide(CD140a, PDGF alpha chain, Pdgfr-2)
346	76187	T05F0466D9AA_T05F0466D9D7_chr5+73849274|73849305	8	chr5	+	73849258	73849324	3	0	0	2	1	1	0	1	U47923	unspliced	Pdgfra: platelet derived growth factor receptor, alpha polypeptide(CD140a, PDGF alpha chain, Pdgfr-2)
346	76187	T05F0466E3BC_chr5+73851828|73851829	4	chr5	+	73851828	73851856	1	0	0	0	0	2	0	1	BC053036	76187_73852012	Pdgfra: platelet derived growth factor receptor, alpha polypeptide(CD140a, PDGF alpha chain, Pdgfr-2)
346	76187	T05F0466E387_chr5+73851756|73851800	4	chr5	+	73851756	73851819	0	0	0	0	1	3	0	0	C230097K17	76187_73852012	Pdgfra: platelet derived growth factor receptor, alpha polypeptide(CD140a, PDGF alpha chain, Pdgfr-2)
346	76187	T05F0466D6FB_chr5+73848571|73848571	2	chr5	+	73848571	73848590	0	0	0	1	1	0	0	0	G830041I20	76187_73849050	Pdgfra: platelet derived growth factor receptor, alpha polypeptide(CD140a, PDGF alpha chain, Pdgfr-2)
346	76187	T05F0466F90A_chr5+73857290|73857290	2	chr5	+	73857290	73857309	0	0	0	1	1	0	0	0	A730019I10	76187_73857747	Pdgfra: platelet derived growth factor receptor, alpha polypeptide(CD140a, PDGF alpha chain, Pdgfr-2)
346	76187	T05F04670BC6	2	chr5	+	73862086	73862105	0	0	0	2	0	0	0	0	E5B30117A19T3	76187_73862227	Pdgfra: platelet derived growth factor receptor, alpha polypeptide(CD140a, PDGF alpha chain, Pdgfr-2)
346	76187	T05F0466D9F2	1	chr5	+	73849330	73849348	0	0	0	1	0	0	0	0	L0B30031H01T3	76187_73849401	Pdgfra: platelet derived growth factor receptor, alpha polypeptide(CD140a, PDGF alpha chain, Pdgfr-2)
346	76187	T05F046755E6	1	chr5	+	73881062	73881081	0	0	0	1	0	0	0	0	G4B30014J05T3	76187_73881085	Pdgfra: platelet derived growth factor receptor, alpha polypeptide(CD140a, PDGF alpha chain, Pdgfr-2)
346	76187	T05F04675EB7	1	chr5	+	73883319	73883335	0	0	0	1	0	0	0	0	K4B30027E21T3	76187_73883430	Pdgfra: platelet derived growth factor receptor, alpha polypeptide(CD140a, PDGF alpha chain, Pdgfr-2)
346	76187	T05F0466E0E5	1	chr5	+	73851109	73851127	0	0	0	1	0	0	0	0	M5BH1201F07Z3	unspliced	Pdgfra: platelet derived growth factor receptor, alpha polypeptide(CD140a, PDGF alpha chain, Pdgfr-2)
346	76187	T05F04675359	1	chr5	+	73880409	73880427	0	0	0	1	0	0	0	0	PXB00062I03a	unspliced	Pdgfra: platelet derived growth factor receptor, alpha polypeptide(CD140a, PDGF alpha chain, Pdgfr-2)
346	76187	T05F04671840	1	chr5	+	73865280	73865299	0	0	0	1	0	0	0	0	PXB00120G04a	unspliced	Pdgfra: platelet derived growth factor receptor, alpha polypeptide(CD140a, PDGF alpha chain, Pdgfr-2)
346	76187	T05F046724C1	1	chr5	+	73868481	73868500	0	0	0	1	0	0	0	0	PXB00659J10A	unspliced	Pdgfra: platelet derived growth factor receptor, alpha polypeptide(CD140a, PDGF alpha chain, Pdgfr-2)
347	111789	T18F03AB5050_T18F03AB509E_chr18+61558842|61558918	276	chr18	+	61558842	61558961	239	0	0	26	3	7	0	1	6330562L11	111789_61559270	Pdgfrb: platelet derived growth factor receptor, beta polypeptide(CD140b, PDGF beta chain, Pdgfr)
347	111789	T18F03AB515D_chr18+61559133|61559139	14	chr18	+	61559131	61559165	10	0	0	2	0	0	1	1	X04367	111789_61559270	Pdgfrb: platelet derived growth factor receptor, beta polypeptide(CD140b, PDGF beta chain, Pdgfr)
347	111789	T18F03ABA088_chr18+61579397|61579397	4	chr18	+	61579397	61579437	2	0	0	1	1	0	0	0	F930035I17	111789_61579605	Pdgfrb: platelet derived growth factor receptor, beta polypeptide(CD140b, PDGF beta chain, Pdgfr)
347	111789	T18F03AB9A26	1	chr18	+	61577766	61577784	0	0	0	1	0	0	0	0	L0B30039B15T3	111789_61577831	Pdgfrb: platelet derived growth factor receptor, beta polypeptide(CD140b, PDGF beta chain, Pdgfr)
348	111372	T09R0372BA2F_chr9-57850337|57850433	282	chr9	-	57850298	57850468	145	1	110	12	1	13	0	0	9330161F16	111372_57849774	Csk: c-src tyrosine kinase
348	111372	T09R0372B85D_chr9-57849915|57850017	95	chr9	-	57849891	57850017	50	0	5	29	2	6	1	2	F830006C15	111372_57849774	Csk: c-src tyrosine kinase
348	111372	chr9-57832776|57832809	8	chr9	-	57832776	57832809	0	0	2	0	0	5	0	1	X57242	111372_57832656	Csk: c-src tyrosine kinase
348	111372	chr9-57836159|57836187	6	chr9	-	57836159	57836187	0	0	0	1	0	4	0	1	U05247	111372_57836145	Csk: c-src tyrosine kinase
348	111372	T09R0372D8CC	4	chr9	-	57858234	57858252	0	0	0	4	0	0	0	0	F7B30108O17T3	111372_57858058	Csk: c-src tyrosine kinase
348	111372	T09R0372783E_chr9-57833517|57833539	3	chr9	-	57833498	57833539	0	0	0	1	1	1	0	0	2810409K13	111372_57833431	Csk: c-src tyrosine kinase
348	111372	T09R03728CFD_chr9-57838845|57838845	1	chr9	-	57838826	57838845	0	0	0	0	1	0	0	0	9530099L19	111372_57838773	Csk: c-src tyrosine kinase
348	111372	T09R0372829B	1	chr9	-	57836169	57836187	0	0	0	1	0	0	0	0	K6B30040C22T3	111372_57836145	Csk: c-src tyrosine kinase
348	111372	T09R0372730B	1	chr9	-	57832184	57832203	0	0	0	1	0	0	0	0	K6B30045I10T3	unspliced	Csk: c-src tyrosine kinase
349	82809	T10F04D68E9B_chr10+81170046|81170158	173	chr10	+	81169992	81170177	76	0	64	26	3	0	1	3	6330416J22	82809_81170187	Matk: megakaryocyte-associated tyrosine kinase(CHK, Csk homologous kinase, HYL, Ntk)
349	82809	T10F04D68DFE_T10F04D68E2E_chr10+81169896|81169971	102	chr10	+	81169891	81169990	68	0	13	18	0	1	0	2	BC060086	82809_81170187	Matk: megakaryocyte-associated tyrosine kinase(CHK, Csk homologous kinase, HYL, Ntk)
349	82809	T10F04D67D47_chr10+81165639|81165640	9	chr10	+	81165636	81165659	6	0	0	1	1	0	0	1	K430357D18	82809_81165709	Matk: megakaryocyte-associated tyrosine kinase(CHK, Csk homologous kinase, HYL, Ntk)
349	82809	T10F04D68D90_chr10+81169790|81169790	8	chr10	+	81169787	81169850	7	0	0	0	0	0	0	1	L33340	unspliced	Matk: megakaryocyte-associated tyrosine kinase(CHK, Csk homologous kinase, HYL, Ntk)
349	82809	chr10+81165548|81165548	1	chr10	+	81165548	81165548	0	0	0	0	0	0	0	1	D45243	82809_81165891	Matk: megakaryocyte-associated tyrosine kinase(CHK, Csk homologous kinase, HYL, Ntk)
349	82809	T10F04D68D43	1	chr10	+	81169731	81169746	0	0	0	1	0	0	0	0	K2B30028B10T3	unspliced	Matk: megakaryocyte-associated tyrosine kinase(CHK, Csk homologous kinase, HYL, Ntk)
350	100215	T07R04058197_chr7-67469695|67469734	241	chr7	-	67469672	67469770	185	0	0	50	4	2	0	0	BC038130	100215_67469661	Fes: feline sarcoma oncogene(c-fes, FPS)
350	100215	T07R04057FBC_chr7-67469216|67469216	17	chr7	-	67469197	67469244	4	0	10	1	0	0	1	1	X12616	100215_67468946	Fes: feline sarcoma oncogene(c-fes, FPS)
350	100215	T07R04056E1B	3	chr7	-	67464713	67464731	0	0	0	3	0	0	0	0	F7B30108M22T3	100215_67464618	Fes: feline sarcoma oncogene(c-fes, FPS)
350	100215	chr7-67462242|67462243	2	chr7	-	67462242	67462243	0	0	0	0	0	1	0	1	BC049358	100215_67461625	Fes: feline sarcoma oncogene(c-fes, FPS)
[truncated: 2,291 more rows]
