# Supplementary material for: Genome-wide review of transcriptional complexity in mouse protein kinases and phosphatases
Source: Genome Biol. 2006 Jan 26;7(1):R5. doi: 10.1186/gb-2006-7-1-r5 (PMC1431701; doi:10.1186/gb-2006-7-1-r5)
Supplement: Additional data file 4 — A zip file containing four Excel files (5' exon, 3' exon, TSS and TTS clusters). [file gb-2006-7-1-r5-S4.zip › END_SUPPORT/TTS311005.xls]

## Sheet: cluster_with_counts
PREGID	TUID	TTSClusterID	total_count	chromosome	strand	start	stop	GSC_count	GIS_count	F3_count	GB_count	RS_count	Rik3EST_count	pubEST_count	3'EC	representative_nuc_acc	gene description
1	170746	chr1+9968953|9968966	74	chr1	+	9968953	9968966	16	1	4	0	0	49	4	170746_9967830	BQ936872	Sgk3: serum/glucocorticoid regulated kinase 3(Cisk, cytokine-independent survival kinase)
1	170746	chr1+9969951|9969960	35	chr1	+	9969951	9969960	2	4	2	0	0	22	5	170746_9967830	BI648706	Sgk3: serum/glucocorticoid regulated kinase 3(Cisk, cytokine-independent survival kinase)
1	170746	chr1+9969099|9969141	19	chr1	+	9969099	9969141	0	0	3	1	0	15	0	170746_9967830	I830044M04	Sgk3: serum/glucocorticoid regulated kinase 3(Cisk, cytokine-independent survival kinase)
1	170746	chr1+9969608|9969660	17	chr1	+	9969608	9969660	4	0	2	0	0	10	1	170746_9967830	5031426D23	Sgk3: serum/glucocorticoid regulated kinase 3(Cisk, cytokine-independent survival kinase)
1	170746	chr1+9968728|9968737	9	chr1	+	9968728	9968737	0	0	2	0	1	5	1	170746_9967830	4732444N24	Sgk3: serum/glucocorticoid regulated kinase 3(Cisk, cytokine-independent survival kinase)
1	170746	chr1+9969880|9969882	7	chr1	+	9969880	9969882	0	0	2	0	0	5	0	170746_9967830	I0C0002C09	Sgk3: serum/glucocorticoid regulated kinase 3(Cisk, cytokine-independent survival kinase)
1	170746	chr1+9969241|9969241	6	chr1	+	9969241	9969241	0	0	3	0	0	3	0	170746_9968430	F830201E16	Sgk3: serum/glucocorticoid regulated kinase 3(Cisk, cytokine-independent survival kinase)
1	170746	chr1+9968270|9968284	5	chr1	+	9968270	9968284	0	0	1	0	0	4	0	undetermined	A730028J04	Sgk3: serum/glucocorticoid regulated kinase 3(Cisk, cytokine-independent survival kinase)
1	170746	chr1+9899587|9899591	4	chr1	+	9899587	9899591	0	0	2	0	0	2	0	170746_9896266	A330042B14	Sgk3: serum/glucocorticoid regulated kinase 3(Cisk, cytokine-independent survival kinase)
1	170746	chr1+9968024|9968024	3	chr1	+	9968024	9968024	0	0	0	1	1	0	1	170746_9967830	AA959426	Sgk3: serum/glucocorticoid regulated kinase 3(Cisk, cytokine-independent survival kinase)
1	170746	chr1+9958185|9958187	2	chr1	+	9958185	9958187	0	0	1	0	0	1	0	170746_9954777	C920004G11	Sgk3: serum/glucocorticoid regulated kinase 3(Cisk, cytokine-independent survival kinase)
1	170746	chr1+9961430|9961437	2	chr1	+	9961430	9961437	0	0	1	0	0	1	0	170746_9960629	5832447I09	Sgk3: serum/glucocorticoid regulated kinase 3(Cisk, cytokine-independent survival kinase)
2	72558	chr2+163077472|163077482	16	chr2	+	163077472	163077482	0	0	2	2	1	10	1	72558_163076259	BG972505	Sgk2: serum/glucocorticoid regulated kinase 2
3	109340	chr10+21723719|21723766	194	chr10	+	21723719	21723766	12	1	6	4	1	141	29	109340_21722523	CA466502	Sgk: serum/glucocorticoid regulated kinase(Sgk1)
3	109340	chr10+21622848|21622849	2	chr10	+	21622848	21622849	0	0	1	0	0	1	0	109340_21622442	A730081A20	Sgk: serum/glucocorticoid regulated kinase(Sgk1)
4	76761	chr12-95196355|95196357	7	chr12	-	95196355	95196357	0	0	1	3	1	2	0	76761_95198258	6430519H03	Rps6ka5: ribosomal protein S6 kinase, polypeptide 5(MSK1, MSPK1, RLPK)
4	76761	chr12-95195018|95195018	4	chr12	-	95195018	95195018	0	0	1	0	0	3	0	undetermined	6.3304e+19	Rps6ka5: ribosomal protein S6 kinase, polypeptide 5(MSK1, MSPK1, RLPK)
4	76761	chr12-95196467|95196468	3	chr12	-	95196467	95196468	0	0	2	1	0	0	0	76761_95198258	3110027G01	Rps6ka5: ribosomal protein S6 kinase, polypeptide 5(MSK1, MSPK1, RLPK)
4	76761	chr12-95200931|95200939	3	chr12	-	95200931	95200939	0	0	1	0	0	2	0	76761_95201008	B230369O03	Rps6ka5: ribosomal protein S6 kinase, polypeptide 5(MSK1, MSPK1, RLPK)
4	76761	chr12-95197588|95197588	2	chr12	-	95197588	95197588	0	0	1	0	0	1	0	76761_95198258	4932418B07	Rps6ka5: ribosomal protein S6 kinase, polypeptide 5(MSK1, MSPK1, RLPK)
4	76761	chr12-95240959|95240959	2	chr12	-	95240959	95240959	0	0	1	0	0	1	0	76761_95241139	7420416F16	Rps6ka5: ribosomal protein S6 kinase, polypeptide 5(MSK1, MSPK1, RLPK)
4	76761	chr12-95241441|95241441	2	chr12	-	95241441	95241441	0	0	1	0	0	1	0	76761_95242334	F830212J15	Rps6ka5: ribosomal protein S6 kinase, polypeptide 5(MSK1, MSPK1, RLPK)
4	76761	chr12-95218483|95218483	2	chr12	-	95218483	95218483	0	0	1	0	0	1	0	undetermined	E030027M20	Rps6ka5: ribosomal protein S6 kinase, polypeptide 5(MSK1, MSPK1, RLPK)
5	72145	chr19-6542509|6542578	137	chr19	-	6542509	6542578	60	1	2	2	1	62	9	72145_6543154	W77253	Rps6ka4: ribosomal protein S6 kinase, polypeptide 4(MSK2)
5	72145	chr19-6542661|6542661	3	chr19	-	6542661	6542661	0	0	1	0	0	2	0	72145_6543154	F730035M09	Rps6ka4: ribosomal protein S6 kinase, polypeptide 4(MSK2)
6	106565	chrX-102715642|102715681	73	chrX	-	102715642	102715681	0	0	1	1	0	68	3	106565_102717363	AA114770	Rps6ka6: ribosomal protein S6 kinase polypeptide 6(RSK4)
6	106565	chrX-102716038|102716041	14	chrX	-	102716038	102716041	0	0	1	0	1	11	1	106565_102717363	AA474300	Rps6ka6: ribosomal protein S6 kinase polypeptide 6(RSK4)
6	106565	chrX-102715770|102715805	7	chrX	-	102715770	102715805	0	0	1	0	0	4	2	106565_102717363	4921506H01	Rps6ka6: ribosomal protein S6 kinase polypeptide 6(RSK4)
7	222219	chr4-132301911|132301943	82	chr4	-	132301911	132301943	0	7	3	2	1	57	12	222219_132302392	CF553325	Rps6ka1: ribosomal protein S6 kinase polypeptide 1(Rsk1)
7	222219	chr4-132302453|132302516	12	chr4	-	132302453	132302516	0	0	1	0	0	2	9	222219_132302673	CN673071	Rps6ka1: ribosomal protein S6 kinase polypeptide 1(Rsk1)
7	222219	chr4-132320006|132320041	4	chr4	-	132320006	132320041	0	0	0	1	0	0	3	222219_132320057	CK393263	Rps6ka1: ribosomal protein S6 kinase polypeptide 1(Rsk1)
8	111039	chrX+149338061|149338097	26	chrX	+	149338061	149338097	0	0	1	0	0	14	11	undetermined	BU851321	Rps6ka3: ribosomal protein S6 kinase polypeptide 3(Rsk2)
8	111039	chrX+149333873|149333896	11	chrX	+	149333873	149333896	1	0	1	1	0	7	1	111039_149333216	F630106I02	Rps6ka3: ribosomal protein S6 kinase polypeptide 3(Rsk2)
8	111039	chrX+149322183|149322204	7	chrX	+	149322183	149322204	0	0	1	0	0	3	3	111039_149322169	CF159836	Rps6ka3: ribosomal protein S6 kinase polypeptide 3(Rsk2)
8	111039	chrX+149334355|149334382	6	chrX	+	149334355	149334382	0	0	1	1	0	3	1	111039_149333216	CB723046	Rps6ka3: ribosomal protein S6 kinase polypeptide 3(Rsk2)
8	111039	chrX+149337692|149337711	6	chrX	+	149337692	149337711	0	0	1	0	0	4	1	undetermined	CF539721	Rps6ka3: ribosomal protein S6 kinase polypeptide 3(Rsk2)
8	111039	chrX+149333816|149333843	4	chrX	+	149333816	149333843	0	0	0	0	0	1	3	111039_149333753	CN538387	Rps6ka3: ribosomal protein S6 kinase polypeptide 3(Rsk2)
8	111039	chrX+149274285|149274288	4	chrX	+	149274285	149274288	0	0	1	0	0	3	0	undetermined	A630013N13	Rps6ka3: ribosomal protein S6 kinase polypeptide 3(Rsk2)
8	111039	chrX+149333630|149333642	2	chrX	+	149333630	149333642	0	0	0	0	0	1	1	111039_149333216	BE332850	Rps6ka3: ribosomal protein S6 kinase polypeptide 3(Rsk2)
8	111039	chrX+149333338|149333338	2	chrX	+	149333338	149333338	0	0	0	1	1	0	0	111039_149333216	NM_148945	Rps6ka3: ribosomal protein S6 kinase polypeptide 3(Rsk2)
8	111039	chrX+149251428|149251428	2	chrX	+	149251428	149251428	0	0	1	0	0	1	0	undetermined	C030002A16	Rps6ka3: ribosomal protein S6 kinase polypeptide 3(Rsk2)
8	111039	chrX+149255024|149255024	1	chrX	+	149255024	149255024	0	0	1	0	0	0	0	undetermined	A230077E04	Rps6ka3: ribosomal protein S6 kinase polypeptide 3(Rsk2)
9	72449	chr17-7038929|7038939	28	chr17	-	7038929	7038939	0	0	0	6	1	16	5	72449_7042028	CB601069	Rps6ka2: ribosomal protein S6 kinase, polypeptide 2(p90rsk, pp90rsk, Rps6ka-rs1, Rsk3)
9	72449	chr17-7152194|7152194	2	chr17	-	7152194	7152194	0	0	1	0	0	1	0	72449_7155156	A830097D02	Rps6ka2: ribosomal protein S6 kinase, polypeptide 2(p90rsk, pp90rsk, Rps6ka-rs1, Rsk3)
9	72449	chr17-7041557|7041557	1	chr17	-	7041557	7041557	0	0	1	0	0	0	0	72449_7042028	5031430C14	Rps6ka2: ribosomal protein S6 kinase, polypeptide 2(p90rsk, pp90rsk, Rps6ka-rs1, Rsk3)
9	72449	chr17-7039319|7039319	1	chr17	-	7039319	7039319	0	0	0	1	0	0	0	72449_7042028	BC056946	Rps6ka2: ribosomal protein S6 kinase, polypeptide 2(p90rsk, pp90rsk, Rps6ka-rs1, Rsk3)
9	72449	chr17-7082864|7082864	1	chr17	-	7082864	7082864	0	0	1	0	0	0	0	72449_7083133	3010084H03	Rps6ka2: ribosomal protein S6 kinase, polypeptide 2(p90rsk, pp90rsk, Rps6ka-rs1, Rsk3)
10	76346	chr11-86104172|86104264	43	chr11	-	86104172	86104264	1	3	2	1	0	25	11	76346_86104627	CN534414	Rps6kb1: ribosomal protein S6 kinase, polypeptide 1(p70/85s6k, p70s6k, S6K1)
10	76346	chr11-86103693|86103706	23	chr11	-	86103693	86103706	0	2	0	0	0	18	3	undetermined	CB596080	Rps6kb1: ribosomal protein S6 kinase, polypeptide 1(p70/85s6k, p70s6k, S6K1)
10	76346	chr11-86100674|86100685	14	chr11	-	86100674	86100685	1	0	0	0	0	6	7	undetermined	CF723262	Rps6kb1: ribosomal protein S6 kinase, polypeptide 1(p70/85s6k, p70s6k, S6K1)
10	76346	chr11-86104356|86104393	12	chr11	-	86104356	86104393	0	0	1	0	0	4	7	76346_86104627	BI853847	Rps6kb1: ribosomal protein S6 kinase, polypeptide 1(p70/85s6k, p70s6k, S6K1)
10	76346	chr11-86100533|86100543	8	chr11	-	86100533	86100543	0	0	1	0	0	4	3	undetermined	CF546086	Rps6kb1: ribosomal protein S6 kinase, polypeptide 1(p70/85s6k, p70s6k, S6K1)
10	76346	chr11-86102470|86102498	7	chr11	-	86102470	86102498	0	0	1	0	0	2	4	76346_86102692	CD353089	Rps6kb1: ribosomal protein S6 kinase, polypeptide 1(p70/85s6k, p70s6k, S6K1)
10	76346	chr11-86101986|86102045	6	chr11	-	86101986	86102045	0	0	0	0	0	2	4	undetermined	CF159825	Rps6kb1: ribosomal protein S6 kinase, polypeptide 1(p70/85s6k, p70s6k, S6K1)
10	76346	chr11-86102996|86103011	4	chr11	-	86102996	86103011	0	0	0	0	0	2	2	undetermined	AI592205	Rps6kb1: ribosomal protein S6 kinase, polypeptide 1(p70/85s6k, p70s6k, S6K1)
10	76346	chr11-86115648|86115648	3	chr11	-	86115648	86115648	0	0	1	0	1	1	0	76346_86117856	D730014H09	Rps6kb1: ribosomal protein S6 kinase, polypeptide 1(p70/85s6k, p70s6k, S6K1)
10	76346	chr11-86142556|86142556	3	chr11	-	86142556	86142556	0	0	2	0	0	1	0	undetermined	F430013J17	Rps6kb1: ribosomal protein S6 kinase, polypeptide 1(p70/85s6k, p70s6k, S6K1)
10	76346	chr11-86103145|86103154	3	chr11	-	86103145	86103154	0	1	0	0	0	1	1	undetermined	CF157162	Rps6kb1: ribosomal protein S6 kinase, polypeptide 1(p70/85s6k, p70s6k, S6K1)
10	76346	chr11-86107299|86107299	2	chr11	-	86107299	86107299	0	0	1	0	0	1	0	undetermined	E230002J16	Rps6kb1: ribosomal protein S6 kinase, polypeptide 1(p70/85s6k, p70s6k, S6K1)
10	76346	chr11-86106189|86106189	2	chr11	-	86106189	86106189	0	0	1	0	0	1	0	undetermined	4732464A07	Rps6kb1: ribosomal protein S6 kinase, polypeptide 1(p70/85s6k, p70s6k, S6K1)
10	76346	chr11-86100493|86100493	2	chr11	-	86100493	86100493	0	0	1	0	0	1	0	undetermined	A130069G23	Rps6kb1: ribosomal protein S6 kinase, polypeptide 1(p70/85s6k, p70s6k, S6K1)
10	76346	chr11-86124589|86124589	1	chr11	-	86124589	86124589	0	0	1	0	0	0	0	undetermined	C130018G06	Rps6kb1: ribosomal protein S6 kinase, polypeptide 1(p70/85s6k, p70s6k, S6K1)
11	160279	chr19-3945240|3945292	183	chr19	-	3945240	3945292	56	14	1	1	0	94	17	160279_3945669	W33911	Rps6kb2: ribosomal protein S6 kinase, polypeptide 2(S6K2)
11	160279	chr19-3945447|3945452	7	chr19	-	3945447	3945452	5	0	0	1	1	0	0	160279_3945669	NM_021485	Rps6kb2: ribosomal protein S6 kinase, polypeptide 2(S6K2)
11	160279	chr19-3945176|3945183	2	chr19	-	3945176	3945183	0	0	1	1	0	0	0	160279_3945669	3830402N06	Rps6kb2: ribosomal protein S6 kinase, polypeptide 2(S6K2)
11	160279	chr19-3942461|3942461	2	chr19	-	3942461	3942461	0	0	1	0	0	1	0	160279_3945669	G430107K15	Rps6kb2: ribosomal protein S6 kinase, polypeptide 2(S6K2)
12	104574	chr7+16577002|16577019	141	chr7	+	16577002	16577019	0	0	3	3	1	123	11	104574_16576660	W85443	Akt2: thymoma viral proto-oncogene 2(PKB, PKBbeta)
12	104574	chr7+16576199|16576248	10	chr7	+	16576199	16576248	0	0	1	0	0	2	7	104574_16575528	CK032295	Akt2: thymoma viral proto-oncogene 2(PKB, PKBbeta)
12	104574	chr7+16575668|16575696	10	chr7	+	16575668	16575696	0	0	0	1	0	6	3	104574_16575528	BQ951928	Akt2: thymoma viral proto-oncogene 2(PKB, PKBbeta)
12	104574	chr7+16575744|16575791	7	chr7	+	16575744	16575791	0	0	0	0	0	2	5	104574_16575598	CO426121	Akt2: thymoma viral proto-oncogene 2(PKB, PKBbeta)
12	104574	chr7+16576092|16576107	3	chr7	+	16576092	16576107	0	0	0	0	0	1	2	104574_16575528	BE292378	Akt2: thymoma viral proto-oncogene 2(PKB, PKBbeta)
12	104574	chr7+16578387|16578403	3	chr7	+	16578387	16578403	0	0	1	0	0	1	1	104574_16576660	CB249781	Akt2: thymoma viral proto-oncogene 2(PKB, PKBbeta)
12	104574	chr7-16546059|16546065	2	chr7	-	16546059	16546065	0	0	0	0	0	1	1	104574_16546145	BG089089	Akt2: thymoma viral proto-oncogene 2(PKB, PKBbeta)
12	104574	chr7+16578363|16578365	2	chr7	+	16578363	16578365	0	0	1	0	0	1	0	104574_16576660	4732465F20	Akt2: thymoma viral proto-oncogene 2(PKB, PKBbeta)
13	72372	chr1+177150800|177150833	19	chr1	+	177150800	177150833	0	0	1	1	1	6	10	undetermined	AW413553	Akt3: thymoma viral proto-oncogene 3(PKB gamma)
13	72372	chr1-177150447|177150513	17	chr1	-	177150447	177150513	2	0	0	0	0	4	11	72372_177151123	CF744454	Akt3: thymoma viral proto-oncogene 3(PKB gamma)
13	72372	chr1-177152796|177152814	6	chr1	-	177152796	177152814	0	0	1	0	0	1	4	undetermined	BQ746880	Akt3: thymoma viral proto-oncogene 3(PKB gamma)
13	72372	chr1-177152486|177152492	5	chr1	-	177152486	177152492	0	0	1	0	0	2	2	72372_177155820	CB520941	Akt3: thymoma viral proto-oncogene 3(PKB gamma)
13	72372	chr1-177155465|177155465	2	chr1	-	177155465	177155465	0	0	0	1	1	0	0	72372_177155820	NM_011785	Akt3: thymoma viral proto-oncogene 3(PKB gamma)
14	79314	chr12-107405764|107405845	110	chr12	-	107405764	107405845	11	8	1	1	1	43	45	79314_107406732	CB565955	Akt1: thymoma viral proto-oncogene 1(Akt, PKB, PKB/Akt, PKBalpha)
14	79314	chr12-107408731|107408934	45	chr12	-	107408731	107408934	20	0	0	0	0	1	24	79314_107408946	CF724011	Akt1: thymoma viral proto-oncogene 1(Akt, PKB, PKB/Akt, PKBalpha)
14	79314	chr12-107406578|107406666	9	chr12	-	107406578	107406666	0	0	0	1	0	0	8	79314_107406732	CN671586	Akt1: thymoma viral proto-oncogene 1(Akt, PKB, PKB/Akt, PKBalpha)
14	79314	chr12-107409626|107409645	5	chr12	-	107409626	107409645	0	0	0	0	0	1	4	79314_107409690	BI152870	Akt1: thymoma viral proto-oncogene 1(Akt, PKB, PKB/Akt, PKBalpha)
14	79314	chr12-107406371|107406381	4	chr12	-	107406371	107406381	0	0	1	0	0	1	2	79314_107406682	BI690290	Akt1: thymoma viral proto-oncogene 1(Akt, PKB, PKB/Akt, PKBalpha)
14	79314	chr12-107409223|107409240	3	chr12	-	107409223	107409240	0	0	0	0	0	1	2	79314_107409348	CA749163	Akt1: thymoma viral proto-oncogene 1(Akt, PKB, PKB/Akt, PKBalpha)
16	174673	chr11-107604771|107604790	28	chr11	-	107604771	107604790	11	0	1	0	0	9	7	undetermined	BG175363	Prkca: protein kinase C, alpha(Pkca)
16	174673	chr11-107609370|107609404	8	chr11	-	107609370	107609404	0	0	0	1	1	4	2	174673_107610231	CD803812	Prkca: protein kinase C, alpha(Pkca)
16	174673	chr11-107604512|107604517	7	chr11	-	107604512	107604517	0	0	1	0	0	4	2	undetermined	BU851385	Prkca: protein kinase C, alpha(Pkca)
16	174673	chr11-107610376|107610377	3	chr11	-	107610376	107610377	0	0	1	0	0	2	0	174673_107610805	I920160M19	Prkca: protein kinase C, alpha(Pkca)
16	174673	chr11-107610471|107610471	2	chr11	-	107610471	107610471	0	0	0	2	0	0	0	174673_107610805	X52685	Prkca: protein kinase C, alpha(Pkca)
16	174673	chr11-107609302|107609302	2	chr11	-	107609302	107609302	0	0	1	0	0	1	0	174673_107610805	C230094C20	Prkca: protein kinase C, alpha(Pkca)
16	174673	chr11-107726144|107726144	2	chr11	-	107726144	107726144	0	0	1	0	0	1	0	undetermined	A030012A03	Prkca: protein kinase C, alpha(Pkca)
17	78761	chr7+109927086|109927215	220	chr7	+	109927086	109927215	184	0	2	1	1	20	12	78761_109926186	E430019E24	Prkcb: protein kinase C, beta(Pkcb)
17	78761	chr7+109932925|109932932	28	chr7	+	109932925	109932932	7	0	0	2	0	12	7	undetermined	CF746019	Prkcb: protein kinase C, beta(Pkcb)
17	78761	chr7+109932838|109932894	9	chr7	+	109932838	109932894	2	0	0	1	0	0	6	78761_109932275	CD804194	Prkcb: protein kinase C, beta(Pkcb)
17	78761	chr7+109895244|109895244	4	chr7	+	109895244	109895244	0	0	2	0	0	2	0	undetermined	9330188G12	Prkcb: protein kinase C, beta(Pkcb)
17	78761	chr7+109895683|109895683	2	chr7	+	109895683	109895683	0	0	1	0	0	1	0	undetermined	A130082F03	Prkcb: protein kinase C, beta(Pkcb)
18	107191	chr17+85233241|85233250	19	chr17	+	85233241	85233250	0	0	1	0	0	16	2	undetermined	BU525149	Prkce: protein kinase C, epsilon(PKC[e], Pkce)
18	107191	chr17+85230719|85230766	8	chr17	+	85230719	85230766	0	0	2	0	0	6	0	107191_85229872	D630014L18	Prkce: protein kinase C, epsilon(PKC[e], Pkce)
18	107191	chr17+85230339|85230363	7	chr17	+	85230339	85230363	0	0	0	0	0	2	5	107191_85229872	BU604118	Prkce: protein kinase C, epsilon(PKC[e], Pkce)
18	107191	chr17+85230018|85230020	3	chr17	+	85230018	85230020	0	0	0	2	1	0	0	107191_85229872	NM_011104	Prkce: protein kinase C, epsilon(PKC[e], Pkce)
18	107191	chr17+84746616|84746616	2	chr17	+	84746616	84746616	0	0	1	0	0	1	0	107191_84746271	A730046G04	Prkce: protein kinase C, epsilon(PKC[e], Pkce)
18	107191	chr17+85148745|85148745	2	chr17	+	85148745	85148745	0	0	1	0	0	1	0	undetermined	9430073I10	Prkce: protein kinase C, epsilon(PKC[e], Pkce)
18	107191	chr17+84747140|84747140	2	chr17	+	84747140	84747140	0	0	1	0	0	1	0	undetermined	9630025F12	Prkce: protein kinase C, epsilon(PKC[e], Pkce)
18	107191	chr17+85232242|85232242	1	chr17	+	85232242	85232242	0	0	1	0	0	0	0	undetermined	C030046J11	Prkce: protein kinase C, epsilon(PKC[e], Pkce)
19	111836	chr12+69058068|69058079	290	chr12	+	69058068	69058079	221	1	3	1	1	63	0	111836_69056807	I530001H18	Prkch: protein kinase C, eta(Pkch)
19	111836	chr12+69041435|69041437	2	chr12	+	69041435	69041437	0	0	1	0	0	1	0	111836_69040464	4732457K18	Prkch: protein kinase C, eta(Pkch)
19	111836	chr12+69057018|69057018	1	chr12	+	69057018	69057018	0	0	0	1	0	0	0	111836_69056807	D90242	Prkch: protein kinase C, eta(Pkch)
20	72874	chr14-26633332|26633351	56	chr14	-	26633332	26633351	11	2	4	2	1	34	2	72874_26634007	BQ958091	Prkcd: protein kinase C, delta(D14Ertd420e, PKC[d], Pkcd, PKCdelta)
20	72874	chr14-26633564|26633617	19	chr14	-	26633564	26633617	1	1	0	1	0	6	10	72874_26634007	BI903567	Prkcd: protein kinase C, delta(D14Ertd420e, PKC[d], Pkcd, PKCdelta)
20	72874	chr14-26633829|26633867	11	chr14	-	26633829	26633867	8	0	0	1	0	0	2	72874_26634007	BE448170	Prkcd: protein kinase C, delta(D14Ertd420e, PKC[d], Pkcd, PKCdelta)
20	72874	chr14-26638371|26638384	5	chr14	-	26638371	26638384	0	0	0	1	0	2	2	72874_26639315	BC051416	Prkcd: protein kinase C, delta(D14Ertd420e, PKC[d], Pkcd, PKCdelta)
21	71730	chr2+11252307|11252331	19	chr2	+	11252307	11252331	11	0	2	1	1	3	1	71730_11251072	CB205015	Prkcq: protein kinase C, theta(PKC-0, Pkcq, PKC-theta)
21	71730	chr2+11251777|11251804	16	chr2	+	11251777	11251804	0	0	0	1	0	11	4	71730_11251072	W98195	Prkcq: protein kinase C, theta(PKC-0, Pkcq, PKC-theta)
21	71730	chr2+11214188|11214190	3	chr2	+	11214188	11214190	0	0	1	0	1	1	0	71730_11211758	D630039J01	Prkcq: protein kinase C, theta(PKC-0, Pkcq, PKC-theta)
21	71730	chr2+11235474|11235474	2	chr2	+	11235474	11235474	0	0	1	0	0	1	0	71730_11234851	A130035A12	Prkcq: protein kinase C, theta(PKC-0, Pkcq, PKC-theta)
22	110704	chr3+30818786|30818807	71	chr3	+	30818786	30818807	15	2	3	2	1	42	6	110704_30816257	BQ928028	Prkci: protein kinase C, iota(Pkci, Pkcl, Prkcl)
22	110704	chr3+30817193|30817244	8	chr3	+	30817193	30817244	1	0	0	0	0	1	6	undetermined	CF907607	Prkci: protein kinase C, iota(Pkci, Pkcl, Prkcl)
22	110704	chr3+30816973|30817005	6	chr3	+	30816973	30817005	0	0	0	0	0	1	5	undetermined	CF906634	Prkci: protein kinase C, iota(Pkci, Pkcl, Prkcl)
22	110704	chr3+30816512|30816521	4	chr3	+	30816512	30816521	0	0	0	1	0	0	3	110704_30816257	BF143510	Prkci: protein kinase C, iota(Pkci, Pkcl, Prkcl)
22	110704	chr3+30819010|30819026	3	chr3	+	30819010	30819026	0	0	0	0	0	1	2	110704_30819012	BI851560	Prkci: protein kinase C, iota(Pkci, Pkcl, Prkcl)
22	110704	chr3+30813119|30813126	2	chr3	+	30813119	30813126	0	0	1	0	0	1	0	110704_30813039	G270001M09	Prkci: protein kinase C, iota(Pkci, Pkcl, Prkcl)
23	79446	chr4-153146060|153146071	94	chr4	-	153146060	153146071	4	0	2	2	0	80	6	79446_153148473	CF545404	Prkcz: protein kinase C, zeta(Pkcz, zetaPKC)
23	79446	chr4-153147987|153148050	63	chr4	-	153147987	153148050	0	2	0	2	1	49	9	79446_153148473	W98993	Prkcz: protein kinase C, zeta(Pkcz, zetaPKC)
23	79446	chr4-153240560|153240584	8	chr4	-	153240560	153240584	3	1	1	0	0	2	1	79446_153242458	AI323290	Prkcz: protein kinase C, zeta(Pkcz, zetaPKC)
23	79446	chr4-153147500|153147500	2	chr4	-	153147500	153147500	0	0	1	0	0	1	0	79446_153148473	A730006E10	Prkcz: protein kinase C, zeta(Pkcz, zetaPKC)
24	84314	chr2+30051029|30051044	32	chr2	+	30051029	30051044	5	1	2	1	1	21	1	84314_30050545	F630107C11	Pkn3: protein kinase N3(PKNbeta)
24	84314	chr2+30045569|30045569	1	chr2	+	30045569	30045569	0	0	1	0	0	0	0	84314_30045205	E030028P03	Pkn3: protein kinase N3(PKNbeta)
25	104463	chr3-143352945|143352998	31	chr3	-	143352945	143352998	0	0	0	0	0	25	6	undetermined	BX526749	Pkn2: protein kinase N2(PRK2, Prkcl2, Stk7)
25	104463	chr3-143353470|143353479	13	chr3	-	143353470	143353479	1	0	1	0	0	10	1	undetermined	C430019G13	Pkn2: protein kinase N2(PRK2, Prkcl2, Stk7)
25	104463	chr3-143354955|143354996	12	chr3	-	143354955	143354996	0	1	0	0	0	9	2	104463_143355443	CB231344	Pkn2: protein kinase N2(PRK2, Prkcl2, Stk7)
25	104463	chr3-143354034|143354057	9	chr3	-	143354034	143354057	0	0	1	0	0	8	0	104463_143355443	D030006F11	Pkn2: protein kinase N2(PRK2, Prkcl2, Stk7)
25	104463	chr3-143372871|143372901	9	chr3	-	143372871	143372901	0	0	0	0	0	3	6	104463_143372919	CN533164	Pkn2: protein kinase N2(PRK2, Prkcl2, Stk7)
25	104463	chr3-143354877|143354888	8	chr3	-	143354877	143354888	0	0	1	0	1	4	2	104463_143355443	BI152232	Pkn2: protein kinase N2(PRK2, Prkcl2, Stk7)
25	104463	chr3-143401188|143401188	8	chr3	-	143401188	143401188	0	0	0	0	0	2	6	104463_143401343	CN719692	Pkn2: protein kinase N2(PRK2, Prkcl2, Stk7)
25	104463	chr3-143354716|143354750	6	chr3	-	143354716	143354750	0	0	2	1	0	1	2	104463_143355443	BI104380	Pkn2: protein kinase N2(PRK2, Prkcl2, Stk7)
25	104463	chr3-143352331|143352333	6	chr3	-	143352331	143352333	5	0	1	0	0	0	0	undetermined	C130001L23	Pkn2: protein kinase N2(PRK2, Prkcl2, Stk7)
25	104463	chr3-143366213|143366220	4	chr3	-	143366213	143366220	0	0	1	0	0	1	2	104463_143366296	AI553004	Pkn2: protein kinase N2(PRK2, Prkcl2, Stk7)
25	104463	chr3-143354587|143354591	3	chr3	-	143354587	143354591	0	0	1	0	0	1	1	104463_143355443	E330010D20	Pkn2: protein kinase N2(PRK2, Prkcl2, Stk7)
25	104463	chr3-143390545|143390569	3	chr3	-	143390545	143390569	0	0	0	0	0	1	2	104463_143390636	CF909866	Pkn2: protein kinase N2(PRK2, Prkcl2, Stk7)
25	104463	chr3-143354825|143354845	2	chr3	-	143354825	143354845	0	0	0	0	0	1	1	104463_143355443	CN670971	Pkn2: protein kinase N2(PRK2, Prkcl2, Stk7)
25	104463	chr3-143361381|143361383	2	chr3	-	143361381	143361383	0	0	1	0	0	1	0	104463_143361520	B230361G21	Pkn2: protein kinase N2(PRK2, Prkcl2, Stk7)
25	104463	chr3-143414516|143414516	2	chr3	-	143414516	143414516	0	0	1	0	0	1	0	undetermined	F430113G19	Pkn2: protein kinase N2(PRK2, Prkcl2, Stk7)
25	104463	chr3-143361463|143361465	2	chr3	-	143361463	143361465	0	0	1	0	0	1	0	undetermined	5930406C05	Pkn2: protein kinase N2(PRK2, Prkcl2, Stk7)
25	104463	chr3-143353214|143353214	2	chr3	-	143353214	143353214	0	0	1	0	0	1	0	undetermined	D430005K01	Pkn2: protein kinase N2(PRK2, Prkcl2, Stk7)
25	104463	chr3-143391780|143391780	1	chr3	-	143391780	143391780	0	0	1	0	0	0	0	104463_143391942	6030436C20	Pkn2: protein kinase N2(PRK2, Prkcl2, Stk7)
26	108564	chr8-82936942|82936967	104	chr8	-	82936942	82936967	37	0	4	2	1	49	11	108564_82937231	CF554032	Pkn1: protein kinase N1(DBK, PAK1, Pkn, PRK1, Prkcl1, Stk3)
26	108564	chr8-82933392|82933411	18	chr8	-	82933392	82933411	3	0	0	2	0	10	3	undetermined	CK594346	Pkn1: protein kinase N1(DBK, PAK1, Pkn, PRK1, Prkcl1, Stk3)
26	108564	chr8-82940456|82940457	13	chr8	-	82940456	82940457	0	0	2	0	0	10	1	108564_82940528	F730027O18	Pkn1: protein kinase N1(DBK, PAK1, Pkn, PRK1, Prkcl1, Stk3)
26	108564	chr8-82951489|82951528	7	chr8	-	82951489	82951528	0	0	0	0	0	1	6	108564_82951599	BU611049	Pkn1: protein kinase N1(DBK, PAK1, Pkn, PRK1, Prkcl1, Stk3)
26	108564	chr8-82936989|82936990	3	chr8	-	82936989	82936990	0	0	1	0	0	1	1	108564_82937231	BU613236	Pkn1: protein kinase N1(DBK, PAK1, Pkn, PRK1, Prkcl1, Stk3)
26	108564	chr8-82957303|82957303	1	chr8	-	82957303	82957303	0	0	1	0	0	0	0	108564_82958583	C920027J16	Pkn1: protein kinase N1(DBK, PAK1, Pkn, PRK1, Prkcl1, Stk3)
27	79020	chr19-29870017|29870023	14	chr19	-	29870017	29870023	0	0	0	0	0	8	6	79020_29870097	CN843724	Prkg1: protein kinase, cGMP-dependent, type I(CGKI, Prkg1b, Prkgr1b)
27	79020	chr19-29865880|29865882	5	chr19	-	29865880	29865882	0	0	1	0	0	4	0	undetermined	D830017E01	Prkg1: protein kinase, cGMP-dependent, type I(CGKI, Prkg1b, Prkgr1b)
27	79020	chr19-29869588|29869601	4	chr19	-	29869588	29869601	0	0	0	1	1	1	1	79020_29870097	NM_011160	Prkg1: protein kinase, cGMP-dependent, type I(CGKI, Prkg1b, Prkgr1b)
27	79020	chr19-29866543|29866543	2	chr19	-	29866543	29866543	0	0	1	0	0	1	0	79020_29868038	9930030A11	Prkg1: protein kinase, cGMP-dependent, type I(CGKI, Prkg1b, Prkgr1b)
27	79020	chr19-29868605|29868605	2	chr19	-	29868605	29868605	0	0	1	0	0	1	0	79020_29870097	D130073L22	Prkg1: protein kinase, cGMP-dependent, type I(CGKI, Prkg1b, Prkgr1b)
27	79020	chr19-30008668|30008668	2	chr19	-	30008668	30008668	0	0	1	0	0	1	0	79020_30009898	A430088G19	Prkg1: protein kinase, cGMP-dependent, type I(CGKI, Prkg1b, Prkgr1b)
27	79020	chr19-31052533|31052533	2	chr19	-	31052533	31052533	0	0	1	0	0	1	0	79020_31053708	D130060M14	Prkg1: protein kinase, cGMP-dependent, type I(CGKI, Prkg1b, Prkgr1b)
27	79020	chr19-31054536|31054542	2	chr19	-	31054536	31054542	0	0	1	0	0	1	0	undetermined	D130047G02	Prkg1: protein kinase, cGMP-dependent, type I(CGKI, Prkg1b, Prkgr1b)
27	79020	chr19-29919498|29919498	1	chr19	-	29919498	29919498	0	0	1	0	0	0	0	79020_29919665	B130006G24	Prkg1: protein kinase, cGMP-dependent, type I(CGKI, Prkg1b, Prkgr1b)
28	108908	chr5-96249239|96249256	18	chr5	-	96249239	96249256	0	0	1	0	0	14	3	undetermined	BI692392	Prkg2: protein kinase, cGMP-dependent, type II(CGKII, Prkgr2)
28	108908	chr5-96250709|96250737	15	chr5	-	96250709	96250737	0	0	3	0	1	11	0	108908_96251570	G730017I02	Prkg2: protein kinase, cGMP-dependent, type II(CGKII, Prkgr2)
28	108908	chr5-96251470|96251478	9	chr5	-	96251470	96251478	0	0	0	1	0	5	3	108908_96251570	BI249439	Prkg2: protein kinase, cGMP-dependent, type II(CGKII, Prkgr2)
28	108908	chr5+96251150|96251177	4	chr5	+	96251150	96251177	0	0	1	0	0	0	3	undetermined	BF321624	Prkg2: protein kinase, cGMP-dependent, type II(CGKII, Prkgr2)
28	108908	chr5-96249167|96249167	2	chr5	-	96249167	96249167	0	0	1	0	0	1	0	undetermined	G730007I04	Prkg2: protein kinase, cGMP-dependent, type II(CGKII, Prkgr2)
29	104835	chrX-69319034|69319059	99	chrX	-	69319034	69319059	0	0	5	1	1	91	1	104835_69320889	CK384931	Prkx: protein kinase, X-linked(Pkare, PKX1)
29	104835	chrX-69317970|69318009	23	chrX	-	69317970	69318009	0	0	1	0	0	13	9	undetermined	CK383140	Prkx: protein kinase, X-linked(Pkare, PKX1)
29	104835	chrX-69318392|69318414	16	chrX	-	69318392	69318414	0	0	1	0	0	11	4	104835_69320889	F630034H07	Prkx: protein kinase, X-linked(Pkare, PKX1)
29	104835	chrX-69320420|69320436	6	chrX	-	69320420	69320436	0	0	1	0	0	4	1	104835_69320889	C130038G06	Prkx: protein kinase, X-linked(Pkare, PKX1)
29	104835	chrX-69328451|69328453	6	chrX	-	69328451	69328453	0	0	2	0	0	4	0	104835_69330233	A230094I17	Prkx: protein kinase, X-linked(Pkare, PKX1)
29	104835	chrX-69319244|69319247	5	chrX	-	69319244	69319247	0	0	1	0	0	3	1	104835_69320889	CD805291	Prkx: protein kinase, X-linked(Pkare, PKX1)
29	104835	chrX-69320357|69320378	4	chrX	-	69320357	69320378	0	0	1	0	0	1	2	104835_69320889	CA324742	Prkx: protein kinase, X-linked(Pkare, PKX1)
29	104835	chrX-69318943|69318955	3	chrX	-	69318943	69318955	0	0	0	0	0	2	1	undetermined	CB518862	Prkx: protein kinase, X-linked(Pkare, PKX1)
29	104835	chrX-69320209|69320225	2	chrX	-	69320209	69320225	0	0	1	0	0	0	1	104835_69320889	B020002C10	Prkx: protein kinase, X-linked(Pkare, PKX1)
29	104835	chrX-69320849|69320849	1	chrX	-	69320849	69320849	0	0	0	1	0	0	0	104835_69320889	AJ238004	Prkx: protein kinase, X-linked(Pkare, PKX1)
30	81488	chr8+83263813|83263961	65	chr8	+	83263813	83263961	25	0	1	3	1	3	32	81488_83262887	CF741000	Prkaca: protein kinase, cAMP dependent, catalytic, alpha(C alpha, Cs, PKA, Pkaca)
30	81488	chr8+83258065|83258119	57	chr8	+	83258065	83258119	55	0	0	1	0	0	1	81488_83258041	BG246104	Prkaca: protein kinase, cAMP dependent, catalytic, alpha(C alpha, Cs, PKA, Pkaca)
31	106996	chr3-147303901|147303975	90	chr3	-	147303901	147303975	1	0	6	0	0	67	16	106996_147306815	BU526031	Prkacb: protein kinase, cAMP dependent, catalytic, beta(cAMP-dependent protein kinase C beta, Pkacb)
31	106996	chr3-147303674|147303738	89	chr3	-	147303674	147303738	5	0	1	1	1	63	18	106996_147306815	CB203374	Prkacb: protein kinase, cAMP dependent, catalytic, beta(cAMP-dependent protein kinase C beta, Pkacb)
31	106996	chr3-147304705|147304802	31	chr3	-	147304705	147304802	11	1	0	1	0	6	12	106996_147306815	CD806143	Prkacb: protein kinase, cAMP dependent, catalytic, beta(cAMP-dependent protein kinase C beta, Pkacb)
31	106996	chr3-147304874|147304962	15	chr3	-	147304874	147304962	0	0	1	0	0	5	9	106996_147304969	CD770383	Prkacb: protein kinase, cAMP dependent, catalytic, beta(cAMP-dependent protein kinase C beta, Pkacb)
31	106996	chr3-147306639|147306672	6	chr3	-	147306639	147306672	0	0	0	1	0	0	5	106996_147306815	CN458965	Prkacb: protein kinase, cAMP dependent, catalytic, beta(cAMP-dependent protein kinase C beta, Pkacb)
31	106996	chr3-147383843|147383848	4	chr3	-	147383843	147383848	0	0	1	0	0	3	0	undetermined	6.03043e+19	Prkacb: protein kinase, cAMP dependent, catalytic, beta(cAMP-dependent protein kinase C beta, Pkacb)
31	106996	chr3-147306752|147306755	3	chr3	-	147306752	147306755	0	0	0	0	0	2	1	106996_147306815	BF116658	Prkacb: protein kinase, cAMP dependent, catalytic, beta(cAMP-dependent protein kinase C beta, Pkacb)
32	1345	chr5+113433122|113433150	13	chr5	+	113433122	113433150	0	0	0	6	1	6	0	1345_113433090	NM_007708	Cit: citron(Cit-k, citron kinase, citron-N, CRIK, CRIK-SK)
32	1345	chr5+113435698|113435700	11	chr5	+	113435698	113435700	4	0	1	0	0	5	1	1345_113435629	BU582993	Cit: citron(Cit-k, citron kinase, citron-N, CRIK, CRIK-SK)
32	1345	chr5+113351783|113351785	6	chr5	+	113351783	113351785	0	0	1	1	0	4	0	1345_113351477	G830029F05	Cit: citron(Cit-k, citron kinase, citron-N, CRIK, CRIK-SK)
32	1345	chr5+113312509|113312513	3	chr5	+	113312509	113312513	0	0	0	0	0	1	2	undetermined	BU743432	Cit: citron(Cit-k, citron kinase, citron-N, CRIK, CRIK-SK)
32	1345	chr5+113417776|113417781	2	chr5	+	113417776	113417781	0	0	1	0	0	1	0	1345_113415389	C130034A22	Cit: citron(Cit-k, citron kinase, citron-N, CRIK, CRIK-SK)
32	1345	chr5+113425007|113425007	2	chr5	+	113425007	113425007	0	0	1	0	0	0	1	1345_113424665	3425403F13	Cit: citron(Cit-k, citron kinase, citron-N, CRIK, CRIK-SK)
32	1345	chr5+113312088|113312088	1	chr5	+	113312088	113312088	0	0	1	0	0	0	0	undetermined	E430007A19	Cit: citron(Cit-k, citron kinase, citron-N, CRIK, CRIK-SK)
33	79460	chr14-49681422|49681460	116	chr14	-	49681422	49681460	0	0	1	2	0	106	7	79460_49683538	BE633759	Lats2: large tumor suppressor 2
33	79460	chr14-49681962|49681982	17	chr14	-	49681962	49681982	0	0	1	0	0	14	2	79460_49683538	BG085398	Lats2: large tumor suppressor 2
33	79460	chr14-49569892|49569909	11	chr14	-	49569892	49569909	0	0	1	0	0	2	8	79460_49572348	CK372833	Lats2: large tumor suppressor 2
33	79460	chr14-49569635|49569656	11	chr14	-	49569635	49569656	0	0	0	0	0	3	8	undetermined	CK383486	Lats2: large tumor suppressor 2
33	79460	chr14-49573089|49573123	7	chr14	-	49573089	49573123	0	0	1	1	0	2	3	79460_49574586	A730024C05	Lats2: large tumor suppressor 2
33	79460	chr14-49634064|49634092	5	chr14	-	49634064	49634092	0	0	1	0	0	4	0	79460_49634165	4831438F24	Lats2: large tumor suppressor 2
33	79460	chr14-49682866|49682878	5	chr14	-	49682866	49682878	0	0	2	1	1	1	0	79460_49683538	B930098K05	Lats2: large tumor suppressor 2
33	79460	chr14-49682789|49682811	5	chr14	-	49682789	49682811	0	0	1	0	0	2	2	79460_49683538	BQ930443	Lats2: large tumor suppressor 2
33	79460	chr14-49691681|49691698	4	chr14	-	49691681	49691698	0	0	0	2	0	0	2	79460_49692328	BI412714	Lats2: large tumor suppressor 2
33	79460	chr14-49572914|49572940	3	chr14	-	49572914	49572940	0	0	0	0	0	1	2	79460_49572961	BI452841	Lats2: large tumor suppressor 2
33	79460	chr14-49589112|49589113	3	chr14	-	49589112	49589113	0	0	1	0	0	2	0	79460_49589266	D430008F02	Lats2: large tumor suppressor 2
33	79460	chr14-49633784|49633805	3	chr14	-	49633784	49633805	0	0	2	0	0	0	1	79460_49635228	BU052924	Lats2: large tumor suppressor 2
33	79460	chr14-49713960|49713960	3	chr14	-	49713960	49713960	0	1	0	2	0	0	0	79460_49714321	AY015062	Lats2: large tumor suppressor 2
33	79460	chr14-49574389|49574389	2	chr14	-	49574389	49574389	0	0	0	1	1	0	0	79460_49574586	NM_020506	Lats2: large tumor suppressor 2
33	79460	chr14-49688486|49688486	2	chr14	-	49688486	49688486	0	0	1	0	0	1	0	undetermined	9630060M07	Lats2: large tumor suppressor 2
33	79460	chr14-49596799|49596799	2	chr14	-	49596799	49596799	0	0	1	0	0	1	0	undetermined	D030057P17	Lats2: large tumor suppressor 2
33	79460	chr14-49574365|49574368	2	chr14	-	49574365	49574368	0	0	0	0	0	1	1	undetermined	AW229614	Lats2: large tumor suppressor 2
33	79460	chr14-49634034|49634034	1	chr14	-	49634034	49634034	0	0	1	0	0	0	0	79460_49634165	B430309A01	Lats2: large tumor suppressor 2
33	79460	chr14-49685314|49685314	1	chr14	-	49685314	49685314	0	0	1	0	0	0	0	79460_49686190	B430302L02	Lats2: large tumor suppressor 2
34	3272	chr10+7373554|7373554	2	chr10	+	7373554	7373554	0	0	1	0	0	1	0	3272_7372244	A230050F21	Lats1: large tumor supressor
34	3272	chr10+7376856|7376872	2	chr10	+	7376856	7376872	0	0	0	0	0	1	1	3272_7376750	CD351127	Lats1: large tumor supressor
34	3272	chr10+7384482|7384482	1	chr10	+	7384482	7384482	0	0	0	1	0	0	0	3272_7384438	AF104414	Lats1: large tumor supressor
35	78891	chr17-27565547|27565577	91	chr17	-	27565547	27565577	0	0	0	1	1	76	13	78891_27567341	W13675	Stk38: serine/threonine kinase 38(Ndr1)
35	78891	chr17-27566902|27566936	6	chr17	-	27566902	27566936	0	0	0	1	0	0	5	78891_27567341	CF537808	Stk38: serine/threonine kinase 38(Ndr1)
35	78891	chr17-27568999|27569008	3	chr17	-	27568999	27569008	0	0	0	0	0	1	2	78891_27569042	BM951262	Stk38: serine/threonine kinase 38(Ndr1)
35	78891	chr17-27583857|27583858	3	chr17	-	27583857	27583858	0	0	1	0	0	1	1	78891_27583870	CN681339	Stk38: serine/threonine kinase 38(Ndr1)
35	78891	chr17-27588026|27588034	3	chr17	-	27588026	27588034	0	0	1	0	0	1	1	78891_27588077	CD540693	Stk38: serine/threonine kinase 38(Ndr1)
35	78891	chr17-27593209|27593228	3	chr17	-	27593209	27593228	0	0	2	0	0	1	0	78891_27595789	C530003K12	Stk38: serine/threonine kinase 38(Ndr1)
35	78891	chr17-27603029|27603045	3	chr17	-	27603029	27603045	0	0	1	0	0	2	0	undetermined	5830476G13	Stk38: serine/threonine kinase 38(Ndr1)
35	78891	chr17-27574618|27574620	2	chr17	-	27574618	27574620	0	0	1	0	0	1	0	78891_27575375	9530097A09	Stk38: serine/threonine kinase 38(Ndr1)
35	78891	chr17-27585220|27585222	2	chr17	-	27585220	27585222	0	0	1	0	0	1	0	78891_27588225	A630042A18	Stk38: serine/threonine kinase 38(Ndr1)
36	151643	chr6+146897303|146897306	28	chr6	+	146897303	146897306	0	0	0	2	0	26	0	151643_146896346	BC062170	Stk38l: serine/threonine kinase 38 like(Ndr2)
36	151643	chr6+146899317|146899328	17	chr6	+	146899317	146899328	3	1	1	1	0	11	0	151643_146896346	D330021I07	Stk38l: serine/threonine kinase 38 like(Ndr2)
36	151643	chr6+146899552|146899565	16	chr6	+	146899552	146899565	0	0	0	1	1	12	2	151643_146896346	CB845193	Stk38l: serine/threonine kinase 38 like(Ndr2)
36	151643	chr6+146898796|146898823	7	chr6	+	146898796	146898823	3	0	1	0	0	2	1	151643_146896346	BG404148	Stk38l: serine/threonine kinase 38 like(Ndr2)
38	107659	chr1+180238269|180238273	16	chr1	+	180238269	180238273	6	0	0	1	0	8	1	107659_180234705	CB522030	Cdc42bpa: Cdc42 binding protein kinase alpha(DMPK-like)
38	107659	chr1+180173904|180173942	14	chr1	+	180173904	180173942	0	0	1	0	0	11	2	107659_180173695	CF539500	Cdc42bpa: Cdc42 binding protein kinase alpha(DMPK-like)
38	107659	chr1+180188975|180188978	3	chr1	+	180188975	180188978	0	0	1	0	0	2	0	107659_180186693	A930014J19	Cdc42bpa: Cdc42 binding protein kinase alpha(DMPK-like)
38	107659	chr1+180111473|180111475	2	chr1	+	180111473	180111475	0	0	1	0	0	1	0	107659_180109916	7.42049e+21	Cdc42bpa: Cdc42 binding protein kinase alpha(DMPK-like)
38	107659	chr1+180114722|180114728	2	chr1	+	180114722	180114728	0	0	1	0	0	1	0	107659_180113948	7420445H18	Cdc42bpa: Cdc42 binding protein kinase alpha(DMPK-like)
38	107659	chr1+180184836|180184836	2	chr1	+	180184836	180184836	0	0	1	0	0	1	0	107659_180182803	D830041L12	Cdc42bpa: Cdc42 binding protein kinase alpha(DMPK-like)
38	107659	chr1+180191627|180191627	2	chr1	+	180191627	180191627	0	0	1	0	0	1	0	107659_180190337	C130003I04	Cdc42bpa: Cdc42 binding protein kinase alpha(DMPK-like)
38	107659	chr1+180209353|180209353	1	chr1	+	180209353	180209353	0	0	0	1	0	0	0	107659_180209321	AF492452	Cdc42bpa: Cdc42 binding protein kinase alpha(DMPK-like)
39	81421	chr12-106037542|106037560	62	chr12	-	106037542	106037560	2	0	0	4	1	45	10	81421_106038802	W08461	Cdc42bpb: Cdc42 binding protein kinase beta(DMPK-like)
39	81421	chr12-106044038|106044093	10	chr12	-	106044038	106044093	0	0	0	0	0	1	9	81421_106044252	CN700971	Cdc42bpb: Cdc42 binding protein kinase beta(DMPK-like)
39	81421	chr12-106038138|106038190	8	chr12	-	106038138	106038190	0	0	0	0	0	1	7	81421_106038336	CF536992	Cdc42bpb: Cdc42 binding protein kinase beta(DMPK-like)
39	81421	chr12-106117147|106117150	4	chr12	-	106117147	106117150	0	0	1	0	0	3	0	undetermined	E860030L24	Cdc42bpb: Cdc42 binding protein kinase beta(DMPK-like)
40	82539	chr19+6114013|6114024	22	chr19	+	6114013	6114024	2	0	1	1	0	11	7	82539_6112884	CF925811	BC046418: myotonic dystrophy protein kinase like protein(Cdc25bpg)
41	83153	chr7+10616402|10616419	45	chr7	+	10616402	10616419	13	3	0	6	0	14	9	83153_10615548	CB320596	Dm15: dystrophia myotonica kinase, B15(DM, DMPK)
41	83153	chr7+10615684|10615700	2	chr7	+	10615684	10615700	0	0	0	0	1	0	1	83153_10615548	BF584247	Dm15: dystrophia myotonica kinase, B15(DM, DMPK)
42	78872	chr12+17119167|17119213	38	chr12	+	17119167	17119213	0	0	2	2	0	26	8	undetermined	CB194972	Rock2: Rho-associated coiled-coil forming kinase 2(Rock-II)
42	78872	chr12+17117155|17117176	18	chr12	+	17117155	17117176	15	1	1	0	0	1	0	78872_17116018	9530058G20	Rock2: Rho-associated coiled-coil forming kinase 2(Rock-II)
42	78872	chr12+17117903|17117907	10	chr12	+	17117903	17117907	0	0	0	0	0	9	1	undetermined	CB320550	Rock2: Rho-associated coiled-coil forming kinase 2(Rock-II)
42	78872	chr12+17117204|17117205	8	chr12	+	17117204	17117205	0	0	1	0	0	7	0	78872_17116018	9130015K21	Rock2: Rho-associated coiled-coil forming kinase 2(Rock-II)
42	78872	chr12+17104111|17104119	5	chr12	+	17104111	17104119	0	0	0	0	0	4	1	78872_17104041	AA068484	Rock2: Rho-associated coiled-coil forming kinase 2(Rock-II)
42	78872	chr12+17086330|17086335	4	chr12	+	17086330	17086335	0	0	1	0	0	2	1	78872_17086286	A530031K09	Rock2: Rho-associated coiled-coil forming kinase 2(Rock-II)
42	78872	chr12+17096951|17096959	4	chr12	+	17096951	17096959	0	0	1	0	0	2	1	78872_17096848	CK640327	Rock2: Rho-associated coiled-coil forming kinase 2(Rock-II)
42	78872	chr12+17116968|17116973	4	chr12	+	17116968	17116973	0	0	1	0	0	3	0	78872_17116018	B230208F12	Rock2: Rho-associated coiled-coil forming kinase 2(Rock-II)
42	78872	chr12+17109480|17109486	3	chr12	+	17109480	17109486	0	0	0	1	1	0	1	78872_17109269	BF146855	Rock2: Rho-associated coiled-coil forming kinase 2(Rock-II)
42	78872	chr12+17121467|17121467	3	chr12	+	17121467	17121467	0	0	1	0	0	2	0	undetermined	I830134H11	Rock2: Rho-associated coiled-coil forming kinase 2(Rock-II)
42	78872	chr12+17119078|17119078	3	chr12	+	17119078	17119078	0	0	1	0	0	2	0	undetermined	B230113H15	Rock2: Rho-associated coiled-coil forming kinase 2(Rock-II)
42	78872	chr12+17113250|17113268	3	chr12	+	17113250	17113268	0	0	1	0	0	1	1	undetermined	CB846237	Rock2: Rho-associated coiled-coil forming kinase 2(Rock-II)
42	78872	chr12+17111700|17111702	2	chr12	+	17111700	17111702	0	0	1	0	0	1	0	78872_17109269	7120492D13	Rock2: Rho-associated coiled-coil forming kinase 2(Rock-II)
42	78872	chr12+17120795|17120798	2	chr12	+	17120795	17120798	0	0	1	0	0	1	0	undetermined	F730018E15	Rock2: Rho-associated coiled-coil forming kinase 2(Rock-II)
42	78872	chr12+17078169|17078172	2	chr12	+	17078169	17078172	0	0	1	0	0	1	0	undetermined	D130076J07	Rock2: Rho-associated coiled-coil forming kinase 2(Rock-II)
42	78872	chr12+17075368|17075368	1	chr12	+	17075368	17075368	0	0	0	1	0	0	0	78872_17075164	BC029113	Rock2: Rho-associated coiled-coil forming kinase 2(Rock-II)
42	78872	chr12+17089776|17089776	1	chr12	+	17089776	17089776	0	0	1	0	0	0	0	78872_17089719	G530142C09	Rock2: Rho-associated coiled-coil forming kinase 2(Rock-II)
43	80030	chr18-10328327|10328355	24	chr18	-	10328327	10328355	0	0	0	1	0	18	5	80030_10328449	CN722634	Rock1: Rho-associated coiled-coil forming kinase 1(Rock-I)
43	80030	chr18-10286393|10286401	24	chr18	-	10286393	10286401	0	0	1	0	0	22	1	undetermined	AA145471	Rock1: Rho-associated coiled-coil forming kinase 1(Rock-I)
43	80030	chr18-10286577|10286590	15	chr18	-	10286577	10286590	1	0	2	0	0	7	5	80030_10288043	F630326J04	Rock1: Rho-associated coiled-coil forming kinase 1(Rock-I)
43	80030	chr18-10287012|10287041	14	chr18	-	10287012	10287041	6	0	1	0	0	5	2	80030_10288043	CF353624	Rock1: Rho-associated coiled-coil forming kinase 1(Rock-I)
43	80030	chr18-10306360|10306361	9	chr18	-	10306360	10306361	0	0	1	0	0	8	0	undetermined	A630050F23	Rock1: Rho-associated coiled-coil forming kinase 1(Rock-I)
43	80030	chr18-10302452|10302459	8	chr18	-	10302452	10302459	0	0	0	0	0	6	2	80030_10302531	CF173432	Rock1: Rho-associated coiled-coil forming kinase 1(Rock-I)
43	80030	chr18-10321249|10321264	7	chr18	-	10321249	10321264	0	0	0	0	0	1	6	80030_10321399	CN673170	Rock1: Rho-associated coiled-coil forming kinase 1(Rock-I)
43	80030	chr18-10322962|10322990	6	chr18	-	10322962	10322990	0	0	0	0	0	1	5	80030_10323020	CO045556	Rock1: Rho-associated coiled-coil forming kinase 1(Rock-I)
43	80030	chr18-10322919|10322925	6	chr18	-	10322919	10322925	0	0	0	0	0	4	2	80030_10323020	AA624139	Rock1: Rho-associated coiled-coil forming kinase 1(Rock-I)
43	80030	chr18-10286519|10286522	4	chr18	-	10286519	10286522	0	0	1	0	0	2	1	80030_10288043	BI104554	Rock1: Rho-associated coiled-coil forming kinase 1(Rock-I)
43	80030	chr18-10289459|10289473	4	chr18	-	10289459	10289473	0	0	0	1	1	0	2	80030_10289670	BI733236	Rock1: Rho-associated coiled-coil forming kinase 1(Rock-I)
43	80030	chr18-10351362|10351372	4	chr18	-	10351362	10351372	0	0	1	0	0	1	2	80030_10351388	CN715629	Rock1: Rho-associated coiled-coil forming kinase 1(Rock-I)
43	80030	chr18-10302408|10302412	2	chr18	-	10302408	10302412	0	0	1	0	0	1	0	80030_10302531	D830036F23	Rock1: Rho-associated coiled-coil forming kinase 1(Rock-I)
43	80030	chr18-10331636|10331636	2	chr18	-	10331636	10331636	0	0	1	0	0	1	0	undetermined	A130056G21	Rock1: Rho-associated coiled-coil forming kinase 1(Rock-I)
43	80030	chr18-10318929|10318929	2	chr18	-	10318929	10318929	0	0	1	0	0	1	0	undetermined	5830426N14	Rock1: Rho-associated coiled-coil forming kinase 1(Rock-I)
43	80030	chr18-10291139|10291159	2	chr18	-	10291139	10291159	0	0	1	0	0	0	1	undetermined	6430547K17	Rock1: Rho-associated coiled-coil forming kinase 1(Rock-I)
47	98549	chr2-23078116|23078157	18	chr2	-	23078116	23078157	0	0	1	0	0	15	2	98549_23078598	CF751521	Mastl: microtubule associated serine/threonine kinase-like(THC2)
47	98549	chr2-23076551|23076577	7	chr2	-	23076551	23076577	0	0	1	0	0	6	0	98549_23078598	I830012F14	Mastl: microtubule associated serine/threonine kinase-like(THC2)
47	98549	chr2-23078071|23078086	5	chr2	-	23078071	23078086	0	0	1	0	1	2	1	98549_23078598	CN682670	Mastl: microtubule associated serine/threonine kinase-like(THC2)
47	98549	chr2-23078244|23078269	4	chr2	-	23078244	23078269	0	0	0	0	0	1	3	98549_23078598	CD555762	Mastl: microtubule associated serine/threonine kinase-like(THC2)
47	98549	chr2-23078333|23078333	3	chr2	-	23078333	23078333	0	0	1	0	0	1	1	98549_23078598	1700028B20	Mastl: microtubule associated serine/threonine kinase-like(THC2)
47	98549	chr2-23076631|23076632	3	chr2	-	23076631	23076632	0	0	1	0	0	2	0	undetermined	D030046G01	Mastl: microtubule associated serine/threonine kinase-like(THC2)
47	98549	chr2-23096688|23096693	2	chr2	-	23096688	23096693	0	1	1	0	0	0	0	98549_23097049	6530414K12	Mastl: microtubule associated serine/threonine kinase-like(THC2)
49	82475	chr8-84186670|84186680	21	chr8	-	84186670	84186680	7	0	1	3	1	2	7	82475_84188010	CB249552	Mast1: microtubule associated serine/threonine kinase 1(SAST, SAST170)
49	82475	chr8-84186239|84186244	12	chr8	-	84186239	84186244	10	0	0	1	0	1	0	82475_84188260	AK122411	Mast1: microtubule associated serine/threonine kinase 1(SAST, SAST170)
49	82475	chr8-84187252|84187267	2	chr8	-	84187252	84187267	0	0	0	1	0	0	1	82475_84188010	CF733622	Mast1: microtubule associated serine/threonine kinase 1(SAST, SAST170)
49	82475	chr8-84205605|84205605	1	chr8	-	84205605	84205605	0	0	1	0	0	0	0	82475_84206583	9430008B02	Mast1: microtubule associated serine/threonine kinase 1(SAST, SAST170)
50	105039	chr5-33538134|33538325	24	chr5	-	33538134	33538325	0	0	1	0	0	9	14	undetermined	4930420O11	G431004F08: hypothetical serine/threonine kinase
50	105039	chr13-99477574|99477595	20	chr13	-	99477574	99477595	0	0	2	2	0	9	7	105039_99483984	CF743270	G431004F08: hypothetical serine/threonine kinase
50	105039	chr13-99768816|99768846	8	chr13	-	99768816	99768846	0	0	1	0	0	7	0	105039_99771257	B430318O09	G431004F08: hypothetical serine/threonine kinase
50	105039	chr13-99479933|99479953	4	chr13	-	99479933	99479953	0	0	1	0	0	1	2	undetermined	CB590213	G431004F08: hypothetical serine/threonine kinase
50	105039	chr13-99541998|99542000	3	chr13	-	99541998	99542000	0	0	1	0	0	2	0	undetermined	D330020B21	G431004F08: hypothetical serine/threonine kinase
50	105039	chr13-99511897|99511897	2	chr13	-	99511897	99511897	0	0	1	0	0	1	0	105039_99515021	A130009M03	G431004F08: hypothetical serine/threonine kinase
50	105039	chr13-99598373|99598387	2	chr13	-	99598373	99598387	0	0	1	0	0	1	0	105039_99599006	B130002D03	G431004F08: hypothetical serine/threonine kinase
50	105039	chr13-99597593|99597594	2	chr13	-	99597593	99597594	0	0	1	0	0	1	0	105039_99599006	C130073N23	G431004F08: hypothetical serine/threonine kinase
50	105039	chr13-99815698|99815698	2	chr13	-	99815698	99815698	0	0	1	0	0	1	0	105039_99817842	A530026C06	G431004F08: hypothetical serine/threonine kinase
50	105039	chr13-99523652|99523652	2	chr13	-	99523652	99523652	0	0	1	0	0	1	0	undetermined	A430018C18	G431004F08: hypothetical serine/threonine kinase
50	105039	chr13-99478484|99478501	2	chr13	-	99478484	99478501	0	0	0	0	0	1	1	undetermined	BE310384	G431004F08: hypothetical serine/threonine kinase
50	105039	chr13-100091971|100091971	2	chr13	-	100091971	100091971	0	0	1	0	0	1	0	undetermined	5730552G23	G431004F08: hypothetical serine/threonine kinase
50	105039	chr13-99522774|99522774	1	chr13	-	99522774	99522774	0	0	1	0	0	0	0	undetermined	A130082N17	G431004F08: hypothetical serine/threonine kinase
50	105039	chr13-99480452|99480452	1	chr13	-	99480452	99480452	0	0	0	1	0	0	0	undetermined	Z78145	G431004F08: hypothetical serine/threonine kinase
51	151539	chr4-114652401|114652445	81	chr4	-	114652401	114652445	16	0	1	3	1	42	18	151539_114653978	CN525719	Mast2: microtubule associated serine/threonine kinase 2(MAST205, mKIAA0807, Mtssk)
51	151539	chr4-114680979|114681009	4	chr4	-	114680979	114681009	0	0	1	0	0	1	2	undetermined	AA592360	Mast2: microtubule associated serine/threonine kinase 2(MAST205, mKIAA0807, Mtssk)
51	151539	chr4-114661628|114661631	3	chr4	-	114661628	114661631	0	0	0	0	0	1	2	151539_114661672	CK636660	Mast2: microtubule associated serine/threonine kinase 2(MAST205, mKIAA0807, Mtssk)
51	151539	chr4-114779668|114779668	1	chr4	-	114779668	114779668	0	0	1	0	0	0	0	undetermined	D930027C18	Mast2: microtubule associated serine/threonine kinase 2(MAST205, mKIAA0807, Mtssk)
51	151539	chr4-114678404|114678404	1	chr4	-	114678404	114678404	0	0	1	0	0	0	0	undetermined	B230374J18	Mast2: microtubule associated serine/threonine kinase 2(MAST205, mKIAA0807, Mtssk)
52	84925	chr8-69817098|69817118	65	chr8	-	69817098	69817118	29	0	0	1	1	25	9	84925_69818051	CK793774	BC024265: hypothetical serine/threonine kinase
52	84925	chr8-69818187|69818221	18	chr8	-	69818187	69818221	12	0	1	0	0	5	0	84925_69818920	C130034L06	BC024265: hypothetical serine/threonine kinase
52	84925	chr8-69821052|69821084	7	chr8	-	69821052	69821084	5	0	1	0	0	0	1	84925_69821125	CD348114	BC024265: hypothetical serine/threonine kinase
53	111602	chr11+77907896|77907901	5	chr11	+	77907896	77907901	0	0	1	1	0	3	0	111602_77907149	A230108M20	BC030499: hypothetical serine/threonine kinase
53	111602	chr11+77909361|77909361	2	chr11	+	77909361	77909361	0	0	0	1	0	0	1	111602_77907149	BM937360	BC030499: hypothetical serine/threonine kinase
53	111602	chr11+77906353|77906353	1	chr11	+	77906353	77906353	0	0	0	1	0	0	0	111602_77905250	BC048862	BC030499: hypothetical serine/threonine kinase
53	111602	chr11+77906375|77906375	1	chr11	+	77906375	77906375	0	0	0	1	0	0	0	111602_77906085	BC037104	BC030499: hypothetical serine/threonine kinase
54	79769	chr7-126756787|126756788	12	chr7	-	126756787	126756788	0	0	1	2	1	7	1	79769_126757516	BU556411	Stk32c: serine/threonine kinase 32C(PKE, Pkek, YANK3)
55	105132	chr18+43757844|43757857	5	chr18	+	43757844	43757857	0	0	1	0	0	4	0	105132_43756717	A930015B13	Stk32a: serine/threonine kinase 32A(YANK1)
55	105132	chr18+43759137|43759143	3	chr18	+	43759137	43759143	0	0	1	0	1	1	0	105132_43756717	9630050F05	Stk32a: serine/threonine kinase 32A(YANK1)
55	105132	chr18+43760344|43760346	2	chr18	+	43760344	43760346	0	0	0	1	0	1	0	105132_43756717	BC055002	Stk32a: serine/threonine kinase 32A(YANK1)
55	105132	chr18+43703528|43703531	2	chr18	+	43703528	43703531	0	0	1	0	0	1	0	undetermined	A730030K15	Stk32a: serine/threonine kinase 32A(YANK1)
55	105132	chr18+43757191|43757191	1	chr18	+	43757191	43757191	0	0	1	0	0	0	0	105132_43756717	A730009C22	Stk32a: serine/threonine kinase 32A(YANK1)
56	76092	chr5-35929696|35929708	9	chr5	-	35929696	35929708	0	0	2	3	1	3	0	76092_35929935	C230053G02	Stk32b: serine/threonine kinase 32B(Stk32, STKG6, YANK2)
56	76092	chr5-35930758|35930758	1	chr5	-	35930758	35930758	0	0	0	1	0	0	0	76092_35931238	AJ250840	Stk32b: serine/threonine kinase 32B(Stk32, STKG6, YANK2)
57	110808	chr17-22675542|22675647	65	chr17	-	22675542	22675647	0	2	3	4	1	50	5	110808_22675861	CB842035	Pdpk1: 3-phosphoinositide dependent protein kinase-1(Pdk1, Pkb kinase)
57	110808	chr17-22670401|22670415	31	chr17	-	22670401	22670415	4	0	2	0	0	17	8	110808_22670469	CF949305	Pdpk1: 3-phosphoinositide dependent protein kinase-1(Pdk1, Pkb kinase)
57	110808	chr17-22670816|22670831	4	chr17	-	22670816	22670831	0	0	1	0	0	1	2	undetermined	B930037J22	Pdpk1: 3-phosphoinositide dependent protein kinase-1(Pdk1, Pkb kinase)
57	110808	chr17-22672389|22672389	2	chr17	-	22672389	22672389	0	0	1	0	0	1	0	110808_22673375	G430008O11	Pdpk1: 3-phosphoinositide dependent protein kinase-1(Pdk1, Pkb kinase)
57	110808	chr17-22684758|22684774	2	chr17	-	22684758	22684774	0	0	1	0	0	0	1	110808_22684940	AI386084	Pdpk1: 3-phosphoinositide dependent protein kinase-1(Pdk1, Pkb kinase)
57	110808	chr17-22700327|22700327	2	chr17	-	22700327	22700327	0	0	1	0	0	1	0	110808_22703588	E230030E01	Pdpk1: 3-phosphoinositide dependent protein kinase-1(Pdk1, Pkb kinase)
58	75081	chr3+40568754|40568787	58	chr3	+	40568754	40568787	4	0	0	4	1	45	4	75081_40568218	BM937485	Plk4: polo-like kinase 4 (Drosophila)(Sak, Stk18)
58	75081	chr3+40557543|40557545	13	chr3	+	40557543	40557545	0	0	1	0	0	12	0	75081_40556910	1700057O13	Plk4: polo-like kinase 4 (Drosophila)(Sak, Stk18)
58	75081	chr3+40568364|40568370	7	chr3	+	40568364	40568370	0	0	1	0	0	5	1	75081_40568218	AV043490	Plk4: polo-like kinase 4 (Drosophila)(Sak, Stk18)
58	75081	chr3+40560315|40560315	3	chr3	+	40560315	40560315	0	0	1	0	0	2	0	75081_40558389	B130030L15	Plk4: polo-like kinase 4 (Drosophila)(Sak, Stk18)
58	75081	chr3+40568680|40568700	3	chr3	+	40568680	40568700	0	0	1	0	0	1	1	75081_40568218	AA185393	Plk4: polo-like kinase 4 (Drosophila)(Sak, Stk18)
58	75081	chr3+40557967|40557967	2	chr3	+	40557967	40557967	0	0	0	1	1	0	0	75081_40556910	NM_173169	Plk4: polo-like kinase 4 (Drosophila)(Sak, Stk18)
58	75081	chr3+40568652|40568654	2	chr3	+	40568652	40568654	0	0	1	0	0	1	0	75081_40568218	D230045J16	Plk4: polo-like kinase 4 (Drosophila)(Sak, Stk18)
58	75081	chr3+40568440|40568441	2	chr3	+	40568440	40568441	0	0	1	0	0	1	0	75081_40568218	9430065A16	Plk4: polo-like kinase 4 (Drosophila)(Sak, Stk18)
58	75081	chr3+40553520|40553525	2	chr3	+	40553520	40553525	0	0	1	0	0	1	0	undetermined	D330030K03	Plk4: polo-like kinase 4 (Drosophila)(Sak, Stk18)
59	5407	chr11+68664182|68664220	47	chr11	+	68664182	68664220	16	3	2	3	0	12	11	5407_68663456	BQ109046	Aurkb: aurora kinase B(Aik2, Aim1, AIM-1, AIRK2, Ark2, AurB, IPL1, STK-1, Stk12, Stk5)
59	5407	chr11+68664112|68664153	10	chr11	+	68664112	68664153	0	0	0	0	0	3	7	5407_68663456	CF584779	Aurkb: aurora kinase B(Aik2, Aim1, AIM-1, AIRK2, Ark2, AurB, IPL1, STK-1, Stk12, Stk5)
59	5407	chr11+68663684|68663709	7	chr11	+	68663684	68663709	0	0	0	0	0	2	5	5407_68663456	BI439301	Aurkb: aurora kinase B(Aik2, Aim1, AIM-1, AIRK2, Ark2, AurB, IPL1, STK-1, Stk12, Stk5)
60	5408	chr2-172419309|172419340	130	chr2	-	172419309	172419340	0	7	4	3	0	102	14	5408_172420099	CK385555	Stk6: serine/threonine kinase 6(AIRK1, Ark1, aurora A, Aurora-A, Ayk1, IAK, Stk6)
60	5408	chr2-172419488|172419530	23	chr2	-	172419488	172419530	2	0	0	1	0	16	4	5408_172420099	CD422606	Stk6: serine/threonine kinase 6(AIRK1, Ark1, aurora A, Aurora-A, Ayk1, IAK, Stk6)
60	5408	chr2-172419699|172419734	8	chr2	-	172419699	172419734	0	0	0	2	0	0	6	5408_172420099	W43970	Stk6: serine/threonine kinase 6(AIRK1, Ark1, aurora A, Aurora-A, Ayk1, IAK, Stk6)
60	5408	chr2-172425941|172425968	4	chr2	-	172425941	172425968	0	0	0	0	0	1	3	5408_172426031	CF915389	Stk6: serine/threonine kinase 6(AIRK1, Ark1, aurora A, Aurora-A, Ayk1, IAK, Stk6)
61	109911	chr5-110260596|110260603	77	chr5	-	110260596	110260603	10	0	1	0	0	64	2	109911_110265189	BF584161	Adrbk2: adrenergic receptor kinase, beta 2(Adrbk-2, Bark-2, beta ARK2, GRK3)
61	109911	chr5-110311208|110311264	8	chr5	-	110311208	110311264	0	0	2	0	0	6	0	109911_110312324	F830211P10	Adrbk2: adrenergic receptor kinase, beta 2(Adrbk-2, Bark-2, beta ARK2, GRK3)
61	109911	chr5-110261644|110261645	4	chr5	-	110261644	110261645	0	0	1	0	0	3	0	undetermined	A430078A03	Adrbk2: adrenergic receptor kinase, beta 2(Adrbk-2, Bark-2, beta ARK2, GRK3)
61	109911	chr5-110267860|110267860	3	chr5	-	110267860	110267860	0	0	1	0	1	1	0	109911_110268050	4833444A01	Adrbk2: adrenergic receptor kinase, beta 2(Adrbk-2, Bark-2, beta ARK2, GRK3)
61	109911	chr5-110262714|110262714	2	chr5	-	110262714	110262714	0	0	1	0	0	1	0	109911_110265189	C230089L21	Adrbk2: adrenergic receptor kinase, beta 2(Adrbk-2, Bark-2, beta ARK2, GRK3)
62	111095	chr19-4074469|4074493	40	chr19	-	4074469	4074493	11	1	2	3	1	10	12	111095_4075734	BU556277	Adrbk1: adrenergic receptor kinase, beta 1(Adrbk-1, Bark-1, beta ARK, beta ARK1, beta-adrenergic receptor kinase-1, beta-AR kinase-1, betaARK1, GRK2)
62	111095	chr19-4075480|4075517	36	chr19	-	4075480	4075517	8	0	0	1	0	22	5	111095_4075734	CF550743	Adrbk1: adrenergic receptor kinase, beta 1(Adrbk-1, Bark-1, beta ARK, beta ARK1, beta-adrenergic receptor kinase-1, beta-AR kinase-1, betaARK1, GRK2)
62	111095	chr19-4075562|4075584	5	chr19	-	4075562	4075584	0	0	0	1	0	0	4	111095_4075710	CA542725	Adrbk1: adrenergic receptor kinase, beta 1(Adrbk-1, Bark-1, beta ARK, beta ARK1, beta-adrenergic receptor kinase-1, beta-AR kinase-1, betaARK1, GRK2)
63	83735	chr10-7579995|7579995	2	chr10	-	7579995	7579995	0	0	0	1	1	0	0	single exon gene	NM_011881	Grk1: G protein-coupled receptpr kinase 1(GPRK1, Rhok, RK)
64	109767	chr5+33200408|33200415	7	chr5	+	33200408	33200415	0	0	1	1	1	2	2	109767_33200256	CN835671	Gprk2l: G protein-coupled receptor kinase 2, groucho gene related (Drosophila)(GRK4)
64	109767	chr5+33146795|33146803	4	chr5	+	33146795	33146803	0	0	1	0	0	3	0	109767_33144577	6820406D08	Gprk2l: G protein-coupled receptor kinase 2, groucho gene related (Drosophila)(GRK4)
64	109767	chr5+33144788|33144788	1	chr5	+	33144788	33144788	0	0	1	0	0	0	0	109767_33144577	A830025H08	Gprk2l: G protein-coupled receptor kinase 2, groucho gene related (Drosophila)(GRK4)
65	226853	chr13+54550684|54550713	75	chr13	+	54550684	54550713	19	3	3	2	0	29	19	226853_54549568	CF969992	Gprk6: G protein-coupled receptor kinase 6(GRK6)
65	226853	chr13+54549693|54549699	10	chr13	+	54549693	54549699	7	0	0	1	0	0	2	226853_54549568	BF302426	Gprk6: G protein-coupled receptor kinase 6(GRK6)
65	226853	chr13+54549600|54549609	5	chr13	+	54549600	54549609	0	0	0	0	0	2	3	226853_54549567	CF724715	Gprk6: G protein-coupled receptor kinase 6(GRK6)
65	226853	chr13+54549325|54549363	4	chr13	+	54549325	54549363	0	0	0	2	1	0	1	226853_54549119	NM_011938	Gprk6: G protein-coupled receptor kinase 6(GRK6)
65	226853	chr13+54549841|54549844	4	chr13	+	54549841	54549844	0	0	0	2	0	2	0	226853_54549568	AF040748	Gprk6: G protein-coupled receptor kinase 6(GRK6)
65	226853	chr13+54549286|54549292	2	chr13	+	54549286	54549292	0	0	0	1	0	0	1	226853_54549119	AI614546	Gprk6: G protein-coupled receptor kinase 6(GRK6)
65	226853	chr13+54550634|54550652	2	chr13	+	54550634	54550652	0	0	0	0	0	1	1	undetermined	BI081491	Gprk6: G protein-coupled receptor kinase 6(GRK6)
66	111382	chr19+60483765|60483810	13	chr19	+	60483765	60483810	0	0	3	0	0	8	2	111382_60483148	BM934612	Gprk5: G protein-coupled receptor kinase 5(GRK5)
66	111382	chr19+60487214|60487222	11	chr19	+	60487214	60487222	0	0	0	1	0	6	4	undetermined	CO424236	Gprk5: G protein-coupled receptor kinase 5(GRK5)
66	111382	chr19+60483561|60483596	7	chr19	+	60483561	60483596	0	0	0	1	1	2	3	111382_60483567	BG146221	Gprk5: G protein-coupled receptor kinase 5(GRK5)
66	111382	chr19+60483302|60483304	5	chr19	+	60483302	60483304	0	0	0	1	0	0	4	111382_60483148	BF468974	Gprk5: G protein-coupled receptor kinase 5(GRK5)
67	90607	chr15-27769377|27769412	107	chr15	-	27769377	27769412	43	0	0	2	0	57	5	90607_27771758	CB204124	Trio: triple functional domain (PTPRF interacting)
67	90607	chr15-27770861|27770877	40	chr15	-	27770861	27770877	8	0	1	0	0	25	6	90607_27771758	E430005K11	Trio: triple functional domain (PTPRF interacting)
67	90607	chr15-27785628|27785650	4	chr15	-	27785628	27785650	0	0	0	1	0	0	3	90607_27787457	BG803420	Trio: triple functional domain (PTPRF interacting)
67	90607	chr15-27888217|27888219	2	chr15	-	27888217	27888219	0	0	1	0	0	1	0	undetermined	E330027P06	Trio: triple functional domain (PTPRF interacting)
67	90607	chr15-27876261|27876261	2	chr15	-	27876261	27876261	0	0	1	0	0	1	0	undetermined	7120435D18	Trio: triple functional domain (PTPRF interacting)
67	90607	chr15-27859942|27859942	2	chr15	-	27859942	27859942	0	0	1	0	0	1	0	undetermined	D230045D18	Trio: triple functional domain (PTPRF interacting)
67	90607	chr15-27826459|27826459	2	chr15	-	27826459	27826459	0	0	1	0	0	1	0	undetermined	6720464I07	Trio: triple functional domain (PTPRF interacting)
67	90607	chr15+27888633|27888635	2	chr15	+	27888633	27888635	0	0	1	0	0	0	1	undetermined	BM197245	Trio: triple functional domain (PTPRF interacting)
68	109332	chr16-33842490|33842496	7	chr16	-	33842490	33842496	0	0	1	0	1	5	0	109332_33843408	C130022K08	Hapip: Huntingtin-associated protein-interacting protein (Duo protein)(Kalirin)
68	109332	chr16-33841316|33841320	5	chr16	-	33841316	33841320	0	0	1	0	0	3	1	undetermined	CK384109	Hapip: Huntingtin-associated protein-interacting protein (Duo protein)(Kalirin)
68	109332	chr16-33841347|33841349	2	chr16	-	33841347	33841349	0	0	1	0	0	1	0	undetermined	D930008F12	Hapip: Huntingtin-associated protein-interacting protein (Duo protein)(Kalirin)
69	76765	chr1-54144507|54144523	44	chr1	-	54144507	54144523	6	0	3	1	0	31	3	76765_54146177	BM942880	Stk17b: serine/threonine kinase 17b (apoptosis-inducing)(Drak2)
69	76765	chr1-54143915|54143945	27	chr1	-	54143915	54143945	6	0	1	1	1	13	5	76765_54146177	AA200038	Stk17b: serine/threonine kinase 17b (apoptosis-inducing)(Drak2)
69	76765	chr1-54143981|54144010	11	chr1	-	54143981	54144010	5	0	0	0	0	4	2	undetermined	AA273730	Stk17b: serine/threonine kinase 17b (apoptosis-inducing)(Drak2)
69	76765	chr1-54145585|54145626	10	chr1	-	54145585	54145626	0	0	1	0	0	3	6	76765_54146177	CF913025	Stk17b: serine/threonine kinase 17b (apoptosis-inducing)(Drak2)
69	76765	chr1-54145705|54145765	6	chr1	-	54145705	54145765	0	0	1	0	0	1	4	76765_54146177	CN687004	Stk17b: serine/threonine kinase 17b (apoptosis-inducing)(Drak2)
69	76765	chr1-54144787|54144796	5	chr1	-	54144787	54144796	0	0	1	0	0	1	3	76765_54146177	A530085G23	Stk17b: serine/threonine kinase 17b (apoptosis-inducing)(Drak2)
69	76765	chr1-54148980|54148997	3	chr1	-	54148980	54148997	0	0	1	0	0	0	2	undetermined	AI466946	Stk17b: serine/threonine kinase 17b (apoptosis-inducing)(Drak2)
69	76765	chr1-54144673|54144673	2	chr1	-	54144673	54144673	0	0	1	0	0	1	0	76765_54146177	9530091H16	Stk17b: serine/threonine kinase 17b (apoptosis-inducing)(Drak2)
70	107960	chr8-84605338|84605345	14	chr8	-	84605338	84605345	0	0	1	0	0	11	2	107960_84605931	BQ554289	Mlck: myosin light chain kinase
70	107960	chr8-84607464|84607469	3	chr8	-	84607464	84607469	0	0	1	0	1	1	0	107960_84607691	D830007F02	Mlck: myosin light chain kinase
70	107960	chr8-84604858|84604858	1	chr8	-	84604858	84604858	0	0	1	0	0	0	0	107960_84605931	F420007B19	Mlck: myosin light chain kinase
70	107960	chr8-84604714|84604714	1	chr8	-	84604714	84604714	0	0	1	0	0	0	0	107960_84605931	6030449M12	Mlck: myosin light chain kinase
72	71442	chr10+81105409|81105425	23	chr10	+	81105409	81105425	0	2	1	1	1	6	12	71442_81104847	CB574744	Dapk3: death-associated kinase 3(ZIP)
72	71442	chr10+81105057|81105100	6	chr10	+	81105057	81105100	0	0	0	1	0	0	5	71442_81104847	CB841788	Dapk3: death-associated kinase 3(ZIP)
72	71442	chr10+81104854|81104895	5	chr10	+	81104854	81104895	0	0	0	1	0	0	4	71442_81104849	BI554559	Dapk3: death-associated kinase 3(ZIP)
72	71442	chr10+81104600|81104605	3	chr10	+	81104600	81104605	0	0	1	0	0	2	0	71442_81104180	F930102A07	Dapk3: death-associated kinase 3(ZIP)
73	1636	chr9+66513060|66513076	34	chr9	+	66513060	66513076	7	0	1	3	1	17	5	1636_66512460	CK128205	Dapk2: death-associated kinase 2(drp1)
73	1636	chr9+66462913|66462915	2	chr9	+	66462913	66462915	0	0	1	0	0	1	0	1636_66461367	F930027D02	Dapk2: death-associated kinase 2(drp1)
74	75827	chr13+59905863|59905872	32	chr13	+	59905863	59905872	0	0	2	3	0	21	6	75827_59905039	CF735420	Dapk1: death associated protein kinase 1(D13Ucla1, DAP-Kinase)
74	75827	chr13+59904887|59904928	23	chr13	+	59904887	59904928	11	0	0	3	0	1	8	75827_59903317	BI078362	Dapk1: death associated protein kinase 1(D13Ucla1, DAP-Kinase)
74	75827	chr13+59864518|59864520	3	chr13	+	59864518	59864520	0	0	1	0	0	1	1	75827_59864312	2310039H24	Dapk1: death associated protein kinase 1(D13Ucla1, DAP-Kinase)
74	75827	chr13+59905242|59905252	3	chr13	+	59905242	59905252	0	0	0	1	1	0	1	75827_59903317	BE655021	Dapk1: death associated protein kinase 1(D13Ucla1, DAP-Kinase)
74	75827	chr13+59905466|59905497	3	chr13	+	59905466	59905497	0	0	0	1	0	0	2	75827_59905451	BG246747	Dapk1: death associated protein kinase 1(D13Ucla1, DAP-Kinase)
74	75827	chr13+59867369|59867369	2	chr13	+	59867369	59867369	0	0	1	0	0	1	0	undetermined	A130084P08	Dapk1: death associated protein kinase 1(D13Ucla1, DAP-Kinase)
75	79931	chr3-87274500|87274522	72	chr3	-	87274500	87274522	0	0	2	3	1	64	2	79931_87275762	CO433797	Dcamkl2: double cortin and calcium/calmodulin-dependent protein kinase-like 2
75	79931	chr3-87279791|87279794	3	chr3	-	87279791	87279794	0	0	1	0	0	2	0	79931_87280461	C230072O15	Dcamkl2: double cortin and calcium/calmodulin-dependent protein kinase-like 2
75	79931	chr3-87287273|87287279	2	chr3	-	87287273	87287279	0	0	1	0	0	1	0	79931_87287438	C330005E20	Dcamkl2: double cortin and calcium/calmodulin-dependent protein kinase-like 2
76	222183	chr3+55562731|55562748	59	chr3	+	55562731	55562748	5	0	2	1	0	49	2	222183_55561176	BI153627	Dcamkl1: double cortin and calcium/calmodulin-dependent protein kinase-like 1(CPG16, DCLK, mKIAA0369)
76	222183	chr3+55630478|55630492	45	chr3	+	55630478	55630492	0	0	1	2	0	40	2	222183_55627502	BU844009	Dcamkl1: double cortin and calcium/calmodulin-dependent protein kinase-like 1(CPG16, DCLK, mKIAA0369)
76	222183	chr3+55632968|55632993	43	chr3	+	55632968	55632993	19	0	1	0	0	16	7	undetermined	CB523180	Dcamkl1: double cortin and calcium/calmodulin-dependent protein kinase-like 1(CPG16, DCLK, mKIAA0369)
76	222183	chr3+55562065|55562069	37	chr3	+	55562065	55562069	0	0	0	2	0	35	0	222183_55561176	BC064783	Dcamkl1: double cortin and calcium/calmodulin-dependent protein kinase-like 1(CPG16, DCLK, mKIAA0369)
76	222183	chr3+55564596|55564607	27	chr3	+	55564596	55564607	10	0	0	0	0	14	3	undetermined	AA691699	Dcamkl1: double cortin and calcium/calmodulin-dependent protein kinase-like 1(CPG16, DCLK, mKIAA0369)
76	222183	chr3+55565911|55565921	19	chr3	+	55565911	55565921	7	0	1	0	0	8	3	undetermined	CA452325	Dcamkl1: double cortin and calcium/calmodulin-dependent protein kinase-like 1(CPG16, DCLK, mKIAA0369)
76	222183	chr3+55630604|55630610	17	chr3	+	55630604	55630610	0	0	0	2	1	14	0	222183_55630416	NM_019978	Dcamkl1: double cortin and calcium/calmodulin-dependent protein kinase-like 1(CPG16, DCLK, mKIAA0369)
76	222183	chr3+55561390|55561394	9	chr3	+	55561390	55561394	0	0	1	0	0	7	1	222183_55561176	E130111C01	Dcamkl1: double cortin and calcium/calmodulin-dependent protein kinase-like 1(CPG16, DCLK, mKIAA0369)
76	222183	chr3+55627853|55627892	6	chr3	+	55627853	55627892	0	0	0	0	0	2	4	222183_55627491	CF746155	Dcamkl1: double cortin and calcium/calmodulin-dependent protein kinase-like 1(CPG16, DCLK, mKIAA0369)
76	222183	chr3+55572034|55572038	4	chr3	+	55572034	55572038	0	0	2	0	0	2	0	222183_55571516	B530045K18	Dcamkl1: double cortin and calcium/calmodulin-dependent protein kinase-like 1(CPG16, DCLK, mKIAA0369)
76	222183	chr3+55627665|55627683	4	chr3	+	55627665	55627683	0	0	2	0	0	1	1	222183_55627502	CF538522	Dcamkl1: double cortin and calcium/calmodulin-dependent protein kinase-like 1(CPG16, DCLK, mKIAA0369)
76	222183	chr3+55629413|55629436	4	chr3	+	55629413	55629436	0	0	0	0	0	2	2	undetermined	BE862031	Dcamkl1: double cortin and calcium/calmodulin-dependent protein kinase-like 1(CPG16, DCLK, mKIAA0369)
76	222183	chr3+55631283|55631289	3	chr3	+	55631283	55631289	1	0	1	0	0	1	0	undetermined	9430016L22	Dcamkl1: double cortin and calcium/calmodulin-dependent protein kinase-like 1(CPG16, DCLK, mKIAA0369)
76	222183	chr3+55475719|55475719	2	chr3	+	55475719	55475719	0	0	0	0	0	1	1	222183_55475620	CB245945	Dcamkl1: double cortin and calcium/calmodulin-dependent protein kinase-like 1(CPG16, DCLK, mKIAA0369)
76	222183	chr3+55575075|55575076	2	chr3	+	55575075	55575076	0	0	1	0	0	1	0	222183_55574858	B230033A15	Dcamkl1: double cortin and calcium/calmodulin-dependent protein kinase-like 1(CPG16, DCLK, mKIAA0369)
76	222183	chr3+55611152|55611152	2	chr3	+	55611152	55611152	0	0	1	0	0	1	0	222183_55610825	C030001G11	Dcamkl1: double cortin and calcium/calmodulin-dependent protein kinase-like 1(CPG16, DCLK, mKIAA0369)
76	222183	chr3+55616214|55616214	2	chr3	+	55616214	55616214	0	0	1	0	0	1	0	222183_55615782	C030016N17	Dcamkl1: double cortin and calcium/calmodulin-dependent protein kinase-like 1(CPG16, DCLK, mKIAA0369)
76	222183	chr3+55627791|55627807	2	chr3	+	55627791	55627807	0	0	0	0	0	1	1	undetermined	BU055570	Dcamkl1: double cortin and calcium/calmodulin-dependent protein kinase-like 1(CPG16, DCLK, mKIAA0369)
76	222183	chr3+55564181|55564181	1	chr3	+	55564181	55564181	0	0	1	0	0	0	0	undetermined	B730010B18	Dcamkl1: double cortin and calcium/calmodulin-dependent protein kinase-like 1(CPG16, DCLK, mKIAA0369)
77	83579	chrX-11853035|11853057	14	chrX	-	11853035	11853057	0	0	1	1	0	9	3	83579_11854068	CF927028	Cask: calcium/calmodulin-dependent serine protein kinase(DXPri1, DXRib1, LIN-2, mLin-2, Pals3)
77	83579	chrX-11853503|11853543	7	chrX	-	11853503	11853543	0	0	0	0	0	1	6	83579_11854068	CK128497	Cask: calcium/calmodulin-dependent serine protein kinase(DXPri1, DXRib1, LIN-2, mLin-2, Pals3)
77	83579	chrX-11852768|11852768	2	chrX	-	11852768	11852768	0	0	0	1	1	0	0	83579_11854068	NM_009806	Cask: calcium/calmodulin-dependent serine protein kinase(DXPri1, DXRib1, LIN-2, mLin-2, Pals3)
77	83579	chrX-11886305|11886305	2	chrX	-	11886305	11886305	0	0	0	1	1	0	0	83579_11886667	NM_146233	Cask: calcium/calmodulin-dependent serine protein kinase(DXPri1, DXRib1, LIN-2, mLin-2, Pals3)
77	83579	chrX-11853083|11853089	2	chrX	-	11853083	11853089	0	0	0	0	0	1	1	undetermined	BQ550574	Cask: calcium/calmodulin-dependent serine protein kinase(DXPri1, DXRib1, LIN-2, mLin-2, Pals3)
77	83579	chrX-11853136|11853136	1	chrX	-	11853136	11853136	0	0	1	0	0	0	0	83579_11854068	9130022I12	Cask: calcium/calmodulin-dependent serine protein kinase(DXPri1, DXRib1, LIN-2, mLin-2, Pals3)
78	111620	chr18+61501840|61501846	9	chr18	+	61501840	61501846	4	0	1	0	1	2	1	111620_61498475	BM939436	Camk2a: calcium/calmodulin-dependent protein kinase II alpha(alpha-CaMKII, CaMKII, mKIAA0968)
78	111620	chr18+61501671|61501696	8	chr18	+	61501671	61501696	4	0	0	1	0	2	1	111620_61498475	BU843272	Camk2a: calcium/calmodulin-dependent protein kinase II alpha(alpha-CaMKII, CaMKII, mKIAA0968)
78	111620	chr18+61501302|61501334	5	chr18	+	61501302	61501334	0	0	0	0	0	3	2	undetermined	BU556047	Camk2a: calcium/calmodulin-dependent protein kinase II alpha(alpha-CaMKII, CaMKII, mKIAA0968)
78	111620	chr18+61493317|61493339	4	chr18	+	61493317	61493339	0	0	1	0	0	2	1	undetermined	BM939066	Camk2a: calcium/calmodulin-dependent protein kinase II alpha(alpha-CaMKII, CaMKII, mKIAA0968)
78	111620	chr18+61500106|61500124	3	chr18	+	61500106	61500124	1	0	0	1	0	0	1	111620_61498475	BC031745	Camk2a: calcium/calmodulin-dependent protein kinase II alpha(alpha-CaMKII, CaMKII, mKIAA0968)
78	111620	chr18+61498561|61498561	3	chr18	+	61498561	61498561	0	0	0	2	1	0	0	111620_61498475	NM_009792	Camk2a: calcium/calmodulin-dependent protein kinase II alpha(alpha-CaMKII, CaMKII, mKIAA0968)
78	111620	chr18+61457076|61457094	2	chr18	+	61457076	61457094	0	0	1	0	0	0	1	111620_61456807	BF470301	Camk2a: calcium/calmodulin-dependent protein kinase II alpha(alpha-CaMKII, CaMKII, mKIAA0968)
79	78380	chr14-17020170|17020213	109	chr14	-	17020170	17020213	6	0	3	1	1	86	12	78380_17022148	CF617487	Camk2g: calcium/calmodulin -dependent protein kinase II gamma(Ca2+/calmodulin-dependent protein kinase II, CaMK II, Camkg)
79	78380	chr14-17021940|17021952	20	chr14	-	17021940	17021952	0	3	0	2	0	12	3	78380_17022148	BC019162	Camk2g: calcium/calmodulin -dependent protein kinase II gamma(Ca2+/calmodulin-dependent protein kinase II, CaMK II, Camkg)
79	78380	chr14-17027548|17027548	4	chr14	-	17027548	17027548	0	0	1	0	0	2	1	78380_17028049	C130090G16	Camk2g: calcium/calmodulin -dependent protein kinase II gamma(Ca2+/calmodulin-dependent protein kinase II, CaMK II, Camkg)
79	78380	chr14-17039833|17039837	2	chr14	-	17039833	17039837	0	0	1	0	0	1	0	78380_17040998	E330023A07	Camk2g: calcium/calmodulin -dependent protein kinase II gamma(Ca2+/calmodulin-dependent protein kinase II, CaMK II, Camkg)
79	78380	chr14-17046362|17046362	2	chr14	-	17046362	17046362	0	0	0	0	0	1	1	undetermined	BG088000	Camk2g: calcium/calmodulin -dependent protein kinase II gamma(Ca2+/calmodulin-dependent protein kinase II, CaMK II, Camkg)
79	78380	chr14-17022805|17022805	2	chr14	-	17022805	17022805	0	0	1	0	0	1	0	undetermined	G830012I04	Camk2g: calcium/calmodulin -dependent protein kinase II gamma(Ca2+/calmodulin-dependent protein kinase II, CaMK II, Camkg)
80	160209	chr3+127326422|127326440	88	chr3	+	127326422	127326440	6	0	2	1	0	71	8	160209_127324283	BX515200	Camk2d: calcium/calmodulin-dependent protein kinase II, delta([d]-CaMKII, CaMK II)
80	160209	chr3+127325191|127325228	23	chr3	+	127325191	127325228	0	0	1	1	0	20	1	160209_127324283	BQ919732	Camk2d: calcium/calmodulin-dependent protein kinase II, delta([d]-CaMKII, CaMK II)
80	160209	chr3+127324644|127324687	13	chr3	+	127324644	127324687	0	0	1	0	1	7	4	160209_127324283	CD545269	Camk2d: calcium/calmodulin-dependent protein kinase II, delta([d]-CaMKII, CaMK II)
80	160209	chr3+127327829|127327855	11	chr3	+	127327829	127327855	0	0	1	0	0	9	1	160209_127327817	CB952030	Camk2d: calcium/calmodulin-dependent protein kinase II, delta([d]-CaMKII, CaMK II)
80	160209	chr3+127300321|127300328	7	chr3	+	127300321	127300328	0	0	1	0	0	5	1	160209_127297590	CO432690	Camk2d: calcium/calmodulin-dependent protein kinase II, delta([d]-CaMKII, CaMK II)
80	160209	chr3+127325351|127325354	6	chr3	+	127325351	127325354	0	0	0	1	0	4	1	160209_127324283	BE448778	Camk2d: calcium/calmodulin-dependent protein kinase II, delta([d]-CaMKII, CaMK II)
80	160209	chr3+127325813|127325845	5	chr3	+	127325813	127325845	0	0	0	0	0	2	3	undetermined	AA450716	Camk2d: calcium/calmodulin-dependent protein kinase II, delta([d]-CaMKII, CaMK II)
80	160209	chr3+127291770|127291774	5	chr3	+	127291770	127291774	0	0	2	0	0	3	0	undetermined	F830203H21	Camk2d: calcium/calmodulin-dependent protein kinase II, delta([d]-CaMKII, CaMK II)
80	160209	chr3+127166577|127166578	3	chr3	+	127166577	127166578	0	0	1	0	0	2	0	160209_127165845	8030469K03	Camk2d: calcium/calmodulin-dependent protein kinase II, delta([d]-CaMKII, CaMK II)
80	160209	chr3+127250303|127250320	3	chr3	+	127250303	127250320	0	0	1	0	0	2	0	160209_127248699	B130010E01	Camk2d: calcium/calmodulin-dependent protein kinase II, delta([d]-CaMKII, CaMK II)
80	160209	chr3+127321984|127321987	3	chr3	+	127321984	127321987	0	0	1	0	0	2	0	160209_127321662	D530006I24	Camk2d: calcium/calmodulin-dependent protein kinase II, delta([d]-CaMKII, CaMK II)
80	160209	chr3+127248958|127248958	2	chr3	+	127248958	127248958	0	0	1	0	0	1	0	160209_127248699	A730018N16	Camk2d: calcium/calmodulin-dependent protein kinase II, delta([d]-CaMKII, CaMK II)
80	160209	chr3+127266097|127266097	2	chr3	+	127266097	127266097	0	0	1	0	0	1	0	160209_127265281	A630085C10	Camk2d: calcium/calmodulin-dependent protein kinase II, delta([d]-CaMKII, CaMK II)
80	160209	chr3+127290007|127290010	2	chr3	+	127290007	127290010	0	0	1	0	0	1	0	160209_127289733	C230009O18	Camk2d: calcium/calmodulin-dependent protein kinase II, delta([d]-CaMKII, CaMK II)
80	160209	chr3+127293398|127293402	2	chr3	+	127293398	127293402	0	0	1	0	0	1	0	160209_127292164	B130009G18	Camk2d: calcium/calmodulin-dependent protein kinase II, delta([d]-CaMKII, CaMK II)
80	160209	chr3+127324222|127324235	2	chr3	+	127324222	127324235	0	0	1	0	0	1	0	160209_127323010	G830045H04	Camk2d: calcium/calmodulin-dependent protein kinase II, delta([d]-CaMKII, CaMK II)
80	160209	chr3+127325312|127325319	2	chr3	+	127325312	127325319	0	0	1	0	0	1	0	160209_127324283	A230093D17	Camk2d: calcium/calmodulin-dependent protein kinase II, delta([d]-CaMKII, CaMK II)
80	160209	chr3+127288419|127288421	2	chr3	+	127288419	127288421	0	0	1	0	0	1	0	undetermined	A630002O16	Camk2d: calcium/calmodulin-dependent protein kinase II, delta([d]-CaMKII, CaMK II)
80	160209	chr3+127323076|127323076	1	chr3	+	127323076	127323076	0	0	0	1	0	0	0	160209_127323010	AF059029	Camk2d: calcium/calmodulin-dependent protein kinase II, delta([d]-CaMKII, CaMK II)
80	160209	chr3+127325259|127325259	1	chr3	+	127325259	127325259	0	0	1	0	0	0	0	160209_127324283	7120453N09	Camk2d: calcium/calmodulin-dependent protein kinase II, delta([d]-CaMKII, CaMK II)
80	160209	chr3+127324746|127324746	1	chr3	+	127324746	127324746	0	0	1	0	0	0	0	undetermined	6330443J11	Camk2d: calcium/calmodulin-dependent protein kinase II, delta([d]-CaMKII, CaMK II)
81	107361	chr11-5864430|5864460	55	chr11	-	5864430	5864460	0	0	3	1	1	44	6	107361_5866614	CD769163	Camk2b: calcium/calmodulin-dependent protein kinase II, beta(CaMK II)
81	107361	chr11-5906453|5906455	2	chr11	-	5906453	5906455	0	0	1	0	0	1	0	107361_5910297	C230074O03	Camk2b: calcium/calmodulin-dependent protein kinase II, beta(CaMK II)
81	107361	chr11-5866367|5866367	1	chr11	-	5866367	5866367	0	0	0	1	0	0	0	107361_5866614	BC024803	Camk2b: calcium/calmodulin-dependent protein kinase II, beta(CaMK II)
83	103394	chr7+115054371|115054388	31	chr7	+	115054371	115054388	0	0	1	0	0	19	11	103394_115053817	CF104447	Phkg2: phosphorylase kinase, gamma 2 (testis)
83	103394	chr7+115049702|115049702	2	chr7	+	115049702	115049702	0	0	1	0	0	1	0	103394_115048616	A430010P18	Phkg2: phosphorylase kinase, gamma 2 (testis)
83	103394	chr7+115050367|115050367	1	chr7	+	115050367	115050367	0	0	1	0	0	0	0	103394_115048616	E430038C01	Phkg2: phosphorylase kinase, gamma 2 (testis)
84	82875	chr5-127426080|127426098	9	chr5	-	127426080	127426098	0	0	0	2	1	5	1	82875_127427336	NM_011079	Phkg: phosphorylase kinase gamma
84	82875	chr5-127432510|127432510	2	chr5	-	127432510	127432510	0	0	1	0	0	1	0	undetermined	B230208M05	Phkg: phosphorylase kinase gamma
84	82875	chr5-127426879|127426879	1	chr5	-	127426879	127426879	0	0	0	1	0	0	0	82875_127427336	M16216	Phkg: phosphorylase kinase gamma
84	82875	chr5-127440229|127440229	1	chr5	-	127440229	127440229	0	0	1	0	0	0	0	undetermined	9630043L11	Phkg: phosphorylase kinase gamma
85	177427	chr9+111493919|111493936	8	chr9	+	111493919	111493936	1	0	1	1	1	4	0	177427_111493346	C730036H08	BC056929: hypothetical double cortin and calcium/calmodulin-dependent protein kinase
85	177427	chr9+111494429|111494432	2	chr9	+	111494429	111494432	0	0	1	0	0	1	0	177427_111493346	6430541I17	BC056929: hypothetical double cortin and calcium/calmodulin-dependent protein kinase
86	98263	chr4+43609369|43609398	66	chr4	+	43609369	43609398	0	2	7	2	0	47	8	98263_43608803	CA323019	Melk: maternal embryonic leucine zipper kinase(mKIAA0175, MPK38)
86	98263	chr4+43609766|43609768	9	chr4	+	43609766	43609768	0	2	1	0	1	4	1	98263_43608803	2610209I22	Melk: maternal embryonic leucine zipper kinase(mKIAA0175, MPK38)
86	98263	chr4+43596085|43596086	4	chr4	+	43596085	43596086	0	0	0	0	0	2	2	98263_43596035	AV160481	Melk: maternal embryonic leucine zipper kinase(mKIAA0175, MPK38)
86	98263	chr4+43609318|43609324	2	chr4	+	43609318	43609324	0	0	0	1	0	0	1	98263_43608803	CO426735	Melk: maternal embryonic leucine zipper kinase(mKIAA0175, MPK38)
86	98263	chr4+43595743|43595743	2	chr4	+	43595743	43595743	0	0	1	0	0	1	0	undetermined	C230071G22	Melk: maternal embryonic leucine zipper kinase(mKIAA0175, MPK38)
86	98263	chr4+43608981|43608981	1	chr4	+	43608981	43608981	0	0	0	1	0	0	0	98263_43608803	L76158	Melk: maternal embryonic leucine zipper kinase(mKIAA0175, MPK38)
86	98263	chr4+43549058|43549058	1	chr4	+	43549058	43549058	0	0	0	1	0	0	0	undetermined	BC055065	Melk: maternal embryonic leucine zipper kinase(mKIAA0175, MPK38)
87	78249	chr18+33635735|33635744	47	chr18	+	33635735	33635744	21	0	1	0	0	21	4	undetermined	CF743222	Camk4: calcium/calmodulin-dependent protein kinase IV(Ca2+/calmodulin-dependent protein kinase type IV/Gr, CaMKIV, CaMKIV/Gr)
87	78249	chr18+33631179|33631210	22	chr18	+	33631179	33631210	0	0	0	0	0	19	3	undetermined	CF745038	Camk4: calcium/calmodulin-dependent protein kinase IV(Ca2+/calmodulin-dependent protein kinase type IV/Gr, CaMKIV, CaMKIV/Gr)
87	78249	chr18+33625281|33625283	9	chr18	+	33625281	33625283	1	0	0	2	0	5	1	78249_33624738	M16206	Camk4: calcium/calmodulin-dependent protein kinase IV(Ca2+/calmodulin-dependent protein kinase type IV/Gr, CaMKIV, CaMKIV/Gr)
87	78249	chr18+33625316|33625318	8	chr18	+	33625316	33625318	0	0	0	1	0	6	1	78249_33624897	BI150525	Camk4: calcium/calmodulin-dependent protein kinase IV(Ca2+/calmodulin-dependent protein kinase type IV/Gr, CaMKIV, CaMKIV/Gr)
87	78249	chr18+33626347|33626399	8	chr18	+	33626347	33626399	0	0	0	0	0	5	3	undetermined	BX516503	Camk4: calcium/calmodulin-dependent protein kinase IV(Ca2+/calmodulin-dependent protein kinase type IV/Gr, CaMKIV, CaMKIV/Gr)
87	78249	chr18+33629660|33629667	7	chr18	+	33629660	33629667	4	0	1	0	0	1	1	undetermined	A430105B14	Camk4: calcium/calmodulin-dependent protein kinase IV(Ca2+/calmodulin-dependent protein kinase type IV/Gr, CaMKIV, CaMKIV/Gr)
87	78249	chr18+33626247|33626258	3	chr18	+	33626247	33626258	0	0	1	0	0	1	1	78249_33624738	CF539537	Camk4: calcium/calmodulin-dependent protein kinase IV(Ca2+/calmodulin-dependent protein kinase type IV/Gr, CaMKIV, CaMKIV/Gr)
87	78249	chr18+33602099|33602122	3	chr18	+	33602099	33602122	0	0	1	0	0	2	0	undetermined	A730097A20	Camk4: calcium/calmodulin-dependent protein kinase IV(Ca2+/calmodulin-dependent protein kinase type IV/Gr, CaMKIV, CaMKIV/Gr)
87	78249	chr18+33626903|33626903	2	chr18	+	33626903	33626903	0	0	0	1	1	0	0	78249_33624738	NM_009793	Camk4: calcium/calmodulin-dependent protein kinase IV(Ca2+/calmodulin-dependent protein kinase type IV/Gr, CaMKIV, CaMKIV/Gr)
87	78249	chr18+33625823|33625823	2	chr18	+	33625823	33625823	0	0	1	0	0	1	0	78249_33624738	4933424O07	Camk4: calcium/calmodulin-dependent protein kinase IV(Ca2+/calmodulin-dependent protein kinase type IV/Gr, CaMKIV, CaMKIV/Gr)
87	78249	chr18+33631499|33631499	2	chr18	+	33631499	33631499	0	0	1	0	0	1	0	undetermined	7120449I10	Camk4: calcium/calmodulin-dependent protein kinase IV(Ca2+/calmodulin-dependent protein kinase type IV/Gr, CaMKIV, CaMKIV/Gr)
87	78249	chr18+33629725|33629742	2	chr18	+	33629725	33629742	0	0	1	0	0	1	0	undetermined	5830412G09	Camk4: calcium/calmodulin-dependent protein kinase IV(Ca2+/calmodulin-dependent protein kinase type IV/Gr, CaMKIV, CaMKIV/Gr)
87	78249	chr18+33628593|33628603	2	chr18	+	33628593	33628603	0	0	0	0	0	1	1	undetermined	BE648867	Camk4: calcium/calmodulin-dependent protein kinase IV(Ca2+/calmodulin-dependent protein kinase type IV/Gr, CaMKIV, CaMKIV/Gr)
87	78249	chr18+33620184|33620184	2	chr18	+	33620184	33620184	0	0	1	0	0	1	0	undetermined	C230012N14	Camk4: calcium/calmodulin-dependent protein kinase IV(Ca2+/calmodulin-dependent protein kinase type IV/Gr, CaMKIV, CaMKIV/Gr)
88	75250	chr8-105246083|105246103	67	chr8	-	105246083	105246103	0	2	3	1	1	25	35	75250_105246306	CF586989	Ctrl: chymotrypsin-like(Ctra1)
89	98882	chr9+107971816|107971837	184	chr9	+	107971816	107971837	44	0	1	1	1	131	6	98882_107969885	CB523895	BC017634: vesicle associated calmodulin binding protein kinase
89	98882	chr9+107993665|107993682	39	chr9	+	107993665	107993682	13	2	1	3	0	19	1	98882_107993115	AA015242	BC017634: vesicle associated calmodulin binding protein kinase
89	98882	chr9+107994406|107994411	9	chr9	+	107994406	107994411	2	0	1	0	1	3	2	98882_107993115	CA945647	BC017634: vesicle associated calmodulin binding protein kinase
89	98882	chr9+107972452|107972473	6	chr9	+	107972452	107972473	0	0	1	0	0	4	1	98882_107970699	BE651307	BC017634: vesicle associated calmodulin binding protein kinase
89	98882	chr9+107980613|107980628	2	chr9	+	107980613	107980628	0	0	1	0	0	1	0	98882_107979028	A430041M04	BC017634: vesicle associated calmodulin binding protein kinase
90	222365	chrX-65214376|65214380	19	chrX	-	65214376	65214380	0	0	2	3	1	9	4	222365_65214770	BX521873	Pnck: pregnancy upregulated non-ubiquitously expressed CaM kinase(Bstk3, Camk1b, Punc)
90	222365	chrX-65215061|65215061	1	chrX	-	65215061	65215061	0	0	0	1	0	0	0	222365_65215198	AB023027	Pnck: pregnancy upregulated non-ubiquitously expressed CaM kinase(Bstk3, Camk1b, Punc)
91	21280	chr1-193240047|193240063	19	chr1	-	193240047	193240063	9	0	0	2	1	6	1	21280_193240903	CF616092	Camk1g: calcium/calmodulin-dependent protein kinase I gamma(CLICK-III)
91	21280	chr1-193240379|193240381	3	chr1	-	193240379	193240381	0	0	0	1	0	0	2	21280_193240903	CB055837	Camk1g: calcium/calmodulin-dependent protein kinase I gamma(CLICK-III)
92	157844	chr2-5241302|5241313	41	chr2	-	5241302	5241313	2	0	2	0	0	35	2	157844_5246944	CF383671	Camk1d: calcium/calmodulin-dependent protein kinase ID(CKLiK)
92	157844	chr2-5241526|5241553	22	chr2	-	5241526	5241553	0	0	2	0	0	19	1	157844_5241533	BG404145	Camk1d: calcium/calmodulin-dependent protein kinase ID(CKLiK)
92	157844	chr2-5243468|5243479	7	chr2	-	5243468	5243479	0	0	0	1	0	4	2	undetermined	CK781535	Camk1d: calcium/calmodulin-dependent protein kinase ID(CKLiK)
92	157844	chr2-5244748|5244765	6	chr2	-	5244748	5244765	0	0	2	0	1	3	0	157844_5246944	F630119H01	Camk1d: calcium/calmodulin-dependent protein kinase ID(CKLiK)
92	157844	chr2-5246482|5246486	5	chr2	-	5246482	5246486	0	0	1	0	0	4	0	157844_5246944	F630031O04	Camk1d: calcium/calmodulin-dependent protein kinase ID(CKLiK)
92	157844	chr2-5244411|5244422	5	chr2	-	5244411	5244422	0	0	2	0	0	3	0	157844_5246944	F630019N12	Camk1d: calcium/calmodulin-dependent protein kinase ID(CKLiK)
92	157844	chr2-5510709|5510711	5	chr2	-	5510709	5510711	0	0	1	0	0	4	0	157844_5513623	C530009I05	Camk1d: calcium/calmodulin-dependent protein kinase ID(CKLiK)
92	157844	chr2-5242713|5242741	4	chr2	-	5242713	5242741	0	0	1	0	0	1	2	undetermined	AA116497	Camk1d: calcium/calmodulin-dependent protein kinase ID(CKLiK)
92	157844	chr2-5258870|5258877	2	chr2	-	5258870	5258877	0	0	0	0	0	1	1	157844_5258913	AA060013	Camk1d: calcium/calmodulin-dependent protein kinase ID(CKLiK)
92	157844	chr2-5257513|5257515	2	chr2	-	5257513	5257515	0	0	1	0	0	1	0	157844_5258913	A130026P20	Camk1d: calcium/calmodulin-dependent protein kinase ID(CKLiK)
92	157844	chr2-5246730|5246730	1	chr2	-	5246730	5246730	0	0	0	1	0	0	0	157844_5246944	AY273822	Camk1d: calcium/calmodulin-dependent protein kinase ID(CKLiK)
93	81197	chr6-113855775|113855795	37	chr6	-	113855775	113855795	0	1	2	3	1	24	6	81197_113856059	CB523680	Camk1: calcium/calmodulin-dependent protein kinase I(D6Ertd263e)
93	81197	chr6-113857840|113857840	4	chr6	-	113857840	113857840	0	0	1	0	0	3	0	81197_113857913	F830013M23	Camk1: calcium/calmodulin-dependent protein kinase I(D6Ertd263e)
93	81197	chr6-113862825|113862825	1	chr6	-	113862825	113862825	0	0	0	1	0	0	0	81197_113863889	BC057155	Camk1: calcium/calmodulin-dependent protein kinase I(D6Ertd263e)
94	100143	chr7-96549591|96549609	33	chr7	-	96549591	96549609	17	0	1	0	0	13	2	100143_96550236	BU961292	Stk33: serine/threonine kinase 33
95	165901	chr16+90934170|90934176	29	chr16	+	90934170	90934176	0	0	2	2	1	21	3	165901_90930711	BF300447	Hunk: hormonally upregulated Neu-associated kinase(Bstk1, Mak-v)
95	165901	chr16+90916645|90916647	3	chr16	+	90916645	90916647	0	0	1	0	0	2	0	165901_90915871	B930050N07	Hunk: hormonally upregulated Neu-associated kinase(Bstk1, Mak-v)
95	165901	chr16+90932476|90932479	2	chr16	+	90932476	90932479	0	0	1	0	0	1	0	165901_90930711	G270012H10	Hunk: hormonally upregulated Neu-associated kinase(Bstk1, Mak-v)
96	104313	chr1-93246586|93246616	25	chr1	-	93246586	93246616	7	1	1	2	0	13	1	104313_93247022	CN527079	Pask: PAS domain containing serine/threonine kinase(mKIAA0135, Paskin)
96	104313	chr1-93246240|93246260	7	chr1	-	93246240	93246260	4	0	1	0	0	2	0	104313_93247022	D030041G04	Pask: PAS domain containing serine/threonine kinase(mKIAA0135, Paskin)
96	104313	chr1-93246210|93246219	4	chr1	-	93246210	93246219	0	0	1	0	1	2	0	104313_93247022	D030051B04	Pask: PAS domain containing serine/threonine kinase(mKIAA0135, Paskin)
96	104313	chr1-93254601|93254601	4	chr1	-	93254601	93254601	0	0	1	0	0	3	0	104313_93256900	F830031M04	Pask: PAS domain containing serine/threonine kinase(mKIAA0135, Paskin)
96	104313	chr1-93245543|93245551	2	chr1	-	93245543	93245551	0	0	2	0	0	0	0	104313_93247022	C330013N09	Pask: PAS domain containing serine/threonine kinase(mKIAA0135, Paskin)
98	101683	chr7+129708773|129708796	53	chr7	+	129708773	129708796	15	0	1	1	0	34	2	101683_129707023	CF531769	Brsk2: brain-selective kinase 2/STK29(SAD1)
98	101683	chr7+129707235|129707247	4	chr7	+	129707235	129707247	1	0	1	0	0	0	2	101683_129707023	CA751588	Brsk2: brain-selective kinase 2/STK29(SAD1)
98	101683	chr7+129708256|129708261	2	chr7	+	129708256	129708261	0	0	0	0	0	1	1	undetermined	AI390394	Brsk2: brain-selective kinase 2/STK29(SAD1)
98	101683	chr7+129707824|129707839	2	chr7	+	129707824	129707839	1	0	0	1	0	0	0	undetermined	BC046808	Brsk2: brain-selective kinase 2/STK29(SAD1)
99	113234	chr17-30444774|30444799	25	chr17	-	30444774	30444799	0	0	1	1	1	22	0	113234_30447169	D130011H01	Snf1lk: SNF1-like kinase(Msk, salt inducible kinase, Sik)
99	113234	chr17-30447558|30447572	9	chr17	-	30447558	30447572	5	0	1	0	0	2	1	113234_30447787	BI646863	Snf1lk: SNF1-like kinase(Msk, salt inducible kinase, Sik)
99	113234	chr17-30445830|30445856	7	chr17	-	30445830	30445856	0	0	1	0	0	4	2	113234_30447169	W30304	Snf1lk: SNF1-like kinase(Msk, salt inducible kinase, Sik)
99	113234	chr17-30452773|30452777	2	chr17	-	30452773	30452777	0	0	1	0	0	1	0	undetermined	C130051M16	Snf1lk: SNF1-like kinase(Msk, salt inducible kinase, Sik)
100	151721	chr9+46305198|46305208	91	chr9	+	46305198	46305208	69	0	1	0	0	19	2	151721_46304313	CK381182	BC033915: hypothetical SNF1 related kinase(mKIAA0999)
100	151721	chr9+46326476|46326507	10	chr9	+	46326476	46326507	1	0	1	3	0	2	3	151721_46324382	BG091522	BC033915: hypothetical SNF1 related kinase(mKIAA0999)
100	151721	chr9+46324601|46324615	3	chr9	+	46324601	46324615	0	0	0	0	0	2	1	151721_46324382	BF383844	BC033915: hypothetical SNF1 related kinase(mKIAA0999)
100	151721	chr9+46325471|46325476	2	chr9	+	46325471	46325476	0	0	0	2	0	0	0	151721_46324382	BC033915	BC033915: hypothetical SNF1 related kinase(mKIAA0999)
100	151721	chr9+46227775|46227775	2	chr9	+	46227775	46227775	0	0	1	0	0	1	0	undetermined	4631409N24	BC033915: hypothetical SNF1 related kinase(mKIAA0999)
102	78025	chr9-51053517|51053528	13	chr9	-	51053517	51053528	7	0	1	0	1	1	3	78025_51054103	CF735057	Sik2: salt induceable kinase 2
102	78025	chr9-51050378|51050381	10	chr9	-	51050378	51050381	0	0	1	0	0	7	2	78025_51050788	CF743328	Sik2: salt induceable kinase 2
102	78025	chr9-51088007|51088010	3	chr9	-	51088007	51088010	0	0	1	0	0	1	1	undetermined	9630056M11	Sik2: salt induceable kinase 2
102	78025	chr9-51056871|51056871	3	chr9	-	51056871	51056871	0	0	1	0	0	1	1	undetermined	5730403H11	Sik2: salt induceable kinase 2
102	78025	chr9-51054279|51054296	2	chr9	-	51054279	51054296	0	0	0	0	0	1	1	78025_51054795	BM937473	Sik2: salt induceable kinase 2
102	78025	chr9-51053748|51053749	2	chr9	-	51053748	51053749	0	0	0	0	0	1	1	undetermined	AA472391	Sik2: salt induceable kinase 2
102	78025	chr9-51053982|51053982	1	chr9	-	51053982	51053982	0	0	0	1	0	0	0	78025_51054103	AB067780	Sik2: salt induceable kinase 2
102	78025	chr9-51091126|51091126	1	chr9	-	51091126	51091126	0	0	1	0	0	0	0	78025_51093531	4632419F02	Sik2: salt induceable kinase 2
102	78025	chr9-51094402|51094402	1	chr9	-	51094402	51094402	0	0	1	0	0	0	0	78025_51096143	A530064K17	Sik2: salt induceable kinase 2
102	78025	chr9-51046453|51046453	1	chr9	-	51046453	51046453	0	0	1	0	0	0	0	undetermined	A330092I03	Sik2: salt induceable kinase 2
103	176867	chr7-10948177|10948187	25	chr7	-	10948177	10948187	9	0	1	0	0	9	6	176867_10949488	CB321157	Mark4: MAP/microtubule affinity-regulating kinase 4(Markl1)
103	176867	chr7-10948544|10948576	23	chr7	-	10948544	10948576	16	0	2	0	0	2	3	176867_10949488	BM945726	Mark4: MAP/microtubule affinity-regulating kinase 4(Markl1)
103	176867	chr7-10948211|10948231	4	chr7	-	10948211	10948231	1	0	0	0	0	2	1	undetermined	BG079796	Mark4: MAP/microtubule affinity-regulating kinase 4(Markl1)
103	176867	chr7-10949152|10949152	2	chr7	-	10949152	10949152	0	0	0	1	1	0	0	176867_10949488	NM_172279	Mark4: MAP/microtubule affinity-regulating kinase 4(Markl1)
103	176867	chr7-10948503|10948503	1	chr7	-	10948503	10948503	0	0	0	1	0	0	0	undetermined	AF177024	Mark4: MAP/microtubule affinity-regulating kinase 4(Markl1)
104	222127	chr19-6990154|6990201	266	chr19	-	6990154	6990201	109	0	2	2	1	140	12	222127_6990877	BI696610	Mark2: MAP/microtubule affinity-regulating kinase 2(Emk, Par-1)
104	222127	chr19-6990264|6990320	16	chr19	-	6990264	6990320	7	0	2	0	0	2	5	222127_6990877	BE309575	Mark2: MAP/microtubule affinity-regulating kinase 2(Emk, Par-1)
104	222127	chr19-6996893|6996896	16	chr19	-	6996893	6996896	12	2	0	0	0	1	1	222127_6996995	CK392826	Mark2: MAP/microtubule affinity-regulating kinase 2(Emk, Par-1)
104	222127	chr19-6991929|6991929	1	chr19	-	6991929	6991929	0	0	1	0	0	0	0	222127_6994682	9930104N18	Mark2: MAP/microtubule affinity-regulating kinase 2(Emk, Par-1)
105	21301	chr1-184533548|184533566	13	chr1	-	184533548	184533566	0	0	0	0	0	9	4	undetermined	CB723766	Mark1: MAP/microtubule affinity-regulating kinase 1(Emk3)
105	21301	chr1-184534841|184534877	10	chr1	-	184534841	184534877	1	0	0	0	0	6	3	undetermined	CF751568	Mark1: MAP/microtubule affinity-regulating kinase 1(Emk3)
105	21301	chr1-184534368|184534368	3	chr1	-	184534368	184534368	0	0	0	1	1	0	1	21301_184535643	AU079950	Mark1: MAP/microtubule affinity-regulating kinase 1(Emk3)
105	21301	chr1-184533211|184533211	3	chr1	-	184533211	184533211	0	0	1	0	0	2	0	undetermined	9230023K11	Mark1: MAP/microtubule affinity-regulating kinase 1(Emk3)
105	21301	chr1-184552844|184552855	2	chr1	-	184552844	184552855	0	0	0	0	0	1	1	21301_184552943	CA752409	Mark1: MAP/microtubule affinity-regulating kinase 1(Emk3)
105	21301	chr1-184533189|184533189	1	chr1	-	184533189	184533189	0	0	1	0	0	0	0	undetermined	B930025N23	Mark1: MAP/microtubule affinity-regulating kinase 1(Emk3)
106	102562	chr12+106405288|106405325	58	chr12	+	106405288	106405325	11	0	2	2	2	32	9	102562_106404372	BI696989	Mark3: MAP/microtubule affinity-regulating kinase 3(ETK-1, mKIAA1860)
106	102562	chr12+106404892|106404918	26	chr12	+	106404892	106404918	0	0	0	1	0	15	10	102562_106404372	CK791173	Mark3: MAP/microtubule affinity-regulating kinase 3(ETK-1, mKIAA1860)
106	102562	chr12+106405239|106405262	5	chr12	+	106405239	106405262	0	0	1	0	0	1	3	102562_106404372	AV035590	Mark3: MAP/microtubule affinity-regulating kinase 3(ETK-1, mKIAA1860)
106	102562	chr12+106404443|106404458	4	chr12	+	106404443	106404458	0	0	1	0	0	0	3	102562_106404372	BU698828	Mark3: MAP/microtubule affinity-regulating kinase 3(ETK-1, mKIAA1860)
106	102562	chr12+106374668|106374695	3	chr12	+	106374668	106374695	0	0	0	1	0	0	2	102562_106374507	BI655467	Mark3: MAP/microtubule affinity-regulating kinase 3(ETK-1, mKIAA1860)
106	102562	chr12+106336355|106336355	2	chr12	+	106336355	106336355	0	0	1	0	0	1	0	102562_106334554	9930021N02	Mark3: MAP/microtubule affinity-regulating kinase 3(ETK-1, mKIAA1860)
106	102562	chr12+106370713|106370713	2	chr12	+	106370713	106370713	0	0	0	0	0	1	1	102562_106370676	AV146476	Mark3: MAP/microtubule affinity-regulating kinase 3(ETK-1, mKIAA1860)
106	102562	chr12+106375846|106375848	2	chr12	+	106375846	106375848	0	0	0	1	0	1	0	102562_106375621	AK122565	Mark3: MAP/microtubule affinity-regulating kinase 3(ETK-1, mKIAA1860)
106	102562	chr12+106379349|106379349	2	chr12	+	106379349	106379349	0	0	1	0	0	1	0	102562_106378085	C430017L17	Mark3: MAP/microtubule affinity-regulating kinase 3(ETK-1, mKIAA1860)
106	102562	chr12+106379376|106379376	2	chr12	+	106379376	106379376	0	0	1	0	0	1	0	undetermined	A430080F22	Mark3: MAP/microtubule affinity-regulating kinase 3(ETK-1, mKIAA1860)
106	102562	chr12+106375873|106375873	1	chr12	+	106375873	106375873	0	0	1	0	0	0	0	102562_106375621	D030065P19	Mark3: MAP/microtubule affinity-regulating kinase 3(ETK-1, mKIAA1860)
106	102562	chr12+106374635|106374635	1	chr12	+	106374635	106374635	0	0	0	1	0	0	0	undetermined	L10913	Mark3: MAP/microtubule affinity-regulating kinase 3(ETK-1, mKIAA1860)
108	103226	chr4-103375510|103375520	13	chr4	-	103375510	103375520	0	0	0	1	0	11	1	undetermined	BG967384	Prkaa2: protein kinase, AMP-activated, alpha 2 catalytic subunit
108	103226	chr4-103380163|103380165	4	chr4	-	103380163	103380165	0	0	1	0	0	3	0	undetermined	9130430P12	Prkaa2: protein kinase, AMP-activated, alpha 2 catalytic subunit
108	103226	chr4-103380631|103380650	2	chr4	-	103380631	103380650	0	0	1	0	0	1	0	103226_103381971	A830082D05	Prkaa2: protein kinase, AMP-activated, alpha 2 catalytic subunit
108	103226	chr4-103374807|103374807	2	chr4	-	103374807	103374807	0	0	1	0	0	1	0	undetermined	A530052M18	Prkaa2: protein kinase, AMP-activated, alpha 2 catalytic subunit
108	103226	chr4-103378375|103378375	1	chr4	-	103378375	103378375	0	0	1	0	0	0	0	103226_103381971	6330416N04	Prkaa2: protein kinase, AMP-activated, alpha 2 catalytic subunit
108	103226	chr4-103379252|103379252	1	chr4	-	103379252	103379252	0	0	1	0	0	0	0	undetermined	2310008I11	Prkaa2: protein kinase, AMP-activated, alpha 2 catalytic subunit
110	102141	chr14+47626642|47626661	27	chr14	+	47626642	47626661	21	0	2	0	1	1	2	102141_47626393	BX529831	4933424F08Rik: testis-specific serine kinase 4
111	80445	chr8+68936952|68937005	313	chr8	+	68936952	68937005	295	0	1	2	1	9	5	single exon gene	BX518562	Sstk: serine/threonine protein kinase SSTK
112	74978	chr4-127859324|127859347	21	chr4	-	127859324	127859347	0	0	2	3	2	9	5	74978_127860048	BU938769	Stk22c: serine/threonine kinase 22C (spermiogenesis associated)(Stk22c, Stk22d, Tssk-3)
113	104281	chr16+17672561|17672572	28	chr16	+	17672561	17672572	0	0	2	2	1	17	6	single exon gene	4930487F03	Stk22a: serine/threonine kinase 22A (spermiogenesis associated)(Stk22a, Tsk1, TSK-1, Tssk, TSSK-1)
113	104281	chr16+17674839|17674839	2	chr16	+	17674839	17674839	0	0	1	0	0	1	0	single exon gene	4930430N14	Stk22a: serine/threonine kinase 22A (spermiogenesis associated)(Stk22a, Tsk1, TSK-1, Tssk, TSSK-1)
114	151049	chr16+17676833|17676857	23	chr16	+	17676833	17676857	18	0	0	1	0	2	2	single exon gene	BU939744	Stk22b: serine/threonine kinase 22B (spermiogenesis associated)(DGS-G, SPOGA2, Stk22b, Tsk2)
114	151049	chr16+17676929|17676944	15	chr16	+	17676929	17676944	8	0	0	2	1	3	1	single exon gene	NM_009436	Stk22b: serine/threonine kinase 22B (spermiogenesis associated)(DGS-G, SPOGA2, Stk22b, Tsk2)
115	75478	chr9+122178636|122178675	53	chr9	+	122178636	122178675	0	0	1	1	0	46	5	75478_122176839	BQ442189	Snrk: SNF related kinase(mKIAA0096)
115	75478	chr9+122180298|122180301	36	chr9	+	122180298	122180301	32	0	1	1	1	1	0	75478_122176839	2010012F07	Snrk: SNF related kinase(mKIAA0096)
115	75478	chr9+122176986|122177033	7	chr9	+	122176986	122177033	0	0	1	0	0	1	5	75478_122176839	CD352639	Snrk: SNF related kinase(mKIAA0096)
115	75478	chr9+122130098|122130098	1	chr9	+	122130098	122130098	0	0	0	1	0	0	0	undetermined	AF062522	Snrk: SNF related kinase(mKIAA0096)
116	79519	chrX+6172396|6172411	54	chrX	+	6172396	6172411	15	2	0	3	3	24	7	79519_6171333	CB589765	Pim2: proviral integration site 2(Pim-2)
116	79519	chrX+6169301|6169303	2	chrX	+	6169301	6169303	0	0	1	0	0	1	0	79519_6168607	A830008N09	Pim2: proviral integration site 2(Pim-2)
117	84122	chr17+28097444|28097457	58	chr17	+	28097444	28097457	49	0	1	3	1	2	2	84122_28096590	F630102O16	Pim1: proviral integration site 1(Pim-1)
117	84122	chr17+28097538|28097579	40	chr17	+	28097538	28097579	26	0	0	0	0	8	6	undetermined	AA597180	Pim1: proviral integration site 1(Pim-1)
117	84122	chr17+28098037|28098111	36	chr17	+	28098037	28098111	8	0	1	0	0	8	19	84122_28097920	BX518568	Pim1: proviral integration site 1(Pim-1)
117	84122	chr17+28094032|28094032	2	chr17	+	28094032	28094032	0	0	1	0	0	1	0	84122_28093665	F930117K24	Pim1: proviral integration site 1(Pim-1)
118	113173	chr15+89256278|89256361	195	chr15	+	89256278	89256361	7	3	6	3	1	136	39	113173_89255210	W90846	Pim3: proviral integration site 3(Kid1, KID-1/kinase induced by depolarization)
119	121277	chr2-151533891|151533891	2	chr2	-	151533891	151533891	0	0	1	0	1	0	0	121277_151534402	4921509C19	4921509C19Rik: hypothetical serine/threonine protein kinase(LOC381389)
120	112738	chr1-46385346|46385346	3	chr1	-	46385346	46385346	0	0	1	0	1	1	0	112738_46387221	4930509O22	ENSMUSG00000044457: hypothetical serine/threonine protein kinase
126	84036	chr17+12695005|12695010	2	chr17	+	12695005	12695010	0	0	1	0	0	1	0	84036_12694698	4930513D10	Smok1: sperm motility kinase 1(Smok, Tcr1, Tcr-1)
129	112238	chr10-18475688|18475693	5	chr10	-	18475688	18475693	1	0	1	0	1	2	0	112238_18476150	4.93342e+23	ENSMUSG00000044624: hypothetical Smok2 related serine/threonine protein kinase
131	112258	chr17+51912005|51912005	3	chr17	+	51912005	51912005	0	0	1	0	1	1	0	112258_51911492	4932415M13	ENSMUSG00000047406: hypothetical Mark2 related serine/threonine protein kinase
134	103742	chr2-126935378|126935378	3	chr2	-	126935378	126935378	0	0	1	0	1	1	0	103742_126936537	D730002F24	1810024B03Rik: hypothetical serine/threonine protein kinase
134	103742	chr2-126953635|126953635	3	chr2	-	126953635	126953635	0	0	1	0	0	1	1	103742_126953873	1810024B03	1810024B03Rik: hypothetical serine/threonine protein kinase
134	103742	chr2-126951590|126951590	1	chr2	-	126951590	126951590	0	0	1	0	0	0	0	103742_126953873	4833432D21	1810024B03Rik: hypothetical serine/threonine protein kinase
139	77845	chr10-84038317|84038343	14	chr10	-	84038317	84038343	0	0	1	0	0	13	0	undetermined	B230104P22	Ark5: AMPK-related protein kinase 5
139	77845	chr10-84038716|84038750	9	chr10	-	84038716	84038750	0	0	0	1	0	7	1	77845_84042804	BC040467	Ark5: AMPK-related protein kinase 5
139	77845	chr10-84038588|84038598	4	chr10	-	84038588	84038598	0	0	0	0	0	2	2	undetermined	BU504828	Ark5: AMPK-related protein kinase 5
140	78688	chr1+132210557|132210600	28	chr1	+	132210557	132210600	6	0	2	0	1	6	13	78688_132208666	CK386138	1200013B22Rik: SNF1/AMP-activated protein kinase(mKIAA0537)
140	78688	chr1+132210626|132210637	16	chr1	+	132210626	132210637	5	0	1	2	0	6	2	78688_132208666	BQ746210	1200013B22Rik: SNF1/AMP-activated protein kinase(mKIAA0537)
140	78688	chr1+132202629|132202629	2	chr1	+	132202629	132202629	0	0	1	0	0	1	0	undetermined	D230016I11	1200013B22Rik: SNF1/AMP-activated protein kinase(mKIAA0537)
142	81988	chr5-119034952|119034998	74	chr5	-	119034952	119034998	19	0	0	2	1	37	15	81988_119035142	BX528069	Mapkapk5: MAP kinase-activated protein kinase 5(MK5, PRAK)
142	81988	chr5-119028507|119028537	42	chr5	-	119028507	119028537	18	0	3	2	1	17	1	81988_119029286	9930013M24	Mapkapk5: MAP kinase-activated protein kinase 5(MK5, PRAK)
143	80137	chr9-107274861|107274940	89	chr9	-	107274861	107274940	7	0	6	1	1	67	7	80137_107276270	CB589461	Mapkapk3: MAP kinase-activated protein kinase 3(3PK, MAPKAP3)
143	80137	chr9-107279490|107279490	2	chr9	-	107279490	107279490	0	0	1	0	0	1	0	80137_107280103	F830215L16	Mapkapk3: MAP kinase-activated protein kinase 3(3PK, MAPKAP3)
143	80137	chr9-107304609|107304614	2	chr9	-	107304609	107304614	0	0	1	0	0	1	0	80137_107305076	9130604K18	Mapkapk3: MAP kinase-activated protein kinase 3(3PK, MAPKAP3)
144	112082	chr1-130923888|130923907	99	chr1	-	130923888	130923907	3	4	1	2	0	69	20	112082_130925423	CN524807	Mapkapk2: MAP kinase-activated protein kinase 2(MAPKAP kinase 2, MK2, Rps6kc1)
144	112082	chr1-130925193|130925224	6	chr1	-	130925193	130925224	0	2	0	1	0	0	3	112082_130925423	CF725030	Mapkapk2: MAP kinase-activated protein kinase 2(MAPKAP kinase 2, MK2, Rps6kc1)
144	112082	chr1-130924796|130924796	1	chr1	-	130924796	130924796	0	0	1	0	0	0	0	112082_130925423	F630205L24	Mapkapk2: MAP kinase-activated protein kinase 2(MAPKAP kinase 2, MK2, Rps6kc1)
144	112082	chr1+130967755|130967755	1	chr1	+	130967755	130967755	0	0	0	1	0	0	0	112082_130967477	BC052206	Mapkapk2: MAP kinase-activated protein kinase 2(MAPKAP kinase 2, MK2, Rps6kc1)
145	112103	chr4+114224857|114224895	78	chr4	+	114224857	114224895	0	0	3	1	1	59	14	112103_114223591	CF585721	Mknk1: MAP kinase-interacting serine/threonine kinase 1(Mnk1)
145	112103	chr4+114219511|114219511	4	chr4	+	114219511	114219511	0	0	1	0	0	2	1	112103_114218852	2410048M24	Mknk1: MAP kinase-interacting serine/threonine kinase 1(Mnk1)
145	112103	chr4+114196014|114196014	3	chr4	+	114196014	114196014	0	0	1	0	0	2	0	112103_114193861	F930102L22	Mknk1: MAP kinase-interacting serine/threonine kinase 1(Mnk1)
145	112103	chr4+114224005|114224013	3	chr4	+	114224005	114224013	2	0	0	1	0	0	0	112103_114223591	Y11091	Mknk1: MAP kinase-interacting serine/threonine kinase 1(Mnk1)
146	107122	chr10-80573604|80573694	240	chr10	-	80573604	80573694	132	0	3	2	1	71	31	107122_80575617	CF581727	Mknk2: MAP kinase-interacting serine/threonine kinase 2(Mnk2)
146	107122	chr10-80574037|80574148	31	chr10	-	80574037	80574148	18	0	1	0	0	4	8	107122_80575617	BQ951662	Mknk2: MAP kinase-interacting serine/threonine kinase 2(Mnk2)
146	107122	chr10-80574328|80574328	1	chr10	-	80574328	80574328	0	0	0	1	0	0	0	107122_80575617	Y11092	Mknk2: MAP kinase-interacting serine/threonine kinase 2(Mnk2)
147	107042	chr5+108203565|108203577	62	chr5	+	108203565	108203577	21	0	2	0	1	31	7	107042_108202912	CB202961	Chek2: CHK2 checkpoint homolog (S. pombe)(Cds1, CHK2, Rad53)
147	107042	chr5+108193689|108193689	2	chr5	+	108193689	108193689	0	0	1	0	0	1	0	107042_108193496	E430022D12	Chek2: CHK2 checkpoint homolog (S. pombe)(Cds1, CHK2, Rad53)
147	107042	chr5+108203233|108203239	2	chr5	+	108203233	108203239	0	0	0	1	0	0	1	107042_108202912	AA450529	Chek2: CHK2 checkpoint homolog (S. pombe)(Cds1, CHK2, Rad53)
147	107042	chr5+108203178|108203178	1	chr5	+	108203178	108203178	0	0	0	1	0	0	0	107042_108202912	AF086905	Chek2: CHK2 checkpoint homolog (S. pombe)(Cds1, CHK2, Rad53)
148	100276	chr4+124511295|124511344	129	chr4	+	124511295	124511344	97	0	2	1	0	25	4	100276_124509126	CK795006	Lyk4: hypothetical serine/threonine protein kinase
148	100276	chr4+124468820|124468900	66	chr4	+	124468820	124468900	2	22	1	2	1	21	17	100276_124468145	CK793608	Lyk4: hypothetical serine/threonine protein kinase
148	100276	chr4+124511188|124511209	22	chr4	+	124511188	124511209	7	0	1	2	1	7	4	100276_124509126	BI101307	Lyk4: hypothetical serine/threonine protein kinase
149	105069	chr7+8556058|8556104	76	chr7	+	8556058	8556104	0	0	1	0	0	64	11	105069_8555555	CB575465	Prkcd2: Protein kinase C, D2 type(PKD2)
149	105069	chr7+8556193|8556210	20	chr7	+	8556193	8556210	15	0	1	0	1	1	2	105069_8555555	9930101D06	Prkcd2: Protein kinase C, D2 type(PKD2)
149	105069	chr7+8543977|8543983	14	chr7	+	8543977	8543983	0	0	1	0	0	13	0	105069_8543896	F630118M16	Prkcd2: Protein kinase C, D2 type(PKD2)
149	105069	chr7+8543350|8543353	7	chr7	+	8543350	8543353	0	0	1	0	0	6	0	105069_8543268	F630035A21	Prkcd2: Protein kinase C, D2 type(PKD2)
150	77375	chr17-77500207|77500274	72	chr17	-	77500207	77500274	24	0	1	0	0	37	10	undetermined	CF583119	Prkcn: protein kinase C, nu
150	77375	chr17-77501322|77501402	33	chr17	-	77501322	77501402	0	0	0	4	1	14	14	77375_77502829	BG247775	Prkcn: protein kinase C, nu
150	77375	chr17-77503474|77503538	18	chr17	-	77503474	77503538	0	0	1	0	0	1	16	77375_77503561	CF898941	Prkcn: protein kinase C, nu
150	77375	chr17-77502440|77502450	4	chr17	-	77502440	77502450	0	0	1	0	0	1	2	77375_77502829	BX523552	Prkcn: protein kinase C, nu
150	77375	chr17-77522820|77522822	3	chr17	-	77522820	77522822	0	0	1	0	0	2	0	77375_77523132	4930557O20	Prkcn: protein kinase C, nu
150	77375	chr17-77560257|77560257	3	chr17	-	77560257	77560257	0	0	1	0	0	2	0	77375_77563671	A430087B06	Prkcn: protein kinase C, nu
150	77375	chr17-77520165|77520167	2	chr17	-	77520165	77520167	0	0	1	0	0	1	0	77375_77522386	C730009D23	Prkcn: protein kinase C, nu
151	84517	chr12-45536813|45536820	4	chr12	-	45536813	45536820	0	0	0	1	1	0	2	84517_45537312	CK621584	Prkcm: protein kinase C, mu(Pkcm, PKD)
151	84517	chr12-45536842|45536857	3	chr12	-	45536842	45536857	0	0	0	0	0	1	2	84517_45537312	BE854345	Prkcm: protein kinase C, mu(Pkcm, PKD)
152	110771	chr1+191725114|191725145	57	chr1	+	191725114	191725145	3	0	5	4	1	39	5	110771_191723233	CN844092	Nek2: NIMA (never in mitosis gene a)-related expressed kinase 2
152	110771	chr1+191724541|191724586	4	chr1	+	191724541	191724586	0	1	0	1	0	0	2	110771_191724054	BG090085	Nek2: NIMA (never in mitosis gene a)-related expressed kinase 2
152	110771	chr1+191724892|191724923	3	chr1	+	191724892	191724923	0	0	0	1	0	0	2	110771_191723233	BU938358	Nek2: NIMA (never in mitosis gene a)-related expressed kinase 2
152	110771	chr1+191720388|191720388	2	chr1	+	191720388	191720388	0	0	1	0	0	1	0	110771_191719246	5730484K07	Nek2: NIMA (never in mitosis gene a)-related expressed kinase 2
152	110771	chr1+191723734|191723734	1	chr1	+	191723734	191723734	0	0	1	0	0	0	0	110771_191723233	D230049B03	Nek2: NIMA (never in mitosis gene a)-related expressed kinase 2
153	73584	chr14+27022794|27022796	31	chr14	+	27022794	27022796	0	0	1	0	0	30	0	73584_27022319	M5C1025H01	Nek4: NIMA (never in mitosis gene a)-related expressed kinase 4
153	73584	chr14+27022583|27022608	7	chr14	+	27022583	27022608	2	0	0	1	1	2	1	73584_27022319	NM_011849	Nek4: NIMA (never in mitosis gene a)-related expressed kinase 4
153	73584	chr14+26994548|26994548	6	chr14	+	26994548	26994548	0	0	1	0	0	5	0	73584_26994111	I730057F21	Nek4: NIMA (never in mitosis gene a)-related expressed kinase 4
153	73584	chr14+27024004|27024026	5	chr14	+	27024004	27024026	0	0	2	0	0	3	0	73584_27022319	C730045O10	Nek4: NIMA (never in mitosis gene a)-related expressed kinase 4
153	73584	chr14+27022394|27022411	4	chr14	+	27022394	27022411	0	0	0	2	0	2	0	73584_27022319	Y09234	Nek4: NIMA (never in mitosis gene a)-related expressed kinase 4
153	73584	chr14+27023120|27023123	3	chr14	+	27023120	27023123	0	0	1	0	0	2	0	73584_27022319	8430416F07	Nek4: NIMA (never in mitosis gene a)-related expressed kinase 4
153	73584	chr14+26999280|26999288	2	chr14	+	26999280	26999288	0	0	1	0	0	1	0	73584_26998903	G430031P07	Nek4: NIMA (never in mitosis gene a)-related expressed kinase 4
153	73584	chr14+27022655|27022661	2	chr14	+	27022655	27022661	0	0	0	1	0	0	1	73584_27022319	BF722845	Nek4: NIMA (never in mitosis gene a)-related expressed kinase 4
153	73584	chr14+27022438|27022438	1	chr14	+	27022438	27022438	0	0	1	0	0	0	0	73584_27022319	4930406M24	Nek4: NIMA (never in mitosis gene a)-related expressed kinase 4
154	222336	chr9+57800674|57800680	13	chr9	+	57800674	57800680	0	0	3	2	0	7	1	222336_57799391	BM941057	1200015E14Rik: hypothetical serine/threonine protein kinase
154	222336	chr9-57793952|57793965	2	chr9	-	57793952	57793965	0	0	0	0	0	1	1	222336_57794134	BF467222	1200015E14Rik: hypothetical serine/threonine protein kinase
155	99516	chr2+129576990|129577010	19	chr2	+	129576990	129577010	5	0	1	1	1	9	2	99516_129576797	BX527945	Stk35: Serine/threonine kinase 35 (EC 2.7.1.37) (CLP-36 interacting kinase) (Clik1)(CLIK1, CLP-36 interacting kinase)
155	99516	chr2+129581284|129581306	14	chr2	+	129581284	129581306	3	0	2	0	0	6	3	99516_129576797	CA323070	Stk35: Serine/threonine kinase 35 (EC 2.7.1.37) (CLP-36 interacting kinase) (Clik1)(CLIK1, CLP-36 interacting kinase)
156	84299	chr4-132729789|132729814	34	chr4	-	132729789	132729814	0	0	1	0	0	28	5	84299_132731229	F830112H21	BC027088: hypothetical serine/threonine protein kinase
156	84299	chr4-132729631|132729637	8	chr4	-	132729631	132729637	0	0	0	1	1	5	1	84299_132733742	NM_146156	BC027088: hypothetical serine/threonine protein kinase
156	84299	chr4-132732520|132732556	4	chr4	-	132732520	132732556	0	0	1	0	0	1	2	84299_132733742	C630029K16	BC027088: hypothetical serine/threonine protein kinase
156	84299	chr4-132731198|132731209	3	chr4	-	132731198	132731209	0	0	1	0	0	1	1	84299_132733742	D130012P03	BC027088: hypothetical serine/threonine protein kinase
156	84299	chr4-132731281|132731288	2	chr4	-	132731281	132731288	0	0	1	1	0	0	0	84299_132733742	A830054C09	BC027088: hypothetical serine/threonine protein kinase
156	84299	chr4-132731042|132731042	2	chr4	-	132731042	132731042	0	0	1	0	0	1	0	84299_132733742	E130019B17	BC027088: hypothetical serine/threonine protein kinase
156	84299	chr4-132733989|132733989	1	chr4	-	132733989	132733989	0	0	1	0	0	0	0	84299_132734167	9230008I20	BC027088: hypothetical serine/threonine protein kinase
156	84299	chr4-132738200|132738200	1	chr4	-	132738200	132738200	0	0	1	0	0	0	0	84299_132739173	E130306L18	BC027088: hypothetical serine/threonine protein kinase
158	134180	chr5-108113919|108113979	63	chr5	-	108113919	108113979	6	0	2	7	1	39	8	134180_108115659	CK793526	Ulk1: Unc-51 like kinase 1 (C. elegans)(mKIAA0722, Unc51.1)
158	134180	chr5-108115513|108115526	11	chr5	-	108115513	108115526	0	0	2	0	0	8	1	134180_108115659	CA573152	Ulk1: Unc-51 like kinase 1 (C. elegans)(mKIAA0722, Unc51.1)
158	134180	chr5-108114965|108114992	7	chr5	-	108114965	108114992	0	0	0	0	0	2	5	134180_108115659	CK331907	Ulk1: Unc-51 like kinase 1 (C. elegans)(mKIAA0722, Unc51.1)
158	134180	chr5-108115184|108115226	5	chr5	-	108115184	108115226	0	0	0	0	0	1	4	134180_108115659	CN717567	Ulk1: Unc-51 like kinase 1 (C. elegans)(mKIAA0722, Unc51.1)
158	134180	chr5-108115161|108115161	1	chr5	-	108115161	108115161	0	0	0	1	0	0	0	134180_108115659	AF053756	Ulk1: Unc-51 like kinase 1 (C. elegans)(mKIAA0722, Unc51.1)
159	221952	chr11-61390039|61390069	39	chr11	-	61390039	61390069	21	0	1	2	0	11	4	221952_61390379	CF198320	Ulk2: Unc-51 like kinase 2 (C. elegans)(mKIAA0623, Unc51.2)
159	221952	chr11-61388186|61388218	26	chr11	-	61388186	61388218	3	0	0	1	1	17	4	221952_61390379	CD352275	Ulk2: Unc-51 like kinase 2 (C. elegans)(mKIAA0623, Unc51.2)
159	221952	chr11-61388743|61388759	20	chr11	-	61388743	61388759	7	0	1	1	0	8	3	221952_61390379	CB246734	Ulk2: Unc-51 like kinase 2 (C. elegans)(mKIAA0623, Unc51.2)
159	221952	chr11-61389090|61389114	12	chr11	-	61389090	61389114	0	0	1	0	0	9	2	221952_61390379	CF751691	Ulk2: Unc-51 like kinase 2 (C. elegans)(mKIAA0623, Unc51.2)
159	221952	chr11-61415733|61415746	7	chr11	-	61415733	61415746	5	0	1	0	0	1	0	undetermined	E030037L18	Ulk2: Unc-51 like kinase 2 (C. elegans)(mKIAA0623, Unc51.2)
159	221952	chr11-61389516|61389516	4	chr11	-	61389516	61389516	0	0	0	2	0	1	1	221952_61390379	BC053029	Ulk2: Unc-51 like kinase 2 (C. elegans)(mKIAA0623, Unc51.2)
159	221952	chr11-61414935|61414936	3	chr11	-	61414935	61414936	0	0	1	0	0	2	0	undetermined	A830085I22	Ulk2: Unc-51 like kinase 2 (C. elegans)(mKIAA0623, Unc51.2)
159	221952	chr11-61390000|61390012	2	chr11	-	61390000	61390012	0	0	0	0	0	1	1	221952_61390379	BE368064	Ulk2: Unc-51 like kinase 2 (C. elegans)(mKIAA0623, Unc51.2)
159	221952	chr11-61401509|61401511	2	chr11	-	61401509	61401511	0	0	1	0	0	1	0	221952_61404123	4732420K19	Ulk2: Unc-51 like kinase 2 (C. elegans)(mKIAA0623, Unc51.2)
159	221952	chr11-61393885|61393885	1	chr11	-	61393885	61393885	0	0	1	0	0	0	0	221952_61394289	7330406M14	Ulk2: Unc-51 like kinase 2 (C. elegans)(mKIAA0623, Unc51.2)
159	221952	chr11-61420085|61420085	1	chr11	-	61420085	61420085	0	0	1	0	0	0	0	undetermined	A730035K02	Ulk2: Unc-51 like kinase 2 (C. elegans)(mKIAA0623, Unc51.2)
161	82384	chr2-70651036|70651064	26	chr2	-	70651036	70651064	9	0	1	3	1	6	6	82384_70652801	CF737469	Tlk1: tousled-like kinase 1(PKU-beta)
161	82384	chr2-70660642|70660662	12	chr2	-	70660642	70660662	0	0	0	1	0	7	4	82384_70660724	CN714951	Tlk1: tousled-like kinase 1(PKU-beta)
161	82384	chr2-70651564|70651572	8	chr2	-	70651564	70651572	4	0	0	0	0	2	2	undetermined	CO427392	Tlk1: tousled-like kinase 1(PKU-beta)
161	82384	chr2-70689630|70689630	3	chr2	-	70689630	70689630	0	0	1	0	0	2	0	82384_70690966	B130064I06	Tlk1: tousled-like kinase 1(PKU-beta)
162	176994	chr11+104953296|104953302	69	chr11	+	104953296	104953302	3	2	1	2	1	49	11	176994_104952210	BU962461	Tlk2: tousled-like kinase 2 (Arabidopsis)(PKUalpha, protein kinase U-alpha)
162	176994	chr11+105920244|105920265	51	chr11	+	105920244	105920265	0	0	3	3	1	31	13	176994_105918617	CF751422	Tlk2: tousled-like kinase 2 (Arabidopsis)(PKUalpha, protein kinase U-alpha)
162	176994	chr11+105920035|105920069	36	chr11	+	105920035	105920069	2	0	2	1	0	30	1	176994_105918617	AA590824	Tlk2: tousled-like kinase 2 (Arabidopsis)(PKUalpha, protein kinase U-alpha)
162	176994	chr11+104952838|104952854	8	chr11	+	104952838	104952854	0	0	1	2	0	3	2	176994_104952210	4930521I15	Tlk2: tousled-like kinase 2 (Arabidopsis)(PKUalpha, protein kinase U-alpha)
162	176994	chr11+105899918|105899943	4	chr11	+	105899918	105899943	0	0	1	0	0	2	1	176994_105899888	BF180944	Tlk2: tousled-like kinase 2 (Arabidopsis)(PKUalpha, protein kinase U-alpha)
162	176994	chr11+104882424|104882431	3	chr11	+	104882424	104882431	0	0	1	0	0	1	1	undetermined	C130066B01	Tlk2: tousled-like kinase 2 (Arabidopsis)(PKUalpha, protein kinase U-alpha)
162	176994	chr11+104953025|104953028	2	chr11	+	104953025	104953028	0	0	0	1	0	0	1	176994_104952210	CF952178	Tlk2: tousled-like kinase 2 (Arabidopsis)(PKUalpha, protein kinase U-alpha)
162	176994	chr11+104947584|104947584	1	chr11	+	104947584	104947584	0	0	1	0	0	0	0	176994_104946962	4921506N09	Tlk2: tousled-like kinase 2 (Arabidopsis)(PKUalpha, protein kinase U-alpha)
162	176994	chr11+104952931|104952931	1	chr11	+	104952931	104952931	0	0	1	0	0	0	0	176994_104952210	G430124E20	Tlk2: tousled-like kinase 2 (Arabidopsis)(PKUalpha, protein kinase U-alpha)
163	77541	chr19-43409992|43410068	96	chr19	-	43409992	43410068	3	0	4	1	1	73	14	77541_43411198	BX511648	Chuk: conserved helix-loop-helix ubiquitous kinase(Chuk1, IkappaB kinase alpha, IKK 1, IKK alpha, IKK[a], IKK1, IKK-1, IKKalpha, IKK-alpha)
163	77541	chr19-43418367|43418385	15	chr19	-	43418367	43418385	0	0	1	1	0	13	0	77541_43418653	9130411F08	Chuk: conserved helix-loop-helix ubiquitous kinase(Chuk1, IkappaB kinase alpha, IKK 1, IKK alpha, IKK[a], IKK1, IKK-1, IKKalpha, IKK-alpha)
163	77541	chr19-43421109|43421111	4	chr19	-	43421109	43421111	0	0	0	0	0	3	1	77541_43421136	CO434157	Chuk: conserved helix-loop-helix ubiquitous kinase(Chuk1, IkappaB kinase alpha, IKK 1, IKK alpha, IKK[a], IKK1, IKK-1, IKKalpha, IKK-alpha)
163	77541	chr19-43414000|43414000	3	chr19	-	43414000	43414000	0	0	1	0	0	2	0	77541_43414037	G530123D13	Chuk: conserved helix-loop-helix ubiquitous kinase(Chuk1, IkappaB kinase alpha, IKK 1, IKK alpha, IKK[a], IKK1, IKK-1, IKKalpha, IKK-alpha)
163	77541	chr19-43410876|43410879	2	chr19	-	43410876	43410879	0	0	0	0	0	1	1	77541_43411198	BG655376	Chuk: conserved helix-loop-helix ubiquitous kinase(Chuk1, IkappaB kinase alpha, IKK 1, IKK alpha, IKK[a], IKK1, IKK-1, IKKalpha, IKK-alpha)
163	77541	chr19-43439053|43439055	2	chr19	-	43439053	43439055	0	0	1	0	0	1	0	undetermined	F430007N19	Chuk: conserved helix-loop-helix ubiquitous kinase(Chuk1, IkappaB kinase alpha, IKK 1, IKK alpha, IKK[a], IKK1, IKK-1, IKKalpha, IKK-alpha)
163	77541	chr19-43411059|43411059	1	chr19	-	43411059	43411059	0	0	1	0	0	0	0	77541_43411198	F630220I21	Chuk: conserved helix-loop-helix ubiquitous kinase(Chuk1, IkappaB kinase alpha, IKK 1, IKK alpha, IKK[a], IKK1, IKK-1, IKKalpha, IKK-alpha)
164	72220	chr8-21413978|21414036	127	chr8	-	21413978	21414036	41	2	7	2	0	67	8	72220_21415225	BF785477	Ikbkb: inhibitor of kappaB kinase beta(IKK[b], IKK2, IKK-2, IKK-beta)
164	72220	chr8-21457218|21457242	22	chr8	-	21457218	21457242	15	2	0	1	0	3	1	72220_21457639	BI148691	Ikbkb: inhibitor of kappaB kinase beta(IKK[b], IKK2, IKK-2, IKK-beta)
164	72220	chr8-21414513|21414534	9	chr8	-	21414513	21414534	7	0	0	1	1	0	0	72220_21416258	NM_010546	Ikbkb: inhibitor of kappaB kinase beta(IKK[b], IKK2, IKK-2, IKK-beta)
164	72220	chr8-21418462|21418464	4	chr8	-	21418462	21418464	0	0	0	1	0	0	3	72220_21418583	CA579251	Ikbkb: inhibitor of kappaB kinase beta(IKK[b], IKK2, IKK-2, IKK-beta)
164	72220	chr8-21414361|21414384	3	chr8	-	21414361	21414384	0	0	0	0	0	1	2	undetermined	CA984092	Ikbkb: inhibitor of kappaB kinase beta(IKK[b], IKK2, IKK-2, IKK-beta)
164	72220	chr8-21415123|21415123	2	chr8	-	21415123	21415123	0	0	1	0	0	1	0	72220_21415225	F730004C20	Ikbkb: inhibitor of kappaB kinase beta(IKK[b], IKK2, IKK-2, IKK-beta)
164	72220	chr8-21443897|21443897	2	chr8	-	21443897	21443897	0	0	1	0	0	1	0	72220_21445893	F530206N16	Ikbkb: inhibitor of kappaB kinase beta(IKK[b], IKK2, IKK-2, IKK-beta)
164	72220	chr8-21446606|21446625	2	chr8	-	21446606	21446625	0	0	1	0	0	1	0	72220_21448698	E130011A22	Ikbkb: inhibitor of kappaB kinase beta(IKK[b], IKK2, IKK-2, IKK-beta)
164	72220	chr8-21457716|21457716	2	chr8	-	21457716	21457716	0	0	1	0	0	1	0	72220_21460970	D130002N23	Ikbkb: inhibitor of kappaB kinase beta(IKK[b], IKK2, IKK-2, IKK-beta)
164	72220	chr8-21415157|21415157	1	chr8	-	21415157	21415157	0	0	0	1	0	0	0	72220_21415225	AF026524	Ikbkb: inhibitor of kappaB kinase beta(IKK[b], IKK2, IKK-2, IKK-beta)
164	72220	chr8-21424914|21424914	1	chr8	-	21424914	21424914	0	0	1	0	0	0	0	72220_21426511	D930029B08	Ikbkb: inhibitor of kappaB kinase beta(IKK[b], IKK2, IKK-2, IKK-beta)
164	72220	chr8-21430750|21430750	1	chr8	-	21430750	21430750	0	0	1	0	0	0	0	72220_21433680	B230014C21	Ikbkb: inhibitor of kappaB kinase beta(IKK[b], IKK2, IKK-2, IKK-beta)
164	72220	chr8-21435978|21435978	1	chr8	-	21435978	21435978	0	0	1	0	0	0	0	72220_21436518	2.61001e+16	Ikbkb: inhibitor of kappaB kinase beta(IKK[b], IKK2, IKK-2, IKK-beta)
164	72220	chr8-21456774|21456774	1	chr8	-	21456774	21456774	0	0	1	0	0	0	0	72220_21460970	F830112E09	Ikbkb: inhibitor of kappaB kinase beta(IKK[b], IKK2, IKK-2, IKK-beta)
165	105751	chr1-131124783|131124792	38	chr1	-	131124783	131124792	7	0	3	2	1	25	0	105751_131125526	I830119P04	Ikbke: inhibitor of kappaB kinase epsilon(IKK-i)
166	107464	chr10-121289123|121289236	111	chr10	-	121289123	121289236	3	0	4	0	1	79	24	107464_121289858	CF612852	Tbk1: TANK-binding kinase 1
166	107464	chr10-121289787|121289807	4	chr10	-	121289787	121289807	0	0	0	1	0	0	3	107464_121289859	BI661701	Tbk1: TANK-binding kinase 1
166	107464	chr10-121289280|121289311	3	chr10	-	121289280	121289311	0	0	0	1	0	1	1	107464_121289858	AF191839	Tbk1: TANK-binding kinase 1
167	161143	chr18-4501822|4501849	29	chr18	-	4501822	4501849	0	0	6	1	1	20	1	161143_4502931	G530023A21	Map3k8: mitogen activated protein kinase kinase kinase 8(c-COT, Cot, Cot/Tpl2, Est, Estf, Tpl2, Tpl-2)
167	161143	chr18-4517950|4517950	2	chr18	-	4517950	4517950	0	0	1	0	0	1	0	161143_4519833	A530060H22	Map3k8: mitogen activated protein kinase kinase kinase 8(c-COT, Cot, Cot/Tpl2, Est, Estf, Tpl2, Tpl-2)
169	112137	chr15-76696562|76696586	5	chr15	-	76696562	76696586	2	0	1	0	1	1	0	112137_76696680	1700091F14	1700091F14Rik: hypothetical serine/threonine protein kinase
170	72665	chr2+118256805|118256810	26	chr2	+	118256805	118256810	4	0	1	5	1	11	4	72665_118256579	CF751158	Eif2ak4: eukaryotic translation initiation factor 2 alpha kinase 4(GCN2, MGCN2)
170	72665	chr2+118192503|118192507	3	chr2	+	118192503	118192507	0	0	1	0	0	1	1	72665_118192459	2900069K12	Eif2ak4: eukaryotic translation initiation factor 2 alpha kinase 4(GCN2, MGCN2)
170	72665	chr2+118233848|118233866	2	chr2	+	118233848	118233866	0	0	1	0	0	1	0	72665_118232988	4933428O03	Eif2ak4: eukaryotic translation initiation factor 2 alpha kinase 4(GCN2, MGCN2)
170	72665	chr2+118209787|118209787	1	chr2	+	118209787	118209787	0	0	0	1	0	0	0	72665_118209404	BC023958	Eif2ak4: eukaryotic translation initiation factor 2 alpha kinase 4(GCN2, MGCN2)
171	74147	chr6+71098363|71098366	14	chr6	+	71098363	71098366	0	0	1	2	1	9	1	74147_71097214	1110001I11	Eif2ak3: eukaryotic translation initiation factor 2 alpha kinase 3(PEK, perk)
171	74147	chr6+71027855|71027855	2	chr6	+	71027855	71027855	0	0	1	0	0	1	0	undetermined	B230374M04	Eif2ak3: eukaryotic translation initiation factor 2 alpha kinase 3(PEK, perk)
171	74147	chr6+71049627|71049627	1	chr6	+	71049627	71049627	0	0	1	0	0	0	0	74147_71049300	2410004L11	Eif2ak3: eukaryotic translation initiation factor 2 alpha kinase 3(PEK, perk)
171	74147	chr6+71078238|71078238	1	chr6	+	71078238	71078238	0	0	1	0	0	0	0	74147_71077157	B020010I18	Eif2ak3: eukaryotic translation initiation factor 2 alpha kinase 3(PEK, perk)
172	75860	chr17-77403573|77403587	5	chr17	-	77403573	77403587	0	0	1	0	1	3	0	75860_77406271	4732414G15	Prkr: protein kinase, interferon-inducible double stranded RNA dependent(dsRNA-activated kinase, eIF-2 alpha, eIF-2 alpha, Eif2ak2, IFN- type I-induced and dsRNA-activated kinase, IFN-induced and double-stranded RNA-activated kinase, Pkr, Tik)
172	75860	chr17-77406141|77406141	2	chr17	-	77406141	77406141	0	0	0	2	0	0	0	75860_77406271	X62550	Prkr: protein kinase, interferon-inducible double stranded RNA dependent(dsRNA-activated kinase, eIF-2 alpha, eIF-2 alpha, Eif2ak2, IFN- type I-induced and dsRNA-activated kinase, IFN-induced and double-stranded RNA-activated kinase, Pkr, Tik)
172	75860	chr17-77405520|77405520	1	chr17	-	77405520	77405520	0	0	0	1	0	0	0	75860_77405736	M65029	Prkr: protein kinase, interferon-inducible double stranded RNA dependent(dsRNA-activated kinase, eIF-2 alpha, eIF-2 alpha, Eif2ak2, IFN- type I-induced and dsRNA-activated kinase, IFN-induced and double-stranded RNA-activated kinase, Pkr, Tik)
172	75860	chr17-77405475|77405475	1	chr17	-	77405475	77405475	0	0	0	1	0	0	0	75860_77405736	BC016422	Prkr: protein kinase, interferon-inducible double stranded RNA dependent(dsRNA-activated kinase, eIF-2 alpha, eIF-2 alpha, Eif2ak2, IFN- type I-induced and dsRNA-activated kinase, IFN-induced and double-stranded RNA-activated kinase, Pkr, Tik)
172	75860	chr17-77405943|77405943	1	chr17	-	77405943	77405943	0	0	0	1	0	0	0	75860_77406271	M93567	Prkr: protein kinase, interferon-inducible double stranded RNA dependent(dsRNA-activated kinase, eIF-2 alpha, eIF-2 alpha, Eif2ak2, IFN- type I-induced and dsRNA-activated kinase, IFN-induced and double-stranded RNA-activated kinase, Pkr, Tik)
172	75860	chr17-77404134|77404134	1	chr17	-	77404134	77404134	0	0	1	0	0	0	0	undetermined	2310047A08	Prkr: protein kinase, interferon-inducible double stranded RNA dependent(dsRNA-activated kinase, eIF-2 alpha, eIF-2 alpha, Eif2ak2, IFN- type I-induced and dsRNA-activated kinase, IFN-induced and double-stranded RNA-activated kinase, Pkr, Tik)
173	128432	chr14+11588400|11588401	2	chr14	+	11588400	11588401	0	0	1	0	0	1	0	128432_11586341	G270071A07	Gm282: hypothetical tyrosine kinase(LOC238944)
174	80669	chr2+152986393|152986412	6	chr2	+	152986393	152986412	0	0	1	1	0	3	1	80669_152985570	9830004H17	Mylk2: myosin, light polypeptide kinase 2, skeletal muscle
175	167922	chr4-136767192|136767222	153	chr4	-	136767192	136767222	27	1	3	5	1	68	48	167922_136767998	W29313	Pink1: PTEN induced putative kinase 1(BRPK)
175	167922	chr4-136767634|136767725	102	chr4	-	136767634	136767725	91	0	0	0	0	1	10	167922_136767644	CD353320	Pink1: PTEN induced putative kinase 1(BRPK)
175	167922	chr4-136769290|136769461	34	chr4	-	136769290	136769461	20	0	0	0	0	1	13	167922_136769518	CO424667	Pink1: PTEN induced putative kinase 1(BRPK)
175	167922	chr4-136767305|136767390	14	chr4	-	136767305	136767390	0	0	1	1	0	1	11	167922_136767998	CB595397	Pink1: PTEN induced putative kinase 1(BRPK)
175	167922	chr4-136767246|136767280	7	chr4	-	136767246	136767280	0	0	0	0	0	2	5	167922_136767998	BG298792	Pink1: PTEN induced putative kinase 1(BRPK)
176	82540	chr11-58606783|58606788	17	chr11	-	58606783	58606788	10	0	0	1	0	5	1	82540_58607036	BQ943127	Obscn: obscurin, cytoskeletal calmodulin and titin-interacting RhoGEF
177	160189	chr2-76939883|76939892	9	chr2	-	76939883	76939892	0	0	1	0	0	7	1	160189_76939951	CB521922	Ttn: titin(connectin, mdm, shru)
177	160189	chr2-76904068|76904078	9	chr2	-	76904068	76904078	0	0	0	0	0	8	1	undetermined	CB845709	Ttn: titin(connectin, mdm, shru)
177	160189	chr2-76924811|76924814	6	chr2	-	76924811	76924814	0	0	1	0	0	5	0	160189_76924873	D330011F12	Ttn: titin(connectin, mdm, shru)
177	160189	chr2-76839480|76839483	4	chr2	-	76839480	76839483	0	0	1	0	0	2	1	160189_76840168	AV088569	Ttn: titin(connectin, mdm, shru)
177	160189	chr2-76683253|76683255	3	chr2	-	76683253	76683255	0	0	1	0	0	2	0	160189_76683265	4832410D17	Ttn: titin(connectin, mdm, shru)
177	160189	chr2-76730131|76730131	3	chr2	-	76730131	76730131	0	0	1	0	0	2	0	160189_76730180	B020015I24	Ttn: titin(connectin, mdm, shru)
177	160189	chr2-76858456|76858456	3	chr2	-	76858456	76858456	0	0	1	0	1	1	0	160189_76860080	D830007G01	Ttn: titin(connectin, mdm, shru)
177	160189	chr2-76924732|76924733	3	chr2	-	76924732	76924733	0	0	1	0	0	2	0	160189_76924873	E030025K17	Ttn: titin(connectin, mdm, shru)
177	160189	chr2-76968938|76968938	3	chr2	-	76968938	76968938	0	0	1	0	0	1	1	160189_76969174	2610301F02	Ttn: titin(connectin, mdm, shru)
177	160189	chr2-76819409|76819411	3	chr2	-	76819409	76819411	0	0	1	0	0	2	0	undetermined	C430021C06	Ttn: titin(connectin, mdm, shru)
177	160189	chr2-76794504|76794504	3	chr2	-	76794504	76794504	0	0	1	0	0	2	0	undetermined	C130017I15	Ttn: titin(connectin, mdm, shru)
177	160189	chr2-76607798|76607801	2	chr2	-	76607798	76607801	0	0	1	0	0	1	0	160189_76608378	D330041I19	Ttn: titin(connectin, mdm, shru)
177	160189	chr2-76672206|76672206	2	chr2	-	76672206	76672206	0	0	1	0	0	1	0	160189_76672348	C130085K02	Ttn: titin(connectin, mdm, shru)
177	160189	chr2-76859262|76859269	2	chr2	-	76859262	76859269	0	0	1	0	0	1	0	160189_76859394	D330034N21	Ttn: titin(connectin, mdm, shru)
177	160189	chr2-76859948|76859948	2	chr2	-	76859948	76859948	0	0	1	0	0	1	0	160189_76860080	D330035G07	Ttn: titin(connectin, mdm, shru)
177	160189	chr2-76862564|76862567	2	chr2	-	76862564	76862567	0	0	1	0	0	1	0	160189_76862699	D830015C10	Ttn: titin(connectin, mdm, shru)
177	160189	chr2-76867223|76867223	2	chr2	-	76867223	76867223	0	0	1	0	0	1	0	160189_76868423	D830013F15	Ttn: titin(connectin, mdm, shru)
177	160189	chr2-76939137|76939137	2	chr2	-	76939137	76939137	0	0	1	0	0	1	0	160189_76939951	A530084A08	Ttn: titin(connectin, mdm, shru)
177	160189	chr2-76635722|76635723	2	chr2	-	76635722	76635723	0	0	1	0	0	1	0	undetermined	9430093B17	Ttn: titin(connectin, mdm, shru)
177	160189	chr2-76604763|76604763	2	chr2	-	76604763	76604763	0	0	1	0	0	1	0	undetermined	9830131B04	Ttn: titin(connectin, mdm, shru)
177	160189	chr2-76649104|76649104	1	chr2	-	76649104	76649104	0	0	1	0	0	0	0	160189_76649121	2310057K23	Ttn: titin(connectin, mdm, shru)
177	160189	chr2-76694703|76694703	1	chr2	-	76694703	76694703	0	0	1	0	0	0	0	160189_76694746	B130038E14	Ttn: titin(connectin, mdm, shru)
177	160189	chr2-76721855|76721855	1	chr2	-	76721855	76721855	0	0	1	0	0	0	0	160189_76721876	D930020F02	Ttn: titin(connectin, mdm, shru)
177	160189	chr2-76743437|76743437	1	chr2	-	76743437	76743437	0	0	0	1	0	0	0	160189_76743500	AB100271	Ttn: titin(connectin, mdm, shru)
177	160189	chr2-76830090|76830090	1	chr2	-	76830090	76830090	0	0	1	0	0	0	0	160189_76830713	D930024J16	Ttn: titin(connectin, mdm, shru)
177	160189	chr2-76808110|76808110	1	chr2	-	76808110	76808110	0	0	1	0	0	0	0	undetermined	2310074I15	Ttn: titin(connectin, mdm, shru)
178	78875	chr1+75851241|75851246	47	chr1	+	75851241	75851246	1	6	1	3	0	31	5	78875_75850458	CB320788	Apeg1: aortic preferentially expressed gene 1(BPEG, D1Bwg1450e, mKIAA1297, SPEG, SPEGalpha, SPEGbeta)
178	78875	chr1+75878956|75879000	7	chr1	+	75878956	75879000	0	0	2	2	1	2	0	78875_75877945	M5C1050A01	Apeg1: aortic preferentially expressed gene 1(BPEG, D1Bwg1450e, mKIAA1297, SPEG, SPEGalpha, SPEGbeta)
179	104975	chr17+22331595|22331642	157	chr17	+	22331595	22331642	118	0	3	2	1	26	7	104975_22331400	BI156371	Myt1: membrane-associated tyrosine-and threonine-specific cdc2-inhibitory kinase (MYT1 kinase.)(Myt1)
179	104975	chr17-22331090|22331132	37	chr17	-	22331090	22331132	0	0	1	3	1	27	5	undetermined	BE980153	Myt1: membrane-associated tyrosine-and threonine-specific cdc2-inhibitory kinase (MYT1 kinase.)(Myt1)
179	104975	chr17+22329822|22329822	2	chr17	+	22329822	22329822	0	0	1	0	0	1	0	104975_22329588	C230084K19	Myt1: membrane-associated tyrosine-and threonine-specific cdc2-inhibitory kinase (MYT1 kinase.)(Myt1)
180	99442	chr11-102890888|102890895	75	chr11	-	102890888	102890895	29	0	2	0	1	41	2	99442_102892314	AI607582	Map3k14: mitogen-activated protein kinase kinase kinase 14(aly, alymphoplasia, Nik)
180	99442	chr11-102908152|102908155	3	chr11	-	102908152	102908155	0	0	1	0	0	1	1	99442_102910677	A230066D12	Map3k14: mitogen-activated protein kinase kinase kinase 14(aly, alymphoplasia, Nik)
180	99442	chr11-102935969|102935985	3	chr11	-	102935969	102935985	1	0	1	0	0	1	0	99442_102936237	1700028N14	Map3k14: mitogen-activated protein kinase kinase kinase 14(aly, alymphoplasia, Nik)
180	99442	chr11-102936615|102936617	2	chr11	-	102936615	102936617	0	0	1	0	0	1	0	undetermined	F830304I18	Map3k14: mitogen-activated protein kinase kinase kinase 14(aly, alymphoplasia, Nik)
180	99442	chr11-102892150|102892150	1	chr11	-	102892150	102892150	0	0	0	1	0	0	0	99442_102892314	AF143094	Map3k14: mitogen-activated protein kinase kinase kinase 14(aly, alymphoplasia, Nik)
181	82188	chr7+113769518|113770185	836	chr7	+	113769518	113770185	632	0	1	3	1	115	84	82188_113768068	W65919	Sbk: SH3-binding kinase
181	82188	chr7+113767231|113767436	95	chr7	+	113767231	113767436	59	0	0	0	0	1	35	82188_113766855	CF749385	Sbk: SH3-binding kinase
183	160407	chr9-120955305|120955746	179	chr9	-	120955305	120955746	0	0	1	0	1	1	176	160407_120956800	CF739858	4932415A06Rik: hypothetical protein kinase
183	160407	chr9-121096123|121096126	11	chr9	-	121096123	121096126	9	0	1	0	0	1	0	160407_121097231	A830013O05	4932415A06Rik: hypothetical protein kinase
183	160407	chr9-120959904|120959913	10	chr9	-	120959904	120959913	2	0	0	0	0	4	4	160407_120960062	CD769635	4932415A06Rik: hypothetical protein kinase
183	160407	chr9-121067012|121067012	2	chr9	-	121067012	121067012	0	0	1	0	0	1	0	160407_121067173	4922503L23	4932415A06Rik: hypothetical protein kinase
183	160407	chr9-121150852|121150852	1	chr9	-	121150852	121150852	0	0	1	0	0	0	0	160407_121151063	4932415A06	4932415A06Rik: hypothetical protein kinase
185	107089	chr1-190661395|190661419	31	chr1	-	190661395	190661419	0	0	0	1	0	23	7	107089_190662221	BU555985	B130003F20Rik: hypothetical protein kinase(RPK118)
185	107089	chr1-190687740|190687765	5	chr1	-	190687740	190687765	0	0	1	0	0	2	2	107089_190689099	CA945290	B130003F20Rik: hypothetical protein kinase(RPK118)
185	107089	chr1-190684587|190684587	3	chr1	-	190684587	190684587	0	0	1	0	1	1	0	107089_190689099	C230090K24	B130003F20Rik: hypothetical protein kinase(RPK118)
185	107089	chr1-190684840|190684840	3	chr1	-	190684840	190684840	0	0	2	0	0	1	0	undetermined	E030046F04	B130003F20Rik: hypothetical protein kinase(RPK118)
185	107089	chr1-190588641|190588641	2	chr1	-	190588641	190588641	0	0	1	0	0	1	0	107089_190588859	5031425M16	B130003F20Rik: hypothetical protein kinase(RPK118)
185	107089	chr1-190686966|190686966	2	chr1	-	190686966	190686966	0	0	1	0	0	1	0	107089_190687259	B130003F20	B130003F20Rik: hypothetical protein kinase(RPK118)
186	107087	chr12-80458095|80458100	12	chr12	-	80458095	80458100	0	0	1	0	0	11	0	107087_80458904	6330418A07	Rps6kl1: ribosomal protein S6 kinase-like 1
186	107087	chr12-80458038|80458063	11	chr12	-	80458038	80458063	0	0	2	2	1	6	0	107087_80458904	A830084F09	Rps6kl1: ribosomal protein S6 kinase-like 1
186	107087	chr12-80472380|80472380	2	chr12	-	80472380	80472380	0	0	1	0	0	1	0	undetermined	C230016N07	Rps6kl1: ribosomal protein S6 kinase-like 1
187	160440	chr1+75657581|75657638	79	chr1	+	75657581	75657638	0	7	3	6	0	42	21	160440_75657206	W62979	Stk16: serine/threonine kinase 16(EDPK, Embryo-Derived Protein Kinase, Krct, PKL12)
187	160440	chr1+75657341|75657426	12	chr1	+	75657341	75657426	0	0	0	1	0	0	11	160440_75657206	BQ266331	Stk16: serine/threonine kinase 16(EDPK, Embryo-Derived Protein Kinase, Krct, PKL12)
187	160440	chr1+75658996|75659003	11	chr1	+	75658996	75659003	0	0	1	0	1	9	0	160440_75657206	5330407I02	Stk16: serine/threonine kinase 16(EDPK, Embryo-Derived Protein Kinase, Krct, PKL12)
187	160440	chr1+75655623|75655628	9	chr1	+	75655623	75655628	0	0	0	0	0	4	5	160440_75655317	CB194960	Stk16: serine/threonine kinase 16(EDPK, Embryo-Derived Protein Kinase, Krct, PKL12)
187	160440	chr1+75657517|75657550	7	chr1	+	75657517	75657550	0	0	0	0	0	1	6	160440_75657206	CB947860	Stk16: serine/threonine kinase 16(EDPK, Embryo-Derived Protein Kinase, Krct, PKL12)
188	79933	chr9+84301894|84301928	13	chr9	+	84301894	84301928	0	0	1	3	1	4	4	79933_84301524	BX524699	Ttk: Ttk protein kinase(esk, Esk1, PYT)
188	79933	chr9+84291589|84291591	6	chr9	+	84291589	84291591	0	0	1	0	0	5	0	79933_84291525	C330012K12	Ttk: Ttk protein kinase(esk, Esk1, PYT)
188	79933	chr9+84266604|84266607	2	chr9	+	84266604	84266607	0	0	1	0	0	1	0	79933_84264843	D230012L07	Ttk: Ttk protein kinase(esk, Esk1, PYT)
188	79933	chr9+84298570|84298570	2	chr9	+	84298570	84298570	0	0	1	0	0	1	0	79933_84298260	A630014N10	Ttk: Ttk protein kinase(esk, Esk1, PYT)
189	81462	chr15-89522303|89522313	35	chr15	-	89522303	89522313	13	0	1	2	1	14	4	81462_89522938	BI153095	Mapk12: mitogen-activated protein kinase 12(Erk6, P38gamma, Prkm12, Sapk3)
189	81462	chr15-89522549|89522577	3	chr15	-	89522549	89522577	0	0	0	1	0	0	2	81462_89522938	BU706110	Mapk12: mitogen-activated protein kinase 12(Erk6, P38gamma, Prkm12, Sapk3)
189	81462	chr15-89528035|89528035	2	chr15	-	89528035	89528035	0	0	1	0	0	1	0	81462_89529380	G630040F16	Mapk12: mitogen-activated protein kinase 12(Erk6, P38gamma, Prkm12, Sapk3)
190	106167	chr17+27342125|27342163	104	chr17	+	27342125	27342163	21	1	4	3	1	56	18	106167_27340028	W66694	Mapk14: mitogen activated protein kinase 14(Crk1, Csbp1, CSBP2, Mxi2, p38, p38 MAP Kinase, p38-alpha, p38MAPK, PRKM14, PRKM15, tRNA synthetase cofactor p38)
190	106167	chr17+27340408|27340469	46	chr17	+	27340408	27340469	37	0	0	1	0	0	8	106167_27340028	CN689150	Mapk14: mitogen activated protein kinase 14(Crk1, Csbp1, CSBP2, Mxi2, p38, p38 MAP Kinase, p38-alpha, p38MAPK, PRKM14, PRKM15, tRNA synthetase cofactor p38)
190	106167	chr17+27338836|27338851	4	chr17	+	27338836	27338851	0	0	0	1	0	0	3	106167_27338740	W33432	Mapk14: mitogen activated protein kinase 14(Crk1, Csbp1, CSBP2, Mxi2, p38, p38 MAP Kinase, p38-alpha, p38MAPK, PRKM14, PRKM15, tRNA synthetase cofactor p38)
190	106167	chr17+27322176|27322176	2	chr17	+	27322176	27322176	0	0	0	1	0	0	1	106167_27322114	CB228060	Mapk14: mitogen activated protein kinase 14(Crk1, Csbp1, CSBP2, Mxi2, p38, p38 MAP Kinase, p38-alpha, p38MAPK, PRKM14, PRKM15, tRNA synthetase cofactor p38)
190	106167	chr17+27289379|27289379	2	chr17	+	27289379	27289379	0	0	1	0	0	1	0	undetermined	5830454J16	Mapk14: mitogen activated protein kinase 14(Crk1, Csbp1, CSBP2, Mxi2, p38, p38 MAP Kinase, p38-alpha, p38MAPK, PRKM14, PRKM15, tRNA synthetase cofactor p38)
190	106167	chr17+27334920|27334920	1	chr17	+	27334920	27334920	0	0	0	1	0	0	0	106167_27334501	AF128892	Mapk14: mitogen activated protein kinase 14(Crk1, Csbp1, CSBP2, Mxi2, p38, p38 MAP Kinase, p38-alpha, p38MAPK, PRKM14, PRKM15, tRNA synthetase cofactor p38)
191	83366	chr17+27372420|27372461	35	chr17	+	27372420	27372461	0	5	1	2	1	13	13	83366_27372185	CK020290	Mapk13: mitogen activated protein kinase 13(p38 delta MAP kinase, p38d, SAPK4, Serk4)
193	105610	chr11+49525798|49525837	46	chr11	+	49525798	49525837	36	0	0	2	0	5	3	105610_49522886	CN459384	Mapk9: mitogen activated protein kinase 9(JNK/SAPK alpha, JNK2, Jun kinase, p54aSAPK, Prkm9)
193	105610	chr11+49525912|49525945	18	chr11	+	49525912	49525945	0	0	1	0	0	14	3	105610_49522886	BU562879	Mapk9: mitogen activated protein kinase 9(JNK/SAPK alpha, JNK2, Jun kinase, p54aSAPK, Prkm9)
193	105610	chr11+49523571|49523629	18	chr11	+	49523571	49523629	6	0	0	0	0	9	3	undetermined	BQ179992	Mapk9: mitogen activated protein kinase 9(JNK/SAPK alpha, JNK2, Jun kinase, p54aSAPK, Prkm9)
193	105610	chr11+49518070|49518154	12	chr11	+	49518070	49518154	0	0	0	0	0	1	11	105610_49517970	CN664707	Mapk9: mitogen activated protein kinase 9(JNK/SAPK alpha, JNK2, Jun kinase, p54aSAPK, Prkm9)
193	105610	chr11+49523025|49523061	12	chr11	+	49523025	49523061	0	0	0	4	1	0	7	105610_49522881	CN679236	Mapk9: mitogen activated protein kinase 9(JNK/SAPK alpha, JNK2, Jun kinase, p54aSAPK, Prkm9)
193	105610	chr11+49513127|49513137	6	chr11	+	49513127	49513137	0	2	1	0	0	2	1	105610_49512473	BE647355	Mapk9: mitogen activated protein kinase 9(JNK/SAPK alpha, JNK2, Jun kinase, p54aSAPK, Prkm9)
193	105610	chr11+49526150|49526159	4	chr11	+	49526150	49526159	0	0	1	0	0	3	0	105610_49522881	6330519K07	Mapk9: mitogen activated protein kinase 9(JNK/SAPK alpha, JNK2, Jun kinase, p54aSAPK, Prkm9)
193	105610	chr11+49525328|49525329	2	chr11	+	49525328	49525329	0	0	1	0	0	1	0	105610_49522886	6330512H16	Mapk9: mitogen activated protein kinase 9(JNK/SAPK alpha, JNK2, Jun kinase, p54aSAPK, Prkm9)
193	105610	chr11+49515365|49515365	1	chr11	+	49515365	49515365	0	0	1	0	0	0	0	105610_49514003	G430083P17	Mapk9: mitogen activated protein kinase 9(JNK/SAPK alpha, JNK2, Jun kinase, p54aSAPK, Prkm9)
193	105610	chr11+49522924|49522924	1	chr11	+	49522924	49522924	0	0	0	1	0	0	0	105610_49522881	AB005664	Mapk9: mitogen activated protein kinase 9(JNK/SAPK alpha, JNK2, Jun kinase, p54aSAPK, Prkm9)
194	71799	chr5-100272989|100273006	86	chr5	-	100272989	100273006	9	0	2	2	1	66	6	71799_100273956	W89577	Mapk10: mitogen activated protein kinase 10(JNK3, p493F12, p54bSAPK, SAPK(beta), Serk2)
194	71799	chr5-100269184|100269210	5	chr5	-	100269184	100269210	0	0	2	0	0	3	0	undetermined	C230008H04	Mapk10: mitogen activated protein kinase 10(JNK3, p493F12, p54bSAPK, SAPK(beta), Serk2)
194	71799	chr5-100269615|100269624	3	chr5	-	100269615	100269624	0	0	1	0	0	1	1	undetermined	BQ746083	Mapk10: mitogen activated protein kinase 10(JNK3, p493F12, p54bSAPK, SAPK(beta), Serk2)
194	71799	chr5-100273814|100273814	2	chr5	-	100273814	100273814	0	0	0	2	0	0	0	71799_100273956	AB096079	Mapk10: mitogen activated protein kinase 10(JNK3, p493F12, p54bSAPK, SAPK(beta), Serk2)
194	71799	chr5-100273946|100273946	2	chr5	-	100273946	100273946	0	0	0	2	0	0	0	71799_100273961	AB096078	Mapk10: mitogen activated protein kinase 10(JNK3, p493F12, p54bSAPK, SAPK(beta), Serk2)
194	71799	chr5-100280765|100280765	2	chr5	-	100280765	100280765	0	0	1	0	0	1	0	71799_100281624	A730093C22	Mapk10: mitogen activated protein kinase 10(JNK3, p493F12, p54bSAPK, SAPK(beta), Serk2)
194	71799	chr5-100349246|100349251	2	chr5	-	100349246	100349251	0	0	1	0	0	1	0	71799_100350847	C230027O20	Mapk10: mitogen activated protein kinase 10(JNK3, p493F12, p54bSAPK, SAPK(beta), Serk2)
194	71799	chr5-100524691|100524698	2	chr5	-	100524691	100524698	0	0	1	0	0	1	0	71799_100525148	4930597C01	Mapk10: mitogen activated protein kinase 10(JNK3, p493F12, p54bSAPK, SAPK(beta), Serk2)
194	71799	chr5-100268577|100268579	2	chr5	-	100268577	100268579	0	0	1	0	0	1	0	undetermined	B230380J20	Mapk10: mitogen activated protein kinase 10(JNK3, p493F12, p54bSAPK, SAPK(beta), Serk2)
194	71799	chr5-100273923|100273923	1	chr5	-	100273923	100273923	0	0	0	1	0	0	0	71799_100273961	AB005665	Mapk10: mitogen activated protein kinase 10(JNK3, p493F12, p54bSAPK, SAPK(beta), Serk2)
194	71799	chr5-100348936|100348936	1	chr5	-	100348936	100348936	0	0	1	0	0	0	0	71799_100350847	B020030G03	Mapk10: mitogen activated protein kinase 10(JNK3, p493F12, p54bSAPK, SAPK(beta), Serk2)
194	71799	chr5-100352932|100352932	1	chr5	-	100352932	100352932	0	0	0	1	0	0	0	71799_100352989	BC026697	Mapk10: mitogen activated protein kinase 10(JNK3, p493F12, p54bSAPK, SAPK(beta), Serk2)
194	71799	chr5-100397520|100397520	1	chr5	-	100397520	100397520	0	0	1	0	0	0	0	undetermined	B930010H11	Mapk10: mitogen activated protein kinase 10(JNK3, p493F12, p54bSAPK, SAPK(beta), Serk2)
194	71799	chr5-100268611|100268611	1	chr5	-	100268611	100268611	0	0	0	0	1	0	0	undetermined	NM_176970	Mapk10: mitogen activated protein kinase 10(JNK3, p493F12, p54bSAPK, SAPK(beta), Serk2)
195	79202	chr14-29425520|29425529	36	chr14	-	29425520	29425529	4	0	0	1	0	27	4	79202_29427047	CB196146	Mapk8: mitogen activated protein kinase 8(c-Jun N-terminal kinase, JNK, JNK1, Prkm8, SAPK1)
195	79202	chr14-29436202|29436211	12	chr14	-	29436202	29436211	0	0	1	0	0	11	0	79202_29437835	6430564C21	Mapk8: mitogen activated protein kinase 8(c-Jun N-terminal kinase, JNK, JNK1, Prkm8, SAPK1)
195	79202	chr14-29426184|29426261	7	chr14	-	29426184	29426261	0	0	1	0	0	1	5	undetermined	CB528119	Mapk8: mitogen activated protein kinase 8(c-Jun N-terminal kinase, JNK, JNK1, Prkm8, SAPK1)
195	79202	chr14-29422626|29422629	5	chr14	-	29422626	29422629	0	0	1	0	0	2	2	undetermined	CB843369	Mapk8: mitogen activated protein kinase 8(c-Jun N-terminal kinase, JNK, JNK1, Prkm8, SAPK1)
195	79202	chr14-29426737|29426751	4	chr14	-	29426737	29426751	0	0	1	0	1	1	1	79202_29427052	CK638880	Mapk8: mitogen activated protein kinase 8(c-Jun N-terminal kinase, JNK, JNK1, Prkm8, SAPK1)
195	79202	chr14-29423348|29423373	4	chr14	-	29423348	29423373	0	0	1	0	0	1	2	undetermined	BG082181	Mapk8: mitogen activated protein kinase 8(c-Jun N-terminal kinase, JNK, JNK1, Prkm8, SAPK1)
195	79202	chr14-29432898|29432904	3	chr14	-	29432898	29432904	1	0	1	0	0	1	0	undetermined	C130070A06	Mapk8: mitogen activated protein kinase 8(c-Jun N-terminal kinase, JNK, JNK1, Prkm8, SAPK1)
195	79202	chr14-29423894|29423894	3	chr14	-	29423894	29423894	0	0	1	0	0	2	0	undetermined	A330008G01	Mapk8: mitogen activated protein kinase 8(c-Jun N-terminal kinase, JNK, JNK1, Prkm8, SAPK1)
195	79202	chr14-29425777|29425778	2	chr14	-	29425777	29425778	0	0	1	0	0	0	1	79202_29427047	B020001F06	Mapk8: mitogen activated protein kinase 8(c-Jun N-terminal kinase, JNK, JNK1, Prkm8, SAPK1)
195	79202	chr14-29427018|29427033	2	chr14	-	29427018	29427033	0	0	0	1	0	0	1	79202_29427052	BE309462	Mapk8: mitogen activated protein kinase 8(c-Jun N-terminal kinase, JNK, JNK1, Prkm8, SAPK1)
195	79202	chr14-29435666|29435666	2	chr14	-	29435666	29435666	0	0	1	0	0	1	0	79202_29437835	5730585A15	Mapk8: mitogen activated protein kinase 8(c-Jun N-terminal kinase, JNK, JNK1, Prkm8, SAPK1)
195	79202	chr14-29451599|29451599	2	chr14	-	29451599	29451599	0	0	1	0	0	1	0	79202_29452905	D730034N23	Mapk8: mitogen activated protein kinase 8(c-Jun N-terminal kinase, JNK, JNK1, Prkm8, SAPK1)
195	79202	chr14-29422944|29422944	2	chr14	-	29422944	29422944	0	0	1	0	0	1	0	undetermined	A230101B06	Mapk8: mitogen activated protein kinase 8(c-Jun N-terminal kinase, JNK, JNK1, Prkm8, SAPK1)
195	79202	chr14-29422653|29422653	2	chr14	-	29422653	29422653	0	0	1	0	0	1	0	undetermined	A930041C15	Mapk8: mitogen activated protein kinase 8(c-Jun N-terminal kinase, JNK, JNK1, Prkm8, SAPK1)
196	134246	chr11-78179724|78179747	32	chr11	-	78179724	78179747	5	0	1	1	1	21	3	134246_78181531	Z74648	Nlk: nemo like kinase
196	134246	chr11-78180746|78180765	13	chr11	-	78180746	78180765	6	0	0	2	0	3	2	134246_78181531	BC057667	Nlk: nemo like kinase
196	134246	chr11-78179958|78179988	9	chr11	-	78179958	78179988	5	0	0	0	0	2	2	undetermined	BM940905	Nlk: nemo like kinase
196	134246	chr11-78180227|78180242	6	chr11	-	78180227	78180242	1	0	1	0	0	3	1	134246_78181531	BE634342	Nlk: nemo like kinase
196	134246	chr11-78181279|78181295	3	chr11	-	78181279	78181295	0	0	0	0	0	2	1	134246_78181531	BE633599	Nlk: nemo like kinase
196	134246	chr11-78289561|78289579	3	chr11	-	78289561	78289579	0	0	1	0	0	1	1	undetermined	CN457058	Nlk: nemo like kinase
196	134246	chr11-78229828|78229830	2	chr11	-	78229828	78229830	0	0	1	0	0	1	0	134246_78230886	A630002L15	Nlk: nemo like kinase
197	110751	chr11-61101353|61101385	60	chr11	-	61101353	61101385	22	0	2	8	1	21	6	110751_61101810	CF740105	Mapk7: mitogen-activated protein kinase 7(big MAP kinase 1, BMK1, ERK5, extracellular signal regulated kinase 5, PRKM7)
197	110751	chr11-61105127|61105127	3	chr11	-	61105127	61105127	0	0	1	0	0	2	0	undetermined	C230063A20	Mapk7: mitogen-activated protein kinase 7(big MAP kinase 1, BMK1, ERK5, extracellular signal regulated kinase 5, PRKM7)
198	168363	chr16+16822458|16822497	163	chr16	+	16822458	16822497	1	7	2	2	1	124	26	168363_16820899	CN458350	Mapk1: mitogen activated protein kinase 1(ERK, Erk2, MAPK2, p41mapk, p42mapk, Prkm1, PRKM2)
198	168363	chr16+16824632|16824666	43	chr16	+	16824632	16824666	2	0	3	0	0	34	4	168363_16820899	CB588529	Mapk1: mitogen activated protein kinase 1(ERK, Erk2, MAPK2, p41mapk, p42mapk, Prkm1, PRKM2)
198	168363	chr16+16821934|16822119	25	chr16	+	16821934	16822119	2	1	1	0	0	1	20	168363_16820899	CB571168	Mapk1: mitogen activated protein kinase 1(ERK, Erk2, MAPK2, p41mapk, p42mapk, Prkm1, PRKM2)
198	168363	chr16+16822265|16822373	16	chr16	+	16822265	16822373	4	0	1	0	0	4	7	168363_16820899	AA611833	Mapk1: mitogen activated protein kinase 1(ERK, Erk2, MAPK2, p41mapk, p42mapk, Prkm1, PRKM2)
198	168363	chr16+16816253|16816283	12	chr16	+	16816253	16816283	0	0	1	1	0	2	8	168363_16815527	CK381071	Mapk1: mitogen activated protein kinase 1(ERK, Erk2, MAPK2, p41mapk, p42mapk, Prkm1, PRKM2)
198	168363	chr16+16821037|16821090	11	chr16	+	16821037	16821090	0	0	0	1	0	0	10	168363_16820899	CB192709	Mapk1: mitogen activated protein kinase 1(ERK, Erk2, MAPK2, p41mapk, p42mapk, Prkm1, PRKM2)
198	168363	chr16+16824548|16824562	5	chr16	+	16824548	16824562	0	0	1	0	0	3	1	undetermined	C130038B20	Mapk1: mitogen activated protein kinase 1(ERK, Erk2, MAPK2, p41mapk, p42mapk, Prkm1, PRKM2)
198	168363	chr16+16823224|16823253	4	chr16	+	16823224	16823253	0	0	0	0	0	1	3	undetermined	CF724485	Mapk1: mitogen activated protein kinase 1(ERK, Erk2, MAPK2, p41mapk, p42mapk, Prkm1, PRKM2)
198	168363	chr16+16824784|16824784	3	chr16	+	16824784	16824784	0	0	1	0	0	2	0	undetermined	A830012O19	Mapk1: mitogen activated protein kinase 1(ERK, Erk2, MAPK2, p41mapk, p42mapk, Prkm1, PRKM2)
198	168363	chr16+16763515|16763517	2	chr16	+	16763515	16763517	0	0	1	0	0	1	0	undetermined	4022426M11	Mapk1: mitogen activated protein kinase 1(ERK, Erk2, MAPK2, p41mapk, p42mapk, Prkm1, PRKM2)
199	82283	chr7+114236802|114236885	87	chr7	+	114236802	114236885	33	0	1	3	1	13	36	82283_114236402	CN834844	Mapk3: mitogen activated protein kinase 3(Erk1, Erk-1, Esrk1, p44, p44 MAP kinase, p44erk1, p44mapk, Prkm3)
199	82283	chr7+114234621|114234679	19	chr7	+	114234621	114234679	1	0	0	1	0	0	17	82283_114234560	CF104404	Mapk3: mitogen activated protein kinase 3(Erk1, Erk-1, Esrk1, p44, p44 MAP kinase, p44erk1, p44mapk, Prkm3)
199	82283	chr7+114230773|114230773	1	chr7	+	114230773	114230773	0	0	0	1	0	0	0	undetermined	S58470	Mapk3: mitogen activated protein kinase 3(Erk1, Erk-1, Esrk1, p44, p44 MAP kinase, p44erk1, p44mapk, Prkm3)
200	134248	chr18-74455107|74455111	12	chr18	-	74455107	74455111	0	0	1	2	1	8	0	134248_74457714	A330097D03	Mapk4: mitogen-activated protein kinase 4(Erk3, Erk3-related, p63Mapk, Prkm4)
200	134248	chr18-74495353|74495353	4	chr18	-	74495353	74495353	0	0	2	0	0	2	0	undetermined	A330052C19	Mapk4: mitogen-activated protein kinase 4(Erk3, Erk3-related, p63Mapk, Prkm4)
200	134248	chr18-74497618|74497628	2	chr18	-	74497618	74497628	0	0	1	0	0	1	0	134248_74497896	B230337P13	Mapk4: mitogen-activated protein kinase 4(Erk3, Erk3-related, p63Mapk, Prkm4)
200	134248	chr18-74496690|74496690	2	chr18	-	74496690	74496690	0	0	1	0	0	1	0	134248_74497896	F930009L06	Mapk4: mitogen-activated protein kinase 4(Erk3, Erk3-related, p63Mapk, Prkm4)
201	222345	chr9-75720926|75720965	18	chr9	-	75720926	75720965	0	8	0	4	1	0	5	222345_75723189	BQ891687	Mapk6: mitogen-activated protein kinase 6(ERK3, Erk3, Erk-3 related, Mapk4, Mapk63, Prkm4, Prkm6)
201	222345	chr9-75732454|75732541	16	chr9	-	75732454	75732541	2	0	0	0	0	1	13	222345_75732793	CN696993	Mapk6: mitogen-activated protein kinase 6(ERK3, Erk3, Erk-3 related, Mapk4, Mapk63, Prkm4, Prkm6)
201	222345	chr9-75722064|75722093	7	chr9	-	75722064	75722093	0	0	0	1	0	2	4	222345_75723189	CA463833	Mapk6: mitogen-activated protein kinase 6(ERK3, Erk3, Erk-3 related, Mapk4, Mapk63, Prkm4, Prkm6)
201	222345	chr9-75720824|75720831	6	chr9	-	75720824	75720831	0	0	1	0	0	2	3	undetermined	BU526115	Mapk6: mitogen-activated protein kinase 6(ERK3, Erk3, Erk-3 related, Mapk4, Mapk63, Prkm4, Prkm6)
201	222345	chr9-75722548|75722549	3	chr9	-	75722548	75722549	0	0	0	1	0	0	2	222345_75723189	CN454674	Mapk6: mitogen-activated protein kinase 6(ERK3, Erk3, Erk-3 related, Mapk4, Mapk63, Prkm4, Prkm6)
201	222345	chr9-75727776|75727776	3	chr9	-	75727776	75727776	0	0	1	0	0	2	0	222345_75728364	A930039J04	Mapk6: mitogen-activated protein kinase 6(ERK3, Erk3, Erk-3 related, Mapk4, Mapk63, Prkm4, Prkm6)
201	222345	chr9-75729667|75729667	1	chr9	-	75729667	75729667	0	0	0	1	0	0	0	222345_75729696	X64607	Mapk6: mitogen-activated protein kinase 6(ERK3, Erk3, Erk-3 related, Mapk4, Mapk63, Prkm4, Prkm6)
202	110038	chr2-32667429|32667489	68	chr2	-	32667429	32667489	1	0	3	2	1	47	14	110038_32668280	CK372975	Cdk9: cyclin-dependent kinase 9 (CDC2-related kinase)(PITALRE)
202	110038	chr2-32667682|32667801	16	chr2	-	32667682	32667801	1	0	1	0	0	1	13	110038_32668280	CN835343	Cdk9: cyclin-dependent kinase 9 (CDC2-related kinase)(PITALRE)
202	110038	chr2-32667828|32667840	10	chr2	-	32667828	32667840	0	6	1	0	0	1	2	110038_32668280	BE197150	Cdk9: cyclin-dependent kinase 9 (CDC2-related kinase)(PITALRE)
202	110038	chr2-32665773|32665775	7	chr2	-	32665773	32665775	0	0	1	0	0	6	0	110038_32668280	D430037E01	Cdk9: cyclin-dependent kinase 9 (CDC2-related kinase)(PITALRE)
202	110038	chr2-32668654|32668654	1	chr2	-	32668654	32668654	0	0	1	0	0	0	0	undetermined	D030073M22	Cdk9: cyclin-dependent kinase 9 (CDC2-related kinase)(PITALRE)
203	111684	chrX-150786766|150786776	9	chrX	-	150786766	150786776	2	0	1	1	0	5	0	111684_150786844	D330045P03	Cdkl5: cyclin-dependent kinase-like 5(Stk9)
203	111684	chrX-150816775|150816783	2	chrX	-	150816775	150816783	0	0	1	0	0	1	0	undetermined	D330030G19	Cdkl5: cyclin-dependent kinase-like 5(Stk9)
203	111684	chrX-150754161|150754161	1	chrX	-	150754161	150754161	0	0	1	0	0	0	0	111684_150754435	A730073J23	Cdkl5: cyclin-dependent kinase-like 5(Stk9)
203	111684	chrX-150769004|150769004	1	chrX	-	150769004	150769004	0	0	0	1	0	0	0	111684_150769104	BC038161	Cdkl5: cyclin-dependent kinase-like 5(Stk9)
204	111765	chr5-22816898|22816912	59	chr5	-	22816898	22816912	1	0	0	0	0	40	18	111765_22817176	CD772734	Cdk5: cyclin-dependent kinase 5(Crk6)
204	111765	chr5-22815944|22815984	34	chr5	-	22815944	22815984	0	0	1	1	1	30	1	111765_22817176	AA881377	Cdk5: cyclin-dependent kinase 5(Crk6)
204	111765	chr5-22816943|22816969	8	chr5	-	22816943	22816969	4	0	0	1	0	0	3	111765_22817176	AW761955	Cdk5: cyclin-dependent kinase 5(Crk6)
204	111765	chr5-22805311|22805315	7	chr5	-	22805311	22805315	0	0	1	0	0	3	3	undetermined	BM934847	Cdk5: cyclin-dependent kinase 5(Crk6)
204	111765	chr5-22818274|22818292	2	chr5	-	22818274	22818292	0	0	0	1	0	0	1	111765_22818303	CK334788	Cdk5: cyclin-dependent kinase 5(Crk6)
205	81753	chrX+19031572|19031601	114	chrX	+	19031572	19031601	0	1	3	2	1	88	19	81753_19030330	CA326056	Pctk1: PCTAIRE-motif protein kinase 1(Crk5, Pctaire1)
205	81753	chrX+19030596|19030616	32	chrX	+	19030596	19030616	0	4	2	1	0	11	14	81753_19030330	W50673	Pctk1: PCTAIRE-motif protein kinase 1(Crk5, Pctaire1)
205	81753	chrX+19027833|19027839	3	chrX	+	19027833	19027839	0	0	0	0	0	1	2	81753_19027739	CD353586	Pctk1: PCTAIRE-motif protein kinase 1(Crk5, Pctaire1)
205	81753	chrX+19028126|19028135	2	chrX	+	19028126	19028135	0	0	0	1	0	0	1	81753_19028068	CD807508	Pctk1: PCTAIRE-motif protein kinase 1(Crk5, Pctaire1)
206	157705	chr10+93012998|93013040	54	chr10	+	93012998	93013040	23	1	0	0	0	22	8	undetermined	BU848123	Pctk2: PCTAIRE-motif protein kinase 2
206	157705	chr10+93012494|93012541	9	chr10	+	93012494	93012541	7	0	0	1	0	0	1	157705_93011966	CB574341	Pctk2: PCTAIRE-motif protein kinase 2
206	157705	chr10+93003546|93003548	3	chr10	+	93003546	93003548	0	0	1	0	0	2	0	157705_93001406	A430025F06	Pctk2: PCTAIRE-motif protein kinase 2
206	157705	chr10+93038708|93038708	3	chr10	+	93038708	93038708	0	0	0	2	1	0	0	157705_93037002	NM_146239	Pctk2: PCTAIRE-motif protein kinase 2
206	157705	chr10+92996961|92996974	2	chr10	+	92996961	92996974	0	0	1	0	0	1	0	157705_92996542	6430598J10	Pctk2: PCTAIRE-motif protein kinase 2
206	157705	chr10+93038426|93038426	2	chr10	+	93038426	93038426	0	0	0	0	0	1	1	undetermined	BU937924	Pctk2: PCTAIRE-motif protein kinase 2
207	74733	chr1-131986063|131986094	37	chr1	-	131986063	131986094	25	0	1	1	1	4	5	74733_131987379	BQ928483	Pctk3: PCTAIRE-motif protein kinase 3
207	74733	chr1-131985959|131985963	3	chr1	-	131985959	131985963	0	0	1	0	0	1	1	74733_131987379	1300013P10	Pctk3: PCTAIRE-motif protein kinase 3
208	108363	chr10-69108792|69108854	154	chr10	-	69108792	69108854	0	11	3	4	0	93	43	108363_69109090	W77389	Cdc2a: cell division cycle 2 homolog A (S. pombe)(Cdc2, CDK1, p34)
208	108363	chr10-69113030|69113062	16	chr10	-	69113030	69113062	0	0	0	0	0	1	15	108363_69113204	W91291	Cdc2a: cell division cycle 2 homolog A (S. pombe)(Cdc2, CDK1, p34)
208	108363	chr10-69108910|69108948	10	chr10	-	69108910	69108948	0	0	0	1	0	0	9	108363_69109090	W85155	Cdc2a: cell division cycle 2 homolog A (S. pombe)(Cdc2, CDK1, p34)
208	108363	chr10-69108747|69108767	3	chr10	-	69108747	69108767	0	0	0	0	0	2	1	108363_69109090	CO426190	Cdc2a: cell division cycle 2 homolog A (S. pombe)(Cdc2, CDK1, p34)
208	108363	chr10-69107129|69107129	3	chr10	-	69107129	69107129	0	0	1	0	1	1	0	108363_69109090	4.93343e+25	Cdc2a: cell division cycle 2 homolog A (S. pombe)(Cdc2, CDK1, p34)
209	73587	chr10-128824970|128824998	135	chr10	-	128824970	128824998	0	1	4	3	1	120	6	73587_128826247	CB196096	Cdk2: cyclin-dependent kinase 2
209	73587	chr10-128825622|128825626	81	chr10	-	128825622	128825626	0	73	2	0	0	6	0	73587_128826247	G270140D15	Cdk2: cyclin-dependent kinase 2
209	73587	chr10-128828774|128828777	3	chr10	-	128828774	128828777	0	0	1	0	0	2	0	undetermined	9830138G20	Cdk2: cyclin-dependent kinase 2
209	73587	chr10-128825927|128825927	2	chr10	-	128825927	128825927	0	0	0	1	1	0	0	73587_128826247	NM_183417	Cdk2: cyclin-dependent kinase 2
209	73587	chr10-128827175|128827178	2	chr10	-	128827175	128827178	0	0	1	0	0	1	0	73587_128828481	A630093N05	Cdk2: cyclin-dependent kinase 2
210	122389	chr1+59756876|59756882	5	chr1	+	59756876	59756882	0	0	1	0	0	4	0	122389_59756698	A730034C03	ALS2CR7: Serine/threonine-protein kinase ALS2CR7 (EC 2.7.1.-) (Amyotrophic lateral sclerosis 2 chromosomal region candidate gene protein 7)
211	79658	chr5-4810103|4810120	36	chr5	-	4810103	4810120	7	0	0	1	0	27	1	79658_4813449	AK129226	Pftk1: PFTAIRE protein kinase 1(mKIAA0834)
211	79658	chr5-4810429|4810463	8	chr5	-	4810429	4810463	2	0	0	1	1	4	0	79658_4813449	NM_011074	Pftk1: PFTAIRE protein kinase 1(mKIAA0834)
211	79658	chr5-4813199|4813213	3	chr5	-	4813199	4813213	0	0	0	0	0	1	2	79658_4813449	CO433180	Pftk1: PFTAIRE protein kinase 1(mKIAA0834)
211	79658	chr5-4812556|4812557	3	chr5	-	4812556	4812557	0	0	1	0	0	2	0	79658_4813449	C630014F24	Pftk1: PFTAIRE protein kinase 1(mKIAA0834)
211	79658	chr5-5015568|5015571	3	chr5	-	5015568	5015571	0	0	1	0	0	2	0	79658_5016759	D130028L24	Pftk1: PFTAIRE protein kinase 1(mKIAA0834)
211	79658	chr5-5098233|5098233	3	chr5	-	5098233	5098233	0	0	1	0	0	2	0	79658_5099799	D130009P16	Pftk1: PFTAIRE protein kinase 1(mKIAA0834)
211	79658	chr5-4813421|4813427	2	chr5	-	4813421	4813427	0	0	1	0	0	1	0	79658_4813449	A230108C04	Pftk1: PFTAIRE protein kinase 1(mKIAA0834)
211	79658	chr5-4813294|4813296	2	chr5	-	4813294	4813296	0	0	0	0	0	1	1	79658_4813449	AW744493	Pftk1: PFTAIRE protein kinase 1(mKIAA0834)
211	79658	chr5-4927844|4927864	2	chr5	-	4927844	4927864	0	0	1	0	0	1	0	79658_4928893	C630032H13	Pftk1: PFTAIRE protein kinase 1(mKIAA0834)
211	79658	chr5-4926833|4926833	2	chr5	-	4926833	4926833	0	0	1	0	0	1	0	79658_4928893	E130006M03	Pftk1: PFTAIRE protein kinase 1(mKIAA0834)
211	79658	chr5-5098332|5098332	2	chr5	-	5098332	5098332	0	0	1	0	0	1	0	79658_5099799	B130030N14	Pftk1: PFTAIRE protein kinase 1(mKIAA0834)
211	79658	chr5-5138594|5138597	2	chr5	-	5138594	5138597	0	0	1	0	0	1	0	79658_5142131	D130046P17	Pftk1: PFTAIRE protein kinase 1(mKIAA0834)
211	79658	chr5-4812386|4812386	1	chr5	-	4812386	4812386	0	0	0	1	0	0	0	79658_4813193	U62391	Pftk1: PFTAIRE protein kinase 1(mKIAA0834)
211	79658	chr5-4812434|4812434	1	chr5	-	4812434	4812434	0	0	1	0	0	0	0	79658_4813449	A830037P19	Pftk1: PFTAIRE protein kinase 1(mKIAA0834)
211	79658	chr5-4895677|4895677	1	chr5	-	4895677	4895677	0	0	1	0	0	0	0	79658_4895698	E530013O08	Pftk1: PFTAIRE protein kinase 1(mKIAA0834)
211	79658	chr5-5191275|5191275	1	chr5	-	5191275	5191275	0	0	1	0	0	0	0	79658_5191393	4930588P12	Pftk1: PFTAIRE protein kinase 1(mKIAA0834)
212	111136	chr13-97426037|97426076	53	chr13	-	97426037	97426076	0	7	1	3	1	31	10	111136_97426262	AW913200	Cdk7: cyclin-dependent kinase 7 (homolog of Xenopus MO15 cdk-activating kinase)(Cdkn7, Crk4, CRK4 PK (CDC2-related-kinase-4 protein kinase))
212	111136	chr13-97419772|97419799	37	chr13	-	97419772	97419799	5	0	1	0	0	29	2	undetermined	AA591501	Cdk7: cyclin-dependent kinase 7 (homolog of Xenopus MO15 cdk-activating kinase)(Cdkn7, Crk4, CRK4 PK (CDC2-related-kinase-4 protein kinase))
212	111136	chr13-97439256|97439281	13	chr13	-	97439256	97439281	0	0	0	1	0	0	12	111136_97439375	CB231502	Cdk7: cyclin-dependent kinase 7 (homolog of Xenopus MO15 cdk-activating kinase)(Cdkn7, Crk4, CRK4 PK (CDC2-related-kinase-4 protein kinase))
212	111136	chr13-97421146|97421173	10	chr13	-	97421146	97421173	0	0	1	0	0	6	3	undetermined	I730051C12	Cdk7: cyclin-dependent kinase 7 (homolog of Xenopus MO15 cdk-activating kinase)(Cdkn7, Crk4, CRK4 PK (CDC2-related-kinase-4 protein kinase))
212	111136	chr13-97434317|97434343	6	chr13	-	97434317	97434343	0	0	0	1	0	0	5	111136_97434352	CF158370	Cdk7: cyclin-dependent kinase 7 (homolog of Xenopus MO15 cdk-activating kinase)(Cdkn7, Crk4, CRK4 PK (CDC2-related-kinase-4 protein kinase))
212	111136	chr13+97419995|97420006	4	chr13	+	97419995	97420006	0	0	0	0	0	1	3	undetermined	AW120870	Cdk7: cyclin-dependent kinase 7 (homolog of Xenopus MO15 cdk-activating kinase)(Cdkn7, Crk4, CRK4 PK (CDC2-related-kinase-4 protein kinase))
212	111136	chr13-97431053|97431057	3	chr13	-	97431053	97431057	0	0	1	0	0	2	0	111136_97431844	A230093O07	Cdk7: cyclin-dependent kinase 7 (homolog of Xenopus MO15 cdk-activating kinase)(Cdkn7, Crk4, CRK4 PK (CDC2-related-kinase-4 protein kinase))
212	111136	chr13-97417872|97417874	3	chr13	-	97417872	97417874	0	0	1	0	0	1	1	undetermined	CF423304	Cdk7: cyclin-dependent kinase 7 (homolog of Xenopus MO15 cdk-activating kinase)(Cdkn7, Crk4, CRK4 PK (CDC2-related-kinase-4 protein kinase))
212	111136	chr13-97425387|97425387	2	chr13	-	97425387	97425387	0	0	1	0	0	1	0	111136_97426262	I1C0038J11	Cdk7: cyclin-dependent kinase 7 (homolog of Xenopus MO15 cdk-activating kinase)(Cdkn7, Crk4, CRK4 PK (CDC2-related-kinase-4 protein kinase))
212	111136	chr13-97445900|97445900	1	chr13	-	97445900	97445900	0	0	1	0	0	0	0	undetermined	A630018E05	Cdk7: cyclin-dependent kinase 7 (homolog of Xenopus MO15 cdk-activating kinase)(Cdkn7, Crk4, CRK4 PK (CDC2-related-kinase-4 protein kinase))
213	81275	chr13+62780493|62780513	105	chr13	+	62780493	62780513	35	1	1	1	1	63	3	81275_62779572	BU504284	Ccrk: cell cycle related kinase(CDCH, p42)
213	81275	chr13+62775271|62775274	5	chr13	+	62775271	62775274	0	0	2	0	0	3	0	81275_62774476	A930014M05	Ccrk: cell cycle related kinase(CDCH, p42)
213	81275	chr13+62780454|62780464	3	chr13	+	62780454	62780464	0	0	0	1	0	0	2	81275_62779572	AY005133	Ccrk: cell cycle related kinase(CDCH, p42)
213	81275	chr13+62782056|62782056	1	chr13	+	62782056	62782056	0	0	0	1	0	0	0	81275_62779572	BC058353	Ccrk: cell cycle related kinase(CDCH, p42)
214	177151	chr11+51729507|51729517	20	chr11	+	51729507	51729517	0	0	0	0	0	18	2	177151_51729328	CB273852	Cdkl3: cyclin-dependent kinase-like 3(NKIATRE)
214	177151	chr11+51667296|51667298	4	chr11	+	51667296	51667298	0	0	1	1	1	1	0	177151_51666752	D030051A04	Cdkl3: cyclin-dependent kinase-like 3(NKIATRE)
214	177151	chr11+51677901|51677904	3	chr11	+	51677901	51677904	0	0	2	0	0	1	0	177151_51677170	G930017H24	Cdkl3: cyclin-dependent kinase-like 3(NKIATRE)
214	177151	chr11+51673608|51673610	2	chr11	+	51673608	51673610	0	0	1	0	0	1	0	177151_51673521	8430406M17	Cdkl3: cyclin-dependent kinase-like 3(NKIATRE)
214	177151	chr11+51697284|51697302	2	chr11	+	51697284	51697302	0	0	1	0	0	1	0	177151_51697123	B130020N14	Cdkl3: cyclin-dependent kinase-like 3(NKIATRE)
214	177151	chr11+51724848|51724848	2	chr11	+	51724848	51724848	0	0	1	0	0	1	0	177151_51724110	A830077E03	Cdkl3: cyclin-dependent kinase-like 3(NKIATRE)
214	177151	chr11+51724406|51724406	2	chr11	+	51724406	51724406	0	0	1	0	0	1	0	177151_51724110	B230379H01	Cdkl3: cyclin-dependent kinase-like 3(NKIATRE)
214	177151	chr11+51667616|51667616	1	chr11	+	51667616	51667616	0	0	1	0	0	0	0	177151_51666752	G430074B19	Cdkl3: cyclin-dependent kinase-like 3(NKIATRE)
216	71570	chr5-90832083|90832095	32	chr5	-	90832083	90832095	0	0	0	1	1	29	1	71570_90834061	NM_016912	Cdkl2: cyclin-dependent kinase-like 2 (CDC2-related kinase)(KKIAMRE, Kkm)
216	71570	chr5-90833729|90833774	13	chr5	-	90833729	90833774	3	0	2	0	0	8	0	71570_90834061	B020023B17	Cdkl2: cyclin-dependent kinase-like 2 (CDC2-related kinase)(KKIAMRE, Kkm)
216	71570	chr5-90832001|90832023	6	chr5	-	90832001	90832023	0	0	0	1	1	3	1	71570_90834061	CD348339	Cdkl2: cyclin-dependent kinase-like 2 (CDC2-related kinase)(KKIAMRE, Kkm)
216	71570	chr5-90846168|90846171	3	chr5	-	90846168	90846171	0	0	1	0	0	2	0	71570_90846240	I1C0029H13	Cdkl2: cyclin-dependent kinase-like 2 (CDC2-related kinase)(KKIAMRE, Kkm)
216	71570	chr5-90833318|90833318	2	chr5	-	90833318	90833318	0	0	1	0	0	1	0	71570_90834061	G730002E06	Cdkl2: cyclin-dependent kinase-like 2 (CDC2-related kinase)(KKIAMRE, Kkm)
216	71570	chr5-90848088|90848102	2	chr5	-	90848088	90848102	0	0	0	1	0	1	0	71570_90848159	AB029067	Cdkl2: cyclin-dependent kinase-like 2 (CDC2-related kinase)(KKIAMRE, Kkm)
217	113036	chr12-65008737|65008745	8	chr12	-	65008737	65008745	0	0	0	0	0	7	1	113036_65009372	CD803638	Cdkl1: cyclin-dependent kinase-like 1 (CDC2-related kinase)(KKIALRE)
217	113036	chr12-65010302|65010303	7	chr12	-	65010302	65010303	0	0	1	0	1	5	0	113036_65010865	4933411O17	Cdkl1: cyclin-dependent kinase-like 1 (CDC2-related kinase)(KKIALRE)
218	119420	chr17-79084761|79084794	44	chr17	-	79084761	79084794	10	0	0	0	0	33	1	undetermined	CK381548	Gm942: hypothetical cyclin-dependent kinase(LOC381113)
218	119420	chr17-79085374|79085374	2	chr17	-	79085374	79085374	0	0	1	0	0	1	0	119420_79086604	F930014I06	Gm942: hypothetical cyclin-dependent kinase(LOC381113)
219	221907	chr10+40359665|40359671	29	chr10	+	40359665	40359671	0	0	3	2	0	18	6	221907_40355525	CB847128	Cdk11: cylin-dependent kinase 11 (death-preventing kinase) homolog(mKIAA1028)
219	221907	chr10+40357931|40357951	20	chr10	+	40357931	40357951	3	0	1	1	0	11	4	221907_40355525	BG922858	Cdk11: cylin-dependent kinase 11 (death-preventing kinase) homolog(mKIAA1028)
219	221907	chr10+40356707|40356728	4	chr10	+	40356707	40356728	0	0	1	0	0	0	3	221907_40355525	AW910005	Cdk11: cylin-dependent kinase 11 (death-preventing kinase) homolog(mKIAA1028)
219	221907	chr10+40227790|40227813	4	chr10	+	40227790	40227813	0	0	1	0	0	2	1	undetermined	BI693905	Cdk11: cylin-dependent kinase 11 (death-preventing kinase) homolog(mKIAA1028)
219	221907	chr10+40357993|40357995	3	chr10	+	40357993	40357995	0	0	1	0	1	1	0	221907_40355525	E130118K14	Cdk11: cylin-dependent kinase 11 (death-preventing kinase) homolog(mKIAA1028)
219	221907	chr10+40225108|40225125	3	chr10	+	40225108	40225125	0	0	1	0	0	0	2	undetermined	CA532158	Cdk11: cylin-dependent kinase 11 (death-preventing kinase) homolog(mKIAA1028)
219	221907	chr10+40230519|40230519	2	chr10	+	40230519	40230519	0	0	1	0	0	1	0	undetermined	D030013P19	Cdk11: cylin-dependent kinase 11 (death-preventing kinase) homolog(mKIAA1028)
219	221907	chr10+40229246|40229258	2	chr10	+	40229246	40229258	0	0	1	0	0	0	1	undetermined	AA792045	Cdk11: cylin-dependent kinase 11 (death-preventing kinase) homolog(mKIAA1028)
220	111507	chr5+143629609|143629708	50	chr5	+	143629609	143629708	1	0	1	1	2	30	15	111507_143628410	CK794318	Cdk8: cyclin-dependent kinase 8
220	111507	chr5+143619002|143619002	2	chr5	+	143619002	143619002	0	0	1	0	0	1	0	111507_143616478	F630203D16	Cdk8: cyclin-dependent kinase 8
220	111507	chr5+143586545|143586545	2	chr5	+	143586545	143586545	0	0	1	0	0	1	0	undetermined	3021403B21	Cdk8: cyclin-dependent kinase 8
220	111507	chr5+143586821|143586821	1	chr5	+	143586821	143586821	0	0	1	0	0	0	0	undetermined	F630306A03	Cdk8: cyclin-dependent kinase 8
222	82453	chr12-105554207|105554272	29	chr12	-	105554207	105554272	10	2	0	2	1	9	5	82453_105554533	CF534018	Rage: MAPK/MAK/MRK overlapping kinase (EC 2.7.1.37) (MOK protein kinase) (Renal tumor antigen 1) (RAGE-1)(MAPK/MAK/MRK/ overlapping kinase, MOK, RAGE1)
222	82453	chr12-105550347|105550395	5	chr12	-	105550347	105550395	0	0	0	1	0	0	4	undetermined	BU703593	Rage: MAPK/MAK/MRK overlapping kinase (EC 2.7.1.37) (MOK protein kinase) (Renal tumor antigen 1) (RAGE-1)(MAPK/MAK/MRK/ overlapping kinase, MOK, RAGE1)
222	82453	chr12-105561257|105561257	2	chr12	-	105561257	105561257	0	0	0	1	0	0	1	82453_105561428	BU961490	Rage: MAPK/MAK/MRK overlapping kinase (EC 2.7.1.37) (MOK protein kinase) (Renal tumor antigen 1) (RAGE-1)(MAPK/MAK/MRK/ overlapping kinase, MOK, RAGE1)
223	107916	chr9+78533703|78533709	75	chr9	+	78533703	78533709	5	0	2	2	1	55	10	107916_78533367	CK385447	Ick: intestinal cell kinase(MRK)
223	107916	chr9+78537862|78537883	16	chr9	+	78537862	78537883	1	0	0	0	0	7	8	undetermined	CK594176	Ick: intestinal cell kinase(MRK)
223	107916	chr9+78481963|78481983	6	chr9	+	78481963	78481983	0	0	1	0	0	4	1	undetermined	CB195330	Ick: intestinal cell kinase(MRK)
223	107916	chr9+78536220|78536232	5	chr9	+	78536220	78536232	1	0	2	0	0	2	0	107916_78533367	D330003I12	Ick: intestinal cell kinase(MRK)
223	107916	chr9+78531158|78531164	4	chr9	+	78531158	78531164	1	0	1	0	0	2	0	107916_78530280	5131401O18	Ick: intestinal cell kinase(MRK)
223	107916	chr9+78491406|78491406	3	chr9	+	78491406	78491406	0	0	1	0	0	1	1	107916_78490706	2210420N10	Ick: intestinal cell kinase(MRK)
223	107916	chr9+78499870|78499870	3	chr9	+	78499870	78499870	0	0	1	0	0	2	0	107916_78497045	B230326I15	Ick: intestinal cell kinase(MRK)
223	107916	chr9+78533671|78533681	3	chr9	+	78533671	78533681	0	0	0	0	0	1	2	107916_78533367	CF537681	Ick: intestinal cell kinase(MRK)
224	79589	chr13-40468030|40468047	11	chr13	-	40468030	40468047	0	0	1	1	0	5	4	79589_40469151	CB597023	Mak: male germ cell-associated kinase
224	79589	chr13-40467709|40467709	3	chr13	-	40467709	40467709	0	0	1	0	0	2	0	79589_40469151	A930010O05	Mak: male germ cell-associated kinase
224	79589	chr13-40468902|40468902	2	chr13	-	40468902	40468902	0	0	0	1	1	0	0	79589_40469151	NM_008547	Mak: male germ cell-associated kinase
225	121161	chr7-13970721|13970732	28	chr7	-	13970721	13970732	16	0	1	0	0	4	7	121161_13970998	CF581078	Gsk3a: glycogen synthase kinase 3 alpha
226	103589	chr16+38097628|38097688	109	chr16	+	38097628	38097688	88	0	1	0	0	13	7	103589_38097026	CF534388	Gsk3b: glycogen synthase kinase 3 beta(GSK3, GSK-3, GSK-3beta)
226	103589	chr16+38097170|38097212	58	chr16	+	38097170	38097212	23	0	1	2	1	22	9	103589_38097026	CN532684	Gsk3b: glycogen synthase kinase 3 beta(GSK3, GSK-3, GSK-3beta)
226	103589	chr16+38100500|38100514	9	chr16	+	38100500	38100514	0	0	0	0	0	4	5	undetermined	E430025O10	Gsk3b: glycogen synthase kinase 3 beta(GSK3, GSK-3, GSK-3beta)
226	103589	chr16+37998893|37998908	7	chr16	+	37998893	37998908	3	0	1	0	0	1	2	103589_37998715	CF743232	Gsk3b: glycogen synthase kinase 3 beta(GSK3, GSK-3, GSK-3beta)
226	103589	chr16+38100773|38100792	5	chr16	+	38100773	38100792	1	0	1	0	0	0	3	103589_38100781	CF540618	Gsk3b: glycogen synthase kinase 3 beta(GSK3, GSK-3, GSK-3beta)
226	103589	chr16+38065379|38065381	5	chr16	+	38065379	38065381	0	0	1	0	0	4	0	undetermined	D130003P04	Gsk3b: glycogen synthase kinase 3 beta(GSK3, GSK-3, GSK-3beta)
226	103589	chr16+38064297|38064303	4	chr16	+	38064297	38064303	0	0	1	0	0	3	0	103589_38062806	C430034M07	Gsk3b: glycogen synthase kinase 3 beta(GSK3, GSK-3, GSK-3beta)
226	103589	chr16+38097286|38097302	3	chr16	+	38097286	38097302	0	0	0	1	0	2	0	103589_38097026	BC006936	Gsk3b: glycogen synthase kinase 3 beta(GSK3, GSK-3, GSK-3beta)
226	103589	chr16+38042695|38042707	2	chr16	+	38042695	38042707	0	0	0	0	0	1	1	103589_38042622	CA548609	Gsk3b: glycogen synthase kinase 3 beta(GSK3, GSK-3, GSK-3beta)
226	103589	chr16+38100714|38100714	2	chr16	+	38100714	38100714	0	0	1	0	0	1	0	undetermined	7330414F15	Gsk3b: glycogen synthase kinase 3 beta(GSK3, GSK-3, GSK-3beta)
227	82728	chr15+76323732|76323735	11	chr15	+	76323732	76323735	6	0	1	2	1	1	0	82728_76323362	A630056K03	BC048082: hypothetical ERK/MAPK related kinase(ERK8)
228	151165	chr2+152345163|152345205	36	chr2	+	152345163	152345205	0	0	0	3	1	26	6	151165_152342318	CK428124	Csnk2a1: casein kinase II, alpha 1 polypeptide(Csnk2a1-rs4)
228	151165	chr2+152317609|152317670	14	chr2	+	152317609	152317670	0	0	0	0	0	4	10	151165_152317559	W43975	Csnk2a1: casein kinase II, alpha 1 polypeptide(Csnk2a1-rs4)
228	151165	chr2+152344781|152344805	10	chr2	+	152344781	152344805	0	0	2	0	0	4	4	undetermined	CB202743	Csnk2a1: casein kinase II, alpha 1 polypeptide(Csnk2a1-rs4)
228	151165	chr2+152322857|152322858	9	chr2	+	152322857	152322858	8	0	1	0	0	0	0	undetermined	C430023O12	Csnk2a1: casein kinase II, alpha 1 polypeptide(Csnk2a1-rs4)
228	151165	chr2+152342566|152342598	7	chr2	+	152342566	152342598	0	0	1	1	0	3	2	151165_152342318	BE457238	Csnk2a1: casein kinase II, alpha 1 polypeptide(Csnk2a1-rs4)
228	151165	chr2+152343685|152343693	6	chr2	+	152343685	152343693	0	0	1	0	0	4	1	151165_152342318	AA266026	Csnk2a1: casein kinase II, alpha 1 polypeptide(Csnk2a1-rs4)
228	151165	chr2+152336480|152336492	3	chr2	+	152336480	152336492	0	0	2	0	0	1	0	151165_152335977	6030461M12	Csnk2a1: casein kinase II, alpha 1 polypeptide(Csnk2a1-rs4)
228	151165	chr2+152316178|152316191	2	chr2	+	152316178	152316191	0	0	1	0	0	1	0	151165_152313751	5730591I10	Csnk2a1: casein kinase II, alpha 1 polypeptide(Csnk2a1-rs4)
228	151165	chr2+152342433|152342433	1	chr2	+	152342433	152342433	0	0	0	1	0	0	0	151165_152342318	U17112	Csnk2a1: casein kinase II, alpha 1 polypeptide(Csnk2a1-rs4)
229	104261	chr8-94791760|94791784	59	chr8	-	94791760	94791784	11	0	1	4	1	26	16	104261_94792207	CF751723	Csnk2a2: casein kinase II, alpha 2, polypeptide(CK2)
229	104261	chr8-94794521|94794532	48	chr8	-	94794521	94794532	7	0	1	0	0	39	1	104261_94797232	4632434B16	Csnk2a2: casein kinase II, alpha 2, polypeptide(CK2)
229	104261	chr8-94793182|94793195	11	chr8	-	94793182	94793195	7	0	0	0	0	2	2	undetermined	CK636984	Csnk2a2: casein kinase II, alpha 2, polypeptide(CK2)
229	104261	chr8-94793403|94793422	10	chr8	-	94793403	94793422	0	0	0	0	0	7	3	104261_94793618	CB194787	Csnk2a2: casein kinase II, alpha 2, polypeptide(CK2)
229	104261	chr8-94797056|94797116	9	chr8	-	94797056	94797116	0	0	1	0	0	2	6	104261_94797221	CF750274	Csnk2a2: casein kinase II, alpha 2, polypeptide(CK2)
229	104261	chr8-94796697|94796720	7	chr8	-	94796697	94796720	0	0	0	0	0	6	1	undetermined	BF149688	Csnk2a2: casein kinase II, alpha 2, polypeptide(CK2)
229	104261	chr8-94796657|94796669	4	chr8	-	94796657	94796669	0	0	1	0	0	3	0	104261_94797232	2810406C12	Csnk2a2: casein kinase II, alpha 2, polypeptide(CK2)
229	104261	chr8-94795321|94795331	4	chr8	-	94795321	94795331	0	0	0	1	0	3	0	undetermined	BC025869	Csnk2a2: casein kinase II, alpha 2, polypeptide(CK2)
229	104261	chr8-94789885|94789890	3	chr8	-	94789885	94789890	0	0	1	0	0	2	0	104261_94792207	4932416H01	Csnk2a2: casein kinase II, alpha 2, polypeptide(CK2)
229	104261	chr8-94796796|94796803	3	chr8	-	94796796	94796803	0	0	0	0	0	1	2	104261_94797232	CF723283	Csnk2a2: casein kinase II, alpha 2, polypeptide(CK2)
230	83624	chr4+131706335|131706358	17	chr4	+	131706335	131706358	0	0	1	1	1	12	2	83624_131706082	BI525195	Map3k6: mitogen-activated protein kinase kinase kinase 6(apoptosis signal-regulating kinase 2, MAPKKK6)
231	82325	chrX+150093195|150093198	3	chrX	+	150093195	150093198	0	0	0	2	0	1	0	82325_150092780	BC043943	BC031147: cDNA sequence BC031147
233	98115	chr9-36719749|36719775	43	chr9	-	36719749	36719775	0	0	1	2	0	33	7	98115_36720746	CF621801	Chek1: checkpoint kinase 1 homolog (S. pombe)(Chk1, rad27)
233	98115	chr9-36729363|36729528	38	chr9	-	36729363	36729528	0	0	0	0	0	2	36	98115_36729551	CN694983	Chek1: checkpoint kinase 1 homolog (S. pombe)(Chk1, rad27)
233	98115	chr9-36719922|36719930	20	chr9	-	36719922	36719930	0	0	1	0	0	18	1	98115_36720746	I0C0050D17	Chek1: checkpoint kinase 1 homolog (S. pombe)(Chk1, rad27)
233	98115	chr9-36719800|36719815	3	chr9	-	36719800	36719815	0	0	0	1	0	1	1	98115_36720746	BC053394	Chek1: checkpoint kinase 1 homolog (S. pombe)(Chk1, rad27)
233	98115	chr9-36718959|36718972	3	chr9	-	36718959	36718972	0	0	1	0	0	2	0	98115_36720746	B130066B08	Chek1: checkpoint kinase 1 homolog (S. pombe)(Chk1, rad27)
233	98115	chr9-36722359|36722366	3	chr9	-	36722359	36722366	0	0	0	1	0	0	2	98115_36722459	CF173275	Chek1: checkpoint kinase 1 homolog (S. pombe)(Chk1, rad27)
233	98115	chr9-36718798|36718798	2	chr9	-	36718798	36718798	0	0	1	0	1	0	0	98115_36720746	8030454A06	Chek1: checkpoint kinase 1 homolog (S. pombe)(Chk1, rad27)
233	98115	chr9-36720141|36720141	1	chr9	-	36720141	36720141	0	0	0	1	0	0	0	98115_36720746	AF016583	Chek1: checkpoint kinase 1 homolog (S. pombe)(Chk1, rad27)
234	104267	chr9-105088510|105088528	4	chr9	-	105088510	105088528	0	0	1	0	1	2	0	104267_105089290	4932416N14	Nek11: NIMA (never in mitosis gene a)- related kinase 11
234	104267	chr9-105169949|105169953	4	chr9	-	105169949	105169953	0	0	1	0	0	3	0	104267_105170786	4933413H15	Nek11: NIMA (never in mitosis gene a)- related kinase 11
234	104267	chr9-105213994|105213997	3	chr9	-	105213994	105213997	0	0	1	0	0	2	0	104267_105214108	A830007B13	Nek11: NIMA (never in mitosis gene a)- related kinase 11
234	104267	chr9-105220101|105220101	2	chr9	-	105220101	105220101	0	0	1	0	0	1	0	104267_105220111	E230038G21	Nek11: NIMA (never in mitosis gene a)- related kinase 11
235	226767	chr10+80027918|80027931	37	chr10	+	80027918	80027931	0	0	3	2	1	17	14	226767_80027501	CK383992	Stk11: serine/threonine kinase 11(Lkb1)
235	226767	chr10+80027708|80027719	23	chr10	+	80027708	80027719	0	0	2	3	0	9	9	226767_80027501	W36008	Stk11: serine/threonine kinase 11(Lkb1)
235	226767	chr10+80018423|80018426	2	chr10	+	80018423	80018426	0	0	1	0	0	1	0	undetermined	D830016M03	Stk11: serine/threonine kinase 11(Lkb1)
235	226767	chr10-80013447|80013447	1	chr10	-	80013447	80013447	0	0	0	1	0	0	0	226767_80014152	BC023326	Stk11: serine/threonine kinase 11(Lkb1)
235	226767	chr10+80019814|80019814	1	chr10	+	80019814	80019814	0	0	1	0	0	0	0	undetermined	2.31004e+20	Stk11: serine/threonine kinase 11(Lkb1)
236	81937	chr11+72654617|72654618	9	chr11	+	72654617	72654618	0	0	1	2	1	5	0	81937_72652776	G630077J01	Camkk1: calcium/calmodulin-dependent protein kinase kinase 1, alpha(CaMKKalpha)
237	104777	chr5-120247938|120247966	124	chr5	-	120247938	120247966	10	0	1	2	1	109	1	104777_120249004	6330570N16	Camkk2: calcium/calmodulin-dependent protein kinase kinase 2, beta(mKIAA0787)
237	104777	chr5-120245716|120245730	48	chr5	-	120245716	120245730	40	0	0	0	0	3	5	undetermined	CK427937	Camkk2: calcium/calmodulin-dependent protein kinase kinase 2, beta(mKIAA0787)
237	104777	chr5-120248597|120248608	16	chr5	-	120248597	120248608	15	0	0	1	0	0	0	104777_120249004	BC025895	Camkk2: calcium/calmodulin-dependent protein kinase kinase 2, beta(mKIAA0787)
237	104777	chr5-120245783|120245825	6	chr5	-	120245783	120245825	1	0	1	0	0	1	3	104777_120246468	CD352670	Camkk2: calcium/calmodulin-dependent protein kinase kinase 2, beta(mKIAA0787)
237	104777	chr5-120271122|120271124	6	chr5	-	120271122	120271124	0	1	1	0	0	4	0	104777_120271498	1500010M05	Camkk2: calcium/calmodulin-dependent protein kinase kinase 2, beta(mKIAA0787)
237	104777	chr5-120248192|120248192	2	chr5	-	120248192	120248192	0	0	1	0	0	1	0	104777_120249004	6030423C20	Camkk2: calcium/calmodulin-dependent protein kinase kinase 2, beta(mKIAA0787)
237	104777	chr5-120255378|120255393	2	chr5	-	120255378	120255393	0	0	1	0	0	1	0	104777_120256987	A930030J18	Camkk2: calcium/calmodulin-dependent protein kinase kinase 2, beta(mKIAA0787)
237	104777	chr5-120272387|120272387	2	chr5	-	120272387	120272387	0	0	1	0	0	1	0	104777_120273844	A730041H09	Camkk2: calcium/calmodulin-dependent protein kinase kinase 2, beta(mKIAA0787)
237	104777	chr5-120248735|120248735	1	chr5	-	120248735	120248735	0	0	0	1	0	0	0	104777_120249004	AF453383	Camkk2: calcium/calmodulin-dependent protein kinase kinase 2, beta(mKIAA0787)
238	227125	chr7+109467508|109467576	144	chr7	+	109467508	109467576	0	7	5	4	1	109	18	227125_109467076	W98113	Plk1: polo-like kinase 1 (Drosophila)(Plk, STPK13)
238	227125	chr7+109446718|109446736	69	chr7	+	109446718	109446736	0	6	6	1	1	47	8	227125_109445746	W35758	Plk1: polo-like kinase 1 (Drosophila)(Plk, STPK13)
238	227125	chr7+109445859|109445983	39	chr7	+	109445859	109445983	15	0	1	0	0	0	23	227125_109445743	W54139	Plk1: polo-like kinase 1 (Drosophila)(Plk, STPK13)
238	227125	chr7+109446634|109446686	39	chr7	+	109446634	109446686	7	0	2	1	0	20	9	227125_109445746	BU563606	Plk1: polo-like kinase 1 (Drosophila)(Plk, STPK13)
238	227125	chr7+109441511|109441577	16	chr7	+	109441511	109441577	0	0	0	0	0	1	15	227125_109441474	CF983151	Plk1: polo-like kinase 1 (Drosophila)(Plk, STPK13)
238	227125	chr7+109457620|109457639	9	chr7	+	109457620	109457639	0	0	0	0	0	4	5	undetermined	CD561479	Plk1: polo-like kinase 1 (Drosophila)(Plk, STPK13)
238	227125	chr7+109466601|109466671	8	chr7	+	109466601	109466671	0	0	0	0	0	1	7	227125_109466518	W77604	Plk1: polo-like kinase 1 (Drosophila)(Plk, STPK13)
238	227125	chr7+109446312|109446328	5	chr7	+	109446312	109446328	0	0	0	1	0	0	4	227125_109445746	BQ043171	Plk1: polo-like kinase 1 (Drosophila)(Plk, STPK13)
239	114024	chr10+80269178|80269178	3	chr10	+	80269178	80269178	0	0	1	0	1	0	1	114024_80268929	BU505736	6330514A18Rik: hypothetical polo-like kinase
240	151682	chr4-115474296|115474301	30	chr4	-	115474296	115474301	0	6	1	3	1	14	5	151682_115474819	BU523505	Plk3: polo-like kinase 3 (Drosophila)(Cnk, Fnk, PRK)
240	151682	chr4-115476034|115476034	1	chr4	-	115476034	115476034	0	0	0	1	0	0	0	151682_115476046	AF136586	Plk3: polo-like kinase 3 (Drosophila)(Cnk, Fnk, PRK)
241	82419	chr13+107192092|107192134	119	chr13	+	107192092	107192134	58	4	1	3	1	43	9	82419_107191323	CF585117	Plk2: polo-like kinase 2 (Drosophila)(Snk)
241	82419	chr13+107192013|107192056	34	chr13	+	107192013	107192056	5	0	2	0	0	24	3	82419_107191323	BI653670	Plk2: polo-like kinase 2 (Drosophila)(Snk)
241	82419	chr13+107189012|107189023	15	chr13	+	107189012	107189023	12	0	1	0	0	1	1	82419_107188978	CN702195	Plk2: polo-like kinase 2 (Drosophila)(Snk)
241	82419	chr13+107188645|107188653	4	chr13	+	107188645	107188653	1	0	1	0	0	2	0	undetermined	D130062I23	Plk2: polo-like kinase 2 (Drosophila)(Snk)
242	78959	chr18+32693823|32693837	13	chr18	+	32693823	32693837	2	0	1	0	0	3	7	undetermined	CF949247	Map3k2: mitogen activated protein kinase kinase kinase 2(MAP/ERK kinase kinase 2, MAPK/ERK kinase kinase 2, MEK kinase 2, Mekk2, Mekk2b)
242	78959	chr18+32689510|32689514	5	chr18	+	32689510	32689514	0	0	1	0	0	4	0	undetermined	9230108P05	Map3k2: mitogen activated protein kinase kinase kinase 2(MAP/ERK kinase kinase 2, MAPK/ERK kinase kinase 2, MEK kinase 2, Mekk2, Mekk2b)
242	78959	chr18+32692247|32692252	3	chr18	+	32692247	32692252	0	0	1	0	0	2	0	undetermined	4732495I02	Map3k2: mitogen activated protein kinase kinase kinase 2(MAP/ERK kinase kinase 2, MAPK/ERK kinase kinase 2, MEK kinase 2, Mekk2, Mekk2b)
242	78959	chr18+32656382|32656382	2	chr18	+	32656382	32656382	0	0	1	0	0	1	0	78959_32653926	9630061B06	Map3k2: mitogen activated protein kinase kinase kinase 2(MAP/ERK kinase kinase 2, MAPK/ERK kinase kinase 2, MEK kinase 2, Mekk2, Mekk2b)
242	78959	chr18+32685594|32685594	2	chr18	+	32685594	32685594	0	0	0	1	1	0	0	78959_32685209	NM_011946	Map3k2: mitogen activated protein kinase kinase kinase 2(MAP/ERK kinase kinase 2, MAPK/ERK kinase kinase 2, MEK kinase 2, Mekk2, Mekk2b)
242	78959	chr18+32623317|32623317	2	chr18	+	32623317	32623317	0	0	1	0	0	1	0	undetermined	C920030L23	Map3k2: mitogen activated protein kinase kinase kinase 2(MAP/ERK kinase kinase 2, MAPK/ERK kinase kinase 2, MEK kinase 2, Mekk2, Mekk2b)
242	78959	chr18+32661835|32661835	1	chr18	+	32661835	32661835	0	0	1	0	0	0	0	78959_32660886	E330016G04	Map3k2: mitogen activated protein kinase kinase kinase 2(MAP/ERK kinase kinase 2, MAPK/ERK kinase kinase 2, MEK kinase 2, Mekk2, Mekk2b)
243	111999	chr11+105826503|105826577	142	chr11	+	105826503	105826577	85	5	0	2	1	37	12	111999_105825091	CB320080	Map3k3: mitogen activated protein kinase kinase kinase 3(MAPKKK3, Mekk3)
243	111999	chr11+105827764|105827778	54	chr11	+	105827764	105827778	40	0	1	0	0	4	9	undetermined	CF620883	Map3k3: mitogen activated protein kinase kinase kinase 3(MAPKKK3, Mekk3)
243	111999	chr11+105825860|105825895	7	chr11	+	105825860	105825895	4	0	0	0	0	1	2	undetermined	CF894792	Map3k3: mitogen activated protein kinase kinase kinase 3(MAPKKK3, Mekk3)
243	111999	chr11+105826790|105826800	4	chr11	+	105826790	105826800	2	0	1	0	0	1	0	111999_105825091	9430093B06	Map3k3: mitogen activated protein kinase kinase kinase 3(MAPKKK3, Mekk3)
243	111999	chr11-105827424|105827432	3	chr11	-	105827424	105827432	0	0	1	0	0	1	1	undetermined	AI415048	Map3k3: mitogen activated protein kinase kinase kinase 3(MAPKKK3, Mekk3)
243	111999	chr11+105786017|105786017	1	chr11	+	105786017	105786017	0	0	1	0	0	0	0	undetermined	5830475B18	Map3k3: mitogen activated protein kinase kinase kinase 3(MAPKKK3, Mekk3)
244	6330	chr13-108680059|108680071	44	chr13	-	108680059	108680071	13	0	1	0	0	28	2	undetermined	CK793770	Map3k1: mitogen activated protein kinase kinase kinase 1(MAPKKK1, Mekk, MEKK1)
244	6330	chr13-108680230|108680299	22	chr13	-	108680230	108680299	0	0	0	2	1	6	13	6330_108680656	BQ177698	Map3k1: mitogen activated protein kinase kinase kinase 1(MAPKKK1, Mekk, MEKK1)
244	6330	chr13-108682506|108682506	1	chr13	-	108682506	108682506	0	0	0	1	0	0	0	6330_108682680	U23470	Map3k1: mitogen activated protein kinase kinase kinase 1(MAPKKK1, Mekk, MEKK1)
244	6330	chr13-108691795|108691795	1	chr13	-	108691795	108691795	0	0	0	1	0	0	0	6330_108691818	AB014614	Map3k1: mitogen activated protein kinase kinase kinase 1(MAPKKK1, Mekk, MEKK1)
245	133446	chr7-114336758|114336764	23	chr7	-	114336758	114336764	15	0	1	1	0	3	3	133446_114337996	CK332246	Tao2: Thousand and one amino acid (TAO) related serine/threonine kinase, prostate derived STE20-like kinase PSK.(MAP3K17, mKIAA0881, PSK, PSK1, TAO1, TAO2)
245	133446	chr7-114340616|114340643	19	chr7	-	114340616	114340643	2	0	0	0	0	7	10	undetermined	BQ929384	Tao2: Thousand and one amino acid (TAO) related serine/threonine kinase, prostate derived STE20-like kinase PSK.(MAP3K17, mKIAA0881, PSK, PSK1, TAO1, TAO2)
245	133446	chr7-114340576|114340590	8	chr7	-	114340576	114340590	7	0	0	1	0	0	0	133446_114340633	BC052933	Tao2: Thousand and one amino acid (TAO) related serine/threonine kinase, prostate derived STE20-like kinase PSK.(MAP3K17, mKIAA0881, PSK, PSK1, TAO1, TAO2)
245	133446	chr7-114350878|114350880	4	chr7	-	114350878	114350880	0	0	1	0	0	3	0	133446_114351234	B230344N16	Tao2: Thousand and one amino acid (TAO) related serine/threonine kinase, prostate derived STE20-like kinase PSK.(MAP3K17, mKIAA0881, PSK, PSK1, TAO1, TAO2)
245	133446	chr7-114340709|114340743	4	chr7	-	114340709	114340743	0	0	0	0	0	1	3	undetermined	BG080542	Tao2: Thousand and one amino acid (TAO) related serine/threonine kinase, prostate derived STE20-like kinase PSK.(MAP3K17, mKIAA0881, PSK, PSK1, TAO1, TAO2)
245	133446	chr7-114345855|114345873	3	chr7	-	114345855	114345873	0	0	1	0	0	1	1	133446_114346014	CN526765	Tao2: Thousand and one amino acid (TAO) related serine/threonine kinase, prostate derived STE20-like kinase PSK.(MAP3K17, mKIAA0881, PSK, PSK1, TAO1, TAO2)
245	133446	chr7-114351663|114351683	3	chr7	-	114351663	114351683	0	0	0	0	0	1	2	133446_114351744	CF728288	Tao2: Thousand and one amino acid (TAO) related serine/threonine kinase, prostate derived STE20-like kinase PSK.(MAP3K17, mKIAA0881, PSK, PSK1, TAO1, TAO2)
246	180028	chr5+114720607|114720642	59	chr5	+	114720607	114720642	52	0	0	0	0	2	5	undetermined	BU530557	A430105I05Rik: STE20-like kinase homolog
246	180028	chr5+114720096|114720118	40	chr5	+	114720096	114720118	0	0	1	0	0	34	5	180028_114719914	BI108831	A430105I05Rik: STE20-like kinase homolog
246	180028	chr5+114698892|114698899	6	chr5	+	114698892	114698899	0	0	1	0	0	5	0	180028_114698783	A630067I17	A430105I05Rik: STE20-like kinase homolog
246	180028	chr5+114641557|114641565	5	chr5	+	114641557	114641565	0	0	2	0	0	3	0	180028_114639870	F630201B12	A430105I05Rik: STE20-like kinase homolog
246	180028	chr5+114671634|114671634	4	chr5	+	114671634	114671634	0	0	1	0	0	3	0	180028_114671481	A430105I05	A430105I05Rik: STE20-like kinase homolog
246	180028	chr5+114712152|114712154	3	chr5	+	114712152	114712154	0	0	1	0	0	2	0	180028_114712142	F630208M11	A430105I05Rik: STE20-like kinase homolog
246	180028	chr5+114633689|114633689	2	chr5	+	114633689	114633689	0	0	1	0	1	0	0	180028_114631768	A130052D22	A430105I05Rik: STE20-like kinase homolog
246	180028	chr5+114687689|114687689	2	chr5	+	114687689	114687689	0	0	1	0	0	1	0	180028_114687337	F730031B04	A430105I05Rik: STE20-like kinase homolog
247	40250	chr11-77141718|77141765	69	chr11	-	77141718	77141765	13	0	2	0	0	43	11	undetermined	CB587183	Tao1: Thousand and one amino acid (TAO) related serine/threonine kinase(MARKK)
247	40250	chr11-77142600|77142635	38	chr11	-	77142600	77142635	1	0	1	1	1	25	9	undetermined	AA272149	Tao1: Thousand and one amino acid (TAO) related serine/threonine kinase(MARKK)
247	40250	chr11-77150151|77150167	17	chr11	-	77150151	77150167	5	0	0	2	1	6	3	40250_77150884	NM_144825	Tao1: Thousand and one amino acid (TAO) related serine/threonine kinase(MARKK)
247	40250	chr11-77146944|77146950	9	chr11	-	77146944	77146950	0	0	1	0	0	7	1	undetermined	D130018F14	Tao1: Thousand and one amino acid (TAO) related serine/threonine kinase(MARKK)
247	40250	chr11-77145479|77145485	7	chr11	-	77145479	77145485	0	0	1	0	0	5	1	undetermined	6430548M15	Tao1: Thousand and one amino acid (TAO) related serine/threonine kinase(MARKK)
247	40250	chr11-77162006|77162006	4	chr11	-	77162006	77162006	0	0	1	0	0	3	0	40250_77162031	E970015P07	Tao1: Thousand and one amino acid (TAO) related serine/threonine kinase(MARKK)
247	40250	chr11-77149848|77149856	3	chr11	-	77149848	77149856	0	0	0	1	0	0	2	40250_77150884	CK021356	Tao1: Thousand and one amino acid (TAO) related serine/threonine kinase(MARKK)
247	40250	chr11-77148037|77148057	3	chr11	-	77148037	77148057	0	0	0	0	0	1	2	undetermined	CA891822	Tao1: Thousand and one amino acid (TAO) related serine/threonine kinase(MARKK)
247	40250	chr11-77147748|77147754	3	chr11	-	77147748	77147754	0	0	1	0	0	1	1	undetermined	A430037M17	Tao1: Thousand and one amino acid (TAO) related serine/threonine kinase(MARKK)
247	40250	chr11-77145254|77145260	2	chr11	-	77145254	77145260	0	0	0	0	0	1	1	40250_77145382	CN717274	Tao1: Thousand and one amino acid (TAO) related serine/threonine kinase(MARKK)
247	40250	chr11-77182831|77182833	2	chr11	-	77182831	77182833	0	0	1	0	0	1	0	undetermined	C430011G05	Tao1: Thousand and one amino acid (TAO) related serine/threonine kinase(MARKK)
247	40250	chr11-77174145|77174145	2	chr11	-	77174145	77174145	0	0	1	0	0	1	0	undetermined	D030023I16	Tao1: Thousand and one amino acid (TAO) related serine/threonine kinase(MARKK)
247	40250	chr11-77148536|77148536	2	chr11	-	77148536	77148536	0	0	1	0	0	1	0	undetermined	A030013J16	Tao1: Thousand and one amino acid (TAO) related serine/threonine kinase(MARKK)
247	40250	chr11-77168236|77168236	1	chr11	-	77168236	77168236	0	0	1	0	0	0	0	40250_77168254	A230109I16	Tao1: Thousand and one amino acid (TAO) related serine/threonine kinase(MARKK)
248	173666	chr8-20826569|20826570	4	chr8	-	20826569	20826570	0	0	1	0	1	2	0	173666_20827047	6530411J22	Nek12: NIMA (never in mitosis gene a)-related expressed kinase 12
248	173666	chr8-20826592|20826608	3	chr8	-	20826592	20826608	0	0	0	1	0	2	0	173666_20827047	BC053516	Nek12: NIMA (never in mitosis gene a)-related expressed kinase 12
248	173666	chr8-20834345|20834352	2	chr8	-	20834345	20834352	0	0	1	0	0	1	0	173666_20834744	E330012F19	Nek12: NIMA (never in mitosis gene a)-related expressed kinase 12
248	173666	chr8-20860742|20860742	2	chr8	-	20860742	20860742	0	0	1	0	0	1	0	173666_20861274	E230024I12	Nek12: NIMA (never in mitosis gene a)-related expressed kinase 12
249	104356	chr8+60030085|60030136	27	chr8	+	60030085	60030136	0	0	2	1	0	19	5	104356_60028931	BI648769	Nek1: NIMA (never in mitosis gene a)-related expressed kinase 1(D8Ertd790e, kat, kidney, anemia and testis, NY-REN-55 antigen)
249	104356	chr8+59952846|59952847	11	chr8	+	59952846	59952847	0	0	1	0	0	10	0	undetermined	C530008K05	Nek1: NIMA (never in mitosis gene a)-related expressed kinase 1(D8Ertd790e, kat, kidney, anemia and testis, NY-REN-55 antigen)
249	104356	chr8+59972454|59972474	5	chr8	+	59972454	59972474	0	0	0	0	0	1	4	104356_59972408	CN699956	Nek1: NIMA (never in mitosis gene a)-related expressed kinase 1(D8Ertd790e, kat, kidney, anemia and testis, NY-REN-55 antigen)
249	104356	chr8+59988050|59988056	5	chr8	+	59988050	59988056	0	0	2	0	0	1	2	104356_59988033	CK635404	Nek1: NIMA (never in mitosis gene a)-related expressed kinase 1(D8Ertd790e, kat, kidney, anemia and testis, NY-REN-55 antigen)
249	104356	chr8+59942197|59942197	4	chr8	+	59942197	59942197	0	0	0	0	0	3	1	104356_59942137	AV033284	Nek1: NIMA (never in mitosis gene a)-related expressed kinase 1(D8Ertd790e, kat, kidney, anemia and testis, NY-REN-55 antigen)
249	104356	chr8+59928725|59928726	3	chr8	+	59928725	59928726	0	0	1	0	0	2	0	104356_59927324	B130046H04	Nek1: NIMA (never in mitosis gene a)-related expressed kinase 1(D8Ertd790e, kat, kidney, anemia and testis, NY-REN-55 antigen)
249	104356	chr8+59929261|59929267	3	chr8	+	59929261	59929267	0	0	1	0	1	1	0	104356_59927324	9430031M01	Nek1: NIMA (never in mitosis gene a)-related expressed kinase 1(D8Ertd790e, kat, kidney, anemia and testis, NY-REN-55 antigen)
249	104356	chr8+59934749|59934750	2	chr8	+	59934749	59934750	0	0	0	0	0	1	1	104356_59934598	CN531024	Nek1: NIMA (never in mitosis gene a)-related expressed kinase 1(D8Ertd790e, kat, kidney, anemia and testis, NY-REN-55 antigen)
249	104356	chr8+59943447|59943447	2	chr8	+	59943447	59943447	0	0	1	0	0	1	0	104356_59943163	6030407P11	Nek1: NIMA (never in mitosis gene a)-related expressed kinase 1(D8Ertd790e, kat, kidney, anemia and testis, NY-REN-55 antigen)
249	104356	chr8+60006252|60006254	2	chr8	+	60006252	60006254	0	0	1	0	0	1	0	104356_60005698	4932438I04	Nek1: NIMA (never in mitosis gene a)-related expressed kinase 1(D8Ertd790e, kat, kidney, anemia and testis, NY-REN-55 antigen)
249	104356	chr8+60029021|60029021	1	chr8	+	60029021	60029021	0	0	0	1	0	0	0	104356_60028931	S45828	Nek1: NIMA (never in mitosis gene a)-related expressed kinase 1(D8Ertd790e, kat, kidney, anemia and testis, NY-REN-55 antigen)
250	72260	chr8-20881909|20881931	24	chr8	-	20881909	20881931	6	0	0	3	1	8	6	72260_20882416	CF165550	Nek3: NIMA (never in mitosis gene a)-related expressed kinase 3
251	105717	chr1-138373466|138373490	51	chr1	-	138373466	138373490	1	0	1	1	0	46	2	105717_138375666	E430005H19	Nek7: NIMA (never in mitosis gene a)-related expressed kinase 7
251	105717	chr1-138372668|138372721	33	chr1	-	138372668	138372721	0	0	0	0	0	25	8	undetermined	CK623043	Nek7: NIMA (never in mitosis gene a)-related expressed kinase 7
251	105717	chr1-138372393|138372396	13	chr1	-	138372393	138372396	4	0	1	0	0	5	3	undetermined	AI585556	Nek7: NIMA (never in mitosis gene a)-related expressed kinase 7
251	105717	chr1-138373336|138373346	9	chr1	-	138373336	138373346	0	0	1	0	0	6	2	undetermined	CD773546	Nek7: NIMA (never in mitosis gene a)-related expressed kinase 7
251	105717	chr1-138374572|138374585	7	chr1	-	138374572	138374585	0	0	0	2	0	3	2	105717_138375666	BI105525	Nek7: NIMA (never in mitosis gene a)-related expressed kinase 7
251	105717	chr1-138374526|138374536	6	chr1	-	138374526	138374536	0	0	1	0	0	2	3	105717_138375666	BG175204	Nek7: NIMA (never in mitosis gene a)-related expressed kinase 7
251	105717	chr1-138373270|138373270	4	chr1	-	138373270	138373270	0	0	1	0	1	2	0	105717_138375666	9530057D01	Nek7: NIMA (never in mitosis gene a)-related expressed kinase 7
251	105717	chr1-138373213|138373219	3	chr1	-	138373213	138373219	0	0	0	0	0	2	1	undetermined	AA790036	Nek7: NIMA (never in mitosis gene a)-related expressed kinase 7
251	105717	chr1-138402304|138402304	2	chr1	-	138402304	138402304	0	0	1	0	0	1	0	105717_138404288	7330417M05	Nek7: NIMA (never in mitosis gene a)-related expressed kinase 7
251	105717	chr1-138371431|138371434	2	chr1	-	138371431	138371434	0	0	1	0	0	1	0	undetermined	A130067H22	Nek7: NIMA (never in mitosis gene a)-related expressed kinase 7
251	105717	chr1-138374263|138374263	1	chr1	-	138374263	138374263	0	0	1	0	0	0	0	105717_138375666	G430027D07	Nek7: NIMA (never in mitosis gene a)-related expressed kinase 7
252	100261	chr2+38546469|38546513	25	chr2	+	38546469	38546513	2	0	3	0	0	13	7	100261_38545271	CB572601	Nek6: NIMA (never in mitosis gene a)-related expressed kinase 6
252	100261	chr2+38547465|38547481	14	chr2	+	38547465	38547481	0	0	2	0	0	9	3	100261_38545271	BG965522	Nek6: NIMA (never in mitosis gene a)-related expressed kinase 6
252	100261	chr2+38546552|38546564	10	chr2	+	38546552	38546564	0	1	0	1	0	4	4	100261_38545271	AF218847	Nek6: NIMA (never in mitosis gene a)-related expressed kinase 6
252	100261	chr2+38545818|38545836	9	chr2	+	38545818	38545836	1	1	1	0	0	3	3	100261_38545271	BF579884	Nek6: NIMA (never in mitosis gene a)-related expressed kinase 6
252	100261	chr2+38547209|38547217	6	chr2	+	38547209	38547217	0	0	1	0	0	2	3	100261_38545271	CF551325	Nek6: NIMA (never in mitosis gene a)-related expressed kinase 6
252	100261	chr2+38545881|38545891	4	chr2	+	38545881	38545891	1	0	1	0	0	2	0	100261_38545271	6330414A07	Nek6: NIMA (never in mitosis gene a)-related expressed kinase 6
252	100261	chr2+38545750|38545755	4	chr2	+	38545750	38545755	0	0	0	1	0	1	2	100261_38545271	BE381787	Nek6: NIMA (never in mitosis gene a)-related expressed kinase 6
252	100261	chr2+38548032|38548032	3	chr2	+	38548032	38548032	0	0	1	0	1	1	0	100261_38545271	D930046H03	Nek6: NIMA (never in mitosis gene a)-related expressed kinase 6
252	100261	chr2+38546189|38546204	3	chr2	+	38546189	38546204	0	0	0	0	0	1	2	undetermined	AL361420	Nek6: NIMA (never in mitosis gene a)-related expressed kinase 6
253	73757	chr12-80621912|80621931	28	chr12	-	80621912	80621931	0	0	2	2	1	11	12	73757_80624325	CK616309	Nek9: NIMA (never in mitosis gene a)-related expressed kinase 9(NERCC1)
253	73757	chr12-80645900|80645900	1	chr12	-	80645900	80645900	0	0	1	0	0	0	0	undetermined	9330126C18	Nek9: NIMA (never in mitosis gene a)-related expressed kinase 9(NERCC1)
254	73294	chr11-77778661|77778677	49	chr11	-	77778661	77778677	0	0	1	2	0	42	4	73294_77779333	CB588769	Nek8: NIMA (never in mitosis gene a)-related expressed kinase 8(jck, juvenile cystic kidney)
254	73294	chr11-77779076|77779078	5	chr11	-	77779076	77779078	0	0	1	0	1	2	1	73294_77779333	CB337491	Nek8: NIMA (never in mitosis gene a)-related expressed kinase 8(jck, juvenile cystic kidney)
254	73294	chr11-77782545|77782547	3	chr11	-	77782545	77782547	0	0	1	0	0	2	0	73294_77783350	9430086G22	Nek8: NIMA (never in mitosis gene a)-related expressed kinase 8(jck, juvenile cystic kidney)
255	103411	chr9-63400644|63400668	53	chr9	-	63400644	63400668	8	2	1	2	1	32	7	103411_63401067	CO424131	Map2k5: mitogen activated protein kinase kinase 5(MAPK/ERK kinase 5, Mapkk5, MEK5, Prkmk5)
255	103411	chr9-63576376|63576384	6	chr9	-	63576376	63576384	0	0	1	0	0	4	1	103411_63576588	A230106F01	Map2k5: mitogen activated protein kinase kinase 5(MAPK/ERK kinase 5, Mapkk5, MEK5, Prkmk5)
255	103411	chr9-63400810|63400844	5	chr9	-	63400810	63400844	0	0	0	0	0	1	4	103411_63401023	AI322319	Map2k5: mitogen activated protein kinase kinase 5(MAPK/ERK kinase 5, Mapkk5, MEK5, Prkmk5)
255	103411	chr9-63529633|63529633	2	chr9	-	63529633	63529633	0	0	1	0	0	1	0	103411_63529760	G730044F23	Map2k5: mitogen activated protein kinase kinase 5(MAPK/ERK kinase 5, Mapkk5, MEK5, Prkmk5)
255	103411	chr9-63609226|63609233	2	chr9	-	63609226	63609233	0	0	1	0	0	1	0	undetermined	G630079G06	Map2k5: mitogen activated protein kinase kinase 5(MAPK/ERK kinase 5, Mapkk5, MEK5, Prkmk5)
255	103411	chr9-63453278|63453278	1	chr9	-	63453278	63453278	0	0	1	0	0	0	0	103411_63454032	3000002B10	Map2k5: mitogen activated protein kinase kinase 5(MAPK/ERK kinase 5, Mapkk5, MEK5, Prkmk5)
255	103411	chr9-63554707|63554707	1	chr9	-	63554707	63554707	0	0	0	1	0	0	0	103411_63554966	BC013697	Map2k5: mitogen activated protein kinase kinase 5(MAPK/ERK kinase 5, Mapkk5, MEK5, Prkmk5)
256	111756	chr9-64423045|64423159	175	chr9	-	64423045	64423159	2	2	6	3	1	141	20	111756_64424086	CF553277	Map2k1: mitogen activated protein kinase kinase 1(MAP kinase kinase 1, MAPKK1, MEK1, Mek1, MEKK1, Prkmk1)
256	111756	chr9-64423204|64423236	5	chr9	-	64423204	64423236	0	0	0	0	0	1	4	111756_64423524	BF123137	Map2k1: mitogen activated protein kinase kinase 1(MAP kinase kinase 1, MAPKK1, MEK1, Mek1, MEKK1, Prkmk1)
256	111756	chr9-64423290|64423300	2	chr9	-	64423290	64423300	0	0	0	1	0	0	1	111756_64424086	BE282270	Map2k1: mitogen activated protein kinase kinase 1(MAP kinase kinase 1, MAPKK1, MEK1, Mek1, MEKK1, Prkmk1)
256	111756	chr9+64491783|64491789	2	chr9	+	64491783	64491789	0	0	0	1	0	0	1	111756_64491670	BC037524	Map2k1: mitogen activated protein kinase kinase 1(MAP kinase kinase 1, MAPKK1, MEK1, Mek1, MEKK1, Prkmk1)
257	98461	chr10+81034672|81034880	144	chr10	+	81034672	81034880	0	3	7	2	0	89	43	98461_81034596	W89863	Map2k2: mitogen activated protein kinase kinase 2(MAP kinase kinase 2, MAP kinase/Erk kinase, MEK2, Prkmk2)
257	98461	chr10+81035301|81035322	21	chr10	+	81035301	81035322	0	1	2	0	1	9	8	98461_81034596	CF545800	Map2k2: mitogen activated protein kinase kinase 2(MAP kinase kinase 2, MAP kinase/Erk kinase, MEK2, Prkmk2)
257	98461	chr10+81035119|81035148	5	chr10	+	81035119	81035148	0	0	0	0	0	1	4	98461_81034596	CD363957	Map2k2: mitogen activated protein kinase kinase 2(MAP kinase kinase 2, MAP kinase/Erk kinase, MEK2, Prkmk2)
257	98461	chr10+81035663|81035672	4	chr10	+	81035663	81035672	0	0	1	0	0	3	0	undetermined	B230213J02	Map2k2: mitogen activated protein kinase kinase 2(MAP kinase kinase 2, MAP kinase/Erk kinase, MEK2, Prkmk2)
258	105678	chr8+4220835|4220887	87	chr8	+	4220835	4220887	78	0	1	1	0	5	2	105678_4220759	CB317831	Map2k7: mitogen activated protein kinase kinase 7(Jnkk2, MAP kinase kinase 7, MKK7, Prkmk7, sek2)
258	105678	chr8+4217356|4217363	31	chr8	+	4217356	4217363	11	0	1	4	0	8	7	105678_4217123	CK796380	Map2k7: mitogen activated protein kinase kinase 7(Jnkk2, MAP kinase kinase 7, MKK7, Prkmk7, sek2)
258	105678	chr8+4216650|4216676	16	chr8	+	4216650	4216676	0	0	2	0	0	11	3	105678_4216475	BG298811	Map2k7: mitogen activated protein kinase kinase 7(Jnkk2, MAP kinase kinase 7, MKK7, Prkmk7, sek2)
258	105678	chr8+4215568|4215579	10	chr8	+	4215568	4215579	3	0	0	3	0	2	2	105678_4215161	U93030	Map2k7: mitogen activated protein kinase kinase 7(Jnkk2, MAP kinase kinase 7, MKK7, Prkmk7, sek2)
258	105678	chr8+4215639|4215646	4	chr8	+	4215639	4215646	0	0	0	1	1	0	2	105678_4215161	BI157416	Map2k7: mitogen activated protein kinase kinase 7(Jnkk2, MAP kinase kinase 7, MKK7, Prkmk7, sek2)
258	105678	chr8+4215307|4215319	3	chr8	+	4215307	4215319	0	0	0	2	0	0	1	105678_4215161	AA718253	Map2k7: mitogen activated protein kinase kinase 7(Jnkk2, MAP kinase kinase 7, MKK7, Prkmk7, sek2)
258	105678	chr8+4214190|4214190	2	chr8	+	4214190	4214190	0	0	0	2	0	0	0	105678_4214161	AF022113	Map2k7: mitogen activated protein kinase kinase 7(Jnkk2, MAP kinase kinase 7, MKK7, Prkmk7, sek2)
259	105143	chr11-65300874|65300905	29	chr11	-	65300874	65300905	0	0	1	0	0	24	4	105143_65303352	CB723392	Map2k4: mitogen activated protein kinase kinase 4(JNKK1, MEK4, MKK4, PRKMK4, Sek1, Serk1)
259	105143	chr11-65300788|65300848	27	chr11	-	65300788	65300848	0	0	1	0	1	22	3	105143_65301196	CD350202	Map2k4: mitogen activated protein kinase kinase 4(JNKK1, MEK4, MKK4, PRKMK4, Sek1, Serk1)
259	105143	chr11-65301867|65301870	20	chr11	-	65301867	65301870	0	0	2	1	0	15	2	105143_65303352	BQ287446	Map2k4: mitogen activated protein kinase kinase 4(JNKK1, MEK4, MKK4, PRKMK4, Sek1, Serk1)
259	105143	chr11-65302194|65302221	5	chr11	-	65302194	65302221	0	0	0	1	0	0	4	105143_65303352	BF138179	Map2k4: mitogen activated protein kinase kinase 4(JNKK1, MEK4, MKK4, PRKMK4, Sek1, Serk1)
259	105143	chr11-65347740|65347740	2	chr11	-	65347740	65347740	0	0	0	0	0	1	1	105143_65347914	BU851569	Map2k4: mitogen activated protein kinase kinase 4(JNKK1, MEK4, MKK4, PRKMK4, Sek1, Serk1)
259	105143	chr11-65388083|65388089	2	chr11	-	65388083	65388089	0	0	1	0	0	1	0	undetermined	C130044H07	Map2k4: mitogen activated protein kinase kinase 4(JNKK1, MEK4, MKK4, PRKMK4, Sek1, Serk1)
260	109625	chr11+110184720|110184821	39	chr11	+	110184720	110184821	0	0	5	1	1	23	9	109625_110183914	CF900617	Map2k6: mitogen activated protein kinase kinase 6(MAP kinase kinase 6, MEK6, MKK6, Prkmk6, SAPKK3)
260	109625	chr11+110170598|110170649	9	chr11	+	110170598	110170649	0	0	1	0	0	1	7	109625_110170508	CB519675	Map2k6: mitogen activated protein kinase kinase 6(MAP kinase kinase 6, MEK6, MKK6, Prkmk6, SAPKK3)
260	109625	chr11+110071551|110071559	4	chr11	+	110071551	110071559	0	0	1	0	0	3	0	undetermined	E130106O21	Map2k6: mitogen activated protein kinase kinase 6(MAP kinase kinase 6, MEK6, MKK6, Prkmk6, SAPKK3)
260	109625	chr11+110184243|110184259	3	chr11	+	110184243	110184259	0	0	0	0	0	2	1	109625_110183914	BG090096	Map2k6: mitogen activated protein kinase kinase 6(MAP kinase kinase 6, MEK6, MKK6, Prkmk6, SAPKK3)
260	109625	chr11+110196647|110196647	2	chr11	+	110196647	110196647	0	0	1	0	0	1	0	109625_110195729	D930047J04	Map2k6: mitogen activated protein kinase kinase 6(MAP kinase kinase 6, MEK6, MKK6, Prkmk6, SAPKK3)
260	109625	chr11+110154761|110154761	2	chr11	+	110154761	110154761	0	0	1	0	0	1	0	undetermined	7120436M21	Map2k6: mitogen activated protein kinase kinase 6(MAP kinase kinase 6, MEK6, MKK6, Prkmk6, SAPKK3)
260	109625	chr11+110169051|110169051	1	chr11	+	110169051	110169051	0	0	0	1	0	0	0	109625_110169022	X98067	Map2k6: mitogen activated protein kinase kinase 6(MAP kinase kinase 6, MEK6, MKK6, Prkmk6, SAPKK3)
260	109625	chr11+110183992|110183992	1	chr11	+	110183992	110183992	0	0	0	1	0	0	0	109625_110183914	X97052	Map2k6: mitogen activated protein kinase kinase 6(MAP kinase kinase 6, MEK6, MKK6, Prkmk6, SAPKK3)
261	168130	chr11+60565304|60565351	142	chr11	+	60565304	60565351	9	5	8	1	1	103	15	168130_60564304	BE285715	Map2k3: mitogen activated protein kinase kinase 3(MAP kinase kinase 3, MEK3, MKK3, mMKK3b, Prkmk3)
261	168130	chr11+60564314|60564428	18	chr11	+	60564314	60564428	0	0	0	2	0	0	16	168130_60564303	CN723719	Map2k3: mitogen activated protein kinase kinase 3(MAP kinase kinase 3, MEK3, MKK3, mMKK3b, Prkmk3)
261	168130	chr11+60565201|60565240	16	chr11	+	60565201	60565240	0	0	2	0	0	6	8	168130_60564304	BU523127	Map2k3: mitogen activated protein kinase kinase 3(MAP kinase kinase 3, MEK3, MKK3, mMKK3b, Prkmk3)
261	168130	chr11+60560127|60560131	2	chr11	+	60560127	60560131	0	0	1	0	0	1	0	168130_60559651	E130012N15	Map2k3: mitogen activated protein kinase kinase 3(MAP kinase kinase 3, MEK3, MKK3, mMKK3b, Prkmk3)
262	112296	chr2+118479590|118479596	27	chr2	+	118479590	118479596	10	1	1	1	0	14	0	112296_118477983	I1C0020M01	Pak6: p21 (CDKN1A)-activated kinase 6
262	112296	chr2+118478799|118478816	15	chr2	+	118478799	118478816	9	0	3	0	0	3	0	112296_118477983	K530014L04	Pak6: p21 (CDKN1A)-activated kinase 6
262	112296	chr2+118446532|118446551	4	chr2	+	118446532	118446551	0	0	0	0	0	3	1	112296_118446359	BF151873	Pak6: p21 (CDKN1A)-activated kinase 6
263	81099	chr7-17527263|17527276	64	chr7	-	17527263	17527276	1	0	2	3	1	44	13	81099_17528249	CK793215	Pak4: p21 (CDKN1A)-activated kinase 4(mKIAA1142)
263	81099	chr7-17528075|17528085	2	chr7	-	17528075	17528085	1	0	0	1	0	0	0	81099_17528249	AY217016	Pak4: p21 (CDKN1A)-activated kinase 4(mKIAA1142)
264	105943	chr2-135831879|135831882	10	chr2	-	135831879	135831882	0	0	1	0	0	9	0	105943_135832399	B230346L11	Pak7: p21 (CDKN1A)-activated kinase 7(Pak5)
264	105943	chr2-135830920|135830922	6	chr2	-	135830920	135830922	0	0	2	0	1	3	0	105943_135832399	9330159N09	Pak7: p21 (CDKN1A)-activated kinase 7(Pak5)
264	105943	chr2-136016716|136016718	4	chr2	-	136016716	136016718	0	0	1	0	0	3	0	105943_136018500	6030481C12	Pak7: p21 (CDKN1A)-activated kinase 7(Pak5)
264	105943	chr2-135832244|135832244	1	chr2	-	135832244	135832244	0	0	0	1	0	0	0	105943_135832399	AY487425	Pak7: p21 (CDKN1A)-activated kinase 7(Pak5)
264	105943	chr2-136018453|136018453	1	chr2	-	136018453	136018453	0	0	1	0	0	0	0	105943_136018500	2900083L08	Pak7: p21 (CDKN1A)-activated kinase 7(Pak5)
265	71608	chrX+129016234|129016279	23	chrX	+	129016234	129016279	0	0	1	0	0	16	6	71608_129014245	BG077317	Nrk: Nik related kinase(Nesk)
265	71608	chrX+129017675|129017694	17	chrX	+	129017675	129017694	0	0	0	0	0	13	4	undetermined	CK023368	Nrk: Nik related kinase(Nesk)
265	71608	chrX+129016023|129016028	11	chrX	+	129016023	129016028	0	0	1	0	0	9	1	71608_129014245	2810037D22	Nrk: Nik related kinase(Nesk)
265	71608	chrX+128980112|128980122	3	chrX	+	128980112	128980122	0	0	1	0	0	1	1	71608_128979965	CD552907	Nrk: Nik related kinase(Nesk)
265	71608	chrX+129015213|129015222	3	chrX	+	129015213	129015222	0	0	0	1	1	0	1	71608_129014245	CF741575	Nrk: Nik related kinase(Nesk)
265	71608	chrX+128996940|128996940	1	chrX	+	128996940	128996940	0	0	1	0	0	0	0	71608_128995857	6720454M24	Nrk: Nik related kinase(Nesk)
265	71608	chrX+129014340|129014340	1	chrX	+	129014340	129014340	0	0	0	1	0	0	0	71608_129014245	AB035267	Nrk: Nik related kinase(Nesk)
266	77506	chr2+22607891|22607896	3	chr2	+	22607891	22607896	0	0	0	1	1	0	1	77506_22607693	BQ177941	Myo3a: Myosin 3a
266	77506	chr2+22339322|22339322	1	chr2	+	22339322	22339322	0	0	1	0	0	0	0	77506_22338338	9030416P08	Myo3a: Myosin 3a
267	84471	chr1+40351529|40351591	45	chr1	+	40351529	40351591	1	0	5	0	0	18	21	undetermined	CK620931	Map4k4: mitogen-activated protein kinase kinase kinase kinase 4(HGK, HPK/GCK-like kinase, Nik)
267	84471	chr1+40350206|40350253	28	chr1	+	40350206	40350253	0	0	1	2	1	16	8	84471_40349911	BU611522	Map4k4: mitogen-activated protein kinase kinase kinase kinase 4(HGK, HPK/GCK-like kinase, Nik)
267	84471	chr1+40351086|40351130	22	chr1	+	40351086	40351130	6	0	0	0	0	1	15	undetermined	W75296	Map4k4: mitogen-activated protein kinase kinase kinase kinase 4(HGK, HPK/GCK-like kinase, Nik)
267	84471	chr1+40226556|40226558	8	chr1	+	40226556	40226558	0	0	1	0	0	7	0	84471_40225609	5033413M14	Map4k4: mitogen-activated protein kinase kinase kinase kinase 4(HGK, HPK/GCK-like kinase, Nik)
267	84471	chr1+40333089|40333089	2	chr1	+	40333089	40333089	0	0	1	0	0	0	1	undetermined	CN692491	Map4k4: mitogen-activated protein kinase kinase kinase kinase 4(HGK, HPK/GCK-like kinase, Nik)
268	71657	chr11+70227006|70227038	39	chr11	+	70227006	70227038	18	2	0	4	2	7	6	71657_70226185	CF743916	Map4k6: mitogen-activated protein kinase kinase kinase kinase 6(B55, MINK, Misshapen/NIKs-related kinase, Ysk2)
268	71657	chr11+70215281|70215344	9	chr11	+	70215281	70215344	5	1	0	1	0	0	2	71657_70215239	CD351693	Map4k6: mitogen-activated protein kinase kinase kinase kinase 6(B55, MINK, Misshapen/NIKs-related kinase, Ysk2)
270	103928	chr3+28437762|28437768	21	chr3	+	28437762	28437768	0	0	1	3	0	16	1	103928_28435081	BQ043976	Tnik: TRAF2 and NCK interacting kinase
270	103928	chr3+28433108|28433111	10	chr3	+	28433108	28433111	0	0	1	1	0	7	1	103928_28432862	1500031A17	Tnik: TRAF2 and NCK interacting kinase
270	103928	chr3+28126071|28126071	6	chr3	+	28126071	28126071	0	0	2	0	0	4	0	103928_28124276	C630040K21	Tnik: TRAF2 and NCK interacting kinase
270	103928	chr3+28437589|28437621	5	chr3	+	28437589	28437621	0	0	0	0	0	2	3	undetermined	CD803142	Tnik: TRAF2 and NCK interacting kinase
270	103928	chr3+28439632|28439635	4	chr3	+	28439632	28439635	0	0	1	0	0	3	0	undetermined	A630059J03	Tnik: TRAF2 and NCK interacting kinase
270	103928	chr3+28435931|28435931	3	chr3	+	28435931	28435931	0	0	2	0	0	1	0	103928_28435081	E430018D09	Tnik: TRAF2 and NCK interacting kinase
270	103928	chr3+28442567|28442567	3	chr3	+	28442567	28442567	0	0	1	0	0	2	0	undetermined	4831440I19	Tnik: TRAF2 and NCK interacting kinase
270	103928	chr3+28338078|28338081	2	chr3	+	28338078	28338081	0	0	1	0	0	1	0	103928_28338049	A230097O12	Tnik: TRAF2 and NCK interacting kinase
270	103928	chr3+28442920|28442937	2	chr3	+	28442920	28442937	0	0	1	0	0	1	0	undetermined	C230096D03	Tnik: TRAF2 and NCK interacting kinase
270	103928	chr3+28307278|28307281	2	chr3	+	28307278	28307281	0	0	1	0	0	1	0	undetermined	9530061L21	Tnik: TRAF2 and NCK interacting kinase
270	103928	chr3+28030145|28030149	2	chr3	+	28030145	28030149	0	0	1	0	0	1	0	undetermined	9630046O14	Tnik: TRAF2 and NCK interacting kinase
270	103928	chr3+28331407|28331407	1	chr3	+	28331407	28331407	0	0	1	0	0	0	0	103928_28331258	A630036K03	Tnik: TRAF2 and NCK interacting kinase
270	103928	chr3+28363265|28363265	1	chr3	+	28363265	28363265	0	0	1	0	0	0	0	103928_28363254	C530008O15	Tnik: TRAF2 and NCK interacting kinase
271	104394	chr16-31884322|31884381	25	chr16	-	31884322	31884381	1	0	1	1	0	9	13	104394_31886747	CF582795	Pak2: p21 (CDKN1A)-activated kinase 2(D16Ertd269e, PAK-2)
271	104394	chr16-31882771|31882805	13	chr16	-	31882771	31882805	4	0	1	0	0	7	1	104394_31886747	CK794022	Pak2: p21 (CDKN1A)-activated kinase 2(D16Ertd269e, PAK-2)
271	104394	chr16-31884813|31884832	8	chr16	-	31884813	31884832	0	0	2	0	0	2	4	104394_31884900	CF928289	Pak2: p21 (CDKN1A)-activated kinase 2(D16Ertd269e, PAK-2)
271	104394	chr16-31886614|31886671	8	chr16	-	31886614	31886671	2	0	0	1	0	0	5	104394_31886747	W50708	Pak2: p21 (CDKN1A)-activated kinase 2(D16Ertd269e, PAK-2)
271	104394	chr16-31885326|31885379	8	chr16	-	31885326	31885379	0	0	0	0	0	1	7	undetermined	BU708541	Pak2: p21 (CDKN1A)-activated kinase 2(D16Ertd269e, PAK-2)
271	104394	chr16-31885917|31885946	4	chr16	-	31885917	31885946	0	0	1	0	0	1	2	104394_31886747	A130002K10	Pak2: p21 (CDKN1A)-activated kinase 2(D16Ertd269e, PAK-2)
271	104394	chr16-31885276|31885277	3	chr16	-	31885276	31885277	0	0	0	1	0	2	0	104394_31886747	BC043712	Pak2: p21 (CDKN1A)-activated kinase 2(D16Ertd269e, PAK-2)
271	104394	chr16-31899566|31899566	3	chr16	-	31899566	31899566	0	0	1	0	0	2	0	104394_31900084	5330420P17	Pak2: p21 (CDKN1A)-activated kinase 2(D16Ertd269e, PAK-2)
272	80519	chr7+85139025|85139053	27	chr7	+	85139025	85139053	0	0	1	2	0	15	9	80519_85137767	CB723953	Pak1: p21 (CDKN1A)-activated kinase 1(PAK-1, Paka)
272	80519	chr7+85137894|85137920	5	chr7	+	85137894	85137920	3	0	0	0	0	1	1	80519_85137767	CF173796	Pak1: p21 (CDKN1A)-activated kinase 1(PAK-1, Paka)
272	80519	chr7+85138190|85138209	3	chr7	+	85138190	85138209	0	0	0	0	0	2	1	80519_85137767	BI648256	Pak1: p21 (CDKN1A)-activated kinase 1(PAK-1, Paka)
272	80519	chr7+85138003|85138003	3	chr7	+	85138003	85138003	0	0	0	1	1	0	1	80519_85137767	AA690613	Pak1: p21 (CDKN1A)-activated kinase 1(PAK-1, Paka)
272	80519	chr7+85081580|85081583	2	chr7	+	85081580	85081583	0	0	1	0	0	1	0	80519_85081107	7530419B14	Pak1: p21 (CDKN1A)-activated kinase 1(PAK-1, Paka)
273	104952	chrX+133688899|133688919	25	chrX	+	133688899	133688919	0	0	0	0	0	21	4	undetermined	CD769181	Pak3: p21 (CDKN1A)-activated kinase 3(mPAK-3, Pak65alpha, Pak65beta, Stk4)
273	104952	chrX+133682921|133682941	24	chrX	+	133682921	133682941	0	0	1	2	1	19	1	104952_133682358	K430359K16	Pak3: p21 (CDKN1A)-activated kinase 3(mPAK-3, Pak65alpha, Pak65beta, Stk4)
273	104952	chrX+133685598|133685617	21	chrX	+	133685598	133685617	3	0	1	0	0	13	4	undetermined	CB847974	Pak3: p21 (CDKN1A)-activated kinase 3(mPAK-3, Pak65alpha, Pak65beta, Stk4)
273	104952	chrX+133682416|133682454	6	chrX	+	133682416	133682454	1	0	0	3	0	0	2	104952_133682358	CF744649	Pak3: p21 (CDKN1A)-activated kinase 3(mPAK-3, Pak65alpha, Pak65beta, Stk4)
273	104952	chrX+133682971|133682978	3	chrX	+	133682971	133682978	0	0	1	0	0	2	0	104952_133682358	6330419B18	Pak3: p21 (CDKN1A)-activated kinase 3(mPAK-3, Pak65alpha, Pak65beta, Stk4)
273	104952	chrX+133557993|133558013	2	chrX	+	133557993	133558013	0	0	1	0	0	1	0	undetermined	6030457I22	Pak3: p21 (CDKN1A)-activated kinase 3(mPAK-3, Pak65alpha, Pak65beta, Stk4)
274	82159	chr7+17972238|17972276	88	chr7	+	17972238	17972276	34	1	3	3	1	37	9	82159_17972088	CN838512	Map4k1: mitogen activated protein kinase kinase kinase kinase 1(Hpk1, mHPK1)
275	80615	chr19+6142173|6142242	34	chr19	+	6142173	6142242	0	0	2	0	0	27	5	80615_6141807	BG295258	Map4k2: mitogen activated protein kinase kinase kinase kinase 2(BL44, GCK, Rab8ip)
275	80615	chr19+6143979|6143985	24	chr19	+	6143979	6143985	14	0	2	1	0	5	2	80615_6141807	CB320585	Map4k2: mitogen activated protein kinase kinase kinase kinase 2(BL44, GCK, Rab8ip)
275	80615	chr19+6142696|6142703	13	chr19	+	6142696	6142703	11	0	1	0	0	1	0	80615_6141807	D030058C07	Map4k2: mitogen activated protein kinase kinase kinase kinase 2(BL44, GCK, Rab8ip)
275	80615	chr19+6143809|6143817	7	chr19	+	6143809	6143817	0	0	1	0	0	4	2	80615_6141807	5230400F13	Map4k2: mitogen activated protein kinase kinase kinase kinase 2(BL44, GCK, Rab8ip)
275	80615	chr19+6143668|6143670	7	chr19	+	6143668	6143670	0	0	1	0	0	6	0	80615_6141807	F630020E23	Map4k2: mitogen activated protein kinase kinase kinase kinase 2(BL44, GCK, Rab8ip)
275	80615	chr19+6141891|6141916	7	chr19	+	6141891	6141916	0	0	0	1	1	0	5	80615_6141807	W67045	Map4k2: mitogen activated protein kinase kinase kinase kinase 2(BL44, GCK, Rab8ip)
275	80615	chr19+6140247|6140261	3	chr19	+	6140247	6140261	0	0	1	0	0	1	1	80615_6139864	A630076G23	Map4k2: mitogen activated protein kinase kinase kinase kinase 2(BL44, GCK, Rab8ip)
276	221979	chr12-65067168|65067180	41	chr12	-	65067168	65067180	1	1	2	2	1	32	2	221979_65068765	CF553279	Map4k5: mitogen-activated protein kinase kinase kinase kinase 5(GCKR, KHS, MAPKKKK5)
276	221979	chr12-65068433|65068454	21	chr12	-	65068433	65068454	0	0	0	2	0	17	2	221979_65068765	W81772	Map4k5: mitogen-activated protein kinase kinase kinase kinase 5(GCKR, KHS, MAPKKKK5)
276	221979	chr12-65074688|65074735	11	chr12	-	65074688	65074735	0	0	0	0	0	1	10	221979_65074780	CF160111	Map4k5: mitogen-activated protein kinase kinase kinase kinase 5(GCKR, KHS, MAPKKKK5)
276	221979	chr12-65067651|65067655	5	chr12	-	65067651	65067655	0	0	1	1	0	3	0	221979_65068765	E130308A03	Map4k5: mitogen-activated protein kinase kinase kinase kinase 5(GCKR, KHS, MAPKKKK5)
276	221979	chr12-65067532|65067536	5	chr12	-	65067532	65067536	0	0	1	0	0	4	0	221979_65068765	6332404D06	Map4k5: mitogen-activated protein kinase kinase kinase kinase 5(GCKR, KHS, MAPKKKK5)
276	221979	chr12-65067374|65067377	2	chr12	-	65067374	65067377	0	0	1	0	0	1	0	221979_65068765	D430006D09	Map4k5: mitogen-activated protein kinase kinase kinase kinase 5(GCKR, KHS, MAPKKKK5)
276	221979	chr12-65108337|65108337	2	chr12	-	65108337	65108337	0	0	1	0	0	1	0	221979_65109275	D330042F17	Map4k5: mitogen-activated protein kinase kinase kinase kinase 5(GCKR, KHS, MAPKKKK5)
276	221979	chr12-65111975|65111977	2	chr12	-	65111975	65111977	0	0	1	0	0	1	0	221979_65113033	B130020M03	Map4k5: mitogen-activated protein kinase kinase kinase kinase 5(GCKR, KHS, MAPKKKK5)
276	221979	chr12-65084616|65084628	2	chr12	-	65084616	65084628	0	0	0	0	0	1	1	undetermined	AA710858	Map4k5: mitogen-activated protein kinase kinase kinase kinase 5(GCKR, KHS, MAPKKKK5)
277	76932	chr17-79141731|79141747	54	chr17	-	79141731	79141747	0	0	1	3	0	37	13	76932_79143153	CK621762	Map4k3: mitogen-activated protein kinase kinase kinase kinase 3(Glk, MAPKKKK3, RAB8IPL1)
277	76932	chr17-79205829|79205837	5	chr17	-	79205829	79205837	0	0	1	0	0	3	1	76932_79205868	4833416M01	Map4k3: mitogen-activated protein kinase kinase kinase kinase 3(Glk, MAPKKKK3, RAB8IPL1)
277	76932	chr17-79196198|79196213	5	chr17	-	79196198	79196213	0	0	0	0	0	4	1	undetermined	BG245269	Map4k3: mitogen-activated protein kinase kinase kinase kinase 3(Glk, MAPKKKK3, RAB8IPL1)
277	76932	chr17-79208964|79208966	3	chr17	-	79208964	79208966	1	0	1	0	0	1	0	undetermined	C530046C23	Map4k3: mitogen-activated protein kinase kinase kinase kinase 3(Glk, MAPKKKK3, RAB8IPL1)
277	76932	chr17-79142869|79142879	2	chr17	-	79142869	79142879	0	0	0	0	0	1	1	76932_79143153	BM941736	Map4k3: mitogen-activated protein kinase kinase kinase kinase 3(Glk, MAPKKKK3, RAB8IPL1)
277	76932	chr17-79177891|79177899	2	chr17	-	79177891	79177899	0	0	1	0	0	1	0	undetermined	9630040J06	Map4k3: mitogen-activated protein kinase kinase kinase kinase 3(Glk, MAPKKKK3, RAB8IPL1)
277	76932	chr17-79181516|79181516	1	chr17	-	79181516	79181516	0	0	1	0	0	0	0	undetermined	B230038D20	Map4k3: mitogen-activated protein kinase kinase kinase kinase 3(Glk, MAPKKKK3, RAB8IPL1)
278	111591	chr1-93557691|93557730	156	chr1	-	93557691	93557730	57	13	1	3	1	71	10	111591_93558325	BU843942	Stk25: serine/threonine kinase 25 (yeast)(Ste20-like, Ysk1)
278	111591	chr1-93561376|93561397	5	chr1	-	93561376	93561397	0	0	0	0	0	2	3	111591_93561405	CK388175	Stk25: serine/threonine kinase 25 (yeast)(Ste20-like, Ysk1)
278	111591	chr1-93556550|93556553	4	chr1	-	93556550	93556553	0	0	1	0	0	3	0	111591_93558325	G370001E18	Stk25: serine/threonine kinase 25 (yeast)(Ste20-like, Ysk1)
278	111591	chr1-93562554|93562563	4	chr1	-	93562554	93562563	1	0	0	0	0	2	1	111591_93562932	BG404426	Stk25: serine/threonine kinase 25 (yeast)(Ste20-like, Ysk1)
278	111591	chr1-93555550|93555550	2	chr1	-	93555550	93555550	0	0	1	0	0	1	0	undetermined	G630071O21	Stk25: serine/threonine kinase 25 (yeast)(Ste20-like, Ysk1)
279	105306	chrX+43238996|43239030	43	chrX	+	43238996	43239030	6	0	0	0	0	30	7	undetermined	CB595786	Mask: serine/threonine protein kinase MASK; STE20-like kinase MST4.
279	105306	chrX+43237770|43237779	17	chrX	+	43237770	43237779	4	0	2	1	1	7	2	105306_43237227	BF144321	Mask: serine/threonine protein kinase MASK; STE20-like kinase MST4.
279	105306	chrX-43238555|43238573	5	chrX	-	43238555	43238573	0	0	1	0	0	1	3	undetermined	CK336286	Mask: serine/threonine protein kinase MASK; STE20-like kinase MST4.
279	105306	chrX+43235883|43235895	2	chrX	+	43235883	43235895	0	0	1	0	0	0	1	105306_43235760	BU698508	Mask: serine/threonine protein kinase MASK; STE20-like kinase MST4.
280	113148	chr14-113624371|113624405	98	chr14	-	113624371	113624405	19	0	2	0	0	63	14	113148_113625397	BU844156	Stk24: serine/threonine kinase 24 (STE20 homolog, yeast)(MST3)
280	113148	chr14-113622220|113622229	25	chr14	-	113622220	113622229	6	0	1	0	0	14	4	undetermined	CA318680	Stk24: serine/threonine kinase 24 (STE20 homolog, yeast)(MST3)
280	113148	chr14-113624830|113624839	13	chr14	-	113624830	113624839	4	1	1	1	1	4	1	113148_113625397	BU517579	Stk24: serine/threonine kinase 24 (STE20 homolog, yeast)(MST3)
280	113148	chr14-113714571|113714574	4	chr14	-	113714571	113714574	0	0	1	0	0	2	1	undetermined	D130072D13	Stk24: serine/threonine kinase 24 (STE20 homolog, yeast)(MST3)
280	113148	chr14+113624815|113624850	4	chr14	+	113624815	113624850	0	0	0	0	0	1	3	undetermined	BE687884	Stk24: serine/threonine kinase 24 (STE20 homolog, yeast)(MST3)
280	113148	chr14-113622882|113622888	2	chr14	-	113622882	113622888	0	0	0	0	0	1	1	undetermined	BM948999	Stk24: serine/threonine kinase 24 (STE20 homolog, yeast)(MST3)
281	74028	chr15-34928571|34928573	55	chr15	-	34928571	34928573	0	0	2	1	0	49	3	74028_34929893	1110037F15	Stk3: serine/threonine kinase 3 (Ste20, yeast homolog)(mess1, MST, Mst3)
281	74028	chr15-34928752|34928767	22	chr15	-	34928752	34928767	0	0	0	2	0	19	1	74028_34929893	BC037440	Stk3: serine/threonine kinase 3 (Ste20, yeast homolog)(mess1, MST, Mst3)
281	74028	chr15-34927627|34927627	5	chr15	-	34927627	34927627	0	0	1	0	0	4	0	undetermined	C030030N07	Stk3: serine/threonine kinase 3 (Ste20, yeast homolog)(mess1, MST, Mst3)
281	74028	chr15-34929680|34929680	2	chr15	-	34929680	34929680	0	0	0	1	1	0	0	74028_34929893	NM_019635	Stk3: serine/threonine kinase 3 (Ste20, yeast homolog)(mess1, MST, Mst3)
281	74028	chr15-35010017|35010028	2	chr15	-	35010017	35010028	0	0	1	0	0	1	0	undetermined	D230024L13	Stk3: serine/threonine kinase 3 (Ste20, yeast homolog)(mess1, MST, Mst3)
281	74028	chr15-34929735|34929735	1	chr15	-	34929735	34929735	0	0	0	1	0	0	0	74028_34929893	AF271361	Stk3: serine/threonine kinase 3 (Ste20, yeast homolog)(mess1, MST, Mst3)
282	78078	chr2+164218867|164218873	51	chr2	+	164218867	164218873	3	0	2	2	1	40	3	78078_164215022	BX516056	Stk4: serine/threonine kinase 4(Kas-2, Mst1, Ysk3)
282	78078	chr2+164218560|164218629	12	chr2	+	164218560	164218629	0	0	2	0	0	4	6	undetermined	BE627823	Stk4: serine/threonine kinase 4(Kas-2, Mst1, Ysk3)
282	78078	chr2+164181363|164181371	7	chr2	+	164181363	164181371	0	0	0	0	0	5	2	78078_164181318	CK638884	Stk4: serine/threonine kinase 4(Kas-2, Mst1, Ysk3)
282	78078	chr2+164163927|164163946	5	chr2	+	164163927	164163946	0	0	0	0	0	1	4	78078_164163759	CN536951	Stk4: serine/threonine kinase 4(Kas-2, Mst1, Ysk3)
282	78078	chr2+164215196|164215234	5	chr2	+	164215196	164215234	2	0	0	1	0	0	2	78078_164215022	CN536819	Stk4: serine/threonine kinase 4(Kas-2, Mst1, Ysk3)
282	78078	chr2+164184774|164184774	5	chr2	+	164184774	164184774	0	0	1	0	0	4	0	undetermined	5830450B03	Stk4: serine/threonine kinase 4(Kas-2, Mst1, Ysk3)
282	78078	chr2+164215807|164215823	4	chr2	+	164215807	164215823	0	0	0	0	0	1	3	78078_164215022	CN454785	Stk4: serine/threonine kinase 4(Kas-2, Mst1, Ysk3)
282	78078	chr2+164149934|164149936	2	chr2	+	164149934	164149936	0	0	0	1	0	0	1	78078_164149844	BU056368	Stk4: serine/threonine kinase 4(Kas-2, Mst1, Ysk3)
283	98206	chr11-105834441|105834463	35	chr11	-	105834441	105834463	0	1	1	2	1	25	5	98206_105835316	AA396422	2610019A05Rik: hypothetical tyrosine kinase
283	98206	chr11-105856195|105856198	8	chr11	-	105856195	105856198	0	0	1	0	0	7	0	98206_105858305	6030402H20	2610019A05Rik: hypothetical tyrosine kinase
283	98206	chr11-105834968|105834973	4	chr11	-	105834968	105834973	0	0	0	2	0	0	2	98206_105835316	BI106471	2610019A05Rik: hypothetical tyrosine kinase
283	98206	chr11-105834099|105834101	2	chr11	-	105834099	105834101	0	0	1	0	0	1	0	98206_105835316	A230077K24	2610019A05Rik: hypothetical tyrosine kinase
283	98206	chr11-105855027|105855031	2	chr11	-	105855027	105855031	0	0	1	0	0	1	0	98206_105858305	6030496C07	2610019A05Rik: hypothetical tyrosine kinase
283	98206	chr11-105851676|105851678	2	chr11	-	105851676	105851678	0	0	1	0	0	1	0	undetermined	E130112C09	2610019A05Rik: hypothetical tyrosine kinase
284	105830	chr1+59398359|59398415	91	chr1	+	59398359	59398415	13	0	3	5	2	59	9	105830_59397574	CK385979	Als2cr2: amyotrophic lateral sclerosis 2 (juvenile) chromosome region, candidate 2 homolog (human)(D1Ucla2, ILPIP, ILPIPA, PAPK, PRO1038)
284	105830	chr1+59384725|59384728	4	chr1	+	59384725	59384728	0	0	1	1	0	2	0	105830_59383203	953000100000	Als2cr2: amyotrophic lateral sclerosis 2 (juvenile) chromosome region, candidate 2 homolog (human)(D1Ucla2, ILPIP, ILPIPA, PAPK, PRO1038)
284	105830	chr1+59398996|59398996	3	chr1	+	59398996	59398996	0	0	1	0	0	2	0	105830_59397574	B830008M19	Als2cr2: amyotrophic lateral sclerosis 2 (juvenile) chromosome region, candidate 2 homolog (human)(D1Ucla2, ILPIP, ILPIPA, PAPK, PRO1038)
284	105830	chr1+59391110|59391116	2	chr1	+	59391110	59391116	0	0	1	0	0	1	0	105830_59388558	9830160M03	Als2cr2: amyotrophic lateral sclerosis 2 (juvenile) chromosome region, candidate 2 homolog (human)(D1Ucla2, ILPIP, ILPIPA, PAPK, PRO1038)
284	105830	chr1+59394779|59394781	2	chr1	+	59394779	59394781	0	0	1	0	0	1	0	105830_59394282	E030016N13	Als2cr2: amyotrophic lateral sclerosis 2 (juvenile) chromosome region, candidate 2 homolog (human)(D1Ucla2, ILPIP, ILPIPA, PAPK, PRO1038)
284	105830	chr1+59398278|59398280	2	chr1	+	59398278	59398280	0	0	1	0	0	1	0	105830_59397574	B230377N01	Als2cr2: amyotrophic lateral sclerosis 2 (juvenile) chromosome region, candidate 2 homolog (human)(D1Ucla2, ILPIP, ILPIPA, PAPK, PRO1038)
285	151714	chr9-119208738|119208751	31	chr9	-	119208738	119208751	5	0	2	5	0	12	7	151714_119211519	CF740767	Osr1: oxidative-stress responsive 1(Osr1)
285	151714	chr9-119210963|119210985	10	chr9	-	119210963	119210985	0	2	1	1	0	3	3	151714_119211519	CK392844	Osr1: oxidative-stress responsive 1(Osr1)
285	151714	chr9-119208980|119209006	5	chr9	-	119208980	119209006	0	0	0	0	0	1	4	undetermined	BQ445335	Osr1: oxidative-stress responsive 1(Osr1)
286	77296	chr2-68149077|68149121	64	chr2	-	68149077	68149121	0	0	2	2	1	48	11	77296_68150629	CB522769	Stk39: serine/threonine kinase 39, STE20/SPS1 homolog (yeast)(DCHT, SPAK)
286	77296	chr2-68150357|68150412	29	chr2	-	68150357	68150412	0	0	1	1	0	18	9	77296_68150629	CN837370	Stk39: serine/threonine kinase 39, STE20/SPS1 homolog (yeast)(DCHT, SPAK)
286	77296	chr2-68201427|68201427	1	chr2	-	68201427	68201427	0	0	1	0	0	0	0	77296_68201939	5430411A13	Stk39: serine/threonine kinase 39, STE20/SPS1 homolog (yeast)(DCHT, SPAK)
287	81238	chr17-11636192|11636252	75	chr17	-	11636192	11636252	0	0	0	4	1	55	15	81238_11636691	CN537554	Map3k4: mitogen activated protein kinase kinase kinase 4(D17Rp17, D17Rp17e, MAPKKK4, Mekk4, mKIAA0213, MTK1, RP17, Rp17a)
287	81238	chr17-11686496|11686496	3	chr17	-	11686496	11686496	0	0	1	0	0	1	1	81238_11686682	3110047M08	Map3k4: mitogen activated protein kinase kinase kinase 4(D17Rp17, D17Rp17e, MAPKKK4, Mekk4, mKIAA0213, MTK1, RP17, Rp17a)
287	81238	chr17-11657768|11657768	2	chr17	-	11657768	11657768	0	0	1	0	0	1	0	81238_11658229	5330413N05	Map3k4: mitogen activated protein kinase kinase kinase 4(D17Rp17, D17Rp17e, MAPKKK4, Mekk4, mKIAA0213, MTK1, RP17, Rp17a)
287	81238	chr17-11683169|11683171	2	chr17	-	11683169	11683171	0	0	1	0	0	1	0	81238_11686682	9.63001e+29	Map3k4: mitogen activated protein kinase kinase kinase 4(D17Rp17, D17Rp17e, MAPKKK4, Mekk4, mKIAA0213, MTK1, RP17, Rp17a)
287	81238	chr17-11657570|11657570	1	chr17	-	11657570	11657570	0	0	0	1	0	0	0	81238_11657608	U66240	Map3k4: mitogen activated protein kinase kinase kinase 4(D17Rp17, D17Rp17e, MAPKKK4, Mekk4, mKIAA0213, MTK1, RP17, Rp17a)
287	81238	chr17+11679749|11679749	1	chr17	+	11679749	11679749	0	0	0	1	0	0	0	81238_11679434	U11548	Map3k4: mitogen activated protein kinase kinase kinase 4(D17Rp17, D17Rp17e, MAPKKK4, Mekk4, mKIAA0213, MTK1, RP17, Rp17a)
288	84362	chr11+32520157|32520166	49	chr11	+	32520157	32520166	20	1	1	1	1	19	6	84362_32519980	CB571874	Stk10: serine/threonine kinase 10(Gek1, Lok)
288	84362	chr11+32519523|32519535	2	chr11	+	32519523	32519535	0	0	0	0	0	1	1	84362_32519526	CF726630	Stk10: serine/threonine kinase 10(Gek1, Lok)
288	84362	chr11+32487339|32487346	2	chr11	+	32487339	32487346	0	0	1	0	0	1	0	undetermined	E330020J07	Stk10: serine/threonine kinase 10(Gek1, Lok)
289	222107	chr19+46989760|46989796	44	chr19	+	46989760	46989796	4	0	2	2	0	22	14	undetermined	BM939582	Slk: STE20-like kinase (yeast)(9A2, Etk4, mKIAA0204, mSLK, Stk2)
289	222107	chr19+46986977|46987004	11	chr19	+	46986977	46987004	0	0	0	1	1	4	5	222107_46986497	CK640116	Slk: STE20-like kinase (yeast)(9A2, Etk4, mKIAA0204, mSLK, Stk2)
289	222107	chr19+46964729|46964757	10	chr19	+	46964729	46964757	0	0	0	0	0	8	2	222107_46964734	CB237139	Slk: STE20-like kinase (yeast)(9A2, Etk4, mKIAA0204, mSLK, Stk2)
289	222107	chr19+46964558|46964565	9	chr19	+	46964558	46964565	0	0	0	0	0	8	1	222107_46964153	CF741798	Slk: STE20-like kinase (yeast)(9A2, Etk4, mKIAA0204, mSLK, Stk2)
289	222107	chr19+46988355|46988358	7	chr19	+	46988355	46988358	0	0	1	1	0	3	2	222107_46986497	A130050G24	Slk: STE20-like kinase (yeast)(9A2, Etk4, mKIAA0204, mSLK, Stk2)
289	222107	chr19+46988287|46988307	5	chr19	+	46988287	46988307	0	0	0	0	0	1	4	222107_46987934	BF167119	Slk: STE20-like kinase (yeast)(9A2, Etk4, mKIAA0204, mSLK, Stk2)
289	222107	chr19+46964483|46964498	2	chr19	+	46964483	46964498	0	0	0	0	0	1	1	222107_46964153	CA871473	Slk: STE20-like kinase (yeast)(9A2, Etk4, mKIAA0204, mSLK, Stk2)
289	222107	chr19+46959971|46959971	1	chr19	+	46959971	46959971	0	0	0	1	0	0	0	222107_46959956	L10916	Slk: STE20-like kinase (yeast)(9A2, Etk4, mKIAA0204, mSLK, Stk2)
289	222107	chr19+46966796|46966796	1	chr19	+	46966796	46966796	0	0	1	0	0	0	0	222107_46966786	4921503G23	Slk: STE20-like kinase (yeast)(9A2, Etk4, mKIAA0204, mSLK, Stk2)
289	222107	chr19+46988223|46988223	1	chr19	+	46988223	46988223	0	0	0	1	0	0	0	222107_46986497	AF112855	Slk: STE20-like kinase (yeast)(9A2, Etk4, mKIAA0204, mSLK, Stk2)
290	182003	chr9+102821107|102821243	35	chr9	+	102821107	102821243	2	0	0	1	0	18	14	182003_102820734	CK021744	Ryk: receptor-like tyrosine kinase(ERK-3, Vik)
290	182003	chr9+102821827|102821837	35	chr9	+	102821827	102821837	2	0	0	0	0	27	6	undetermined	CB523852	Ryk: receptor-like tyrosine kinase(ERK-3, Vik)
290	182003	chr9+102821362|102821422	29	chr9	+	102821362	102821422	3	0	1	3	0	13	9	182003_102821410	BQ884694	Ryk: receptor-like tyrosine kinase(ERK-3, Vik)
290	182003	chr9+102820990|102821015	6	chr9	+	102820990	102821015	0	0	0	1	0	0	5	182003_102820734	W54262	Ryk: receptor-like tyrosine kinase(ERK-3, Vik)
290	182003	chr9+102820838|102820871	5	chr9	+	102820838	102820871	0	0	0	1	0	0	4	182003_102820734	BG142554	Ryk: receptor-like tyrosine kinase(ERK-3, Vik)
290	182003	chr9+102812827|102812828	4	chr9	+	102812827	102812828	0	0	0	1	0	0	3	182003_102812669	BI663523	Ryk: receptor-like tyrosine kinase(ERK-3, Vik)
290	182003	chr9+102822189|102822191	4	chr9	+	102822189	102822191	0	0	1	0	0	3	0	182003_102820734	G630033E21	Ryk: receptor-like tyrosine kinase(ERK-3, Vik)
290	182003	chr9+102812792|102812792	1	chr9	+	102812792	102812792	0	0	0	1	0	0	0	182003_102812669	L10915	Ryk: receptor-like tyrosine kinase(ERK-3, Vik)
291	83553	chr6+17316455|17316467	24	chr6	+	17316455	17316467	0	1	1	0	0	17	5	undetermined	BI143768	Met: met proto-oncogene(c-Met, HGF receptor, HGFR)
291	83553	chr6+17234858|17234863	20	chr6	+	17234858	17234863	0	16	1	0	0	3	0	83553_17233714	F630107N24	Met: met proto-oncogene(c-Met, HGF receptor, HGFR)
291	83553	chr6+17283891|17283899	2	chr6	+	17283891	17283899	0	0	1	0	0	1	0	83553_17282925	G370067N04	Met: met proto-oncogene(c-Met, HGF receptor, HGFR)
291	83553	chr6+17314310|17314310	2	chr6	+	17314310	17314310	0	0	0	1	1	0	0	83553_17314100	NM_008591	Met: met proto-oncogene(c-Met, HGF receptor, HGFR)
291	83553	chr6+17292472|17292472	2	chr6	+	17292472	17292472	0	0	1	0	0	1	0	undetermined	F830114F06	Met: met proto-oncogene(c-Met, HGF receptor, HGFR)
291	83553	chr6+17306206|17306206	1	chr6	+	17306206	17306206	0	0	0	1	0	0	0	83553_17306041	M33424	Met: met proto-oncogene(c-Met, HGF receptor, HGFR)
292	112079	chr9+107942518|107942522	16	chr9	+	107942518	107942522	9	0	1	1	1	3	1	112079_107941953	CK380304	Mst1r: macrophage stimulating 1 receptor (c-met-related tyrosine kinase)(CDw136, friend virus susceptibility 2, Fv-2, PTK8, Ron, STK)
293	221943	chr11+98108354|98108382	55	chr11	+	98108354	98108382	31	0	1	3	0	19	1	221943_98107436	BQ925228	Erbb2: v-erb-b2 erythroblastic leukemia viral oncogene homolog 2, neuro/glioblastoma derived oncogene homolog (avian)(c-erbB2, c-neu, Erbb-2, HER2, HER-2, mKIAA3023, Neu, Neu oncogene)
293	221943	chr11+98108281|98108302	12	chr11	+	98108281	98108302	1	0	1	1	0	6	3	221943_98107436	CB202037	Erbb2: v-erb-b2 erythroblastic leukemia viral oncogene homolog 2, neuro/glioblastoma derived oncogene homolog (avian)(c-erbB2, c-neu, Erbb-2, HER2, HER-2, mKIAA3023, Neu, Neu oncogene)
293	221943	chr11+98110465|98110505	6	chr11	+	98110465	98110505	0	0	1	0	0	1	4	undetermined	111003500000000	Erbb2: v-erb-b2 erythroblastic leukemia viral oncogene homolog 2, neuro/glioblastoma derived oncogene homolog (avian)(c-erbB2, c-neu, Erbb-2, HER2, HER-2, mKIAA3023, Neu, Neu oncogene)
293	221943	chr11+98108833|98108838	5	chr11	+	98108833	98108838	0	0	1	2	0	2	0	221943_98107436	D330038F10	Erbb2: v-erb-b2 erythroblastic leukemia viral oncogene homolog 2, neuro/glioblastoma derived oncogene homolog (avian)(c-erbB2, c-neu, Erbb-2, HER2, HER-2, mKIAA3023, Neu, Neu oncogene)
293	221943	chr11+98106000|98106006	2	chr11	+	98106000	98106006	0	0	0	1	0	0	1	221943_98105925	BQ828005	Erbb2: v-erb-b2 erythroblastic leukemia viral oncogene homolog 2, neuro/glioblastoma derived oncogene homolog (avian)(c-erbB2, c-neu, Erbb-2, HER2, HER-2, mKIAA3023, Neu, Neu oncogene)
293	221943	chr11+98108253|98108253	2	chr11	+	98108253	98108253	0	0	1	0	0	1	0	221943_98107436	6030449F08	Erbb2: v-erb-b2 erythroblastic leukemia viral oncogene homolog 2, neuro/glioblastoma derived oncogene homolog (avian)(c-erbB2, c-neu, Erbb-2, HER2, HER-2, mKIAA3023, Neu, Neu oncogene)
293	221943	chr11+98111253|98111259	2	chr11	+	98111253	98111259	0	0	1	0	0	1	0	221943_98110083	4022425O08	Erbb2: v-erb-b2 erythroblastic leukemia viral oncogene homolog 2, neuro/glioblastoma derived oncogene homolog (avian)(c-erbB2, c-neu, Erbb-2, HER2, HER-2, mKIAA3023, Neu, Neu oncogene)
293	221943	chr11+98107210|98107210	1	chr11	+	98107210	98107210	0	0	0	1	0	0	0	221943_98107052	L47239	Erbb2: v-erb-b2 erythroblastic leukemia viral oncogene homolog 2, neuro/glioblastoma derived oncogene homolog (avian)(c-erbB2, c-neu, Erbb-2, HER2, HER-2, mKIAA3023, Neu, Neu oncogene)
294	72926	chr11+16783195|16783228	18	chr11	+	16783195	16783228	8	0	1	2	1	4	2	72926_16782711	BI250692	Egfr: epidermal growth factor receptor(avian erythroblastic leukemia viral (v-erb-b) oncogene homolog, Erbb, wa2, wa-2, Wa5, waved 2)
294	72926	chr11+16809442|16809477	14	chr11	+	16809442	16809477	0	0	1	1	0	6	6	72926_16807064	CK781071	Egfr: epidermal growth factor receptor(avian erythroblastic leukemia viral (v-erb-b) oncogene homolog, Erbb, wa2, wa-2, Wa5, waved 2)
294	72926	chr11+16783017|16783031	7	chr11	+	16783017	16783031	0	0	2	0	0	3	2	72926_16782711	AA243917	Egfr: epidermal growth factor receptor(avian erythroblastic leukemia viral (v-erb-b) oncogene homolog, Erbb, wa2, wa-2, Wa5, waved 2)
294	72926	chr11+16783493|16783493	3	chr11	+	16783493	16783493	0	0	1	0	0	1	1	72926_16782711	1300008I23	Egfr: epidermal growth factor receptor(avian erythroblastic leukemia viral (v-erb-b) oncogene homolog, Erbb, wa2, wa-2, Wa5, waved 2)
294	72926	chr11+16808073|16808076	3	chr11	+	16808073	16808076	0	0	1	0	0	1	1	72926_16807169	BI217565	Egfr: epidermal growth factor receptor(avian erythroblastic leukemia viral (v-erb-b) oncogene homolog, Erbb, wa2, wa-2, Wa5, waved 2)
294	72926	chr11+16651391|16651391	3	chr11	+	16651391	16651391	0	0	1	0	0	2	0	undetermined	C430014G08	Egfr: epidermal growth factor receptor(avian erythroblastic leukemia viral (v-erb-b) oncogene homolog, Erbb, wa2, wa-2, Wa5, waved 2)
294	72926	chr11+16755781|16755795	2	chr11	+	16755781	16755795	0	0	0	1	0	0	1	72926_16755638	AI787580	Egfr: epidermal growth factor receptor(avian erythroblastic leukemia viral (v-erb-b) oncogene homolog, Erbb, wa2, wa-2, Wa5, waved 2)
294	72926	chr11+16779927|16779927	1	chr11	+	16779927	16779927	0	0	0	1	0	0	0	72926_16779824	AF277898	Egfr: epidermal growth factor receptor(avian erythroblastic leukemia viral (v-erb-b) oncogene homolog, Erbb, wa2, wa-2, Wa5, waved 2)
294	72926	chr11+16786822|16786822	1	chr11	+	16786822	16786822	0	0	0	1	0	0	0	72926_16786748	X59698	Egfr: epidermal growth factor receptor(avian erythroblastic leukemia viral (v-erb-b) oncogene homolog, Erbb, wa2, wa-2, Wa5, waved 2)
294	72926	chr11+16807921|16807921	1	chr11	+	16807921	16807921	0	0	0	1	0	0	0	72926_16807064	X78987	Egfr: epidermal growth factor receptor(avian erythroblastic leukemia viral (v-erb-b) oncogene homolog, Erbb, wa2, wa-2, Wa5, waved 2)
294	72926	chr11+16807446|16807446	1	chr11	+	16807446	16807446	0	0	0	1	0	0	0	72926_16807064	U03425	Egfr: epidermal growth factor receptor(avian erythroblastic leukemia viral (v-erb-b) oncogene homolog, Erbb, wa2, wa-2, Wa5, waved 2)
294	72926	chr11+16807133|16807133	1	chr11	+	16807133	16807133	0	0	0	1	0	0	0	72926_16807064	Z12608	Egfr: epidermal growth factor receptor(avian erythroblastic leukemia viral (v-erb-b) oncogene homolog, Erbb, wa2, wa-2, Wa5, waved 2)
294	72926	chr11+16648855|16648855	1	chr11	+	16648855	16648855	0	0	1	0	0	0	0	undetermined	3.11001e+29	Egfr: epidermal growth factor receptor(avian erythroblastic leukemia viral (v-erb-b) oncogene homolog, Erbb, wa2, wa-2, Wa5, waved 2)
295	71421	chr2+119599647|119599680	101	chr2	+	119599647	119599680	14	0	2	5	0	75	5	71421_119598220	BG870882	Tyro3: TYRO3 protein tyrosine kinase 3(Brt, Dtk, Etk-2, Rse, Sky, Sky, Tif)
295	71421	chr2+119598795|119598832	20	chr2	+	119598795	119598832	13	0	0	1	0	0	6	71421_119598220	BQ917866	Tyro3: TYRO3 protein tyrosine kinase 3(Brt, Dtk, Etk-2, Rse, Sky, Sky, Tif)
295	71421	chr2+119589566|119589588	7	chr2	+	119589566	119589588	5	0	0	0	0	1	1	71421_119589411	CD354785	Tyro3: TYRO3 protein tyrosine kinase 3(Brt, Dtk, Etk-2, Rse, Sky, Sky, Tif)
295	71421	chr2+119594490|119594509	4	chr2	+	119594490	119594509	2	0	0	1	0	0	1	71421_119594379	BF179809	Tyro3: TYRO3 protein tyrosine kinase 3(Brt, Dtk, Etk-2, Rse, Sky, Sky, Tif)
295	71421	chr2+119599057|119599057	2	chr2	+	119599057	119599057	0	0	0	1	1	0	0	71421_119598220	NM_019392	Tyro3: TYRO3 protein tyrosine kinase 3(Brt, Dtk, Etk-2, Rse, Sky, Sky, Tif)
295	71421	chr2+119580620|119580620	1	chr2	+	119580620	119580620	0	0	0	1	0	0	0	undetermined	AB000827	Tyro3: TYRO3 protein tyrosine kinase 3(Brt, Dtk, Etk-2, Rse, Sky, Sky, Tif)
296	78244	chr2+128551198|128551243	9	chr2	+	128551198	128551243	0	0	0	1	1	0	7	78244_128550177	CB595004	Mertk: c-mer proto-oncogene tyrosine kinase(Eyk, Mer, Nyk, Tyro 12)
296	78244	chr2+128551701|128551720	6	chr2	+	128551701	128551720	0	0	1	0	0	3	2	78244_128550177	4933404I23	Mertk: c-mer proto-oncogene tyrosine kinase(Eyk, Mer, Nyk, Tyro 12)
296	78244	chr2+128552026|128552030	5	chr2	+	128552026	128552030	0	0	1	0	0	4	0	78244_128550177	4732481A15	Mertk: c-mer proto-oncogene tyrosine kinase(Eyk, Mer, Nyk, Tyro 12)
296	78244	chr2+128451489|128451492	4	chr2	+	128451489	128451492	0	0	1	0	0	3	0	undetermined	F730002C15	Mertk: c-mer proto-oncogene tyrosine kinase(Eyk, Mer, Nyk, Tyro 12)
296	78244	chr2+128508419|128508419	2	chr2	+	128508419	128508419	0	0	1	0	0	1	0	78244_128506057	A130042B18	Mertk: c-mer proto-oncogene tyrosine kinase(Eyk, Mer, Nyk, Tyro 12)
296	78244	chr2+128551364|128551368	2	chr2	+	128551364	128551368	0	0	1	0	0	1	0	78244_128550177	9530056K14	Mertk: c-mer proto-oncogene tyrosine kinase(Eyk, Mer, Nyk, Tyro 12)
296	78244	chr2+128551072|128551072	1	chr2	+	128551072	128551072	0	0	0	1	0	0	0	78244_128550177	L11625	Mertk: c-mer proto-oncogene tyrosine kinase(Eyk, Mer, Nyk, Tyro 12)
297	105778	chr7-14483643|14483702	196	chr7	-	14483643	14483702	3	0	2	5	1	164	21	105778_14485385	BI663648	Axl: AXL receptor tyrosine kinase(Ark, Tyro7, Ufo)
297	105778	chr7-14484151|14484214	35	chr7	-	14484151	14484214	17	0	1	0	0	9	8	105778_14485385	CD768257	Axl: AXL receptor tyrosine kinase(Ark, Tyro7, Ufo)
297	105778	chr7-14483962|14484057	30	chr7	-	14483962	14484057	12	0	1	0	0	8	9	105778_14484037	BG695499	Axl: AXL receptor tyrosine kinase(Ark, Tyro7, Ufo)
297	105778	chr7-14484323|14484373	6	chr7	-	14484323	14484373	0	0	0	0	0	2	4	105778_14484336	BI657794	Axl: AXL receptor tyrosine kinase(Ark, Tyro7, Ufo)
297	105778	chr7-14482872|14482880	3	chr7	-	14482872	14482880	0	0	1	0	0	2	0	105778_14483265	F630208D06	Axl: AXL receptor tyrosine kinase(Ark, Tyro7, Ufo)
297	105778	chr7-14490166|14490169	2	chr7	-	14490166	14490169	0	0	1	0	0	1	0	105778_14490886	8030472I18	Axl: AXL receptor tyrosine kinase(Ark, Tyro7, Ufo)
298	108240	chr17-44721174|44721198	30	chr17	-	44721174	44721198	3	0	3	3	1	14	6	108240_44722221	CB586986	Ptk7: PTK7 protein tyrosine kinase 7
298	108240	chr17-44732170|44732171	4	chr17	-	44732170	44732171	0	0	1	0	0	3	0	108240_44733497	C130078A16	Ptk7: PTK7 protein tyrosine kinase 7
298	108240	chr17-44746639|44746639	2	chr17	-	44746639	44746639	0	0	1	0	0	1	0	108240_44747085	E330037K16	Ptk7: PTK7 protein tyrosine kinase 7
298	108240	chr17-44721469|44721469	1	chr17	-	44721469	44721469	0	0	0	1	0	0	0	108240_44722221	AF531873	Ptk7: PTK7 protein tyrosine kinase 7
300	222042	chr15+92235988|92235991	19	chr15	+	92235988	92235991	1	0	2	2	1	13	0	222042_92235376	F830008A10	4921513O20Rik: hypothetical serine/threonine protein kinase(cI-46, LOC381026)
300	222042	chr15+92236081|92236101	4	chr15	+	92236081	92236101	0	0	1	0	0	3	0	222042_92235376	D030005M21	4921513O20Rik: hypothetical serine/threonine protein kinase(cI-46, LOC381026)
300	222042	chr15+92235642|92235642	1	chr15	+	92235642	92235642	0	0	1	0	0	0	0	222042_92235376	4921521H10	4921513O20Rik: hypothetical serine/threonine protein kinase(cI-46, LOC381026)
301	106990	chr1+132343669|132343695	53	chr1	+	132343669	132343695	0	0	1	1	0	44	7	106990_132341086	BU529664	Ripk5: receptor interacting protein kinase 5
301	106990	chr1+132344465|132344489	10	chr1	+	132344465	132344489	0	0	2	0	0	7	1	undetermined	C430014H23	Ripk5: receptor interacting protein kinase 5
301	106990	chr1+132341273|132341281	4	chr1	+	132341273	132341281	2	0	0	1	1	0	0	106990_132341086	NM_172516	Ripk5: receptor interacting protein kinase 5
301	106990	chr1+132343048|132343052	3	chr1	+	132343048	132343052	0	0	1	0	0	1	1	106990_132341086	D030068A09	Ripk5: receptor interacting protein kinase 5
301	106990	chr1+132344718|132344721	3	chr1	+	132344718	132344721	0	0	1	0	0	1	1	undetermined	BG080491	Ripk5: receptor interacting protein kinase 5
301	106990	chr1+132335401|132335401	2	chr1	+	132335401	132335401	0	0	1	0	0	1	0	106990_132334087	A730069A04	Ripk5: receptor interacting protein kinase 5
301	106990	chr1+132344660|132344660	2	chr1	+	132344660	132344660	0	0	1	0	0	1	0	106990_132344625	I0C0046M14	Ripk5: receptor interacting protein kinase 5
301	106990	chr1+132342991|132342996	2	chr1	+	132342991	132342996	0	0	0	0	0	1	1	undetermined	CB195494	Ripk5: receptor interacting protein kinase 5
301	106990	chr1+132327595|132327595	1	chr1	+	132327595	132327595	0	0	1	0	0	0	0	106990_132327074	A930019K20	Ripk5: receptor interacting protein kinase 5
301	106990	chr1+132341540|132341540	1	chr1	+	132341540	132341540	0	0	1	0	0	0	0	106990_132341086	3110070I12	Ripk5: receptor interacting protein kinase 5
302	78957	chr11+87157482|87157487	11	chr11	+	87157482	87157487	0	0	1	1	1	7	1	78957_87157149	CN843931	Tex14: testis expressed gene 14
302	78957	chr11+87153230|87153230	2	chr11	+	87153230	87153230	0	0	1	0	0	1	0	78957_87153196	B020018H17	Tex14: testis expressed gene 14
302	78957	chr11+87086431|87086431	1	chr11	+	87086431	87086431	0	0	0	1	0	0	0	78957_87086365	AY193718	Tex14: testis expressed gene 14
302	78957	chr11+87096662|87096662	1	chr11	+	87096662	87096662	0	0	0	1	0	0	0	78957_87096617	AY193717	Tex14: testis expressed gene 14
303	79802	chr13+33468244|33468251	15	chr13	+	33468244	33468251	0	0	3	1	0	9	2	79802_33467065	BU962842	Ripk1: receptor (TNFRSF)-interacting serine-threonine kinase 1(Rinp, RIP)
303	79802	chr13+33469736|33469742	8	chr13	+	33469736	33469742	0	0	0	2	1	5	0	79802_33467065	NM_009068	Ripk1: receptor (TNFRSF)-interacting serine-threonine kinase 1(Rinp, RIP)
303	79802	chr13+33467572|33467596	8	chr13	+	33467572	33467596	0	0	0	1	0	3	4	79802_33467065	CN700579	Ripk1: receptor (TNFRSF)-interacting serine-threonine kinase 1(Rinp, RIP)
303	79802	chr13+33449255|33449255	2	chr13	+	33449255	33449255	0	0	1	0	0	1	0	79802_33447819	C230088K06	Ripk1: receptor (TNFRSF)-interacting serine-threonine kinase 1(Rinp, RIP)
303	79802	chr13+33471712|33471716	2	chr13	+	33471712	33471716	0	0	1	0	0	1	0	undetermined	D930046B09	Ripk1: receptor (TNFRSF)-interacting serine-threonine kinase 1(Rinp, RIP)
304	110895	chr4-16049833|16049847	34	chr4	-	16049833	16049847	18	0	1	1	0	9	5	110895_16050991	BI664861	Ripk2: receptor (TNFRSF)-interacting serine-threonine kinase 2(CARD3, CARDIAK, CCK, RICK, RIP2)
304	110895	chr4-16050467|16050490	15	chr4	-	16050467	16050490	3	0	2	2	0	6	2	110895_16050991	CK386233	Ripk2: receptor (TNFRSF)-interacting serine-threonine kinase 2(CARD3, CARDIAK, CCK, RICK, RIP2)
304	110895	chr4-16050654|16050656	3	chr4	-	16050654	16050656	0	0	0	2	1	0	0	110895_16050991	NM_138952	Ripk2: receptor (TNFRSF)-interacting serine-threonine kinase 2(CARD3, CARDIAK, CCK, RICK, RIP2)
304	110895	chr4-16050401|16050401	3	chr4	-	16050401	16050401	0	0	1	0	0	1	1	110895_16050991	AV081633	Ripk2: receptor (TNFRSF)-interacting serine-threonine kinase 2(CARD3, CARDIAK, CCK, RICK, RIP2)
305	112460	chr9-49539330|49539332	3	chr9	-	49539330	49539332	0	0	1	0	1	1	0	112460_49540953	9930020N01	Annk1: ankyrin repeat and kinase domain containing 1, receptor-interacting serine-threonine kinase
306	73015	chr16-98541328|98541339	61	chr16	-	98541328	98541339	11	1	2	2	1	39	5	73015_98543639	CB058615	Ripk4: receptor-interacting serine-threonine kinase 4(ANKK2, Ankrd3, DIk, PKK, RIP4)
306	73015	chr16-98563038|98563039	2	chr16	-	98563038	98563039	0	0	1	0	0	0	1	undetermined	2310069J12	Ripk4: receptor-interacting serine-threonine kinase 4(ANKK2, Ankrd3, DIk, PKK, RIP4)
307	105652	chr2+72336748|72336776	23	chr2	+	72336748	72336776	9	0	1	1	1	10	1	105652_72335398	3322402D19	B230120H23Rik: mixed lineage kinase-related kinase MRK-beta; mixed lineage kinase with a leucine zipper and a sterile alpha motif; mixed lineage kinase-related kinase.(likely map3k)(MLTK, MLTKalpha, MLTKbeta, Zak)
307	105652	chr2+72298457|72298472	4	chr2	+	72298457	72298472	0	0	1	0	0	2	1	105652_72296155	CB523428	B230120H23Rik: mixed lineage kinase-related kinase MRK-beta; mixed lineage kinase with a leucine zipper and a sterile alpha motif; mixed lineage kinase-related kinase.(likely map3k)(MLTK, MLTKalpha, MLTKbeta, Zak)
307	105652	chr2+72284005|72284005	3	chr2	+	72284005	72284005	0	0	1	0	1	1	0	105652_72283636	B230120H23	B230120H23Rik: mixed lineage kinase-related kinase MRK-beta; mixed lineage kinase with a leucine zipper and a sterile alpha motif; mixed lineage kinase-related kinase.(likely map3k)(MLTK, MLTKalpha, MLTKbeta, Zak)
307	105652	chr2+72336579|72336616	3	chr2	+	72336579	72336616	0	0	0	1	0	0	2	105652_72335398	AW496116	B230120H23Rik: mixed lineage kinase-related kinase MRK-beta; mixed lineage kinase with a leucine zipper and a sterile alpha motif; mixed lineage kinase-related kinase.(likely map3k)(MLTK, MLTKalpha, MLTKbeta, Zak)
307	105652	chr2+72293398|72293403	2	chr2	+	72293398	72293403	0	0	1	0	0	1	0	105652_72292456	E030050G15	B230120H23Rik: mixed lineage kinase-related kinase MRK-beta; mixed lineage kinase with a leucine zipper and a sterile alpha motif; mixed lineage kinase-related kinase.(likely map3k)(MLTK, MLTKalpha, MLTKbeta, Zak)
307	105652	chr2+72296543|72296544	2	chr2	+	72296543	72296544	0	0	0	1	0	0	1	105652_72296155	AI316118	B230120H23Rik: mixed lineage kinase-related kinase MRK-beta; mixed lineage kinase with a leucine zipper and a sterile alpha motif; mixed lineage kinase-related kinase.(likely map3k)(MLTK, MLTKalpha, MLTKbeta, Zak)
307	105652	chr2+72297082|72297085	2	chr2	+	72297082	72297085	0	0	1	0	0	1	0	undetermined	D830005N24	B230120H23Rik: mixed lineage kinase-related kinase MRK-beta; mixed lineage kinase with a leucine zipper and a sterile alpha motif; mixed lineage kinase-related kinase.(likely map3k)(MLTK, MLTKalpha, MLTKbeta, Zak)
308	6337	chr4+32252132|32252169	27	chr4	+	32252132	32252169	0	0	2	1	1	19	4	6337_32250860	CB934402	Map3k7: mitogen activated protein kinase kinase kinase 7(Tak1, TGF-beta activated kinase 1, transforming growth factor-beta-activated kinase 1)
308	6337	chr4+32253747|32253766	8	chr4	+	32253747	32253766	0	0	1	0	0	6	1	6337_32250860	5330425J22	Map3k7: mitogen activated protein kinase kinase kinase 7(Tak1, TGF-beta activated kinase 1, transforming growth factor-beta-activated kinase 1)
308	6337	chr4+32254821|32254826	8	chr4	+	32254821	32254826	0	0	0	0	0	6	2	undetermined	CF618168	Map3k7: mitogen activated protein kinase kinase kinase 7(Tak1, TGF-beta activated kinase 1, transforming growth factor-beta-activated kinase 1)
308	6337	chr4+32252546|32252576	5	chr4	+	32252546	32252576	0	0	1	0	0	4	0	6337_32250860	9430049L22	Map3k7: mitogen activated protein kinase kinase kinase 7(Tak1, TGF-beta activated kinase 1, transforming growth factor-beta-activated kinase 1)
308	6337	chr4+32251835|32251838	5	chr4	+	32251835	32251838	0	0	0	0	0	4	1	undetermined	CN531909	Map3k7: mitogen activated protein kinase kinase kinase 7(Tak1, TGF-beta activated kinase 1, transforming growth factor-beta-activated kinase 1)
308	6337	chr4+32214307|32214307	2	chr4	+	32214307	32214307	0	0	1	0	0	1	0	6337_32212817	G930042E15	Map3k7: mitogen activated protein kinase kinase kinase 7(Tak1, TGF-beta activated kinase 1, transforming growth factor-beta-activated kinase 1)
308	6337	chr4+32251562|32251579	2	chr4	+	32251562	32251579	0	0	0	1	0	0	1	6337_32250860	BU702075	Map3k7: mitogen activated protein kinase kinase kinase 7(Tak1, TGF-beta activated kinase 1, transforming growth factor-beta-activated kinase 1)
308	6337	chr4+32251107|32251112	2	chr4	+	32251107	32251112	0	0	1	0	0	0	1	6337_32250860	CO430128	Map3k7: mitogen activated protein kinase kinase kinase 7(Tak1, TGF-beta activated kinase 1, transforming growth factor-beta-activated kinase 1)
309	106013	chr15+102980385|102980794	206	chr15	+	102980385	102980794	18	10	2	3	1	64	108	undetermined	AI851556	Map3k12: mitogen activated protein kinase kinase kinase 12(DLK, MUK, Zpk)
309	106013	chr15-102981299|102981320	57	chr15	-	102981299	102981320	2	0	0	3	0	44	8	106013_102982039	CF739874	Map3k12: mitogen activated protein kinase kinase kinase 12(DLK, MUK, Zpk)
309	106013	chr15+102981922|102981942	13	chr15	+	102981922	102981942	0	0	1	0	0	4	8	undetermined	CO043646	Map3k12: mitogen activated protein kinase kinase kinase 12(DLK, MUK, Zpk)
309	106013	chr15-102980631|102980646	9	chr15	-	102980631	102980646	0	0	2	0	0	5	2	106013_102981453	G930018P13	Map3k12: mitogen activated protein kinase kinase kinase 12(DLK, MUK, Zpk)
309	106013	chr15-102979510|102979515	7	chr15	-	102979510	102979515	0	0	1	0	1	5	0	106013_102982039	4931421L15	Map3k12: mitogen activated protein kinase kinase kinase 12(DLK, MUK, Zpk)
309	106013	chr15+102981599|102981631	7	chr15	+	102981599	102981631	0	0	0	1	0	1	5	undetermined	BE987653	Map3k12: mitogen activated protein kinase kinase kinase 12(DLK, MUK, Zpk)
309	106013	chr15-102981864|102981890	6	chr15	-	102981864	102981890	3	0	0	0	0	2	1	106013_102982039	BI248600	Map3k12: mitogen activated protein kinase kinase kinase 12(DLK, MUK, Zpk)
309	106013	chr15-102980888|102980896	3	chr15	-	102980888	102980896	0	0	1	0	0	2	0	106013_102982039	9330184H02	Map3k12: mitogen activated protein kinase kinase kinase 12(DLK, MUK, Zpk)
309	106013	chr15-102981229|102981229	1	chr15	-	102981229	102981229	0	0	0	1	0	0	0	106013_102982039	U23789	Map3k12: mitogen activated protein kinase kinase kinase 12(DLK, MUK, Zpk)
309	106013	chr15-102987981|102987981	1	chr15	-	102987981	102987981	0	0	1	0	0	0	0	106013_102991241	4022440P10	Map3k12: mitogen activated protein kinase kinase kinase 12(DLK, MUK, Zpk)
310	108448	chr16+21641355|21641372	9	chr16	+	21641355	21641372	3	2	1	0	0	1	2	108448_21641013	1500026P21	Map3k13: mitogen-activated protein kinase kinase kinase 13 LocusID: 9175(LZK)
310	108448	chr16+21763678|21763680	5	chr16	+	21763678	21763680	2	0	1	0	1	1	0	108448_21760282	D130043B12	Map3k13: mitogen-activated protein kinase kinase kinase 13 LocusID: 9175(LZK)
310	108448	chr16+21638458|21638458	3	chr16	+	21638458	21638458	0	0	2	0	0	1	0	108448_21636716	6030442D07	Map3k13: mitogen-activated protein kinase kinase kinase 13 LocusID: 9175(LZK)
310	108448	chr16+21763098|21763101	2	chr16	+	21763098	21763101	0	0	1	0	0	1	0	108448_21760282	C130026N12	Map3k13: mitogen-activated protein kinase kinase kinase 13 LocusID: 9175(LZK)
310	108448	chr16+21763459|21763463	2	chr16	+	21763459	21763463	0	0	1	0	0	1	0	undetermined	E230014D06	Map3k13: mitogen-activated protein kinase kinase kinase 13 LocusID: 9175(LZK)
310	108448	chr16+21729510|21729510	2	chr16	+	21729510	21729510	0	0	0	0	0	1	1	undetermined	AV015699	Map3k13: mitogen-activated protein kinase kinase kinase 13 LocusID: 9175(LZK)
311	111606	chr12-77023185|77023222	10	chr12	-	77023185	77023222	0	0	1	1	0	2	6	111606_77024125	CK382409	Map3k9: mitogen-activated protein kinase kinase kinase 9(Mlk1, Prke1)
311	111606	chr12-77016552|77016562	9	chr12	-	77016552	77016562	0	0	1	0	0	6	2	undetermined	CF745639	Map3k9: mitogen-activated protein kinase kinase kinase 9(Mlk1, Prke1)
311	111606	chr12-77030016|77030019	3	chr12	-	77030016	77030019	0	0	1	0	1	1	0	111606_77031438	E130314H24	Map3k9: mitogen-activated protein kinase kinase kinase 9(Mlk1, Prke1)
312	80280	chr7-16601642|16601681	21	chr7	-	16601642	16601681	17	0	0	0	0	2	2	80280_16602058	BM942960	Map3k10: mitogen activated protein kinase kinase kinase 10(mixed lineage kinase 2, MKN28 derived nonreceptor_type, MKN28 kinase, Mlk2, MST, serine/threonine kinase)
312	80280	chr7-16593848|16593853	7	chr7	-	16593848	16593853	2	0	0	2	0	2	1	80280_16594459	BX517008	Map3k10: mitogen activated protein kinase kinase kinase 10(mixed lineage kinase 2, MKN28 derived nonreceptor_type, MKN28 kinase, Mlk2, MST, serine/threonine kinase)
312	80280	chr7-16605633|16605636	4	chr7	-	16605633	16605636	0	1	1	0	0	2	0	80280_16606014	E130314A20	Map3k10: mitogen activated protein kinase kinase kinase 10(mixed lineage kinase 2, MKN28 derived nonreceptor_type, MKN28 kinase, Mlk2, MST, serine/threonine kinase)
312	80280	chr7+16611842|16611845	2	chr7	+	16611842	16611845	0	0	0	1	0	0	1	80280_16611706	BI412502	Map3k10: mitogen activated protein kinase kinase kinase 10(mixed lineage kinase 2, MKN28 derived nonreceptor_type, MKN28 kinase, Mlk2, MST, serine/threonine kinase)
313	76198	chr19+5491708|5491772	117	chr19	+	5491708	5491772	46	0	4	2	1	56	8	76198_5490914	CF356658	Map3k11: mitogen activated protein kinase kinase kinase 11(Mlk3, PTK1, SPRK)
314	40378	chr8+125327046|125327049	5	chr8	+	125327046	125327049	0	0	1	1	0	2	1	40378_125324219	BC046448	MLK4: mixed lineage kinase 4 (likely map3k)
314	40378	chr8+125324924|125324924	2	chr8	+	125324924	125324924	0	0	0	1	1	0	0	40378_125324219	NM_145608	MLK4: mixed lineage kinase 4 (likely map3k)
315	105197	chr4+115149728|115149750	22	chr4	+	115149728	115149750	0	1	0	1	0	14	6	105197_115148238	CD422234	Tesk2: testis-specific kinase 2
315	105197	chr4+115149878|115149896	15	chr4	+	115149878	115149896	0	0	1	1	1	11	1	105197_115148238	6330404O12	Tesk2: testis-specific kinase 2
315	105197	chr4+115149657|115149664	6	chr4	+	115149657	115149664	0	0	1	0	0	4	1	105197_115148238	6330417C18	Tesk2: testis-specific kinase 2
315	105197	chr4+115148792|115148792	2	chr4	+	115148792	115148792	0	0	1	0	0	1	0	105197_115148238	C030025J19	Tesk2: testis-specific kinase 2
315	105197	chr4+115151597|115151599	2	chr4	+	115151597	115151599	0	0	1	0	0	1	0	105197_115150480	E130012E07	Tesk2: testis-specific kinase 2
316	71428	chr4+42693150|42693167	35	chr4	+	42693150	42693167	0	0	1	1	1	24	8	71428_42691707	CK137124	Tesk1: testis specific protein kinase 1
316	71428	chr4+42692856|42692909	27	chr4	+	42692856	42692909	13	0	0	0	0	6	8	undetermined	CB273642	Tesk1: testis specific protein kinase 1
316	71428	chr4-42692795|42692833	18	chr4	-	42692795	42692833	0	0	2	2	1	8	5	undetermined	BM218917	Tesk1: testis specific protein kinase 1
316	71428	chr4-42692856|42692895	6	chr4	-	42692856	42692895	0	0	0	1	0	0	5	undetermined	BE990195	Tesk1: testis specific protein kinase 1
317	119887	chr5+141649368|141649401	20	chr5	+	141649368	141649401	1	0	1	1	0	5	12	119887_141645912	CK384986	Lmtk2:lemur tyrosine kinase 2(BREK, cprk, KPI2, KPI-2)
317	119887	chr5+141647961|141647971	6	chr5	+	141647961	141647971	3	0	1	0	0	1	1	119887_141645912	BM950917	Lmtk2:lemur tyrosine kinase 2(BREK, cprk, KPI2, KPI-2)
317	119887	chr5+141635775|141635781	2	chr5	+	141635775	141635781	0	0	1	0	0	0	1	119887_141635030	CF747090	Lmtk2:lemur tyrosine kinase 2(BREK, cprk, KPI2, KPI-2)
317	119887	chr5+141637924|141637943	2	chr5	+	141637924	141637943	0	0	0	1	0	0	1	undetermined	CA328639	Lmtk2:lemur tyrosine kinase 2(BREK, cprk, KPI2, KPI-2)
318	71851	chr11-119678440|119678474	77	chr11	-	119678440	119678474	9	0	4	6	1	53	4	71851_119679573	CB575190	Aatk: apoptosis-associated tyrosine kinase(AATYK, mKIAA0641)
320	157841	chr7-53289989|53290002	27	chr7	-	53289989	53290002	0	0	3	1	1	17	5	157841_53291337	CN461823	Lrrk1: leucine-rich repeat kinase 1(mKIAA1790)
320	157841	chr7-53312987|53312993	13	chr7	-	53312987	53312993	0	0	1	0	0	12	0	157841_53313011	D130026O16	Lrrk1: leucine-rich repeat kinase 1(mKIAA1790)
320	157841	chr7-53290418|53290428	10	chr7	-	53290418	53290428	0	0	2	1	0	5	2	157841_53290838	BI903659	Lrrk1: leucine-rich repeat kinase 1(mKIAA1790)
320	157841	chr7-53372914|53372921	6	chr7	-	53372914	53372921	0	0	1	0	0	5	0	157841_53373893	F830014K24	Lrrk1: leucine-rich repeat kinase 1(mKIAA1790)
320	157841	chr7-53316479|53316497	3	chr7	-	53316479	53316497	0	0	1	0	0	1	1	157841_53316650	CF540212	Lrrk1: leucine-rich repeat kinase 1(mKIAA1790)
320	157841	chr7-53372744|53372744	2	chr7	-	53372744	53372744	0	0	1	0	0	1	0	157841_53373250	A430062H02	Lrrk1: leucine-rich repeat kinase 1(mKIAA1790)
320	157841	chr7-53371922|53371924	2	chr7	-	53371922	53371924	0	0	1	0	0	1	0	undetermined	C230002E15	Lrrk1: leucine-rich repeat kinase 1(mKIAA1790)
321	134239	chr4-116816828|116816841	70	chr4	-	116816828	116816841	14	0	2	5	1	43	5	134239_116817233	BI525003	Tie1: tyrosine kinase receptor 1(TIE)
321	134239	chr4-116817024|116817052	8	chr4	-	116817024	116817052	0	0	1	0	0	4	3	134239_116817233	AA966935	Tie1: tyrosine kinase receptor 1(TIE)
321	134239	chr4-116816878|116816878	1	chr4	-	116816878	116816878	0	0	0	1	0	0	0	134239_116817233	X71425	Tie1: tyrosine kinase receptor 1(TIE)
321	134239	chr4-116823673|116823673	1	chr4	-	116823673	116823673	0	0	1	0	0	0	0	134239_116824229	D130054B12	Tie1: tyrosine kinase receptor 1(TIE)
322	82630	chr4+93205209|93205214	13	chr4	+	93205209	93205214	0	0	0	3	1	6	3	82630_93204199	AA839849	Tek: endothelial-specific receptor tyrosine kinase(Cd202b, Hyk, Tie2)
322	82630	chr4+93204299|93204317	3	chr4	+	93204299	93204317	0	0	0	1	0	0	2	82630_93204199	CO430299	Tek: endothelial-specific receptor tyrosine kinase(Cd202b, Hyk, Tie2)
322	82630	chr4+93072160|93072160	2	chr4	+	93072160	93072160	0	0	1	0	0	1	0	undetermined	E130010K24	Tek: endothelial-specific receptor tyrosine kinase(Cd202b, Hyk, Tie2)
322	82630	chr4+93204957|93204957	1	chr4	+	93204957	93204957	0	0	0	1	0	0	0	82630_93204199	X67553	Tek: endothelial-specific receptor tyrosine kinase(Cd202b, Hyk, Tie2)
322	82630	chr4+93204506|93204506	1	chr4	+	93204506	93204506	0	0	0	1	0	0	0	82630_93204199	E08401	Tek: endothelial-specific receptor tyrosine kinase(Cd202b, Hyk, Tie2)
323	226788	chr10-52085676|52085676	2	chr10	-	52085676	52085676	0	0	0	1	1	0	0	226788_52086076	NM_011282	Ros1: Ros1 proto-oncogene(c-ros, Ros-1)
323	226788	chr10-52085554|52085554	1	chr10	-	52085554	52085554	0	0	0	1	0	0	0	226788_52085655	X81650	Ros1: Ros1 proto-oncogene(c-ros, Ros-1)
324	100620	chr8-110639904|110639907	35	chr8	-	110639904	110639907	0	0	2	1	0	32	0	100620_110640181	F630038I11	9130019I15Rik: hypothetical tyrosine kinase
325	83213	chr5-132101147|132101166	46	chr5	-	132101147	132101166	0	1	1	3	1	33	7	83213_132102493	BU582953	Limk1: LIM-domain containing, protein kinase
325	83213	chr5-132101280|132101311	15	chr5	-	132101280	132101311	8	0	2	0	0	4	1	83213_132102493	BF303558	Limk1: LIM-domain containing, protein kinase
325	83213	chr5-132113279|132113281	6	chr5	-	132113279	132113281	0	0	1	0	0	5	0	83213_132114188	D330005K13	Limk1: LIM-domain containing, protein kinase
325	83213	chr5-132101441|132101441	1	chr5	-	132101441	132101441	0	0	0	1	0	0	0	83213_132102493	U14166	Limk1: LIM-domain containing, protein kinase
325	83213	chr5-132109052|132109052	1	chr5	-	132109052	132109052	0	0	1	0	0	0	0	83213_132109424	A730077A22	Limk1: LIM-domain containing, protein kinase
326	71433	chr11-3239040|3239056	46	chr11	-	3239040	3239056	0	0	1	4	1	35	5	71433_3240672	CK379284	Limk2: LIM motif-containing protein kinase 2(Limk2a, Limk2b)
326	71433	chr11-3239242|3239251	41	chr11	-	3239242	3239251	2	0	0	1	0	36	2	71433_3240672	CB196623	Limk2: LIM motif-containing protein kinase 2(Limk2a, Limk2b)
326	71433	chr11-3240256|3240282	35	chr11	-	3240256	3240282	0	0	0	2	0	28	5	71433_3240672	CK030594	Limk2: LIM motif-containing protein kinase 2(Limk2a, Limk2b)
326	71433	chr11-3242481|3242501	5	chr11	-	3242481	3242501	0	1	0	0	0	2	2	71433_3242536	CF736512	Limk2: LIM motif-containing protein kinase 2(Limk2a, Limk2b)
326	71433	chr11-3302681|3302681	4	chr11	-	3302681	3302681	0	0	1	0	0	3	0	undetermined	A630071C09	Limk2: LIM motif-containing protein kinase 2(Limk2a, Limk2b)
326	71433	chr11-3299656|3299656	3	chr11	-	3299656	3299656	0	0	2	0	0	1	0	undetermined	C820007M22	Limk2: LIM motif-containing protein kinase 2(Limk2a, Limk2b)
326	71433	chr11-3238085|3238085	2	chr11	-	3238085	3238085	0	0	1	0	0	1	0	71433_3240672	9430059K01	Limk2: LIM motif-containing protein kinase 2(Limk2a, Limk2b)
326	71433	chr11-3302295|3302298	2	chr11	-	3302295	3302298	0	0	1	0	0	1	0	undetermined	A930024P04	Limk2: LIM motif-containing protein kinase 2(Limk2a, Limk2b)
326	71433	chr11-3238171|3238173	2	chr11	-	3238171	3238173	0	0	1	0	0	1	0	undetermined	A230026P20	Limk2: LIM motif-containing protein kinase 2(Limk2a, Limk2b)
326	71433	chr11-3236631|3236631	2	chr11	-	3236631	3236631	0	0	1	0	0	1	0	undetermined	E230019H23	Limk2: LIM motif-containing protein kinase 2(Limk2a, Limk2b)
327	74365	chr14+57803431|57803466	133	chr14	+	57803431	57803466	31	13	2	3	1	75	8	74365_57802830	CF751475	Pbk: PDZ binding kinase(D14Ertd732e, TOPK)
328	109042	chr3-155638139|155638142	5	chr3	-	155638139	155638142	0	0	2	0	1	2	0	109042_155638499	D830019J24	D830019J24Rik: TNNI3 interacting kinase; cardiac ankyrin repeat kinase(Cark)
329	76286	chr7+93271519|93271640	608	chr7	+	93271519	93271640	470	10	3	2	1	71	51	76286_93271210	W53652	Ilk: integrin linked kinase(ESTM24)
329	76286	chr7+93271309|93271411	93	chr7	+	93271309	93271411	73	8	0	0	0	2	10	76286_93271280	W97222	Ilk: integrin linked kinase(ESTM24)
329	76286	chr7-93271361|93271372	2	chr7	-	93271361	93271372	0	0	0	0	0	1	1	undetermined	BM207644	Ilk: integrin linked kinase(ESTM24)
330	836	chrX+19184609|19184626	82	chrX	+	19184609	19184626	1	0	3	0	0	68	10	836_19183651	CD768838	Araf: raf-related oncogene(araf, A-Raf)
330	836	chrX+19192218|19192252	29	chrX	+	19192218	19192252	0	4	2	1	1	18	3	836_19191700	BI412094	Araf: raf-related oncogene(araf, A-Raf)
330	836	chrX+19184566|19184576	16	chrX	+	19184566	19184576	0	0	1	0	0	14	1	836_19183651	2310066D16	Araf: raf-related oncogene(araf, A-Raf)
330	836	chrX+19192107|19192111	13	chrX	+	19192107	19192111	0	2	0	1	0	7	3	836_19191854	CK594565	Araf: raf-related oncogene(araf, A-Raf)
330	836	chrX+19187224|19187244	4	chrX	+	19187224	19187244	0	0	2	0	0	1	1	836_19185634	E430019L23	Araf: raf-related oncogene(araf, A-Raf)
330	836	chrX+19186280|19186283	3	chrX	+	19186280	19186283	0	0	1	0	0	2	0	836_19185983	B230378I04	Araf: raf-related oncogene(araf, A-Raf)
330	836	chrX+19185518|19185518	2	chrX	+	19185518	19185518	0	0	1	0	0	1	0	836_19185398	9530006G14	Araf: raf-related oncogene(araf, A-Raf)
331	102541	chr6-116008648|116009016	215	chr6	-	116008648	116009016	32	1	3	4	1	104	70	102541_116009484	W65568	Raf1: v-raf-1 leukemia viral oncogene 1(c-Raf, Craf1, Raf-1, sarcoma 3611 oncogene, v-Raf)
331	102541	chr6+116008720|116008759	67	chr6	+	116008720	116008759	10	8	2	1	1	31	14	undetermined	BF461880	Raf1: v-raf-1 leukemia viral oncogene 1(c-Raf, Craf1, Raf-1, sarcoma 3611 oncogene, v-Raf)
331	102541	chr6-116013530|116013612	19	chr6	-	116013530	116013612	0	6	0	0	0	1	12	102541_116013623	CO425325	Raf1: v-raf-1 leukemia viral oncogene 1(c-Raf, Craf1, Raf-1, sarcoma 3611 oncogene, v-Raf)
331	102541	chr6-116009129|116009167	16	chr6	-	116009129	116009167	0	6	0	0	0	2	8	102541_116009484	BQ895013	Raf1: v-raf-1 leukemia viral oncogene 1(c-Raf, Craf1, Raf-1, sarcoma 3611 oncogene, v-Raf)
331	102541	chr6-116027671|116027721	11	chr6	-	116027671	116027721	0	0	0	1	0	0	10	102541_116027786	CN697680	Raf1: v-raf-1 leukemia viral oncogene 1(c-Raf, Craf1, Raf-1, sarcoma 3611 oncogene, v-Raf)
331	102541	chr6-116020024|116020051	11	chr6	-	116020024	116020051	0	0	0	0	0	10	1	undetermined	CB203329	Raf1: v-raf-1 leukemia viral oncogene 1(c-Raf, Craf1, Raf-1, sarcoma 3611 oncogene, v-Raf)
331	102541	chr6-116008132|116008160	7	chr6	-	116008132	116008160	0	0	1	0	0	1	5	102541_116009484	G370093B01	Raf1: v-raf-1 leukemia viral oncogene 1(c-Raf, Craf1, Raf-1, sarcoma 3611 oncogene, v-Raf)
331	102541	chr6-116010286|116010306	2	chr6	-	116010286	116010306	0	0	0	1	0	0	1	102541_116010402	BM950250	Raf1: v-raf-1 leukemia viral oncogene 1(c-Raf, Craf1, Raf-1, sarcoma 3611 oncogene, v-Raf)
331	102541	chr6-116020273|116020273	1	chr6	-	116020273	116020273	0	0	1	0	0	0	0	102541_116021443	963005600	Raf1: v-raf-1 leukemia viral oncogene 1(c-Raf, Craf1, Raf-1, sarcoma 3611 oncogene, v-Raf)
332	110923	chr6-39531141|39531148	17	chr6	-	39531141	39531148	0	2	1	0	0	14	0	undetermined	4732404K21	Braf: Braf transforming gene(Braf2, Braf-2, D6Ertd631e)
332	110923	chr6-39531275|39531307	13	chr6	-	39531275	39531307	0	0	2	0	0	7	4	undetermined	CB194498	Braf: Braf transforming gene(Braf2, Braf-2, D6Ertd631e)
332	110923	chr6-39538800|39538815	8	chr6	-	39538800	39538815	0	0	1	0	0	5	2	undetermined	B630013K21	Braf: Braf transforming gene(Braf2, Braf-2, D6Ertd631e)
332	110923	chr6-39603529|39603541	5	chr6	-	39603529	39603541	0	0	1	0	0	3	1	undetermined	9.93001e+19	Braf: Braf transforming gene(Braf2, Braf-2, D6Ertd631e)
332	110923	chr6-39567195|39567198	3	chr6	-	39567195	39567198	0	0	1	0	0	2	0	110923_39571122	E130017J21	Braf: Braf transforming gene(Braf2, Braf-2, D6Ertd631e)
332	110923	chr6-39538032|39538038	2	chr6	-	39538032	39538038	0	0	0	0	0	1	1	110923_39538309	BG243859	Braf: Braf transforming gene(Braf2, Braf-2, D6Ertd631e)
332	110923	chr6-39535713|39535713	2	chr6	-	39535713	39535713	0	0	1	0	0	1	0	110923_39538309	B830003B06	Braf: Braf transforming gene(Braf2, Braf-2, D6Ertd631e)
332	110923	chr6-39572143|39572160	2	chr6	-	39572143	39572160	1	0	0	1	0	0	0	110923_39572285	AJ276307	Braf: Braf transforming gene(Braf2, Braf-2, D6Ertd631e)
332	110923	chr6-39576355|39576355	2	chr6	-	39576355	39576355	0	0	0	2	0	0	0	110923_39576391	S79859	Braf: Braf transforming gene(Braf2, Braf-2, D6Ertd631e)
332	110923	chr6-39607612|39607612	2	chr6	-	39607612	39607612	0	0	1	0	0	1	0	110923_39609223	C230067L10	Braf: Braf transforming gene(Braf2, Braf-2, D6Ertd631e)
332	110923	chr6-39531201|39531210	2	chr6	-	39531201	39531210	0	0	0	0	0	1	1	undetermined	BI151173	Braf: Braf transforming gene(Braf2, Braf-2, D6Ertd631e)
332	110923	chr6-39541984|39541984	1	chr6	-	39541984	39541984	0	0	0	1	0	0	0	110923_39542190	M64429	Braf: Braf transforming gene(Braf2, Braf-2, D6Ertd631e)
332	110923	chr6-39576725|39576725	1	chr6	-	39576725	39576725	0	0	0	1	0	0	0	undetermined	AJ276308	Braf: Braf transforming gene(Braf2, Braf-2, D6Ertd631e)
332	110923	chr6-39574629|39574629	1	chr6	-	39574629	39574629	0	0	0	1	0	0	0	undetermined	AJ276309	Braf: Braf transforming gene(Braf2, Braf-2, D6Ertd631e)
332	110923	chr6-39539635|39539635	1	chr6	-	39539635	39539635	0	0	0	1	0	0	0	undetermined	BC038063	Braf: Braf transforming gene(Braf2, Braf-2, D6Ertd631e)
334	83521	chr11-78625991|78626003	16	chr11	-	78625991	78626003	2	0	1	0	0	11	2	83521_78628819	BI691081	Ksr: kinase suppressor of ras(B-KSR1, D11Bhm183e, D11Bhm184e, hb, RSU2)
334	83521	chr11-78639263|78639271	3	chr11	-	78639263	78639271	0	0	1	0	0	2	0	83521_78640355	9830134F20	Ksr: kinase suppressor of ras(B-KSR1, D11Bhm183e, D11Bhm184e, hb, RSU2)
334	83521	chr11-78627357|78627357	2	chr11	-	78627357	78627357	0	0	0	1	1	0	0	83521_78628819	NM_013571	Ksr: kinase suppressor of ras(B-KSR1, D11Bhm183e, D11Bhm184e, hb, RSU2)
334	83521	chr11-78643143|78643143	2	chr11	-	78643143	78643143	0	0	1	0	0	1	0	83521_78645939	D930007K17	Ksr: kinase suppressor of ras(B-KSR1, D11Bhm183e, D11Bhm184e, hb, RSU2)
334	83521	chr11-78645774|78645774	1	chr11	-	78645774	78645774	0	0	0	1	0	0	0	83521_78645939	X81634	Ksr: kinase suppressor of ras(B-KSR1, D11Bhm183e, D11Bhm184e, hb, RSU2)
335	79614	chr6-118544178|118544198	9	chr6	-	118544178	118544198	0	0	3	1	0	5	0	79614_118545060	D430020M16	Ret: ret proto-oncogene(PTC, RET51, RET9)
335	79614	chr6-118541370|118541408	9	chr6	-	118541370	118541408	0	0	1	0	0	4	4	undetermined	CF744015	Ret: ret proto-oncogene(PTC, RET51, RET9)
335	79614	chr6-118543478|118543478	3	chr6	-	118543478	118543478	0	0	0	2	1	0	0	79614_118543635	NM_009050	Ret: ret proto-oncogene(PTC, RET51, RET9)
335	79614	chr6-118544693|118544693	1	chr6	-	118544693	118544693	0	0	0	1	0	0	0	79614_118545060	AY326397	Ret: ret proto-oncogene(PTC, RET51, RET9)
336	73506	chr5-144886436|144886445	28	chr5	-	144886436	144886445	0	0	2	0	0	23	3	73506_144889239	BM932414	Flt1: FMS-like tyrosine kinase 1(Flt-1, sFlt1, vascular endothelial growth factor receptor, vascular permeability factor receptor, VEGFR1, VEGFR-1)
336	73506	chr5-144962905|144962918	11	chr5	-	144962905	144962918	0	0	1	2	0	6	2	73506_144964366	I530017I01	Flt1: FMS-like tyrosine kinase 1(Flt-1, sFlt1, vascular endothelial growth factor receptor, vascular permeability factor receptor, VEGFR1, VEGFR-1)
336	73506	chr5-144887029|144887032	9	chr5	-	144887029	144887032	0	0	0	2	1	6	0	73506_144889239	NM_010228	Flt1: FMS-like tyrosine kinase 1(Flt-1, sFlt1, vascular endothelial growth factor receptor, vascular permeability factor receptor, VEGFR1, VEGFR-1)
336	73506	chr5-144963945|144963951	9	chr5	-	144963945	144963951	0	1	2	1	0	5	0	73506_144964366	I920073F11	Flt1: FMS-like tyrosine kinase 1(Flt-1, sFlt1, vascular endothelial growth factor receptor, vascular permeability factor receptor, VEGFR1, VEGFR-1)
336	73506	chr5-144959992|144959997	5	chr5	-	144959992	144959997	0	0	0	0	0	2	3	undetermined	CK373737	Flt1: FMS-like tyrosine kinase 1(Flt-1, sFlt1, vascular endothelial growth factor receptor, vascular permeability factor receptor, VEGFR1, VEGFR-1)
336	73506	chr5-144887829|144887831	2	chr5	-	144887829	144887831	0	0	0	1	0	1	0	73506_144889239	X78568	Flt1: FMS-like tyrosine kinase 1(Flt-1, sFlt1, vascular endothelial growth factor receptor, vascular permeability factor receptor, VEGFR1, VEGFR-1)
336	73506	chr5-145024643|145024658	2	chr5	-	145024643	145024658	0	0	1	0	0	0	1	73506_145024844	AI892156	Flt1: FMS-like tyrosine kinase 1(Flt-1, sFlt1, vascular endothelial growth factor receptor, vascular permeability factor receptor, VEGFR1, VEGFR-1)
336	73506	chr5-144969611|144969611	2	chr5	-	144969611	144969611	0	0	1	0	0	1	0	undetermined	D230005G05	Flt1: FMS-like tyrosine kinase 1(Flt-1, sFlt1, vascular endothelial growth factor receptor, vascular permeability factor receptor, VEGFR1, VEGFR-1)
336	73506	chr5-144979102|144979102	1	chr5	-	144979102	144979102	0	0	1	0	0	0	0	73506_144979342	1600020B02	Flt1: FMS-like tyrosine kinase 1(Flt-1, sFlt1, vascular endothelial growth factor receptor, vascular permeability factor receptor, VEGFR1, VEGFR-1)
337	84375	chr11+49291968|49291983	3	chr11	+	49291968	49291983	0	0	0	1	1	0	1	84375_49290624	NM_008029	Flt4: FMS-like tyrosine kinase 4(Chy, chylous ascites, VEGFR3, VEGFR-3)
337	84375	chr11+49268676|49268680	2	chr11	+	49268676	49268680	0	0	1	0	0	1	0	84375_49266859	G630006F08	Flt4: FMS-like tyrosine kinase 4(Chy, chylous ascites, VEGFR3, VEGFR-3)
338	78445	chr5-74628643|74628657	38	chr5	-	74628643	74628657	25	0	1	0	0	9	3	78445_74630434	BX519547	Kdr: kinase insert domain protein receptor(Flk1, Flk-1, Ly73, vascular endothelial growth factor receptor- 2, VEGF receptor-2, VEGFR2, VEGFR-2)
338	78445	chr5-74629081|74629093	14	chr5	-	74629081	74629093	0	0	0	3	1	3	7	78445_74630434	BQ946333	Kdr: kinase insert domain protein receptor(Flk1, Flk-1, Ly73, vascular endothelial growth factor receptor- 2, VEGF receptor-2, VEGFR2, VEGFR-2)
338	78445	chr5-74629758|74629803	4	chr5	-	74629758	74629803	0	0	0	1	0	0	3	78445_74630434	CN539970	Kdr: kinase insert domain protein receptor(Flk1, Flk-1, Ly73, vascular endothelial growth factor receptor- 2, VEGF receptor-2, VEGFR2, VEGFR-2)
338	78445	chr5-74663168|74663178	3	chr5	-	74663168	74663178	0	0	0	0	0	2	1	78445_74663268	CK637228	Kdr: kinase insert domain protein receptor(Flk1, Flk-1, Ly73, vascular endothelial growth factor receptor- 2, VEGF receptor-2, VEGFR2, VEGFR-2)
338	78445	chr5-74657860|74657865	2	chr5	-	74657860	74657865	0	0	1	0	0	0	1	78445_74657966	BF302717	Kdr: kinase insert domain protein receptor(Flk1, Flk-1, Ly73, vascular endothelial growth factor receptor- 2, VEGF receptor-2, VEGFR2, VEGFR-2)
338	78445	chr5-74657365|74657365	2	chr5	-	74657365	74657365	0	0	1	0	0	1	0	78445_74658987	E330034B14	Kdr: kinase insert domain protein receptor(Flk1, Flk-1, Ly73, vascular endothelial growth factor receptor- 2, VEGF receptor-2, VEGFR2, VEGFR-2)
339	72388	chr13+54260203|54260229	19	chr13	+	54260203	54260229	0	0	2	2	1	10	4	72388_54259496	CF804591	Fgfr4: fibroblast growth factor receptor 4(Fgfr-4)
339	72388	chr13+54259510|54259510	2	chr13	+	54259510	54259510	0	0	0	2	0	0	0	72388_54259465	AF127141	Fgfr4: fibroblast growth factor receptor 4(Fgfr-4)
339	72388	chr13+54258623|54258623	1	chr13	+	54258623	54258623	0	0	0	1	0	0	0	72388_54258558	X57236	Fgfr4: fibroblast growth factor receptor 4(Fgfr-4)
340	82714	chr5+32185502|32185537	50	chr5	+	32185502	32185537	0	0	2	2	0	42	4	82714_32183885	AI326724	Fgfr3: fibroblast growth factor receptor 3(Fgfr-3, HBGFR)
340	82714	chr5+32181184|32181191	3	chr5	+	32181184	32181191	0	0	2	0	0	0	1	82714_32181123	CB290088	Fgfr3: fibroblast growth factor receptor 3(Fgfr-3, HBGFR)
340	82714	chr5+32184301|32184301	2	chr5	+	32184301	32184301	0	0	0	1	1	0	0	82714_32183885	NM_008010	Fgfr3: fibroblast growth factor receptor 3(Fgfr-3, HBGFR)
340	82714	chr5+32184078|32184095	2	chr5	+	32184078	32184095	0	0	0	2	0	0	0	82714_32183885	S56291	Fgfr3: fibroblast growth factor receptor 3(Fgfr-3, HBGFR)
341	227161	chr8+24352112|24352152	70	chr8	+	24352112	24352152	1	0	0	2	0	56	11	227161_24351234	BF168031	Fgfr1: fibroblast growth factor receptor 1(Fgfr-1, FLG, Flt-2)
341	227161	chr8+24352254|24352280	66	chr8	+	24352254	24352280	0	0	3	1	0	52	10	227161_24351234	CB246873	Fgfr1: fibroblast growth factor receptor 1(Fgfr-1, FLG, Flt-2)
341	227161	chr8+24351410|24351475	15	chr8	+	24351410	24351475	0	0	0	5	1	0	9	227161_24351234	CN527434	Fgfr1: fibroblast growth factor receptor 1(Fgfr-1, FLG, Flt-2)
341	227161	chr8+24345763|24345822	14	chr8	+	24345763	24345822	1	0	0	0	0	6	7	227161_24345677	CN532350	Fgfr1: fibroblast growth factor receptor 1(Fgfr-1, FLG, Flt-2)
341	227161	chr8+24309483|24309523	10	chr8	+	24309483	24309523	0	0	0	1	0	0	9	227161_24309446	CF532036	Fgfr1: fibroblast growth factor receptor 1(Fgfr-1, FLG, Flt-2)
341	227161	chr8+24309577|24309624	9	chr8	+	24309577	24309624	0	0	0	1	0	0	8	227161_24309446	CB590513	Fgfr1: fibroblast growth factor receptor 1(Fgfr-1, FLG, Flt-2)
341	227161	chr8+24352063|24352088	5	chr8	+	24352063	24352088	0	0	0	2	0	0	3	227161_24351234	BI106469	Fgfr1: fibroblast growth factor receptor 1(Fgfr-1, FLG, Flt-2)
341	227161	chr8+24353203|24353206	4	chr8	+	24353203	24353206	0	1	1	0	0	1	1	227161_24351234	9330174J05	Fgfr1: fibroblast growth factor receptor 1(Fgfr-1, FLG, Flt-2)
341	227161	chr8+24346810|24346812	2	chr8	+	24346810	24346812	0	0	1	0	0	1	0	227161_24344996	D930005C04	Fgfr1: fibroblast growth factor receptor 1(Fgfr-1, FLG, Flt-2)
341	227161	chr8+24344030|24344030	1	chr8	+	24344030	24344030	0	0	0	1	0	0	0	227161_24343984	X57790	Fgfr1: fibroblast growth factor receptor 1(Fgfr-1, FLG, Flt-2)
342	83029	chr7-117667251|117667826	174	chr7	-	117667251	117667826	16	0	0	4	1	2	151	83029_117667863	CD771439	Fgfr2: fibroblast growth factor receptor 2(Bek, Fgfr-2, Fgfr7, Fgfr-7, KGFRTr)
342	83029	chr7-117666189|117666274	110	chr7	-	117666189	117666274	0	0	1	0	0	39	70	83029_117667044	CN454843	Fgfr2: fibroblast growth factor receptor 2(Bek, Fgfr-2, Fgfr7, Fgfr-7, KGFRTr)
342	83029	chr7-117667160|117667220	16	chr7	-	117667160	117667220	1	0	0	0	0	2	13	83029_117667863	BI853557	Fgfr2: fibroblast growth factor receptor 2(Bek, Fgfr-2, Fgfr7, Fgfr-7, KGFRTr)
342	83029	chr7-117816291|117816297	4	chr7	-	117816291	117816297	0	0	1	0	0	3	0	undetermined	D130092I09	Fgfr2: fibroblast growth factor receptor 2(Bek, Fgfr-2, Fgfr7, Fgfr-7, KGFRTr)
342	83029	chr7-117686955|117686957	4	chr7	-	117686955	117686957	0	0	1	0	0	2	1	undetermined	A530061A19	Fgfr2: fibroblast growth factor receptor 2(Bek, Fgfr-2, Fgfr7, Fgfr-7, KGFRTr)
342	83029	chr7-117795043|117795049	3	chr7	-	117795043	117795049	0	0	1	0	0	2	0	83029_117795293	A230048F11	Fgfr2: fibroblast growth factor receptor 2(Bek, Fgfr-2, Fgfr7, Fgfr-7, KGFRTr)
343	83092	chr5-144655577|144655580	8	chr5	-	144655577	144655580	3	0	1	2	1	1	0	83092_144656138	A930013I19	Flt3: FMS-like tyrosine kinase 3(CD135, Flk-2, Flt-3, Ly72)
343	83092	chr5-144687390|144687390	3	chr5	-	144687390	144687390	0	0	1	0	0	2	0	83092_144689670	B230315G04	Flt3: FMS-like tyrosine kinase 3(CD135, Flk-2, Flt-3, Ly72)
343	83092	chr5-144657756|144657756	1	chr5	-	144657756	144657756	0	0	0	1	0	0	0	83092_144657828	L36163	Flt3: FMS-like tyrosine kinase 3(CD135, Flk-2, Flt-3, Ly72)
343	83092	chr5-144681164|144681164	1	chr5	-	144681164	144681164	0	0	1	0	0	0	0	83092_144681206	B730044D22	Flt3: FMS-like tyrosine kinase 3(CD135, Flk-2, Flt-3, Ly72)
343	83092	chr5-144687540|144687540	1	chr5	-	144687540	144687540	0	0	0	1	0	0	0	undetermined	AF357491	Flt3: FMS-like tyrosine kinase 3(CD135, Flk-2, Flt-3, Ly72)
344	107617	chr5+74352062|74352127	125	chr5	+	74352062	74352127	0	0	1	4	1	100	19	107617_74349791	CO424589	Kit: kit oncogene(belly-spot, Bs, CD117, c-KIT, dominant spotting, Dominant white spotting, Fdc, spotted sterile male, Ssm, Steel Factor Receptor, Tr-kit, W)
344	107617	chr5+74350808|74350810	6	chr5	+	74350808	74350810	0	0	2	0	0	4	0	107617_74349791	B930010O12	Kit: kit oncogene(belly-spot, Bs, CD117, c-KIT, dominant spotting, Dominant white spotting, Fdc, spotted sterile male, Ssm, Steel Factor Receptor, Tr-kit, W)
344	107617	chr5+74347673|74347673	2	chr5	+	74347673	74347673	0	0	1	0	0	1	0	undetermined	B930031O14	Kit: kit oncogene(belly-spot, Bs, CD117, c-KIT, dominant spotting, Dominant white spotting, Fdc, spotted sterile male, Ssm, Steel Factor Receptor, Tr-kit, W)
345	167944	chr18+61644804|61644837	482	chr18	+	61644804	61644837	21	1	9	5	1	431	14	167944_61644002	W45965	Csf1r: colony stimulating factor 1 receptor(CD115, CSF-1R, Csfmr, Fim-2, Fms, M-CSFR)
345	167944	chr18+61644447|61644482	80	chr18	+	61644447	61644482	0	0	4	0	0	69	7	167944_61644002	CK130037	Csf1r: colony stimulating factor 1 receptor(CD115, CSF-1R, Csfmr, Fim-2, Fms, M-CSFR)
345	167944	chr18+61644062|61644081	22	chr18	+	61644062	61644081	0	0	2	0	0	20	0	167944_61644002	F730310B17	Csf1r: colony stimulating factor 1 receptor(CD115, CSF-1R, Csfmr, Fim-2, Fms, M-CSFR)
345	167944	chr18+61644764|61644781	9	chr18	+	61644764	61644781	7	0	1	0	0	0	1	167944_61644002	A630054K21	Csf1r: colony stimulating factor 1 receptor(CD115, CSF-1R, Csfmr, Fim-2, Fms, M-CSFR)
345	167944	chr18+61644540|61644578	9	chr18	+	61644540	61644578	0	0	1	0	0	4	4	167944_61644002	CK128448	Csf1r: colony stimulating factor 1 receptor(CD115, CSF-1R, Csfmr, Fim-2, Fms, M-CSFR)
345	167944	chr18+61634589|61634589	5	chr18	+	61634589	61634589	0	0	2	0	0	3	0	167944_61634246	F730230B05	Csf1r: colony stimulating factor 1 receptor(CD115, CSF-1R, Csfmr, Fim-2, Fms, M-CSFR)
345	167944	chr18+61642984|61642993	5	chr18	+	61642984	61642993	0	0	0	0	0	4	1	167944_61642970	W55840	Csf1r: colony stimulating factor 1 receptor(CD115, CSF-1R, Csfmr, Fim-2, Fms, M-CSFR)
345	167944	chr18+61644010|61644026	5	chr18	+	61644010	61644026	0	0	1	0	0	2	2	167944_61644002	W34175	Csf1r: colony stimulating factor 1 receptor(CD115, CSF-1R, Csfmr, Fim-2, Fms, M-CSFR)
345	167944	chr18+61644503|61644505	4	chr18	+	61644503	61644505	0	0	1	0	0	3	0	167944_61644002	F730103C05	Csf1r: colony stimulating factor 1 receptor(CD115, CSF-1R, Csfmr, Fim-2, Fms, M-CSFR)
345	167944	chr18+61640784|61640786	3	chr18	+	61640784	61640786	0	0	1	0	0	2	0	167944_61639372	A530097L18	Csf1r: colony stimulating factor 1 receptor(CD115, CSF-1R, Csfmr, Fim-2, Fms, M-CSFR)
345	167944	chr18+61645847|61645847	1	chr18	+	61645847	61645847	0	0	1	0	0	0	0	167944_61644002	F630330C04	Csf1r: colony stimulating factor 1 receptor(CD115, CSF-1R, Csfmr, Fim-2, Fms, M-CSFR)
346	76187	chr5+73893634|73893667	42	chr5	+	73893634	73893667	2	0	1	1	1	30	7	76187_73892244	CD770930	Pdgfra: platelet derived growth factor receptor, alpha polypeptide(CD140a, PDGF alpha chain, Pdgfr-2)
346	76187	chr5+73893481|73893507	23	chr5	+	73893481	73893507	1	0	1	0	0	20	1	76187_73890409	M5C1004H23	Pdgfra: platelet derived growth factor receptor, alpha polypeptide(CD140a, PDGF alpha chain, Pdgfr-2)
346	76187	chr5+73878961|73878981	10	chr5	+	73878961	73878981	0	0	2	0	0	8	0	76187_73878432	C130063B01	Pdgfra: platelet derived growth factor receptor, alpha polypeptide(CD140a, PDGF alpha chain, Pdgfr-2)
346	76187	chr5+73891299|73891312	8	chr5	+	73891299	73891312	1	0	0	1	0	4	2	76187_73891028	AA689101	Pdgfra: platelet derived growth factor receptor, alpha polypeptide(CD140a, PDGF alpha chain, Pdgfr-2)
346	76187	chr5+73890774|73890815	4	chr5	+	73890774	73890815	0	0	0	1	0	0	3	76187_73890409	W78320	Pdgfra: platelet derived growth factor receptor, alpha polypeptide(CD140a, PDGF alpha chain, Pdgfr-2)
346	76187	chr5+73879587|73879587	3	chr5	+	73879587	73879587	0	0	1	0	0	2	0	76187_73878432	G830041I20	Pdgfra: platelet derived growth factor receptor, alpha polypeptide(CD140a, PDGF alpha chain, Pdgfr-2)
346	76187	chr5+73891121|73891136	3	chr5	+	73891121	73891136	0	0	1	0	0	1	1	76187_73890409	BE648555	Pdgfra: platelet derived growth factor receptor, alpha polypeptide(CD140a, PDGF alpha chain, Pdgfr-2)
346	76187	chr5+73870605|73870605	2	chr5	+	73870605	73870605	0	0	1	1	0	0	0	76187_73870401	A730019I10	Pdgfra: platelet derived growth factor receptor, alpha polypeptide(CD140a, PDGF alpha chain, Pdgfr-2)
346	76187	chr5+73858176|73858176	1	chr5	+	73858176	73858176	0	0	1	0	0	0	0	76187_73857687	2610011K04	Pdgfra: platelet derived growth factor receptor, alpha polypeptide(CD140a, PDGF alpha chain, Pdgfr-2)
346	76187	chr5+73873131|73873131	1	chr5	+	73873131	73873131	0	0	0	1	0	0	0	76187_73873101	BC020405	Pdgfra: platelet derived growth factor receptor, alpha polypeptide(CD140a, PDGF alpha chain, Pdgfr-2)
346	76187	chr5+73849399|73849399	1	chr5	+	73849399	73849399	0	0	0	1	0	0	0	undetermined	U47923	Pdgfra: platelet derived growth factor receptor, alpha polypeptide(CD140a, PDGF alpha chain, Pdgfr-2)
347	111789	chr18+61598742|61598772	74	chr18	+	61598742	61598772	0	0	2	2	1	61	8	111789_61596919	CN458605	Pdgfrb: platelet derived growth factor receptor, beta polypeptide(CD140b, PDGF beta chain, Pdgfr)
347	111789	chr18+61559339|61559342	3	chr18	+	61559339	61559342	0	0	1	0	0	2	0	undetermined	C130065H24	Pdgfrb: platelet derived growth factor receptor, beta polypeptide(CD140b, PDGF beta chain, Pdgfr)
347	111789	chr18+61595680|61595680	2	chr18	+	61595680	61595680	0	0	1	0	0	1	0	111789_61595515	F930035I17	Pdgfrb: platelet derived growth factor receptor, beta polypeptide(CD140b, PDGF beta chain, Pdgfr)
348	111372	chr9-57831423|57831455	149	chr9	-	57831423	57831455	25	2	4	2	1	88	27	111372_57832281	CK375693	Csk: c-src tyrosine kinase
348	111372	chr9-57831645|57831723	70	chr9	-	57831645	57831723	41	0	1	1	0	14	13	111372_57832281	BI410002	Csk: c-src tyrosine kinase
348	111372	chr9-57832564|57832564	1	chr9	-	57832564	57832564	0	0	0	1	0	0	0	111372_57832581	X57242	Csk: c-src tyrosine kinase
349	82809	chr10+81175583|81175599	129	chr10	+	81175583	81175599	69	0	2	5	1	50	2	82809_81175236	BM948644	Matk: megakaryocyte-associated tyrosine kinase(CHK, Csk homologous kinase, HYL, Ntk)
349	82809	chr10+81172780|81172793	2	chr10	+	81172780	81172793	0	0	0	0	0	1	1	82809_81172702	BU848605	Matk: megakaryocyte-associated tyrosine kinase(CHK, Csk homologous kinase, HYL, Ntk)
349	82809	chr10+81170187|81170187	2	chr10	+	81170187	81170187	0	0	0	2	0	0	0	undetermined	X89723	Matk: megakaryocyte-associated tyrosine kinase(CHK, Csk homologous kinase, HYL, Ntk)
349	82809	chr10+81173139|81173139	1	chr10	+	81173139	81173139	0	0	1	0	0	0	0	82809_81172702	6330416J22	Matk: megakaryocyte-associated tyrosine kinase(CHK, Csk homologous kinase, HYL, Ntk)
349	82809	chr10+81175978|81175978	1	chr10	+	81175978	81175978	0	0	1	0	0	0	0	82809_81175236	2900029A15	Matk: megakaryocyte-associated tyrosine kinase(CHK, Csk homologous kinase, HYL, Ntk)
349	82809	chr10+81165892|81165892	1	chr10	+	81165892	81165892	0	0	0	1	0	0	0	undetermined	X89724	Matk: megakaryocyte-associated tyrosine kinase(CHK, Csk homologous kinase, HYL, Ntk)
350	100215	chr7-67459563|67459595	62	chr7	-	67459563	67459595	0	4	4	3	1	45	5	100215_67459881	BG867327	Fes: feline sarcoma oncogene(c-fes, FPS)
350	100215	chr7-67460431|67460481	7	chr7	-	67460431	67460481	0	0	0	1	0	0	6	100215_67460461	BU699755	Fes: feline sarcoma oncogene(c-fes, FPS)
351	77882	chr17+62494724|62494743	12	chr17	+	62494724	62494743	0	0	1	2	1	5	3	77882_62494405	BE335620	Fert2: fer (fms/fps related) protein kinase, testis specific 2(Fer, Fert)
351	77882	chr17+62255446|62255446	12	chr17	+	62255446	62255446	0	0	1	0	0	11	0	undetermined	9530096L08	Fert2: fer (fms/fps related) protein kinase, testis specific 2(Fer, Fert)
351	77882	chr17+62393913|62393916	9	chr17	+	62393913	62393916	0	0	1	0	0	8	0	77882_62392896	B130066I18	Fert2: fer (fms/fps related) protein kinase, testis specific 2(Fer, Fert)
351	77882	chr17+62264997|62265000	4	chr17	+	62264997	62265000	0	0	1	0	0	2	1	77882_62264932	CA567199	Fert2: fer (fms/fps related) protein kinase, testis specific 2(Fer, Fert)
351	77882	chr17+62293454|62293455	3	chr17	+	62293454	62293455	0	0	1	0	0	1	1	77882_62293333	CN675605	Fert2: fer (fms/fps related) protein kinase, testis specific 2(Fer, Fert)
351	77882	chr17+62495024|62495028	3	chr17	+	62495024	62495028	0	0	0	1	0	1	1	77882_62494902	CB945581	Fert2: fer (fms/fps related) protein kinase, testis specific 2(Fer, Fert)
351	77882	chr17+62346913|62346913	1	chr17	+	62346913	62346913	0	0	0	1	0	0	0	77882_62346790	AF286537	Fert2: fer (fms/fps related) protein kinase, testis specific 2(Fer, Fert)
351	77882	chr17+62494991|62494991	1	chr17	+	62494991	62494991	0	0	0	1	0	0	0	77882_62494405	U76762	Fert2: fer (fms/fps related) protein kinase, testis specific 2(Fer, Fert)
352	80195	chr10+34442406|34442429	7	chr10	+	34442406	34442429	0	0	1	0	0	6	0	80195_34440833	D530004P08	Frk: fyn-related kinase(BSK/IYK, GTK, RAK)
352	80195	chr10+34442796|34442801	4	chr10	+	34442796	34442801	0	0	1	1	1	1	0	80195_34440833	4732463C23	Frk: fyn-related kinase(BSK/IYK, GTK, RAK)
352	80195	chr10+34441307|34441315	4	chr10	+	34441307	34441315	0	0	1	0	0	2	1	80195_34440833	G930004M18	Frk: fyn-related kinase(BSK/IYK, GTK, RAK)
352	80195	chr10+34438749|34438753	3	chr10	+	34438749	34438753	0	0	1	0	0	2	0	80195_34438168	5031433M02	Frk: fyn-related kinase(BSK/IYK, GTK, RAK)
352	80195	chr10+34441049|34441053	3	chr10	+	34441049	34441053	0	0	0	1	0	2	0	80195_34440833	L36132	Frk: fyn-related kinase(BSK/IYK, GTK, RAK)
352	80195	chr10+34442150|34442156	3	chr10	+	34442150	34442156	0	0	1	1	0	1	0	80195_34441820	D630005F10	Frk: fyn-related kinase(BSK/IYK, GTK, RAK)
352	80195	chr10+34443751|34443751	2	chr10	+	34443751	34443751	0	0	1	0	0	1	0	undetermined	D230041J24	Frk: fyn-related kinase(BSK/IYK, GTK, RAK)
353	111603	chr14-55361412|55361437	73	chr14	-	55361412	55361437	21	0	2	1	1	44	4	111603_55362179	BX529524	Blk: B lymphoid kinase
353	111603	chr14-55361730|55361748	2	chr14	-	55361730	55361748	0	0	0	1	0	0	1	111603_55362179	M30903	Blk: B lymphoid kinase
354	111271	chr4-127918664|127918727	98	chr4	-	127918664	127918727	23	0	2	3	1	54	15	111271_127919316	CK794031	Lck: lymphocyte protein tyrosine kinase(Hck-3, p56)
354	111271	chr4-127927130|127927130	3	chr4	-	127927130	127927130	0	0	1	0	0	2	0	111271_127927448	5830408A08	Lck: lymphocyte protein tyrosine kinase(Hck-3, p56)
354	111271	chr4-127941517|127941519	2	chr4	-	127941517	127941519	0	0	1	0	0	1	0	undetermined	E430020L16	Lck: lymphocyte protein tyrosine kinase(Hck-3, p56)
354	111271	chr4-127941114|127941114	2	chr4	-	127941114	127941114	0	0	1	0	0	1	0	undetermined	A430019I05	Lck: lymphocyte protein tyrosine kinase(Hck-3, p56)
354	111271	chr4-127943831|127943831	1	chr4	-	127943831	127943831	0	0	0	1	0	0	0	undetermined	M23192	Lck: lymphocyte protein tyrosine kinase(Hck-3, p56)
354	111271	chr4-127927421|127927421	1	chr4	-	127927421	127927421	0	0	0	1	0	0	0	undetermined	M23193	Lck: lymphocyte protein tyrosine kinase(Hck-3, p56)
355	82874	chr2+153214744|153214807	115	chr2	+	153214744	153214807	14	0	7	4	1	82	7	82874_153214296	BE635090	Hck: hemopoietic cell kinase(Bmk, Hck-1)
355	82874	chr2+153172070|153172070	1	chr2	+	153172070	153172070	0	0	0	1	0	0	0	undetermined	X57684	Hck: hemopoietic cell kinase(Bmk, Hck-1)
356	104406	chr4+3718206|3718251	44	chr4	+	3718206	3718251	0	0	2	4	0	29	9	104406_3716889	F630107O15	Lyn: Yamaguchi sarcoma viral (v-yes-1) oncogene homolog(Hck-2)
356	104406	chr4+3718751|3718760	17	chr4	+	3718751	3718760	0	0	2	0	1	12	2	104406_3716889	BF472070	Lyn: Yamaguchi sarcoma viral (v-yes-1) oncogene homolog(Hck-2)
356	104406	chr4+3717898|3717945	12	chr4	+	3717898	3717945	0	0	1	0	0	6	5	104406_3716889	I830042L12	Lyn: Yamaguchi sarcoma viral (v-yes-1) oncogene homolog(Hck-2)
356	104406	chr4+3616693|3616695	3	chr4	+	3616693	3616695	0	0	1	0	0	2	0	104406_3615068	F830210G10	Lyn: Yamaguchi sarcoma viral (v-yes-1) oncogene homolog(Hck-2)
356	104406	chr4+3668067|3668070	3	chr4	+	3668067	3668070	0	0	1	0	0	2	0	104406_3665872	F830028D19	Lyn: Yamaguchi sarcoma viral (v-yes-1) oncogene homolog(Hck-2)
356	104406	chr4+3718471|3718471	2	chr4	+	3718471	3718471	0	0	1	0	0	1	0	104406_3716889	I830054M12	Lyn: Yamaguchi sarcoma viral (v-yes-1) oncogene homolog(Hck-2)
356	104406	chr4+3710209|3710209	1	chr4	+	3710209	3710209	0	0	0	1	0	0	0	104406_3710120	M33426	Lyn: Yamaguchi sarcoma viral (v-yes-1) oncogene homolog(Hck-2)
356	104406	chr4+3717363|3717363	1	chr4	+	3717363	3717363	0	0	0	1	0	0	0	104406_3716889	M64608	Lyn: Yamaguchi sarcoma viral (v-yes-1) oncogene homolog(Hck-2)
357	106312	chr4+131454160|131454206	44	chr4	+	131454160	131454206	18	0	3	2	0	20	1	106312_131453565	AW912372	Fgr: Gardner-Rasheed feline sarcoma viral (Fgr) oncogene homolog
357	106312	chr4+131455307|131455340	19	chr4	+	131455307	131455340	0	0	1	0	0	17	1	106312_131453565	BF582980	Fgr: Gardner-Rasheed feline sarcoma viral (Fgr) oncogene homolog
357	106312	chr4+131455232|131455242	8	chr4	+	131455232	131455242	0	0	1	0	1	6	0	106312_131454607	F830027M22	Fgr: Gardner-Rasheed feline sarcoma viral (Fgr) oncogene homolog
357	106312	chr4+131453956|131453957	5	chr4	+	131453956	131453957	0	0	1	1	0	2	1	106312_131453565	AA615845	Fgr: Gardner-Rasheed feline sarcoma viral (Fgr) oncogene homolog
357	106312	chr4+131456144|131456159	2	chr4	+	131456144	131456159	0	0	1	0	0	1	0	106312_131454607	F830229C19	Fgr: Gardner-Rasheed feline sarcoma viral (Fgr) oncogene homolog
358	82479	chr2+157535166|157535221	34	chr2	+	157535166	157535221	16	1	1	1	0	8	7	82479_157533102	CF380683	Src: Rous sarcoma oncogene(pp60c-src)
358	82479	chr2+157533287|157533310	8	chr2	+	157533287	157533310	5	0	0	1	1	0	1	82479_157533102	BM964269	Src: Rous sarcoma oncogene(pp60c-src)
358	82479	chr2+157528419|157528419	1	chr2	+	157528419	157528419	0	0	1	0	0	0	0	undetermined	5730439F15	Src: Rous sarcoma oncogene(pp60c-src)
359	111241	chr10+39433343|39433367	36	chr10	+	39433343	39433367	0	0	2	1	1	31	1	111241_39431758	F830031K10	Fyn: Fyn proto-oncogene(Src Kinase p59)
359	111241	chr10+39432383|39432436	20	chr10	+	39432383	39432436	0	0	0	1	0	9	10	111241_39431758	BI151322	Fyn: Fyn proto-oncogene(Src Kinase p59)
359	111241	chr10+39432319|39432337	16	chr10	+	39432319	39432337	0	0	1	2	0	10	3	111241_39431758	BQ895980	Fyn: Fyn proto-oncogene(Src Kinase p59)
360	78881	chr5+31092016|31092028	23	chr5	+	31092016	31092028	0	0	0	2	1	12	8	78881_31089515	CB320664	Yes: Yamaguchi sarcoma viral (v-yes) oncogene homolog
360	78881	chr5+31090536|31090541	6	chr5	+	31090536	31090541	0	0	2	0	0	4	0	78881_31089515	I530012L24	Yes: Yamaguchi sarcoma viral (v-yes) oncogene homolog
360	78881	chr5+31020605|31020616	6	chr5	+	31020605	31020616	0	0	1	0	0	5	0	undetermined	6030405M22	Yes: Yamaguchi sarcoma viral (v-yes) oncogene homolog
360	78881	chr5+31091652|31091664	3	chr5	+	31091652	31091664	0	0	1	0	0	1	1	78881_31089515	9530076O17	Yes: Yamaguchi sarcoma viral (v-yes) oncogene homolog
360	78881	chr5+31092876|31092876	2	chr5	+	31092876	31092876	0	0	1	0	0	1	0	78881_31089515	D130050M13	Yes: Yamaguchi sarcoma viral (v-yes) oncogene homolog
360	78881	chr5+31090511|31090511	2	chr5	+	31090511	31090511	0	0	1	0	0	1	0	78881_31089515	E030013L13	Yes: Yamaguchi sarcoma viral (v-yes) oncogene homolog
360	78881	chr5+31071034|31071034	1	chr5	+	31071034	31071034	0	0	0	1	0	0	0	78881_31070950	L25762	Yes: Yamaguchi sarcoma viral (v-yes) oncogene homolog
361	111962	chr2-180883333|180883333	2	chr2	-	180883333	180883333	0	0	0	1	1	0	0	111962_180884165	NM_009184	Ptk6: PTK6 protein tyrosine kinase 6(BRK, Sik, tks, Tksk)
361	111962	chr2-180882402|180882405	2	chr2	-	180882402	180882405	0	0	1	0	0	1	0	111962_180884165	F630104G13	Ptk6: PTK6 protein tyrosine kinase 6(BRK, Sik, tks, Tksk)
361	111962	chr2-180884563|180884563	1	chr2	-	180884563	180884563	0	0	0	1	0	0	0	111962_180884663	S74391	Ptk6: PTK6 protein tyrosine kinase 6(BRK, Sik, tks, Tksk)
361	111962	chr2-180880104|180880104	1	chr2	-	180880104	180880104	0	0	1	0	0	0	0	undetermined	9130004O22	Ptk6: PTK6 protein tyrosine kinase 6(BRK, Sik, tks, Tksk)
362	82793	chr2-180893772|180893774	13	chr2	-	180893772	180893774	0	0	1	2	1	8	1	82793_180894589	BI328970	Srms: src-related kinase lacking C-terminal regulatory tyrosine and N-terminal myristylation sites(srm)
362	82793	chr2-180899222|180899222	2	chr2	-	180899222	180899222	0	0	1	0	0	1	0	undetermined	A230069J08	Srms: src-related kinase lacking C-terminal regulatory tyrosine and N-terminal myristylation sites(srm)
363	106334	chrX-154162695|154162719	5	chrX	-	154162695	154162719	0	0	2	0	1	2	0	106334_154163663	A530048A03	Bmx: BMX non-receptor tyrosine kinase(Etk, Etk/Bmx, Syn)
363	106334	chrX-154190235|154190235	2	chrX	-	154190235	154190235	0	0	1	0	0	1	0	106334_154190280	A530051M20	Bmx: BMX non-receptor tyrosine kinase(Etk, Etk/Bmx, Syn)
363	106334	chrX-154163203|154163203	1	chrX	-	154163203	154163203	0	0	0	1	0	0	0	106334_154163663	AF012104	Bmx: BMX non-receptor tyrosine kinase(Etk, Etk/Bmx, Syn)
363	106334	chrX-154163079|154163079	1	chrX	-	154163079	154163079	0	0	0	1	0	0	0	106334_154163663	U88091	Bmx: BMX non-receptor tyrosine kinase(Etk, Etk/Bmx, Syn)
364	227094	chr5-71332732|71332776	57	chr5	-	71332732	71332776	37	0	2	4	1	12	1	227094_71333393	E430007F09	Txk: TXK tyrosine kinase(Btkl, PTK4, Rlk)
364	227094	chr5-71340705|71340715	2	chr5	-	71340705	71340715	0	0	1	0	0	1	0	undetermined	A130089B16	Txk: TXK tyrosine kinase(Btkl, PTK4, Rlk)
364	227094	chr5-71340224|71340224	2	chr5	-	71340224	71340224	0	0	1	0	0	1	0	undetermined	A130017K22	Txk: TXK tyrosine kinase(Btkl, PTK4, Rlk)
364	227094	chr5-71333312|71333312	1	chr5	-	71333312	71333312	0	0	0	1	0	0	0	227094_71333393	U19607	Txk: TXK tyrosine kinase(Btkl, PTK4, Rlk)
364	227094	chr5-71340534|71340534	1	chr5	-	71340534	71340534	0	0	1	0	0	0	0	227094_71344490	A130083H08	Txk: TXK tyrosine kinase(Btkl, PTK4, Rlk)
365	82721	chrX-124549483|124549491	18	chrX	-	124549483	124549491	0	0	0	2	0	13	3	82721_124549955	AA190171	Btk: Bruton agammaglobulinemia tyrosine kinase(Bruton's tyrosine kinase, xid, X-linked immune deficiency)
365	82721	chrX-124549545|124549548	3	chrX	-	124549545	124549548	0	0	0	1	1	0	1	82721_124549955	AA154035	Btk: Bruton agammaglobulinemia tyrosine kinase(Bruton's tyrosine kinase, xid, X-linked immune deficiency)
365	82721	chrX-124549523|124549523	1	chrX	-	124549523	124549523	0	0	0	1	0	0	0	82721_124549955	L29788	Btk: Bruton agammaglobulinemia tyrosine kinase(Bruton's tyrosine kinase, xid, X-linked immune deficiency)
366	80857	chr11-45964883|45964923	32	chr11	-	45964883	45964923	3	0	2	3	1	20	3	80857_45967263	C920026C12	Itk: IL2-inducible T-cell kinase(Emt, Tcsk, Tsk)
366	80857	chr11-45965048|45965141	10	chr11	-	45965048	45965141	0	0	0	0	0	1	9	undetermined	AI324329	Itk: IL2-inducible T-cell kinase(Emt, Tcsk, Tsk)
366	80857	chr11-45966717|45966735	7	chr11	-	45966717	45966735	0	0	0	1	0	6	0	80857_45966941	L10628	Itk: IL2-inducible T-cell kinase(Emt, Tcsk, Tsk)
366	80857	chr11-45984214|45984237	5	chr11	-	45984214	45984237	0	0	1	1	0	3	0	80857_45984582	A430017C14	Itk: IL2-inducible T-cell kinase(Emt, Tcsk, Tsk)
366	80857	chr11-45965962|45965981	5	chr11	-	45965962	45965981	1	0	0	0	0	3	1	undetermined	BQ563069	Itk: IL2-inducible T-cell kinase(Emt, Tcsk, Tsk)
366	80857	chr11-45977457|45977457	2	chr11	-	45977457	45977457	0	0	1	0	0	1	0	80857_45978011	A130097F22	Itk: IL2-inducible T-cell kinase(Emt, Tcsk, Tsk)
366	80857	chr11-46002838|46002838	2	chr11	-	46002838	46002838	0	0	1	0	0	1	0	80857_46003660	A430106A18	Itk: IL2-inducible T-cell kinase(Emt, Tcsk, Tsk)
366	80857	chr11-46001663|46001663	2	chr11	-	46001663	46001663	0	0	1	0	0	1	0	80857_46003660	A630048G10	Itk: IL2-inducible T-cell kinase(Emt, Tcsk, Tsk)
366	80857	chr11-45964084|45964084	1	chr11	-	45964084	45964084	0	0	1	0	0	0	0	80857_45967263	A130026F16	Itk: IL2-inducible T-cell kinase(Emt, Tcsk, Tsk)
367	111366	chr5-71393147|71393196	46	chr5	-	71393147	71393196	0	0	5	5	1	32	3	111366_71393810	BE850012	Tec: cytoplasmic tyrosine kinase, Dscr28C related (Drosophila)
367	111366	chr5-71395040|71395040	1	chr5	-	71395040	71395040	0	0	0	1	0	0	0	111366_71395153	M33427	Tec: cytoplasmic tyrosine kinase, Dscr28C related (Drosophila)
367	111366	chr5-71410624|71410624	1	chr5	-	71410624	71410624	0	0	1	0	0	0	0	111366_71411296	4933423N14	Tec: cytoplasmic tyrosine kinase, Dscr28C related (Drosophila)
368	134228	chr2+31763529|31763564	101	chr2	+	31763529	31763564	17	0	0	4	0	64	16	134228_31760229	CF981457	Abl1: v-abl Abelson murine leukemia oncogene 1(c-Abl)
368	134228	chr2+31760359|31760369	12	chr2	+	31760359	31760369	0	0	3	0	0	7	2	134228_31760229	CB202671	Abl1: v-abl Abelson murine leukemia oncogene 1(c-Abl)
368	134228	chr2+31764250|31764259	7	chr2	+	31764250	31764259	0	0	1	0	1	2	3	134228_31760229	BQ951576	Abl1: v-abl Abelson murine leukemia oncogene 1(c-Abl)
368	134228	chr2+31667084|31667109	6	chr2	+	31667084	31667109	3	0	1	0	0	2	0	134228_31666639	G630026E08	Abl1: v-abl Abelson murine leukemia oncogene 1(c-Abl)
368	134228	chr2+31739047|31739047	4	chr2	+	31739047	31739047	0	0	0	4	0	0	0	134228_31738944	M12265	Abl1: v-abl Abelson murine leukemia oncogene 1(c-Abl)
368	134228	chr2+31658359|31658359	2	chr2	+	31658359	31658359	0	0	1	0	0	1	0	134228_31655772	C630031E05	Abl1: v-abl Abelson murine leukemia oncogene 1(c-Abl)
368	134228	chr2+31764384|31764384	2	chr2	+	31764384	31764384	0	0	1	0	0	1	0	undetermined	A130059H05	Abl1: v-abl Abelson murine leukemia oncogene 1(c-Abl)
368	134228	chr2+31762553|31762553	1	chr2	+	31762553	31762553	0	0	0	1	0	0	0	134228_31760229	L10656	Abl1: v-abl Abelson murine leukemia oncogene 1(c-Abl)
368	134228	chr2+31762416|31762416	1	chr2	+	31762416	31762416	0	0	0	1	0	0	0	undetermined	M34905	Abl1: v-abl Abelson murine leukemia oncogene 1(c-Abl)
369	444	chr1+156649505|156649512	17	chr1	+	156649505	156649512	5	0	1	0	0	6	5	undetermined	BU531082	Abl2: v-abl Abelson murine leukemia viral oncogene 2 (arg, Abelson-related gene)(Abll, Arg)
369	444	chr1+156647971|156647972	11	chr1	+	156647971	156647972	0	0	2	0	0	7	2	undetermined	BQ961157	Abl2: v-abl Abelson murine leukemia viral oncogene 2 (arg, Abelson-related gene)(Abll, Arg)
369	444	chr1+156642752|156642763	2	chr1	+	156642752	156642763	0	0	0	0	0	1	1	444_156642167	BF471195	Abl2: v-abl Abelson murine leukemia viral oncogene 2 (arg, Abelson-related gene)(Abll, Arg)
369	444	chr1+156646754|156646769	2	chr1	+	156646754	156646769	0	0	0	0	0	1	1	undetermined	BG087443	Abl2: v-abl Abelson murine leukemia viral oncogene 2 (arg, Abelson-related gene)(Abll, Arg)
369	444	chr1+156641166|156641166	1	chr1	+	156641166	156641166	0	0	0	1	0	0	0	444_156640939	U40827	Abl2: v-abl Abelson murine leukemia viral oncogene 2 (arg, Abelson-related gene)(Abll, Arg)
369	444	chr1+156642149|156642149	1	chr1	+	156642149	156642149	0	0	0	1	0	0	0	undetermined	AF339052	Abl2: v-abl Abelson murine leukemia viral oncogene 2 (arg, Abelson-related gene)(Abll, Arg)
370	82763	chr2-119532898|119532906	9	chr2	-	119532898	119532906	0	0	1	5	1	1	1	82763_119533510	F830218H06	Ltk: leukocyte tyrosine kinase
371	84352	chr17-70302338|70302338	2	chr17	-	70302338	70302338	0	0	0	1	1	0	0	84352_70303462	NM_007439	Alk: anaplastic lymphoma kinase(CD246, Tcrz)
371	84352	chr17-70485294|70485294	2	chr17	-	70485294	70485294	0	0	1	0	0	1	0	84352_70486083	D130039F03	Alk: anaplastic lymphoma kinase(CD246, Tcrz)
371	84352	chr17-70639244|70639244	1	chr17	-	70639244	70639244	0	0	1	0	0	0	0	84352_70640263	K230315D05	Alk: anaplastic lymphoma kinase(CD246, Tcrz)
372	83611	chr3+88307123|88307129	4	chr3	+	88307123	88307129	0	0	1	1	1	0	1	83611_88306163	CF584840	Insrr: insulin receptor-related receptor(IRR)
372	83611	chr3+88296133|88296133	2	chr3	+	88296133	88296133	0	0	1	0	0	1	0	83611_88295427	C130025G13	Insrr: insulin receptor-related receptor(IRR)
372	83611	chr3+88300710|88300710	1	chr3	+	88300710	88300710	0	0	1	0	0	0	0	83611_88300561	D630046L17	Insrr: insulin receptor-related receptor(IRR)
373	2900	chr7+55264611|55264658	24	chr7	+	55264611	55264658	0	0	1	1	0	20	2	undetermined	BQ442556	Igf1r: insulin-like growth factor I receptor(CD221, IGF-1R)
373	2900	chr7+55258748|55258763	18	chr7	+	55258748	55258763	0	0	2	0	0	12	4	2900_55258181	BI416174	Igf1r: insulin-like growth factor I receptor(CD221, IGF-1R)
373	2900	chr7+55265819|55265829	18	chr7	+	55265819	55265829	0	0	0	0	0	14	4	undetermined	BU843578	Igf1r: insulin-like growth factor I receptor(CD221, IGF-1R)
373	2900	chr7+55265577|55265591	10	chr7	+	55265577	55265591	0	0	1	0	0	6	3	undetermined	CB247803	Igf1r: insulin-like growth factor I receptor(CD221, IGF-1R)
373	2900	chr7+55220130|55220135	7	chr7	+	55220130	55220135	0	0	2	0	0	5	0	2900_55219151	F630119N11	Igf1r: insulin-like growth factor I receptor(CD221, IGF-1R)
373	2900	chr7+55264507|55264508	7	chr7	+	55264507	55264508	0	0	0	1	0	4	2	undetermined	CF904738	Igf1r: insulin-like growth factor I receptor(CD221, IGF-1R)
373	2900	chr7+55264529|55264542	5	chr7	+	55264529	55264542	0	0	1	0	0	3	1	undetermined	CF904648	Igf1r: insulin-like growth factor I receptor(CD221, IGF-1R)
373	2900	chr7+55258856|55258864	3	chr7	+	55258856	55258864	0	0	1	0	0	1	1	2900_55258181	9530051D18	Igf1r: insulin-like growth factor I receptor(CD221, IGF-1R)
373	2900	chr7+55258329|55258347	3	chr7	+	55258329	55258347	0	0	0	1	0	0	2	2900_55258185	BE655570	Igf1r: insulin-like growth factor I receptor(CD221, IGF-1R)
373	2900	chr7+55265401|55265406	3	chr7	+	55265401	55265406	0	0	1	0	0	1	1	undetermined	CB194049	Igf1r: insulin-like growth factor I receptor(CD221, IGF-1R)
373	2900	chr7+55247210|55247211	2	chr7	+	55247210	55247211	0	0	0	1	0	0	1	2900_55247080	BQ936745	Igf1r: insulin-like growth factor I receptor(CD221, IGF-1R)
373	2900	chr7+55258941|55258941	2	chr7	+	55258941	55258941	0	0	0	1	1	0	0	2900_55258331	NM_010513	Igf1r: insulin-like growth factor I receptor(CD221, IGF-1R)
373	2900	chr7+55265480|55265494	2	chr7	+	55265480	55265494	0	0	1	0	0	0	1	undetermined	BI437799	Igf1r: insulin-like growth factor I receptor(CD221, IGF-1R)
373	2900	chr7+55264379|55264379	2	chr7	+	55264379	55264379	0	0	1	0	0	1	0	undetermined	D030067A13	Igf1r: insulin-like growth factor I receptor(CD221, IGF-1R)
373	2900	chr7+55260012|55260015	2	chr7	+	55260012	55260015	0	0	1	0	0	1	0	undetermined	D930020L01	Igf1r: insulin-like growth factor I receptor(CD221, IGF-1R)
373	2900	chr7+55245087|55245087	2	chr7	+	55245087	55245087	0	0	1	0	0	1	0	undetermined	9430077P08	Igf1r: insulin-like growth factor I receptor(CD221, IGF-1R)
373	2900	chr7+55228771|55228771	2	chr7	+	55228771	55228771	0	0	1	0	0	1	0	undetermined	9130009O03	Igf1r: insulin-like growth factor I receptor(CD221, IGF-1R)
373	2900	chr7+55202091|55202091	1	chr7	+	55202091	55202091	0	0	0	1	0	0	0	2900_55202058	U00182	Igf1r: insulin-like growth factor I receptor(CD221, IGF-1R)
374	80469	chr8-3118230|3118246	3	chr8	-	3118230	3118246	0	0	1	0	0	2	0	80469_3118831	D330005C22	Insr: insulin receptor(CD220, IR)
374	80469	chr8-3078610|3078620	3	chr8	-	3078610	3078620	0	0	1	0	0	2	0	undetermined	D330013E07	Insr: insulin receptor(CD220, IR)
374	80469	chr8-3054341|3054343	2	chr8	-	3054341	3054343	0	0	1	0	0	1	0	80469_3054670	D030054E05	Insr: insulin receptor(CD220, IR)
374	80469	chr8-3055013|3055013	2	chr8	-	3055013	3055013	0	0	0	1	1	0	0	80469_3055367	NM_010568	Insr: insulin receptor(CD220, IR)
374	80469	chr8-3077799|3077799	2	chr8	-	3077799	3077799	0	0	1	0	0	1	0	undetermined	D230003L03	Insr: insulin receptor(CD220, IR)
374	80469	chr8-3054745|3054745	1	chr8	-	3054745	3054745	0	0	1	0	0	0	0	80469_3055367	4932439J01	Insr: insulin receptor(CD220, IR)
375	81041	chr16+32548571|32548587	80	chr16	+	32548571	32548587	4	0	1	4	1	54	16	81041_32547779	CN461050	Tnk2: tyrosine kinase, non-receptor, 2(Ack, ACK1, activated p21cdc42Hs kinase, P21cdc42Hs kinase)
376	73028	chr11-69463553|69463594	15	chr11	-	69463553	69463594	0	0	1	1	0	13	0	73028_69464271	4.02244e+29	Tnk1: tyrosine kinase, non-receptor, 1(Kos1)
376	73028	chr11-69463706|69463726	5	chr11	-	69463706	69463726	0	1	1	0	0	3	0	73028_69464271	9030205B14	Tnk1: tyrosine kinase, non-receptor, 1(Kos1)
376	73028	chr11-69463649|69463656	4	chr11	-	69463649	69463656	0	0	0	1	1	1	1	73028_69464271	AA794753	Tnk1: tyrosine kinase, non-receptor, 1(Kos1)
376	73028	chr11-69467228|69467239	2	chr11	-	69467228	69467239	0	0	1	0	0	1	0	73028_69467787	I1C0050M24	Tnk1: tyrosine kinase, non-receptor, 1(Kos1)
376	73028	chr11-69467036|69467041	2	chr11	-	69467036	69467041	0	0	0	1	0	0	1	73028_69467787	BQ897269	Tnk1: tyrosine kinase, non-receptor, 1(Kos1)
376	73028	chr11-69464158|69464158	1	chr11	-	69464158	69464158	0	0	0	1	0	0	0	73028_69464271	AF332512	Tnk1: tyrosine kinase, non-receptor, 1(Kos1)
377	105563	chr6-131607257|131607262	11	chr6	-	131607257	131607262	0	0	1	0	1	9	0	105563_131608704	9130025L13	Nok: Novel Oncogene with Kinase-domain
377	105563	chr6-131608244|131608246	2	chr6	-	131608244	131608246	0	0	1	0	0	1	0	105563_131608704	9530005F04	Nok: Novel Oncogene with Kinase-domain
377	105563	chr6-131660090|131660105	2	chr6	-	131660090	131660105	0	0	1	0	0	1	0	undetermined	A630089J12	Nok: Novel Oncogene with Kinase-domain
381	131681	chr4-3797805|3797805	5	chr4	-	3797805	3797805	0	0	1	0	0	4	0	single exon gene	4930571D16	Mos: Moloney sarcoma oncogene
381	131681	chr4-3797930|3797930	1	chr4	-	3797930	3797930	0	0	0	0	1	0	0	single exon gene	NM_020021	Mos: Moloney sarcoma oncogene
382	112754	chr4+123288089|123288116	16	chr4	+	123288089	123288116	2	0	1	0	0	12	1	112754_123285930	6330521J24	A330090H18Rik: hypothetical Eph receptor
382	112754	chr4+123257241|123257246	4	chr4	+	123257241	123257246	1	0	1	0	0	2	0	112754_123255850	E130202F14	A330090H18Rik: hypothetical Eph receptor
382	112754	chr4+123256815|123256824	3	chr4	+	123256815	123256824	0	0	1	0	1	1	0	112754_123255850	A330090H18	A330090H18Rik: hypothetical Eph receptor
383	109130	chr6+41544995|41545011	35	chr6	+	41544995	41545011	0	0	2	2	1	28	2	109130_41544700	BI454446	Ephb6: Eph receptor B6(Cekl, Mep)
383	109130	chr6+41544953|41544958	3	chr6	+	41544953	41544958	0	0	1	0	0	1	1	109130_41544700	4832428L09	Ephb6: Eph receptor B6(Cekl, Mep)
384	105972	chr5+134760471|134760525	35	chr5	+	134760471	134760525	0	0	3	1	0	24	7	105972_134759515	CB193851	Ephb4: Eph receptor B4(Htk, MDK2, Myk1, Tyro11)
384	105972	chr5+134760111|134760168	26	chr5	+	134760111	134760168	17	0	0	0	0	6	3	105972_134759515	BU520516	Ephb4: Eph receptor B4(Htk, MDK2, Myk1, Tyro11)
384	105972	chr5+134760313|134760334	7	chr5	+	134760313	134760334	0	0	0	2	1	0	4	105972_134759515	BG872826	Ephb4: Eph receptor B4(Htk, MDK2, Myk1, Tyro11)
384	105972	chr5+134759881|134759890	4	chr5	+	134759881	134759890	3	0	0	1	0	0	0	105972_134759515	BC013342	Ephb4: Eph receptor B4(Htk, MDK2, Myk1, Tyro11)
384	105972	chr5+134765221|134765223	2	chr5	+	134765221	134765223	0	0	1	0	0	1	0	105972_134764953	E330033O04	Ephb4: Eph receptor B4(Htk, MDK2, Myk1, Tyro11)
385	111318	chr16+21055177|21055191	48	chr16	+	21055177	21055191	35	0	1	5	1	1	5	111318_21054292	CK371862	Ephb3: Eph receptor B3(Cek10, Etk2, HEK2, MDK5, Sek4, Tyro6)
385	111318	chr16+21054638|21054641	7	chr16	+	21054638	21054641	6	0	0	1	0	0	0	111318_21054292	X76012	Ephb3: Eph receptor B3(Cek10, Etk2, HEK2, MDK5, Sek4, Tyro6)
385	111318	chr16+21054837|21054853	4	chr16	+	21054837	21054853	0	0	1	0	0	1	2	111318_21054292	BI733787	Ephb3: Eph receptor B3(Cek10, Etk2, HEK2, MDK5, Sek4, Tyro6)
386	106175	chr9-101814281|101814318	23	chr9	-	101814281	101814318	0	0	3	1	1	14	4	106175_101815747	CF742176	Ephb1: Eph receptor B1(Cek6, Elk, Elkh, Hek6, Net)
386	106175	chr9-101933032|101933037	3	chr9	-	101933032	101933037	0	0	1	0	0	2	0	106175_101935192	A330055I17	Ephb1: Eph receptor B1(Cek6, Elk, Elkh, Hek6, Net)
386	106175	chr9-101814724|101814729	2	chr9	-	101814724	101814729	0	0	1	0	0	1	0	106175_101815747	9630045O17	Ephb1: Eph receptor B1(Cek6, Elk, Elkh, Hek6, Net)
386	106175	chr9-101814345|101814345	2	chr9	-	101814345	101814345	0	0	1	0	0	1	0	undetermined	B930033J22	Ephb1: Eph receptor B1(Cek6, Elk, Elkh, Hek6, Net)
387	151720	chr4-135112296|135112317	63	chr4	-	135112296	135112317	46	0	0	0	0	15	2	undetermined	CF736946	Ephb2: Eph receptor B2(Cek5, Drt, Erk, Erk, ETECK, Hek5, Nuk, Prkm5, Qek5, Sek3, Tyro5)
387	151720	chr4-135111620|135111647	25	chr4	-	135111620	135111647	15	0	0	2	0	8	0	151720_135113445	BC062924	Ephb2: Eph receptor B2(Cek5, Drt, Erk, Erk, ETECK, Hek5, Nuk, Prkm5, Qek5, Sek3, Tyro5)
387	151720	chr4-135112417|135112448	17	chr4	-	135112417	135112448	10	0	0	0	0	4	3	undetermined	CA527715	Ephb2: Eph receptor B2(Cek5, Drt, Erk, Erk, ETECK, Hek5, Nuk, Prkm5, Qek5, Sek3, Tyro5)
387	151720	chr4-135113408|135113414	7	chr4	-	135113408	135113414	5	0	0	0	0	1	1	151720_135113445	CD804948	Ephb2: Eph receptor B2(Cek5, Drt, Erk, Erk, ETECK, Hek5, Nuk, Prkm5, Qek5, Sek3, Tyro5)
387	151720	chr4-135139721|135139740	7	chr4	-	135139721	135139740	5	0	0	0	0	1	1	undetermined	AA518400	Ephb2: Eph receptor B2(Cek5, Drt, Erk, Erk, ETECK, Hek5, Nuk, Prkm5, Qek5, Sek3, Tyro5)
387	151720	chr4-135227403|135227407	3	chr4	-	135227403	135227407	0	0	1	0	0	1	1	151720_135229655	5730439I23	Ephb2: Eph receptor B2(Cek5, Drt, Erk, Erk, ETECK, Hek5, Nuk, Prkm5, Qek5, Sek3, Tyro5)
387	151720	chr4-135113207|135113207	1	chr4	-	135113207	135113207	0	0	0	1	0	0	0	151720_135113445	L25890	Ephb2: Eph receptor B2(Cek5, Drt, Erk, Erk, ETECK, Hek5, Nuk, Prkm5, Qek5, Sek3, Tyro5)
387	151720	chr4-135113154|135113154	1	chr4	-	135113154	135113154	0	0	0	1	0	0	0	151720_135113445	X76011	Ephb2: Eph receptor B2(Cek5, Drt, Erk, Erk, ETECK, Hek5, Nuk, Prkm5, Qek5, Sek3, Tyro5)
388	83344	chr4-135387434|135387435	3	chr4	-	135387434	135387435	0	0	0	1	1	0	1	83344_135389177	BG294534	Epha8: Eph receptor A8(Eek, Hek3)
389	108728	chr16-63819951|63819965	13	chr16	-	63819951	63819965	0	0	2	1	0	9	1	108728_63821177	B130014J09	Epha3: Eph receptor A3(Cek4, ETK1, Hek, Hek4, Mek4, Tyro4)
389	108728	chr16-64133159|64133162	5	chr16	-	64133159	64133162	0	0	1	0	0	4	0	undetermined	D930049I16	Epha3: Eph receptor A3(Cek4, ETK1, Hek, Hek4, Mek4, Tyro4)
389	108728	chr16-63820159|63820159	3	chr16	-	63820159	63820159	0	0	1	0	1	1	0	108728_63821177	B130048J04	Epha3: Eph receptor A3(Cek4, ETK1, Hek, Hek4, Mek4, Tyro4)
389	108728	chr16-63886015|63886015	3	chr16	-	63886015	63886015	0	0	1	0	0	2	0	108728_63886811	A630047N16	Epha3: Eph receptor A3(Cek4, ETK1, Hek, Hek4, Mek4, Tyro4)
389	108728	chr16-63820755|63820761	2	chr16	-	63820755	63820761	0	0	1	0	0	1	0	108728_63821177	D430012C11	Epha3: Eph receptor A3(Cek4, ETK1, Hek, Hek4, Mek4, Tyro4)
389	108728	chr16-64113667|64113669	2	chr16	-	64113667	64113669	0	0	1	0	0	1	0	108728_64115916	E530001O06	Epha3: Eph receptor A3(Cek4, ETK1, Hek, Hek4, Mek4, Tyro4)
389	108728	chr16-63820914|63820914	1	chr16	-	63820914	63820914	0	0	0	1	0	0	0	108728_63821177	M68513	Epha3: Eph receptor A3(Cek4, ETK1, Hek, Hek4, Mek4, Tyro4)
389	108728	chr16-63871546|63871546	1	chr16	-	63871546	63871546	0	0	0	1	0	0	0	108728_63871574	BC053479	Epha3: Eph receptor A3(Cek4, ETK1, Hek, Hek4, Mek4, Tyro4)
389	108728	chr16-63886296|63886296	1	chr16	-	63886296	63886296	0	0	0	1	0	0	0	108728_63886811	M68515	Epha3: Eph receptor A3(Cek4, ETK1, Hek, Hek4, Mek4, Tyro4)
390	1917	chr4+29188728|29188748	21	chr4	+	29188728	29188748	4	0	1	0	0	15	1	1917_29187860	5330417H08	Epha7: Eph receptor A7(Cek11, Ebk, Ehk3, Hek11, MDK1, Mdk1)
390	1917	chr4+29170998|29171018	11	chr4	+	29170998	29171018	0	0	1	1	0	8	1	1917_29170190	9330112M11	Epha7: Eph receptor A7(Cek11, Ebk, Ehk3, Hek11, MDK1, Mdk1)
390	1917	chr4+29188337|29188360	10	chr4	+	29188337	29188360	0	0	0	2	0	5	3	1917_29187860	BU503415	Epha7: Eph receptor A7(Cek11, Ebk, Ehk3, Hek11, MDK1, Mdk1)
390	1917	chr4+29097735|29097781	5	chr4	+	29097735	29097781	0	0	1	0	0	1	3	1917_29095632	6720483C07	Epha7: Eph receptor A7(Cek11, Ebk, Ehk3, Hek11, MDK1, Mdk1)
390	1917	chr4+29170493|29170498	3	chr4	+	29170493	29170498	0	0	1	0	0	2	0	1917_29170190	C630003G06	Epha7: Eph receptor A7(Cek11, Ebk, Ehk3, Hek11, MDK1, Mdk1)
390	1917	chr4+29170279|29170305	3	chr4	+	29170279	29170305	0	0	0	0	0	1	2	1917_29170190	BQ568568	Epha7: Eph receptor A7(Cek11, Ebk, Ehk3, Hek11, MDK1, Mdk1)
390	1917	chr4+29190060|29190062	3	chr4	+	29190060	29190062	0	0	1	0	0	2	0	1917_29187860	8030468B22	Epha7: Eph receptor A7(Cek11, Ebk, Ehk3, Hek11, MDK1, Mdk1)
390	1917	chr4+29189049|29189066	3	chr4	+	29189049	29189066	0	0	0	1	1	1	0	1917_29187860	NM_010141	Epha7: Eph receptor A7(Cek11, Ebk, Ehk3, Hek11, MDK1, Mdk1)
390	1917	chr4+29097926|29097926	2	chr4	+	29097926	29097926	0	0	1	0	0	1	0	undetermined	D330042P04	Epha7: Eph receptor A7(Cek11, Ebk, Ehk3, Hek11, MDK1, Mdk1)
390	1917	chr4+29190786|29190786	1	chr4	+	29190786	29190786	0	0	0	1	0	0	0	1917_29190494	X79084	Epha7: Eph receptor A7(Cek11, Ebk, Ehk3, Hek11, MDK1, Mdk1)
391	83492	chr5-82829665|82829672	13	chr5	-	82829665	82829672	0	0	1	0	0	12	0	undetermined	B230112K05	Epha5: Eph receptor A5(bsk, bsk, Cek7, Ehk1, Els1, Hek7, Rek7)
391	83492	chr5-82841903|82841945	9	chr5	-	82841903	82841945	3	0	0	0	0	5	1	undetermined	BE656048	Epha5: Eph receptor A5(bsk, bsk, Cek7, Ehk1, Els1, Hek7, Rek7)
391	83492	chr5-82832682|82832690	3	chr5	-	82832682	82832690	0	0	0	1	1	1	0	83492_82834045	NM_007937	Epha5: Eph receptor A5(bsk, bsk, Cek7, Ehk1, Els1, Hek7, Rek7)
391	83492	chr5-82840419|82840419	2	chr5	-	82840419	82840419	0	0	1	0	0	1	0	83492_82840880	E530015D21	Epha5: Eph receptor A5(bsk, bsk, Cek7, Ehk1, Els1, Hek7, Rek7)
391	83492	chr5-82881489|82881491	2	chr5	-	82881489	82881491	0	0	1	0	0	1	0	83492_82882507	E530011F10	Epha5: Eph receptor A5(bsk, bsk, Cek7, Ehk1, Els1, Hek7, Rek7)
391	83492	chr5-82930318|82930325	2	chr5	-	82930318	82930325	0	0	1	0	0	1	0	83492_82930987	5330440L02	Epha5: Eph receptor A5(bsk, bsk, Cek7, Ehk1, Els1, Hek7, Rek7)
391	83492	chr5-83010868|83010868	2	chr5	-	83010868	83010868	0	0	1	0	0	1	0	83492_83012005	9330174B07	Epha5: Eph receptor A5(bsk, bsk, Cek7, Ehk1, Els1, Hek7, Rek7)
391	83492	chr5-83105224|83105226	2	chr5	-	83105224	83105226	0	0	1	0	0	1	0	83492_83106342	C530046A01	Epha5: Eph receptor A5(bsk, bsk, Cek7, Ehk1, Els1, Hek7, Rek7)
391	83492	chr5-82829324|82829330	2	chr5	-	82829324	82829330	0	0	1	0	0	1	0	undetermined	D930021I09	Epha5: Eph receptor A5(bsk, bsk, Cek7, Ehk1, Els1, Hek7, Rek7)
391	83492	chr5-82841615|82841615	1	chr5	-	82841615	82841615	0	0	0	1	0	0	0	83492_82842462	BC057401	Epha5: Eph receptor A5(bsk, bsk, Cek7, Ehk1, Els1, Hek7, Rek7)
391	83492	chr5-82856097|82856097	1	chr5	-	82856097	82856097	0	0	0	1	0	0	0	83492_82856165	X69674	Epha5: Eph receptor A5(bsk, bsk, Cek7, Ehk1, Els1, Hek7, Rek7)
392	157809	chr1-77822211|77822221	25	chr1	-	77822211	77822221	1	0	2	0	0	21	1	157809_77824700	BU555595	Epha4: Eph receptor A4(Cek8, Hek8, rb, Sek, Sek1, snoRNA MBII-267, Tyro1)
392	157809	chr1-77823051|77823063	6	chr1	-	77823051	77823063	0	0	1	1	1	3	0	157809_77824700	6430505H07	Epha4: Eph receptor A4(Cek8, Hek8, rb, Sek, Sek1, snoRNA MBII-267, Tyro1)
392	157809	chr1-77824182|77824207	3	chr1	-	77824182	77824207	0	0	1	0	0	0	2	157809_77824700	BE570931	Epha4: Eph receptor A4(Cek8, Hek8, rb, Sek, Sek1, snoRNA MBII-267, Tyro1)
392	157809	chr1-77824301|77824301	2	chr1	-	77824301	77824301	0	0	0	2	0	0	0	157809_77824700	X65138	Epha4: Eph receptor A4(Cek8, Hek8, rb, Sek, Sek1, snoRNA MBII-267, Tyro1)
392	157809	chr1-77836028|77836046	2	chr1	-	77836028	77836046	0	0	0	1	0	0	1	157809_77836097	X57241	Epha4: Eph receptor A4(Cek8, Hek8, rb, Sek, Sek1, snoRNA MBII-267, Tyro1)
392	157809	chr1-77851862|77851862	2	chr1	-	77851862	77851862	0	0	1	0	0	1	0	157809_77853670	3425404B18	Epha4: Eph receptor A4(Cek8, Hek8, rb, Sek, Sek1, snoRNA MBII-267, Tyro1)
392	157809	chr1-77828169|77828169	1	chr1	-	77828169	77828169	0	0	0	1	0	0	0	157809_77828876	BC004782	Epha4: Eph receptor A4(Cek8, Hek8, rb, Sek, Sek1, snoRNA MBII-267, Tyro1)
392	157809	chr1-77968741|77968741	1	chr1	-	77968741	77968741	0	0	0	1	0	0	0	undetermined	AF357444	Epha4: Eph receptor A4(Cek8, Hek8, rb, Sek, Sek1, snoRNA MBII-267, Tyro1)
393	111197	chr4+139785659|139785687	27	chr4	+	139785659	139785687	0	0	2	2	1	17	5	111197_139784715	BM935436	Epha2: Eph receptor A2(Eck, Myk2, Sek2, Sek-2)
393	111197	chr4+139784832|139784841	3	chr4	+	139784832	139784841	0	0	0	1	0	0	2	111197_139784715	BI081088	Epha2: Eph receptor A2(Eck, Myk2, Sek2, Sek-2)
393	111197	chr4+139778956|139778956	1	chr4	+	139778956	139778956	0	0	0	1	0	0	0	111197_139778888	X57243	Epha2: Eph receptor A2(Eck, Myk2, Sek2, Sek-2)
393	111197	chr4+139785184|139785184	1	chr4	+	139785184	139785184	0	0	0	1	0	0	0	111197_139784715	X78339	Epha2: Eph receptor A2(Eck, Myk2, Sek2, Sek-2)
394	104441	chr6-42294787|42294812	35	chr6	-	42294787	42294812	1	0	1	0	1	27	5	104441_42295160	CF970549	Epha1: Eph receptor A1(Eph, Esk)
394	104441	chr6-42298096|42298110	7	chr6	-	42298096	42298110	0	0	0	0	0	5	2	104441_42298276	BQ936247	Epha1: Eph receptor A1(Eph, Esk)
394	104441	chr6-42295082|42295098	2	chr6	-	42295082	42295098	0	0	0	1	0	0	1	104441_42295160	BI250347	Epha1: Eph receptor A1(Eph, Esk)
394	104441	chr6-42297383|42297395	2	chr6	-	42297383	42297395	0	0	0	1	0	0	1	104441_42297468	BI221056	Epha1: Eph receptor A1(Eph, Esk)
394	104441	chr6-42303314|42303314	1	chr6	-	42303314	42303314	0	0	1	0	0	0	0	104441_42304139	5730453L17	Epha1: Eph receptor A1(Eph, Esk)
395	82943	chr19+28609938|28609964	13	chr19	+	28609938	28609964	6	0	0	2	0	2	3	82943_28609368	BC059834	Jak2: Janus kinase 2(C81284, Fd17)
395	82943	chr19+28574121|28574151	5	chr19	+	28574121	28574151	0	0	2	0	0	3	0	undetermined	F630047G10	Jak2: Janus kinase 2(C81284, Fd17)
395	82943	chr19+28587285|28587289	4	chr19	+	28587285	28587289	0	0	0	0	0	3	1	82943_28587021	BG080085	Jak2: Janus kinase 2(C81284, Fd17)
395	82943	chr19+28585702|28585709	3	chr19	+	28585702	28585709	0	0	0	0	0	2	1	82943_28585528	CK634632	Jak2: Janus kinase 2(C81284, Fd17)
395	82943	chr19+28593313|28593318	3	chr19	+	28593313	28593318	0	0	1	0	0	2	0	82943_28593269	E030040D20	Jak2: Janus kinase 2(C81284, Fd17)
395	82943	chr19+28607285|28607315	3	chr19	+	28607285	28607315	0	0	0	1	0	0	2	82943_28607222	CO423806	Jak2: Janus kinase 2(C81284, Fd17)
395	82943	chr19+28608573|28608575	3	chr19	+	28608573	28608575	0	0	0	0	0	2	1	82943_28608555	AI587941	Jak2: Janus kinase 2(C81284, Fd17)
395	82943	chr19+28609609|28609623	3	chr19	+	28609609	28609623	0	0	0	1	1	0	1	82943_28609368	BU615072	Jak2: Janus kinase 2(C81284, Fd17)
396	227169	chr8+70724285|70724332	62	chr8	+	70724285	70724332	3	0	3	3	2	23	28	227169_70723913	AI020874	Jak3: Janus kinase 3
396	227169	chr8+70722026|70722058	49	chr8	+	70722026	70722058	13	0	2	1	0	22	11	227169_70721781	BG870513	Jak3: Janus kinase 3
396	227169	chr8+70723965|70723989	3	chr8	+	70723965	70723989	0	0	0	1	0	0	2	227169_70723925	BG873355	Jak3: Janus kinase 3
396	227169	chr8+70722297|70722297	1	chr8	+	70722297	70722297	0	0	1	0	0	0	0	227169_70721781	D330006B09	Jak3: Janus kinase 3
397	104322	chr4-99498003|99498052	99	chr4	-	99498003	99498052	26	3	1	0	0	47	22	104322_99499231	CO424134	Jak1: Janus kinase 1
397	104322	chr4-99498668|99498710	67	chr4	-	99498668	99498710	0	0	3	3	1	40	20	104322_99500289	CK620975	Jak1: Janus kinase 1
397	104322	chr4-99498817|99498892	13	chr4	-	99498817	99498892	0	0	1	0	0	0	12	104322_99499228	CN457771	Jak1: Janus kinase 1
397	104322	chr4-99499053|99499076	9	chr4	-	99499053	99499076	0	0	0	0	0	4	5	104322_99499231	BU848121	Jak1: Janus kinase 1
397	104322	chr4-99500657|99500720	9	chr4	-	99500657	99500720	0	0	0	1	0	0	8	104322_99500774	CN660662	Jak1: Janus kinase 1
397	104322	chr4-99504454|99504503	9	chr4	-	99504454	99504503	2	0	0	0	0	2	5	104322_99504549	CA573964	Jak1: Janus kinase 1
397	104322	chr4-99523381|99523385	8	chr4	-	99523381	99523385	0	0	1	1	0	4	2	104322_99523397	CF906374	Jak1: Janus kinase 1
397	104322	chr4-99498930|99498957	4	chr4	-	99498930	99498957	0	0	1	0	0	0	3	104322_99499231	BU705938	Jak1: Janus kinase 1
397	104322	chr4-99502654|99502673	3	chr4	-	99502654	99502673	0	0	1	0	0	1	1	104322_99502717	CK633954	Jak1: Janus kinase 1
397	104322	chr4-99523360|99523360	3	chr4	-	99523360	99523360	0	0	1	0	0	2	0	104322_99523397	C130039L05	Jak1: Janus kinase 1
397	104322	chr4-99526660|99526664	2	chr4	-	99526660	99526664	0	0	1	0	0	1	0	104322_99527584	6720490F02	Jak1: Janus kinase 1
398	110844	chr9-21037707|21037720	42	chr9	-	21037707	21037720	6	0	5	3	1	26	1	110844_21038822	BI218178	Tyk2: tyrosine kinase 2(JTK1)
398	110844	chr9-21038764|21038765	14	chr9	-	21038764	21038765	10	0	2	0	0	2	0	110844_21038822	F630211G09	Tyk2: tyrosine kinase 2(JTK1)
398	110844	chr9-21057082|21057082	4	chr9	-	21057082	21057082	0	0	1	0	0	3	0	110844_21058180	F530014P22	Tyk2: tyrosine kinase 2(JTK1)
398	110844	chr9-21061062|21061062	1	chr9	-	21061062	21061062	0	0	1	0	0	0	0	110844_21062333	5830460C12	Tyk2: tyrosine kinase 2(JTK1)
399	111995	chr13+51682930|51682943	20	chr13	+	51682930	51682943	0	0	1	2	1	8	8	111995_51679875	BF531532	Syk: spleen tyrosine kinase
399	111995	chr13+51681646|51681653	11	chr13	+	51681646	51681653	0	0	1	0	0	8	2	111995_51679875	8430401I19	Syk: spleen tyrosine kinase
399	111995	chr13+51618031|51618033	3	chr13	+	51618031	51618033	0	0	1	0	0	2	0	111995_51616752	F830038M02	Syk: spleen tyrosine kinase
399	111995	chr13+51647629|51647632	3	chr13	+	51647629	51647632	0	0	1	0	0	2	0	undetermined	A430041C18	Syk: spleen tyrosine kinase
399	111995	chr13+51658286|51658286	2	chr13	+	51658286	51658286	0	0	1	0	0	1	0	111995_51657192	9830169A11	Syk: spleen tyrosine kinase
399	111995	chr13+51677765|51677766	2	chr13	+	51677765	51677766	0	0	1	0	0	1	0	111995_51677192	C330013E14	Syk: spleen tyrosine kinase
399	111995	chr13+51680128|51680128	1	chr13	+	51680128	51680128	0	0	0	1	0	0	0	111995_51679875	U36776	Syk: spleen tyrosine kinase
399	111995	chr13+51679947|51679947	1	chr13	+	51679947	51679947	0	0	0	1	0	0	0	111995_51679875	U25685	Syk: spleen tyrosine kinase
400	81150	chr1+37105485|37105493	56	chr1	+	37105485	37105493	19	1	2	2	1	30	1	81150_37105134	AI882472	Zap70: zeta-chain (TCR) associated protein kinase(Srk, TZK, ZAP-70)
400	81150	chr1+37105253|37105257	3	chr1	+	37105253	37105257	0	0	0	2	0	0	1	81150_37105134	AA119473	Zap70: zeta-chain (TCR) associated protein kinase(Srk, TZK, ZAP-70)
400	81150	chr1+37105331|37105331	2	chr1	+	37105331	37105331	0	0	0	1	0	0	1	81150_37105134	AI386093	Zap70: zeta-chain (TCR) associated protein kinase(Srk, TZK, ZAP-70)
401	105987	chr14-58138898|58138936	164	chr14	-	58138898	58138936	96	0	1	1	1	53	12	105987_58139909	BX521767	Ptk2b: PTK2 protein tyrosine kinase 2 beta(A6, CADTK, CAKB, CAKbeta, calcium-dependent tyrosine kinase, cellular adhesion kinase beta, FAK2, PKB, proline-rich tyrosine kinase 2, PTK, PYK2, Raftk, related adhesion focal tyrosine kinase)
401	105987	chr14-58139484|58139511	14	chr14	-	58139484	58139511	11	0	1	0	0	2	0	105987_58139909	G530130E02	Ptk2b: PTK2 protein tyrosine kinase 2 beta(A6, CADTK, CAKB, CAKbeta, calcium-dependent tyrosine kinase, cellular adhesion kinase beta, FAK2, PKB, proline-rich tyrosine kinase 2, PTK, PYK2, Raftk, related adhesion focal tyrosine kinase)
401	105987	chr14-58144026|58144042	7	chr14	-	58144026	58144042	0	0	0	0	0	5	2	105987_58144059	BI852356	Ptk2b: PTK2 protein tyrosine kinase 2 beta(A6, CADTK, CAKB, CAKbeta, calcium-dependent tyrosine kinase, cellular adhesion kinase beta, FAK2, PKB, proline-rich tyrosine kinase 2, PTK, PYK2, Raftk, related adhesion focal tyrosine kinase)
401	105987	chr14-58158948|58158950	4	chr14	-	58158948	58158950	0	0	1	0	0	3	0	105987_58159045	E230011L17	Ptk2b: PTK2 protein tyrosine kinase 2 beta(A6, CADTK, CAKB, CAKbeta, calcium-dependent tyrosine kinase, cellular adhesion kinase beta, FAK2, PKB, proline-rich tyrosine kinase 2, PTK, PYK2, Raftk, related adhesion focal tyrosine kinase)
401	105987	chr14-58158383|58158402	2	chr14	-	58158383	58158402	0	0	1	0	0	1	0	105987_58159045	A630043J01	Ptk2b: PTK2 protein tyrosine kinase 2 beta(A6, CADTK, CAKB, CAKbeta, calcium-dependent tyrosine kinase, cellular adhesion kinase beta, FAK2, PKB, proline-rich tyrosine kinase 2, PTK, PYK2, Raftk, related adhesion focal tyrosine kinase)
401	105987	chr14-58165024|58165024	2	chr14	-	58165024	58165024	0	0	1	0	0	1	0	undetermined	A530032F10	Ptk2b: PTK2 protein tyrosine kinase 2 beta(A6, CADTK, CAKB, CAKbeta, calcium-dependent tyrosine kinase, cellular adhesion kinase beta, FAK2, PKB, proline-rich tyrosine kinase 2, PTK, PYK2, Raftk, related adhesion focal tyrosine kinase)
401	105987	chr14-58266080|58266080	1	chr14	-	58266080	58266080	0	0	1	0	0	0	0	undetermined	K530023J01	Ptk2b: PTK2 protein tyrosine kinase 2 beta(A6, CADTK, CAKB, CAKbeta, calcium-dependent tyrosine kinase, cellular adhesion kinase beta, FAK2, PKB, proline-rich tyrosine kinase 2, PTK, PYK2, Raftk, related adhesion focal tyrosine kinase)
402	109004	chr15-73487550|73487661	57	chr15	-	73487550	73487661	3	2	1	0	0	40	11	109004_73488486	BQ965016	Ptk2: PTK2 protein tyrosine kinase 2(Fadk, FAK, focal adhesion kinase)
402	109004	chr15-73487328|73487351	15	chr15	-	73487328	73487351	0	0	0	1	1	11	2	109004_73488486	CF751144	Ptk2: PTK2 protein tyrosine kinase 2(Fadk, FAK, focal adhesion kinase)
402	109004	chr15-73602882|73602891	7	chr15	-	73602882	73602891	0	0	1	0	0	4	2	109004_73603066	1600015M17	Ptk2: PTK2 protein tyrosine kinase 2(Fadk, FAK, focal adhesion kinase)
402	109004	chr15-73675948|73675948	4	chr15	-	73675948	73675948	0	0	1	0	0	3	0	109004_73680410	6.82043e+19	Ptk2: PTK2 protein tyrosine kinase 2(Fadk, FAK, focal adhesion kinase)
402	109004	chr15-73491753|73491755	4	chr15	-	73491753	73491755	0	0	1	0	0	3	0	undetermined	D330013I23	Ptk2: PTK2 protein tyrosine kinase 2(Fadk, FAK, focal adhesion kinase)
402	109004	chr15-73579242|73579256	3	chr15	-	73579242	73579256	0	0	0	0	0	1	2	109004_73579359	CO432351	Ptk2: PTK2 protein tyrosine kinase 2(Fadk, FAK, focal adhesion kinase)
402	109004	chr15-73517162|73517164	3	chr15	-	73517162	73517164	0	0	1	0	0	2	0	undetermined	A830006M22	Ptk2: PTK2 protein tyrosine kinase 2(Fadk, FAK, focal adhesion kinase)
402	109004	chr15-73580262|73580262	2	chr15	-	73580262	73580262	0	0	1	0	0	1	0	undetermined	6820439O18	Ptk2: PTK2 protein tyrosine kinase 2(Fadk, FAK, focal adhesion kinase)
402	109004	chr15-73487517|73487525	2	chr15	-	73487517	73487525	0	0	0	1	0	0	1	undetermined	AU067291	Ptk2: PTK2 protein tyrosine kinase 2(Fadk, FAK, focal adhesion kinase)
402	109004	chr15-73497827|73497827	1	chr15	-	73497827	73497827	0	0	0	1	0	0	0	109004_73498311	AB030035	Ptk2: PTK2 protein tyrosine kinase 2(Fadk, FAK, focal adhesion kinase)
402	109004	chr15-73497783|73497783	1	chr15	-	73497783	73497783	0	0	0	1	0	0	0	109004_73498311	AB011499	Ptk2: PTK2 protein tyrosine kinase 2(Fadk, FAK, focal adhesion kinase)
402	109004	chr15-73496643|73496643	1	chr15	-	73496643	73496643	0	0	0	1	0	0	0	109004_73498311	BC030180	Ptk2: PTK2 protein tyrosine kinase 2(Fadk, FAK, focal adhesion kinase)
403	158282	chr13+58057253|58057340	91	chr13	+	58057253	58057340	0	0	2	1	0	71	17	158282_58056875	CD803514	Ntrk2: neurotrophic tyrosine kinase, receptor, type 2(trkB)
403	158282	chr13+58061852|58061882	37	chr13	+	58061852	58061882	7	0	2	0	0	26	2	158282_58056875	CF746343	Ntrk2: neurotrophic tyrosine kinase, receptor, type 2(trkB)
403	158282	chr13+58057160|58057219	17	chr13	+	58057160	58057219	0	0	0	0	0	3	14	158282_58056875	CK335552	Ntrk2: neurotrophic tyrosine kinase, receptor, type 2(trkB)
403	158282	chr13+58260880|58260897	10	chr13	+	58260880	58260897	0	0	1	0	0	7	2	158282_58259089	CD350780	Ntrk2: neurotrophic tyrosine kinase, receptor, type 2(trkB)
403	158282	chr13+58003433|58003436	7	chr13	+	58003433	58003436	0	0	1	0	0	6	0	158282_58003026	4732460C10	Ntrk2: neurotrophic tyrosine kinase, receptor, type 2(trkB)
403	158282	chr13+58264883|58264891	5	chr13	+	58264883	58264891	0	0	2	0	0	3	0	158282_58259089	M5C1026M18	Ntrk2: neurotrophic tyrosine kinase, receptor, type 2(trkB)
403	158282	chr13+58259714|58259741	5	chr13	+	58259714	58259741	1	0	0	1	0	3	0	158282_58259312	X17647	Ntrk2: neurotrophic tyrosine kinase, receptor, type 2(trkB)
403	158282	chr13+57963965|57963965	3	chr13	+	57963965	57963965	0	0	1	0	0	2	0	158282_57962672	C230082N24	Ntrk2: neurotrophic tyrosine kinase, receptor, type 2(trkB)
403	158282	chr13+58057972|58057972	2	chr13	+	58057972	58057972	0	0	0	1	1	0	0	158282_58057576	NM_008745	Ntrk2: neurotrophic tyrosine kinase, receptor, type 2(trkB)
404	71948	chr7-65364740|65364741	5	chr7	-	65364740	65364741	0	0	0	1	1	2	1	71948_65364857	BM944840	Ntrk3: neurotrophic tyrosine kinase, receptor, type 3(TrkC)
404	71948	chr7-65242416|65242419	3	chr7	-	65242416	65242419	0	0	1	0	0	1	1	71948_65244473	9330210I02	Ntrk3: neurotrophic tyrosine kinase, receptor, type 3(TrkC)
404	71948	chr7-65254093|65254093	2	chr7	-	65254093	65254093	0	0	0	1	1	0	0	71948_65254278	NM_008746	Ntrk3: neurotrophic tyrosine kinase, receptor, type 3(TrkC)
404	71948	chr7-65249447|65249450	2	chr7	-	65249447	65249450	0	0	1	0	0	1	0	71948_65254278	D930048G03	Ntrk3: neurotrophic tyrosine kinase, receptor, type 3(TrkC)
404	71948	chr7-65364433|65364433	2	chr7	-	65364433	65364433	0	0	1	0	0	1	0	71948_65364857	4930570O08	Ntrk3: neurotrophic tyrosine kinase, receptor, type 3(TrkC)
404	71948	chr7-65643176|65643176	2	chr7	-	65643176	65643176	0	0	1	0	0	1	0	71948_65644868	E430016F16	Ntrk3: neurotrophic tyrosine kinase, receptor, type 3(TrkC)
404	71948	chr7-65649489|65649489	2	chr7	-	65649489	65649489	0	0	1	0	0	1	0	71948_65649951	A630052G14	Ntrk3: neurotrophic tyrosine kinase, receptor, type 3(TrkC)
404	71948	chr7-65253896|65253896	1	chr7	-	65253896	65253896	0	0	1	0	0	0	0	71948_65254278	D630004O17	Ntrk3: neurotrophic tyrosine kinase, receptor, type 3(TrkC)
404	71948	chr7-65511735|65511735	1	chr7	-	65511735	65511735	0	0	0	1	0	0	0	71948_65513099	AF035399	Ntrk3: neurotrophic tyrosine kinase, receptor, type 3(TrkC)
404	71948	chr7-65791349|65791349	1	chr7	-	65791349	65791349	0	0	1	0	0	0	0	71948_65792147	A630083I01	Ntrk3: neurotrophic tyrosine kinase, receptor, type 3(TrkC)
404	71948	chr7-65795124|65795124	1	chr7	-	65795124	65795124	0	0	1	0	0	0	0	71948_65795366	5830451B16	Ntrk3: neurotrophic tyrosine kinase, receptor, type 3(TrkC)
405	109971	chr3-88269272|88269292	20	chr3	-	88269272	88269292	1	0	2	0	0	16	1	109971_88269627	C130047N21	Ntrk1: neurotrophic tyrosine kinase, receptor, type 1(Tkr, trk, TrkA)
405	109971	chr3-88269594|88269594	1	chr3	-	88269594	88269594	0	0	0	1	0	0	0	109971_88269627	BC051596	Ntrk1: neurotrophic tyrosine kinase, receptor, type 1(Tkr, trk, TrkA)
407	83271	chr4+57642401|57642401	3	chr4	+	57642401	57642401	0	0	0	3	0	0	0	83271_57641130	X86444	Musk: muscle, skeletal, receptor tyrosine kinase(MDK4, Nsk1, Nsk2, Nsk3)
407	83271	chr4+57645517|57645517	1	chr4	+	57645517	57645517	0	0	0	0	1	0	0	83271_57645476	NM_010944	Musk: muscle, skeletal, receptor tyrosine kinase(MDK4, Nsk1, Nsk2, Nsk3)
409	78410	chr17-34190476|34190522	260	chr17	-	34190476	34190522	0	1	3	2	1	237	16	78410_34191428	CK429104	Ddr1: discoidin domain receptor family, member 1(Cak, CD167a, PTK3A)
409	78410	chr17-34191341|34191359	7	chr17	-	34191341	34191359	0	0	0	2	0	0	5	78410_34191432	BI647142	Ddr1: discoidin domain receptor family, member 1(Cak, CD167a, PTK3A)
409	78410	chr17-34191616|34191666	6	chr17	-	34191616	34191666	0	0	0	1	0	0	5	78410_34191683	W98395	Ddr1: discoidin domain receptor family, member 1(Cak, CD167a, PTK3A)
409	78410	chr17-34200664|34200687	4	chr17	-	34200664	34200687	0	0	0	0	0	2	2	78410_34200785	BI654051	Ddr1: discoidin domain receptor family, member 1(Cak, CD167a, PTK3A)
410	82867	chr1-170054291|170054305	14	chr1	-	170054291	170054305	2	0	1	2	1	6	2	82867_170054641	BI158339	Ddr2: discoidin domain receptor family, member 2(Ntrkr3, tyro10)
410	82867	chr1-170048959|170048962	7	chr1	-	170048959	170048962	0	0	0	0	0	5	2	undetermined	CB195574	Ddr2: discoidin domain receptor family, member 2(Ntrkr3, tyro10)
410	82867	chr1-170049554|170049586	5	chr1	-	170049554	170049586	0	0	1	0	0	2	2	undetermined	CB204703	Ddr2: discoidin domain receptor family, member 2(Ntrkr3, tyro10)
410	82867	chr1-170048932|170048936	4	chr1	-	170048932	170048936	0	0	2	0	0	2	0	undetermined	9530036D08	Ddr2: discoidin domain receptor family, member 2(Ntrkr3, tyro10)
410	82867	chr1-170054176|170054176	1	chr1	-	170054176	170054176	0	0	0	1	0	0	0	82867_170054641	BC050083	Ddr2: discoidin domain receptor family, member 2(Ntrkr3, tyro10)
411	98244	chr4+98788179|98788186	18	chr4	+	98788179	98788186	0	0	4	0	1	13	0	98244_98786459	E130318F12	Ror1: receptor tyrosine kinase-like orphan receptor 1(Ntrkr1)
411	98244	chr4+98790433|98790447	7	chr4	+	98790433	98790447	0	0	0	0	0	6	1	undetermined	BU743506	Ror1: receptor tyrosine kinase-like orphan receptor 1(Ntrkr1)
411	98244	chr4+98790130|98790138	5	chr4	+	98790130	98790138	1	0	1	0	0	2	1	undetermined	2810404D04	Ror1: receptor tyrosine kinase-like orphan receptor 1(Ntrkr1)
411	98244	chr4+98787886|98787886	1	chr4	+	98787886	98787886	0	0	0	1	0	0	0	98244_98786459	AB010383	Ror1: receptor tyrosine kinase-like orphan receptor 1(Ntrkr1)
412	104696	chr13-52145858|52145886	14	chr13	-	52145858	52145886	0	0	2	1	0	10	1	104696_52148214	D030042A10	Ror2: receptor tyrosine kinase-like orphan receptor 2(Ntrkr2)
412	104696	chr13-52145914|52145946	12	chr13	-	52145914	52145946	3	0	2	0	1	5	1	104696_52148214	BI715993	Ror2: receptor tyrosine kinase-like orphan receptor 2(Ntrkr2)
412	104696	chr13-52146150|52146151	3	chr13	-	52146150	52146151	0	0	1	0	0	2	0	104696_52148214	D330038N11	Ror2: receptor tyrosine kinase-like orphan receptor 2(Ntrkr2)
412	104696	chr13-52146766|52146766	1	chr13	-	52146766	52146766	0	0	0	1	0	0	0	104696_52148214	AB010384	Ror2: receptor tyrosine kinase-like orphan receptor 2(Ntrkr2)
413	151790	chr4+46660011|46660024	73	chr4	+	46660011	46660024	10	0	1	1	1	54	6	151790_46655745	CK335212	Tgfbr1: transforming growth factor, beta receptor I(ALK5, Alk-5, TbetaRI, TbetaR-I)
413	151790	chr4+46656092|46656128	6	chr4	+	46656092	46656128	0	0	2	0	0	2	2	151790_46655745	CN537881	Tgfbr1: transforming growth factor, beta receptor I(ALK5, Alk-5, TbetaRI, TbetaR-I)
413	151790	chr4+46656007|46656020	3	chr4	+	46656007	46656020	0	0	0	1	0	0	2	151790_46655745	CF747387	Tgfbr1: transforming growth factor, beta receptor I(ALK5, Alk-5, TbetaRI, TbetaR-I)
413	151790	chr4+46657226|46657226	1	chr4	+	46657226	46657226	0	0	0	1	0	0	0	151790_46655745	D25540	Tgfbr1: transforming growth factor, beta receptor I(ALK5, Alk-5, TbetaRI, TbetaR-I)
413	151790	chr4+46631851|46631851	1	chr4	+	46631851	46631851	0	0	1	0	0	0	0	undetermined	A630096C23	Tgfbr1: transforming growth factor, beta receptor I(ALK5, Alk-5, TbetaRI, TbetaR-I)
414	108054	chr2-58225190|58225204	6	chr2	-	58225190	58225204	2	0	2	0	0	2	0	108054_58228411	D430037D01	Acvr1c: activin A receptor, type IC(ACVRLK7, ALK7, Alk-7)
414	108054	chr2-58227951|58227951	1	chr2	-	58227951	58227951	0	0	0	1	0	0	0	108054_58228411	BC028780	Acvr1c: activin A receptor, type IC(ACVRLK7, ALK7, Alk-7)
415	74467	chr14-30457529|30457539	23	chr14	-	30457529	30457539	0	0	2	1	0	18	2	74467_30461136	4631426I05	Bmpr1a: bone morphogenetic protein receptor, type 1A(ALK3, Bmpr, BMPR-IA)
415	74467	chr14-30459635|30459676	18	chr14	-	30459635	30459676	2	0	1	0	0	13	2	74467_30461136	CD772890	Bmpr1a: bone morphogenetic protein receptor, type 1A(ALK3, Bmpr, BMPR-IA)
415	74467	chr14-30460978|30461011	6	chr14	-	30460978	30461011	0	0	1	2	0	1	2	74467_30461136	CA749455	Bmpr1a: bone morphogenetic protein receptor, type 1A(ALK3, Bmpr, BMPR-IA)
415	74467	chr14-30458776|30458789	4	chr14	-	30458776	30458789	0	0	1	0	0	1	2	undetermined	BI730675	Bmpr1a: bone morphogenetic protein receptor, type 1A(ALK3, Bmpr, BMPR-IA)
415	74467	chr14-30460455|30460468	3	chr14	-	30460455	30460468	1	0	0	1	0	0	1	74467_30461136	D16250	Bmpr1a: bone morphogenetic protein receptor, type 1A(ALK3, Bmpr, BMPR-IA)
415	74467	chr14-30458577|30458578	3	chr14	-	30458577	30458578	0	0	0	0	0	1	2	undetermined	CD771452	Bmpr1a: bone morphogenetic protein receptor, type 1A(ALK3, Bmpr, BMPR-IA)
415	74467	chr14-30460221|30460235	2	chr14	-	30460221	30460235	0	0	0	1	0	0	1	74467_30461136	CB573927	Bmpr1a: bone morphogenetic protein receptor, type 1A(ALK3, Bmpr, BMPR-IA)
415	74467	chr14-30460955|30460955	2	chr14	-	30460955	30460955	0	0	0	1	1	0	0	74467_30461357	NM_009758	Bmpr1a: bone morphogenetic protein receptor, type 1A(ALK3, Bmpr, BMPR-IA)
415	74467	chr14-30480001|30480001	1	chr14	-	30480001	30480001	0	0	1	0	0	0	0	undetermined	E130109M03	Bmpr1a: bone morphogenetic protein receptor, type 1A(ALK3, Bmpr, BMPR-IA)
416	157739	chr3-142395479|142395494	18	chr3	-	142395479	142395494	0	0	0	1	1	15	1	157739_142399082	AA208660	Bmpr1b: bone morphogenetic protein receptor, type 1B(Acvrlk6, Alk6, BMPR-IB, CFK-43a)
416	157739	chr3-142398662|142398681	8	chr3	-	142398662	142398681	0	0	2	0	0	6	0	157739_142399082	B230317C16	Bmpr1b: bone morphogenetic protein receptor, type 1B(Acvrlk6, Alk6, BMPR-IB, CFK-43a)
416	157739	chr3-142398709|142398710	4	chr3	-	142398709	142398710	0	0	1	1	0	2	0	157739_142399082	D930007I02	Bmpr1b: bone morphogenetic protein receptor, type 1B(Acvrlk6, Alk6, BMPR-IB, CFK-43a)
416	157739	chr3-142396449|142396449	1	chr3	-	142396449	142396449	0	0	0	1	0	0	0	157739_142399082	BC065106	Bmpr1b: bone morphogenetic protein receptor, type 1B(Acvrlk6, Alk6, BMPR-IB, CFK-43a)
417	168983	chr2-58399805|58399827	57	chr2	-	58399805	58399827	18	0	1	1	1	33	3	168983_58401041	BI109322	Acvr1: activin A receptor, type 1(ActR-I, ActRIA, Acvr, Acvrlk2, ALK2, Alk-2, Alk8, SKR1, Tsk7L)
417	168983	chr2-58399891|58399934	17	chr2	-	58399891	58399934	13	0	2	0	0	1	1	168983_58401041	G530126J18	Acvr1: activin A receptor, type 1(ActR-I, ActRIA, Acvr, Acvrlk2, ALK2, Alk-2, Alk8, SKR1, Tsk7L)
417	168983	chr2-58342012|58342016	2	chr2	-	58342012	58342016	0	0	1	0	0	1	0	168983_58342546	D330013D15	Acvr1: activin A receptor, type 1(ActR-I, ActRIA, Acvr, Acvrlk2, ALK2, Alk-2, Alk8, SKR1, Tsk7L)
[truncated: 1,488 more rows]
