# Supplementary material for: Genome-wide review of transcriptional complexity in mouse protein kinases and phosphatases
Source: Genome Biol. 2006 Jan 26;7(1):R5. doi: 10.1186/gb-2006-7-1-r5 (PMC1431701; doi:10.1186/gb-2006-7-1-r5)
Supplement: Additional data file 5 — A zip file containing a PowerPoint presentation with genomic views of the 5'-RACE results and an Excel file summarizing the results and the primer sequences used. [file gb-2006-7-1-r5-S5.zip]

Archive with 2 entries (2 files):
- RACE validation.xls
- RACEsupplementary.ppt
