# Supplementary material for: Genome-wide review of transcriptional complexity in mouse protein kinases and phosphatases
Source: Genome Biol. 2006 Jan 26;7(1):R5. doi: 10.1186/gb-2006-7-1-r5 (PMC1431701; doi:10.1186/gb-2006-7-1-r5)
Supplement: Additional data file 5 — A zip file containing a PowerPoint presentation with genomic views of the 5'-RACE results and an Excel file summarizing the results and the primer sequences used. [file gb-2006-7-1-r5-S5.zip › RACE validation.xls]

## Sheet: Sheet1
oligo_name	name	oligo_sequence		T1_e10d	T2_e17.5d	T3_brain	T4_testis	T5_thymus	T6_liver	notice	type	confirmation?	5'	TSS	symbol			5'	3'	TSS	TTS
I530025O09_F	F	GAGGGATGCTCTTGGCCAGCTTGTGC	I530025O09	1	1	1	1	1	1		exonic	intron start, overlaps a non-coding	15	15	Fgfr1: fibroblast growth factor receptor 1(<I>Fgfr-1, FLG, Flt-2</i>)			227161_24344780(15)	227161_24351234(160)	T08F0173762A_chr8+24344102|24344147(15)	chr8+24352254|24352280(66)
4922505I01_F	F	GGCCTCGATATGCCAGCCGGTACCCTA	4922505I01	1	1	1	1	1	1		exonic	multiple exons	3	2	Axl: AXL receptor tyrosine kinase(<I>Ark, Tyro7, Ufo</i>)			105778_14500456(3)	105778_14485385(231)	T07R00DD4293_chr7-14500499|14500499(2)	chr7-14484151|14484214(35)
G370042D11_F	F	ACTCCATCACAAGCAAATACTCCAT	G370042D11	0	0	0	0	0	0	1 primer	exonic	multiple exons	3	3	Bmpr2: bone morphogenic protein receptor, type II (serine/threonine kinase)(<I>BMP-2, BMPR-II</i>)			83357_60249525(3)	83357_60274054(10)	T01F0397558B_chr1+60249483|60249483(3)	chr1+60274676|60274690(7)
4933404I23_F	F	CCAGCTGCCATTCTGGCTGACTTCTTCA	4933404I23	1	1	1	1	1	1		exonic	multiple exons	3	3	Mertk: c-mer proto-oncogene tyrosine kinase(<I>Eyk, Mer, Nyk, Tyro 12</i>)			78244_128520523(3)	78244_128550177(23)	T02F07A91090_chr2+128520336|128520338(3)	chr2+128551701|128551720(6)
C130078M18_F	F	TGCTCCTCGGGGACACGGTTAATGTC	C130078M18	1	1	1	1	1	1		exonic	multiple exons + intron start	48	47	Fgfr2: fibroblast growth factor receptor 2(<I>Bek, Fgfr-2, Fgfr7, Fgfr-7, KGFRTr</i>)			83029_117681507(48)	83029_117667044(110)	T07R0703ADC7_chr7-117681522|117681698(47)	chr7-117666189|117666274(110)
AF157628_F	F	CGGCCGACTGCACCTTGATGGACACC	AF157628	1	1	1	1	1	1		exonic	multiple exons + intron start	3	3	Ptprb: protein tyrosine phosphatase, receptor type, B			161109_116140137(3)	161109_116174311(65)	T10F06EC2817_chr10+116140053|116140053(3)	chr10+116174382|116174404(9)
I420015N06_F	F	ACACGGGGTCAGGGTTGCCCGAGTC	I420015N06	0	0	0	0	0	0	1 primer	exonic	multiple exons + intron start	4	4	Ptprs: protein tyrosine phosphatase, receptor type, S(<I>PTP-NU3, PTPsigma, Ptpt9, RPTPsigma</i>)			4695_54714309(4)	4695_54691639(141)	T17R0342E003_chr17-54714371|54714371(4)	chr17-54690672|54690687(136)
7120435O20_F	F	ACGGAGGCGGCAGCCTGGCCGTAG	7120435O20	1	1	1	1	1	1		exonic+cpg	multiple exons + intron start	4	2	Ntrk1: neurotrophic tyrosine kinase, receptor, type 1(<I>Tkr, trk, TrkA</i>)			109971_88274698(4)	109971_88269627(21)	T03R0542F779_chr3-88274809|88274809(2)	chr3-88269272|88269292(20)
D030037L22_F	F	GCCGGACAAATCCCAGCAGGCCAGT	D030037L22	1	1	1	1	1	1		intron run in	intron and exons	8	6	Ptprm: protein tyrosine phosphatase, receptor type, M			79215_65113265(8)	79215_65087174(47)	T17R03E18D38_chr17-65113388|65113392(6)	chr17-65086341|65086348(13)
E330032E20_F	F	CATGCTTCAGGCCTATGCTCCCTCTCG	E330032E20	1	1	0	0	1	1		intron run in	intron start	3	2	Egfr: epidermal growth factor receptor(<I>avian erythroblastic leukemia viral (v-erb-b) oncogene homolog, Erbb, wa2, wa-2, Wa5, waved 2</i>)			72926_16800993(3)	72926_16807169(3)	T11F01005BF3_chr11+16800755|16800755(2)	chr11+16808073|16808076(3)
AF041866_F	F	GCACAACCTCTCCTGGAAACTACCTGTT	AF041866	1	1	1	0	1	0		intron run in	intron start	3	3	Ptprr: protein tyrosine phosphatase, receptor type, R(<I>Gmcp1, mPTP213, PTPBR7, PTP-SL, STEP-like PTPase</i>)			72402_115966335(3)	72402_116063908(39)	chr10+115966146|115966161(3)	chr10+116065093|116065105(24)
B230365C07_F	F	GGAACCGACCCCTCAGGCCGCCTAC	B230348E19	1	1	1	1	1	1		m_e_exon	m_e_exon	2	2	Fgfr3: fibroblast growth factor receptor 3(<I>Fgfr-3, HBGFR</i>)			82714_32171578(2)	82714_32181123(3)	T05F01EAE4F4_chr5+32171252|32171252(2)	chr5+32181184|32181191(3)
4022406H20_F	F	GCCGGGAAAAGTTCTTTCTGCTGCTCA	4022406H20	1	1	1	1	1	1		m_e_exon	m_e_exon	68	68	Ptpre: protein tyrosine phosphatase, receptor type, E(<I>PTPe, PTPepsilon</i>)			111827_123276495(68)	111827_123295589(4)	T07F07590C83_chr7+123276380|123276424(68)	chr7+123296708|123296711(4)
G630007L03_F	F	CCCTCAGCTTTCCAGCATCCACGTCAC	G630007L03	1	1	1	1	1	1		m_e_exon	m_e_exon	1	1	Ptprg: protein tyrosine phosphatase, receptor type, G			84376_8797336(1)	84376_8844838(18)	T14F00863C13_chr14+8797203|8797203(1)	chr14+8845660|8845675(15)
1208_F	F	TCATGCAGTATCTACTCTGGATTTCA	7420448K13	1	0	0	0	1	0		m_e_exon	m_e_exon	2	2	Ptpro: protein tyrosine phosphatase, receptor type, O(<I>GLEPP1, PTP-BK, PTP-phi, PTPROt, PTP-U2</i>)			72992_137549364(2)	72992_137558664(54)	T06F0832D5CE_chr6+137549259|137549262(2)	chr6+137559474|137559507(4)
6230425K20_F	F	TACCGGTGCACATCTCGACTGTGAT	6230425K20	1	1	1	0	0	0		m_e_exon	m_e_exon	3	2	Ror2: receptor tyrosine kinase-like orphan receptor 2(<I>Ntrkr2</i>)			104696_52324362(3)	104696_52148214(30)	chr13-52324442|52324445(2)	chr13-52145858|52145886(14)
4930438I19_F	F	CATCTGATTATCTCAAGTGCTCCCTTCC	4930438I19	1	1	1	1	1	1		m_e_exon	m_e_exon	3	3	Tgfbr1: transforming growth factor, beta receptor I(<I>ALK5, Alk-5, TbetaRI, TbetaR-I</i>)			151790_46631582(3)	151790_46655745(83)	T04F02C7898D_chr4+46631309|46631316(3)	chr4+46656092|46656128(6)
C030004E09_F	F	GGCACCAGAAGATCCTGTCCTCGATGTG	C030004E09	1	1	1	1	1	1		m_e_exon	m_e_exon and complex start from upstream bidirectional promoters	2	2	Ptpru: protein tyrosine phosphatase, receptor type, U(<I>PCP2, PTP, Ptprl</i>)			82858_130070479(2)	82858_130032891(3)	T04R07C0B7E2_chr4-130070498|130070503(2)	chr4-130032213|130032217(3)
C230097P10_F	F	TGGCAGGTGAAGTTTGAAGAATCACA	C230097P10	1	1	1	1	1	1		m_e_exon	multiple starts	1	1	Acvr1c: activin A receptor, type IC(<I>ACVRLK7, ALK7, Alk-7</i>)			108054_58278152(1)	108054_58228411(7)	T02R0379411F_chr2-58278175|58278175(1)	chr2-58225190|58225204(6)
second primer
I530025O09_E	E	TCCCCCATCTACTTTCTGTTACCTGTC	I530025O09	1	1	1	1	1	1		exonic	intron start, overlaps a non-coding	15	15	Fgfr1: fibroblast growth factor receptor 1(<I>Fgfr-1, FLG, Flt-2</i>)			227161_24344780(15)	227161_24351234(160)	T08F0173762A_chr8+24344102|24344147(15)	chr8+24352254|24352280(66)
4922505I01_E	E	TATCCATAAGTACCTCGGGGGTGTC	4922505I01	1	1	1	1	1	1		exonic	multiple exons	3	2	Axl: AXL receptor tyrosine kinase(<I>Ark, Tyro7, Ufo</i>)			105778_14500456(3)	105778_14485385(231)	T07R00DD4293_chr7-14500499|14500499(2)	chr7-14484151|14484214(35)
4933404I23_E	E	TCACTGTGCAGGTGGCATTGTGGATT	4933404I23	1	1	1	1	1	1		exonic	multiple exons	3	3	Mertk: c-mer proto-oncogene tyrosine kinase(<I>Eyk, Mer, Nyk, Tyro 12</i>)			78244_128520523(3)	78244_128550177(23)	T02F07A91090_chr2+128520336|128520338(3)	chr2+128551701|128551720(6)
C130078M18_E	E	CAGCTGGTAGGTGCAGGACACCAAGTCC	C130078M18	1	1	1	1	1	1		exonic	multiple exons + intron start	48	47	Fgfr2: fibroblast growth factor receptor 2(<I>Bek, Fgfr-2, Fgfr7, Fgfr-7, KGFRTr</i>)			83029_117681507(48)	83029_117667044(110)	T07R0703ADC7_chr7-117681522|117681698(47)	chr7-117666189|117666274(110)
AF157628_E	E	TGCTATCTTCAACCACCTCACTGGTCA	AF157628	1	1	1	1	1	1		exonic	multiple exons + intron start	3	3	Ptprb: protein tyrosine phosphatase, receptor type, B			161109_116140137(3)	161109_116174311(65)	T10F06EC2817_chr10+116140053|116140053(3)	chr10+116174382|116174404(9)
7120435O20_E	E	GGGTTGTCCATAAAAGCAGCCATGA	7120435O20	1	1	1	1	1	1		exonic+cpg	multiple exons + intron start	4	2	Ntrk1: neurotrophic tyrosine kinase, receptor, type 1(<I>Tkr, trk, TrkA</i>)			109971_88274698(4)	109971_88269627(21)	T03R0542F779_chr3-88274809|88274809(2)	chr3-88269272|88269292(20)
D030037L22_E	E	TGCATTGGGTGGGCTCTTGGATTTGACC	D030037L22	1	1	1	1	1	1		intron run in	intron and exons	8	6	Ptprm: protein tyrosine phosphatase, receptor type, M			79215_65113265(8)	79215_65087174(47)	T17R03E18D38_chr17-65113388|65113392(6)	chr17-65086341|65086348(13)
E330032E20_E	E	GGCACCTTGGGACGATGTGAGATAAAGC	E330032E20	1	1	0	0	1	1		intron run in	intron start	3	2	Egfr: epidermal growth factor receptor(<I>avian erythroblastic leukemia viral (v-erb-b) oncogene homolog, Erbb, wa2, wa-2, Wa5, waved 2</i>)			72926_16800993(3)	72926_16807169(3)	T11F01005BF3_chr11+16800755|16800755(2)	chr11+16808073|16808076(3)
AF041866_E	E	GGCTCCTGAGTTCTTGCCTTCCTCCA	AF041866	1	1	1	0	1	0		intron run in	intron start	3	3	Ptprr: protein tyrosine phosphatase, receptor type, R(<I>Gmcp1, mPTP213, PTPBR7, PTP-SL, STEP-like PTPase</i>)			72402_115966335(3)	72402_116063908(39)	chr10+115966146|115966161(3)	chr10+116065093|116065105(24)
B230365C07_E	E	CGTGCGGCCTGAAGGGCAGTCTGTG	B230348E19	1	1	1	1	1	1		m_e_exon	m_e_exon	2	2	Fgfr3: fibroblast growth factor receptor 3(<I>Fgfr-3, HBGFR</i>)			82714_32171578(2)	82714_32181123(3)	T05F01EAE4F4_chr5+32171252|32171252(2)	chr5+32181184|32181191(3)
4022406H20_E	E	TGCTGACCACGGCCTTCCTCTGCTTCC	4022406H20	1	1	1	1	1	1		m_e_exon	m_e_exon	68	68	Ptpre: protein tyrosine phosphatase, receptor type, E(<I>PTPe, PTPepsilon</i>)			111827_123276495(68)	111827_123295589(4)	T07F07590C83_chr7+123276380|123276424(68)	chr7+123296708|123296711(4)
G630007L03_E	E	TGAACAGAAAGGCTATGAGCAGTTCACG	G630007L03	1	1	1	1	1	1		m_e_exon	m_e_exon	1	1	Ptprg: protein tyrosine phosphatase, receptor type, G			84376_8797336(1)	84376_8844838(18)	T14F00863C13_chr14+8797203|8797203(1)	chr14+8845660|8845675(15)
1208_E	E	GCTTTGCAGAATTGACCTTGTATTT	7420448K13	1	0	0	0	1	0		m_e_exon	m_e_exon	2	2	Ptpro: protein tyrosine phosphatase, receptor type, O(<I>GLEPP1, PTP-BK, PTP-phi, PTPROt, PTP-U2</i>)			72992_137549364(2)	72992_137558664(54)	T06F0832D5CE_chr6+137549259|137549262(2)	chr6+137559474|137559507(4)
6230425K20_E	E	CCAGGTCTTGGGTCACACAGAGCACGTC	6230425K20	1	1	1	0	0	0		m_e_exon	m_e_exon	3	2	Ror2: receptor tyrosine kinase-like orphan receptor 2(<I>Ntrkr2</i>)			104696_52324362(3)	104696_52148214(30)	chr13-52324442|52324445(2)	chr13-52145858|52145886(14)
4930438I19_E	E	TCTGTTGTTTCTGTTCTTATGATTGC	4930438I19	1	1	1	1	1	1		m_e_exon	m_e_exon	3	3	Tgfbr1: transforming growth factor, beta receptor I(<I>ALK5, Alk-5, TbetaRI, TbetaR-I</i>)			151790_46631582(3)	151790_46655745(83)	T04F02C7898D_chr4+46631309|46631316(3)	chr4+46656092|46656128(6)
C030004E09_E	E	GGGGCATGCTGAGAAGCATTGACCATCA	C030004E09	1	1	1	1	1	1		m_e_exon	m_e_exon and complex start from upstream bidirectional promoters	2	2	Ptpru: protein tyrosine phosphatase, receptor type, U(<I>PCP2, PTP, Ptprl</i>)			82858_130070479(2)	82858_130032891(3)	T04R07C0B7E2_chr4-130070498|130070503(2)	chr4-130032213|130032217(3)
C230097P10_E	E	TGACGGAGGCCCAACATGCTCCTTCC	C230097P10	1	1	1	1	1	1		m_e_exon	multiple starts	1	1	Acvr1c: activin A receptor, type IC(<I>ACVRLK7, ALK7, Alk-7</i>)			108054_58278152(1)	108054_58228411(7)	T02R0379411F_chr2-58278175|58278175(1)	chr2-58225190|58225204(6)
