# Supplementary material for: Genome-wide review of transcriptional complexity in mouse protein kinases and phosphatases
Source: Genome Biol. 2006 Jan 26;7(1):R5. doi: 10.1186/gb-2006-7-1-r5 (PMC1431701; doi:10.1186/gb-2006-7-1-r5)
Supplement: Additional data file 6 — An Excel file of zinc finger loci with levels of support for alternative transcripts. [file gb-2006-7-1-r5-S6.xls]

## Sheet: Best alternative junction count
Mu_vts_accessions_Field1	Mu_vts_accessions_Field2	Mu_vts_accessions_Field3	Zincfingers_ID	Zincfingers_Field1	Zincfingers_Field2	Zincfingers_Field3	Field4		max alternate
6053	GB	M36516	4772	ENSMUSG00000062861	ENSMUST00000081022	M36516	NM_175247		unspliced
40095	GB	D44443	4008	ENSMUSG00000054829	ENSMUST00000068083	D44443			unspliced
40194	GB	BC012278	4310	ENSMUSG00000053212	ENSMUST00000091482	BC012278			unspliced
78635	GB	AF247132	5277	ENSMUSG00000028053	ENSMUST00000029688	AF247132			unspliced
81543	GB	X78990	2193	ENSMUSG00000029552	ENSMUST00000076654	X78990	NM_011570		unspliced
84318	GB	BC036726	3945	ENSMUSG00000046287	ENSMUST00000060418	BC036726	NM_153169		unspliced
84586	GB	BC050777	755	ENSMUSG00000055882	ENSMUST00000069649	BC050777	NM_183181		unspliced
85556	GB	AB010360	4456	ENSMUSG00000067930	ENSMUST00000088785	AB010360			unspliced
85961	GB	BC057932	3866	ENSMUSG00000069202	ENSMUST00000091518	BC057932			unspliced
99687	GB	AB016984	3359	ENSMUSG00000044526	ENSMUST00000052211	AB016984	NM_011483		unspliced
107296	GB	AF080623	1503	ENSMUSG00000048138	ENSMUST00000053068	AF080623	NM_145831		unspliced
111506	GB	BC024906	3097	ENSMUSG00000036537	ENSMUST00000046433	BC024906	NM_153503		unspliced
111700	GB	BC043301	5062	ENSMUSG00000056592	ENSMUST00000005597	BC043301	NM_001008549		unspliced
129482	GB	BC023179	4786	ENSMUSG00000066838	ENSMUST00000074455	BC023179	NM_145577		unspliced
177279	GB	BC049673	4762	ENSMUSG00000054893	ENSMUST00000086327	BC049673			unspliced
181915	GB	Y15160	3344	ENSMUSG00000006435	ENSMUST00000006604	Y15160	NM_021360		unspliced
182081	GB	AB010364	4288	ENSMUSG00000069204	ENSMUST00000091522	AB010364			unspliced
222440	GB	U15218	1071	ENSMUSG00000045103	ENSMUST00000057711	U15218	NM_007868		unspliced
227114	GB	BC058723	3909	ENSMUSG00000030057	ENSMUST00000032138	BC058723	NM_013493		171
227089	GB	D50527	6058	ENSMUSG00000058838	ENSMUST00000078766	D50527			160
105152	GB	BC058961	2929	ENSMUSG00000027993	ENSMUST00000054990	BC058961			91
104139	GB	U95141	3227	ENSMUSG00000029110	ENSMUST00000087749	U95141			65
72923	GB	BC022167	5442	ENSMUSG00000001228	ENSMUST00000001258	BC022167	NM_010931		62
106675	GB	BC058552	1302	ENSMUSG00000026464	ENSMUST00000086489	BC058552	NM_144530		53
105334	GB	BC027391	3990	ENSMUSG00000024097	ENSMUST00000086561	BC027391			48
227305	GB	BC027404	1118	ENSMUSG00000001909	ENSMUST00000001974	BC027404	NM_198020		47
76311	GB	AB008516	3112	ENSMUSG00000040785	ENSMUST00000036349	AB008516	NM_009441		46
105035	GB	BC009127	5358	ENSMUSG00000030330	ENSMUST00000032480	BC009127	NM_133345		42
176642	GB	BC023039	2710	ENSMUSG00000025135	ENSMUST00000092327	BC023039			42
227166	GB	BC003306	5566	ENSMUSG00000001482	ENSMUST00000093049	BC003306			41
173631	GB	BC008598	3130	ENSMUSG00000052752	ENSMUST00000088464	BC008598	NM_153792		40
79657	GB	AK122497	2311	ENSMUSG00000003178	ENSMUST00000037991	AK122497			37
74309	GB	BC041797	5973	ENSMUSG00000039671	ENSMUST00000080070	BC041797			36
108267	GB	BC004777	2476	ENSMUSG00000006219	ENSMUST00000006381	BC004777	NM_133754		36
177345	GB	AK129290	2833	ENSMUSG00000034928	ENSMUST00000037422	AK129290	NM_134064		36
105641	GB	AF224264	3804	ENSMUSG00000030795	ENSMUST00000077609	AF224264	NM_139149		35
179976	GB	BC060972	1324	ENSMUSG00000036826	ENSMUST00000043273	BC060972	NM_170760		35
177043	GB	BC059817	1441	ENSMUSG00000027575	ENSMUST00000087491	BC059817			34
77156	GB	BC034875	3663	ENSMUSG00000028677	ENSMUST00000030439	BC034875	NM_025739		33
99776	GB	BC019850	6064	ENSMUSG00000058838	ENSMUST00000078766	BC019850			33
108716	GB	AF153340	2347	ENSMUSG00000008136	ENSMUST00000070599	AF153340			32
167785	GB	BC010683	5835	ENSMUSG00000030629	ENSMUST00000032864	BC010683	NM_022985		30
71837	GB	AF007110	3790	ENSMUSG00000054387	ENSMUST00000067398	AF007110			29
79542	GB	BC052482	3632	ENSMUSG00000028309	ENSMUST00000029989	BC052482	NM_182999		28
98488	GB	BC042595	129	ENSMUSG00000018820	ENSMUST00000018964	BC042595	NM_177319		28
100412	GB	AY099096	5857	ENSMUSG00000024560	ENSMUST00000025444	AY099096	NM_028868		28
111268	GB	BC011338	3374	ENSMUSG00000032000	ENSMUST00000013949	BC011338	NM_007464		28
73709	GB	BC003988	3799	ENSMUSG00000032580	ENSMUST00000035199	BC003988	NM_148930		27
76773	GB	BC021439	6089	ENSMUSG00000015149	ENSMUST00000072965	BC021439	NM_022432		27
81460	GB	BC002108	6056	ENSMUSG00000058838	ENSMUST00000078766	BC002108			27
103028	GB	AK129142	848	ENSMUSG00000024127	ENSMUST00000086484	AK129142			27
103280	GB	S78454	5460	ENSMUSG00000029267	ENSMUST00000081567	S78454	NM_013827		27
174039	GB	X95761	5622	ENSMUSG00000028059	ENSMUST00000029694	X95761	NM_008487		27
71433	GB	BC007129	2101	ENSMUSG00000020451	ENSMUST00000058505	BC007129	NM_010718		25
71669	GB	BC031723	969	ENSMUSG00000022779	ENSMUST00000023465	BC031723	NM_011624		25
72868	GB	AF249668	2789	ENSMUSG00000060450	ENSMUST00000077045	AF249668			25
105095	GB	BC057311	878	ENSMUSG00000037669	ENSMUST00000037383	BC057311	NM_172401		25
167828	GB	BC020145	2213	ENSMUSG00000028273	ENSMUST00000029941	BC020145	NM_019808		25
77112	GB	AJ504719	1260	ENSMUSG00000038500	ENSMUST00000055454	AJ504719	NM_145487		24
109752	GB	BC017627	3967	ENSMUSG00000031428	ENSMUST00000033804	BC017627	NM_025893		24
134148	GB	U70051	5898	ENSMUSG00000004099	ENSMUST00000004202	U70051			24
134182	GB	BC058780	17	ENSMUSG00000053581	ENSMUST00000079996	BC058780	NM_133349		24
168050	GB	AF434814	2618	ENSMUSG00000020696	ENSMUST00000021036	AF434814	NM_026097		24
173828	GB	BC026471	5269	ENSMUSG00000025764	ENSMUST00000026865	BC026471	NM_172303		24
73397	GB	AF482999	634	ENSMUSG00000051855	ENSMUST00000063387	AF482999	NM_008590		23
105394	GB	AY039004	3495	ENSMUSG00000029634	ENSMUST00000085627	AY039004			23
111010	GB	BC029024	2302	ENSMUSG00000023092	ENSMUST00000088670	BC029024			23
150360	GB	AF291722	4195	ENSMUSG00000021327	ENSMUST00000070785	AF291722	NM_023685		23
80180	GB	BC049792	3372	ENSMUSG00000014668	ENSMUST00000014812	BC049792	NM_172717		22
179631	GB	BC025068	3040	ENSMUSG00000027300	ENSMUST00000028761	BC025068			22
227070	GB	BC025493	2394	ENSMUSG00000029528	ENSMUST00000067268	BC025493	NM_011223		22
76727	GB	U29502	4917	ENSMUSG00000058291	ENSMUST00000031506	U29502			21
79446	GB	AB110830	5801	ENSMUSG00000029053	ENSMUST00000030922	AB110830	NM_008860		21
98455	GB	AF143542	1053	ENSMUSG00000024302	ENSMUST00000025156	AF143542			21
104731	GB	BC022945	5944	ENSMUSG00000021156	ENSMUST00000021584	BC022945	NM_144516		21
161110	GB	X79233	3692	ENSMUSG00000009079	ENSMUST00000079949	X79233	NM_007968		21
151696	GB	BC063330	4029	ENSMUSG00000054648	ENSMUST00000080987	BC063330	NM_181274		20
72948	GB	BC054416	3196	ENSMUSG00000006418	ENSMUST00000078050	BC054416	NM_030743		19
81557	GB	BC057082	3566	ENSMUSG00000041528	ENSMUST00000047746	BC057082	NM_032543		19
112715	GB	BC040205	4089	ENSMUSG00000020472	ENSMUST00000013262	BC040205	NM_172941		19
226807	GB	U66057	1563	ENSMUSG00000020697	ENSMUST00000092849	U66057			19
73004	GB	BC025878	6107	ENSMUSG00000025486	ENSMUST00000084453	BC025878			18
226653	GB	BC027330	1181	ENSMUSG00000037965	ENSMUST00000090345	BC027330			18
1661	GB	U92478	1400	ENSMUSG00000022377	ENSMUST00000023008	U92478	NM_010026		17
76073	GB	BC005559	3021	ENSMUSG00000055850	ENSMUST00000069580	BC005559	NM_025607		17
83622	GB	BC021921	4305	ENSMUSG00000056019	ENSMUST00000091508	BC021921	NM_145624		17
98232	GB	BC012960	3211	ENSMUSG00000056537	ENSMUST00000070705	BC012960	NM_011276		17
99865	GB	AF307845	2332	ENSMUSG00000023022	ENSMUST00000073691	AF307845			17
100251	GB	BC006683	937	ENSMUSG00000032540	ENSMUST00000035128	BC006683	NM_026179		17
107928	GB	AK129213	1476	ENSMUSG00000032812	ENSMUST00000067758	AK129213	NM_198096		17
151615	GB	BC062812	1587	ENSMUSG00000019738	ENSMUST00000019882	BC062812			17
173660	GB	AJ536155	5807	ENSMUSG00000033740	ENSMUST00000043578	AJ536155	NM_173868		17
176919	GB	AY253297	4019	ENSMUSG00000028772	ENSMUST00000030555	AY253297	NM_153160		17
71606	GB	BC018504	701	ENSMUSG00000027634	ENSMUST00000069600	BC018504			16
72484	GB	BC016573	5542	ENSMUSG00000045969	ENSMUST00000054399	BC016573	NM_011919		16
78652	GB	BC057873	6207	ENSMUSG00000020914	ENSMUST00000074850	BC057873	NM_011623		16
99813	GB	BC046766	690	ENSMUSG00000021996	ENSMUST00000022573	BC046766	NM_016903		16
102295	GB	BC057965	659	ENSMUSG00000033174	ENSMUST00000089449	BC057965	NM_011844		16
151257	GB	BC037661	5200	ENSMUSG00000018437	ENSMUST00000057892	BC037661			16
168137	GB	BC002184	1244	ENSMUSG00000061613	ENSMUST00000014684	BC002184	NM_024187		16
73564	GB	BC052422	3571	ENSMUSG00000066357	ENSMUST00000013338	BC052422	NM_011790		15
79557	GB	BC003757	6132	ENSMUSG00000032238	ENSMUST00000034766	BC003757	NM_013646		15
104983	GB	BC046775	2884	ENSMUSG00000021720	ENSMUST00000062286	BC046775			15
111337	GB	X13359	1852	ENSMUSG00000024431	ENSMUST00000025300	X13359	NM_008173		15
179245	GB	BC064738	2493	ENSMUSG00000053490	ENSMUST00000078409	BC064738			15
227304	GB	BC040386	5061	ENSMUSG00000012640	ENSMUST00000048015	BC040386	NM_027264		15
5650	GB	BC025482	5315	ENSMUSG00000029833	ENSMUST00000031859	BC025482	NM_145076		14
74498	GB	BC003329	2982	ENSMUSG00000029922	ENSMUST00000031985	BC003329	NM_018810		14
76353	GB	BC050795	2679	ENSMUSG00000038876	ENSMUST00000037548	BC050795	NM_026518		14
81321	GB	AY070253	3395	ENSMUSG00000035191	ENSMUST00000045215	AY070253	NM_138954		14
81793	GB	AF031128	2849	ENSMUSG00000040374	ENSMUST00000071280	AF031128	NM_008994		14
98196	GB	AK129161	2963	ENSMUSG00000022517	ENSMUST00000090460	AK129161			14
151205	GB	BC061209	4752	ENSMUSG00000060510	ENSMUST00000068296	BC061209			14
159795	GB	BC031796	6174	ENSMUSG00000009076	ENSMUST00000009220	BC031796	NM_026015		14
161308	GB	AF102818	6038	ENSMUSG00000058886	ENSMUST00000080553	AF102818	NM_016874		14
73282	GB	AF402613	74	ENSMUSG00000022788	ENSMUST00000069284	AF402613	NM_139232		13
82091	GB	BC056633	5847	ENSMUSG00000021282	ENSMUST00000074417	BC056633			13
99950	GB	BC045528	2164	ENSMUSG00000021493	ENSMUST00000091591	BC045528			13
105932	GB	BC018534	725	ENSMUSG00000017760	ENSMUST00000017904	BC018534	NM_008906		13
157683	GB	AF176524	5909	ENSMUSG00000029475	ENSMUST00000046073	AF176524	NM_001003953		13
226816	GB	AB013097	2591	ENSMUSG00000010086	ENSMUST00000054927	AB013097			13
836	GB	D00024	5683	ENSMUSG00000001127	ENSMUST00000001155	D00024	NM_009703		12
10380	GB	BC011495	15	ENSMUSG00000026197	ENSMUST00000027394	BC011495	NM_026846		12
79310	GB	AF034080	6252	ENSMUSG00000028101	ENSMUST00000064900	AF034080			12
82167	GB	BC034753	3689	ENSMUSG00000039396	ENSMUST00000047768	BC034753	NM_146208		12
82668	GB	BC052028	4657	ENSMUSG00000036036	ENSMUST00000069211	BC052028	NM_009559		12
101473	GB	BC024856	1340	ENSMUSG00000021012	ENSMUST00000047981	BC024856			12
108350	GB	BC057905	2812	ENSMUSG00000041236	ENSMUST00000081295	BC057905			12
111223	GB	BC055370	3952	ENSMUSG00000024949	ENSMUST00000076351	BC055370			12
151199	GB	BC060613	6033	ENSMUSG00000006676	ENSMUST00000006854	BC060613	NM_027804		12
156987	GB	BC046473	5402	ENSMUSG00000057406	ENSMUST00000066854	BC046473			12
168022	GB	BC014812	2504	ENSMUSG00000020448	ENSMUST00000077078	BC014812			12
176348	GB	BC030435	5181	ENSMUSG00000018474	ENSMUST00000053025	BC030435			12
221935	GB	AY099479	554	ENSMUSG00000017718	ENSMUST00000073388	AY099479	NM_027827		12
222184	GB	AF231110	1168	ENSMUSG00000027763	ENSMUST00000076983	AF231110			12
227199	GB	BC064100	3483	ENSMUSG00000042790	ENSMUST00000085927	BC064100			12
72764	GB	BC005447	3601	ENSMUSG00000030921	ENSMUST00000076922	BC005447	NM_009099		11
73306	GB	AF412033	850	ENSMUSG00000040532	ENSMUST00000046999	AF412033	NM_145215		11
74693	GB	BC025651	4475	ENSMUSG00000067916	ENSMUST00000088763	BC025651	NM_198003		11
77343	GB	BC043111	3862	ENSMUSG00000035248	ENSMUST00000079643	BC043111			11
77345	GB	BC010777	2597	ENSMUSG00000040746	ENSMUST00000037534	BC010777	NM_027445		11
79498	GB	AF175222	5088	ENSMUSG00000042063	ENSMUST00000056920	AF175222			11
82161	GB	X52533	5123	ENSMUSG00000028389	ENSMUST00000068822	X52533	NM_009554		11
82218	GB	BC026650	6073	ENSMUSG00000025138	ENSMUST00000080202	BC026650	NM_153056		11
82485	GB	BC010216	1805	ENSMUSG00000037992	ENSMUST00000068133	BC010216			11
82580	GB	BC048904	5802	ENSMUSG00000038909	ENSMUST00000072621	BC048904	NM_177619		11
82634	GB	BC053090	3122	ENSMUSG00000025702	ENSMUST00000081601	BC053090	NM_027920		11
100246	GB	BC050902	3740	ENSMUSG00000020184	ENSMUST00000020408	BC050902	NM_010786		11
100288	GB	BC024925	3460	ENSMUSG00000004947	ENSMUST00000005072	BC024925	NM_023742		11
104100	GB	BC021642	860	ENSMUSG00000003123	ENSMUST00000054301	BC021642	NM_010719		11
104612	GB	BC048383	731	ENSMUSG00000061576	ENSMUST00000071500	BC048383			11
104840	GB	BC062976	3624	ENSMUSG00000035696	ENSMUST00000045793	BC062976			11
106165	GB	BC004674	3760	ENSMUSG00000031060	ENSMUST00000064911	BC004674	NM_145627		11
107727	GB	BC027218	1251	ENSMUSG00000027582	ENSMUST00000029105	BC027218	NM_144894		11
107911	GB	U29501	4735	ENSMUSG00000057551	ENSMUST00000074379	U29501			11
108076	GB	AF010135	5256	ENSMUSG00000026743	ENSMUST00000091419	AF010135			11
108621	GB	U29495	4751	ENSMUSG00000059475	ENSMUST00000080386	U29495			11
110916	GB	AY195871	1911	ENSMUSG00000002108	ENSMUST00000002177	AY195871	NM_013839		11
169105	GB	AK129400	150	ENSMUSG00000042628	ENSMUST00000048319	AK129400	NM_183154		11
179222	GB	BC024370	6340	ENSMUSG00000021079	ENSMUST00000085303	BC024370			11
222103	GB	AF469622	1388	ENSMUSG00000024451	ENSMUST00000042944	AF469622	NM_139206		11
226880	GB	AY206012	2233	ENSMUSG00000021798	ENSMUST00000022328	AY206012			11
702	GB	AK122243	5231	ENSMUSG00000040054	ENSMUST00000092042	AK122243			10
40170	GB	BC010816	2155	ENSMUSG00000024395	ENSMUST00000025254	BC010816	NM_144862		10
72896	GB	AF262986	53	ENSMUSG00000018401	ENSMUST00000018545	AF262986	NM_133215		10
73023	GB	AF305730	2760	ENSMUSG00000025373	ENSMUST00000055513	AF305730	NM_026259		10
73136	GB	BC025023	5631	ENSMUSG00000056486	ENSMUST00000050085	BC025023	NM_175752		10
73372	GB	BC057157	1217	ENSMUSG00000036109	ENSMUST00000041495	BC057157	NM_134163		10
74119	GB	BC031540	3287	ENSMUSG00000045409	ENSMUST00000087168	BC031540			10
77788	GB	BC058578	5363	ENSMUSG00000063870	ENSMUST00000056889	BC058578	NM_145979		10
77972	GB	BC027205	572	ENSMUSG00000026958	ENSMUST00000028332	BC027205	NM_031843		10
79118	GB	BC003801	2871	ENSMUSG00000026942	ENSMUST00000091285	BC003801			10
79425	GB	BC038396	1550	ENSMUSG00000042726	ENSMUST00000042312	BC038396	NM_172275		10
82619	GB	U19463	5824	ENSMUSG00000019850	ENSMUST00000019997	U19463	NM_009397		10
98227	GB	BC002192	3774	ENSMUSG00000022634	ENSMUST00000080299	BC002192	NM_024189		10
98606	GB	BC043016	1585	ENSMUSG00000036315	ENSMUST00000087154	BC043016	NM_023162		10
100406	GB	BC055485	2538	ENSMUSG00000019189	ENSMUST00000093175	BC055485			10
102167	GB	AY166795	4840	ENSMUSG00000057101	ENSMUST00000068975	AY166795			10
102541	GB	BC015273	5698	ENSMUSG00000000441	ENSMUST00000088948	BC015273			10
105872	GB	AJ242721	3202	ENSMUSG00000024019	ENSMUST00000024817	AJ242721	NM_021419		10
106018	GB	AB056433	1629	ENSMUSG00000032413	ENSMUST00000034984	AB056433	NM_053268		10
109671	GB	BC055038	2694	ENSMUSG00000020773	ENSMUST00000021120	BC055038	NM_172570		10
168858	GB	BC019529	3519	ENSMUSG00000020659	ENSMUST00000064240	BC019529	NM_134048		10
176674	GB	BC052464	1740	ENSMUSG00000025786	ENSMUST00000026892	BC052464	NM_026917		10
226921	GB	BC037110	3297	ENSMUSG00000024457	ENSMUST00000053434	BC037110			10
226957	GB	BC019488	3938	ENSMUSG00000033760	ENSMUST00000036744	BC019488	NM_025717		10
226970	GB	Z31689	809	ENSMUSG00000024781	ENSMUST00000025694	Z31689			10
6029	GB	BC062970	4075	ENSMUSG00000055835	ENSMUST00000077791	BC062970			9
72180	GB	AJ243821	5218	ENSMUSG00000000731	ENSMUST00000019257	AJ243821	NM_009646		9
72778	GB	AF222800	5309	ENSMUSG00000021767	ENSMUST00000090418	AF222800			9
73060	GB	AF316038	2389	ENSMUSG00000025085	ENSMUST00000079360	AF316038			9
74800	GB	BC002119	3145	ENSMUSG00000024792	ENSMUST00000025707	BC002119	NM_024231		9
77734	GB	BC050793	2283	ENSMUSG00000030020	ENSMUST00000032093	BC050793			9
77946	GB	AF061274	825	ENSMUSG00000042179	ENSMUST00000048644	AF061274	NM_018874		9
79633	GB	BC060695	6271	ENSMUSG00000038518	ENSMUST00000091629	BC060695			9
81391	GB	U10374	1961	ENSMUSG00000000440	ENSMUST00000000450	U10374	NM_011146		9
81410	GB	BC065049	2935	ENSMUSG00000042766	ENSMUST00000041022	BC065049	NM_183037		9
83213	GB	U14166	2419	ENSMUSG00000029674	ENSMUST00000015137	U14166	NM_010717		9
100210	GB	BC056362	2472	ENSMUSG00000030782	ENSMUST00000033046	BC056362			9
103273	GB	BC031383	3674	ENSMUSG00000013878	ENSMUST00000014022	BC031383	NM_029965		9
104297	GB	AY099326	5188	ENSMUSG00000018572	ENSMUST00000018716	AY099326	NM_030064		9
104803	GB	BC020990	3491	ENSMUSG00000036986	ENSMUST00000085673	BC020990	NM_008884		9
105421	GB	BC023057	3835	ENSMUSG00000020409	ENSMUST00000020681	BC023057	NM_148673		9
105750	GB	U29504	4740	ENSMUSG00000063108	ENSMUST00000086470	U29504			9
108071	GB	BC051139	5669	ENSMUSG00000004633	ENSMUST00000004752	BC051139	NM_023543		9
109875	GB	AF220129	3060	ENSMUSG00000035235	ENSMUST00000039562	AF220129	NM_023233		9
111086	GB	BC002206	5337	ENSMUSG00000023883	ENSMUST00000024657	BC002206	NM_024250		9
111964	GB	BC019208	482	ENSMUSG00000061959	ENSMUST00000034173	BC019208	NM_133660		9
113200	GB	BC058269	6126	ENSMUSG00000036192	ENSMUST00000040153	BC058269	NM_146095		9
133698	GB	BC060274	1311	ENSMUSG00000059273	ENSMUST00000086119	BC060274			9
134534	GB	BC002144	3240	ENSMUSG00000059208	ENSMUST00000066121	BC002144	NM_145486		9
151711	GB	BC061032	4988	ENSMUSG00000007812	ENSMUST00000085661	BC061032			9
165909	GB	M32069	2020	ENSMUSG00000001288	ENSMUST00000063339	M32069			9
221969	GB	AF004295	5819	ENSMUSG00000061911	ENSMUST00000072803	AF004295			9
226882	GB	BC011531	1225	ENSMUSG00000022119	ENSMUST00000022715	BC011531			9
5891	GB	X83506	993	ENSMUSG00000019820	ENSMUST00000064997	X83506			8
72703	GB	BC017521	2052	ENSMUSG00000032292	ENSMUST00000034831	BC017521	NM_013708		8
72805	GB	BC058391	5493	ENSMUSG00000005566	ENSMUST00000005705	BC058391	NM_011588		8
74615	GB	AF072240	5858	ENSMUSG00000024561	ENSMUST00000025446	AF072240	NM_013594		8
75230	GB	AF390896	1872	ENSMUSG00000063972	ENSMUST00000076275	AF390896	NM_010264		8
76108	GB	BC049558	5798	ENSMUSG00000030750	ENSMUST00000033006	BC049558	NM_026330		8
76447	GB	BC058368	3944	ENSMUSG00000022635	ENSMUST00000076070	BC058368	NM_026025		8
77375	GB	BC037012	5724	ENSMUSG00000024070	ENSMUST00000003191	BC037012	NM_029239		8
78956	GB	BC054842	3530	ENSMUSG00000032217	ENSMUST00000085388	BC054842			8
79555	GB	BC061485	6021	ENSMUSG00000055067	ENSMUST00000068437	BC061485	NM_027188		8
79644	GB	BC040387	5653	ENSMUSG00000039831	ENSMUST00000090407	BC040387			8
82582	GB	BC055714	3924	ENSMUSG00000036699	ENSMUST00000089124	BC055714	NM_028325		8
83778	GB	AF167321	4854	ENSMUSG00000047603	ENSMUST00000056549	AF167321	NM_019941		8
84727	GB	BC047145	4290	ENSMUSG00000058093	ENSMUST00000012873	BC047145			8
98637	GB	AF353167	3616	ENSMUSG00000030788	ENSMUST00000033052	AF353167	NM_025999		8
100838	GB	AB073619	921	ENSMUSG00000042210	ENSMUST00000048685	AB073619	NM_145919		8
105762	GB	BC034555	3765	ENSMUSG00000027466	ENSMUST00000089094	BC034555			8
107528	GB	BC055741	2186	ENSMUSG00000000247	ENSMUST00000000253	BC055741	NM_010710		8
108944	GB	X89577	1981	ENSMUSG00000022383	ENSMUST00000057979	X89577	NM_011144		8
111694	GB	BC057917	3142	ENSMUSG00000024807	ENSMUST00000025723	BC057917	NM_028769		8
112003	GB	BC005437	4868	ENSMUSG00000050605	ENSMUST00000032673	BC005437	NM_009568		8
133425	GB	AF220138	5285	ENSMUSG00000033014	ENSMUST00000029444	AF220138	NM_053170		8
151700	GB	BC060222	4203	ENSMUSG00000050954	ENSMUST00000050188	BC060222	NM_026450		8
157881	GB	AK129268	1206	ENSMUSG00000022390	ENSMUST00000073634	AK129268			8
168690	GB	AK122355	5773	ENSMUSG00000036095	ENSMUST00000040500	AK122355			8
176626	GB	BC009158	6344	ENSMUSG00000030882	ENSMUST00000058333	BC009158			8
222245	GB	BC058527	3378	ENSMUSG00000041740	ENSMUST00000040555	BC058527	NM_016698		8
226777	GB	BC053750	5594	ENSMUSG00000035697	ENSMUST00000043311	BC053750	NM_027521		8
10552	GB	BC026404	4364	ENSMUSG00000034429	ENSMUST00000037237	BC026404			7
72874	GB	BC051416	5661	ENSMUSG00000021948	ENSMUST00000090252	BC051416	NM_011103		7
73241	GB	BC006765	2558	ENSMUSG00000033545	ENSMUST00000050006	BC006765			7
73297	GB	AF408436	997	ENSMUSG00000017119	ENSMUST00000039852	AF408436			7
74534	GB	BC058682	3132	ENSMUSG00000033228	ENSMUST00000047835	BC058682			7
74576	GB	BC025640	5281	ENSMUSG00000047824	ENSMUST00000060061	BC025640			7
74740	GB	BC053709	5522	ENSMUSG00000028423	ENSMUST00000030133	BC053709	NM_023739		7
76883	GB	BC057923	6138	ENSMUSG00000037487	ENSMUST00000022899	BC057923			7
76983	GB	BC006946	1430	ENSMUSG00000026155	ENSMUST00000027339	BC006946	NM_028534		7
79424	GB	BC021845	117	ENSMUSG00000024013	ENSMUST00000024810	BC021845	NM_013710		7
79712	GB	BC049793	4063	ENSMUSG00000048728	ENSMUST00000050595	BC049793	NM_172794		7
80371	GB	BC025938	945	ENSMUSG00000037366	ENSMUST00000039233	BC025938	NM_133880		7
81838	GB	BC013505	734	ENSMUSG00000006638	ENSMUST00000006814	BC013505	NM_021304		7
82215	GB	BC026586	33	ENSMUSG00000034354	ENSMUST00000040448	BC026586	NM_028860		7
82435	GB	BC006817	1350	ENSMUSG00000042677	ENSMUST00000036188	BC006817	NM_153159		7
82551	GB	X07752	1787	ENSMUSG00000058756	ENSMUST00000064187	X07752			7
83751	GB	AF115848	5793	ENSMUSG00000028456	ENSMUST00000079978	AF115848	NM_021468		7
98249	GB	BC054121	2523	ENSMUSG00000050079	ENSMUST00000060389	BC054121	NM_026274		7
98638	GB	BC027011	626	ENSMUSG00000025277	ENSMUST00000090627	BC027011			7
99899	GB	BC016207	5851	ENSMUSG00000046668	ENSMUST00000062066	BC016207			7
101650	GB	BC040236	5292	ENSMUSG00000029629	ENSMUST00000090632	BC040236			7
102273	GB	S53744	1887	ENSMUSG00000026826	ENSMUST00000028166	S53744	NM_013613		7
104265	GB	BC031154	1452	ENSMUSG00000026159	ENSMUST00000063380	BC031154	NM_010472		7
104408	GB	BC058778	2969	ENSMUSG00000038784	ENSMUST00000044163	BC058778	NM_016877		7
104488	GB	BC017532	643	ENSMUSG00000040997	ENSMUST00000041197	BC017532	NM_134076		7
106947	GB	BC031594	5332	ENSMUSG00000001632	ENSMUST00000074111	BC031594			7
107029	GB	BC019516	3666	ENSMUSG00000041241	ENSMUST00000044058	BC019516	NM_026689		7
107333	GB	BC057067	4000	ENSMUSG00000029625	ENSMUST00000070487	BC057067	NM_178576		7
107653	GB	AB010321	4937	ENSMUSG00000062040	ENSMUST00000053521	AB010321	NM_011754		7
107867	GB	AF128220	1781	ENSMUSG00000019768	ENSMUST00000067086	AF128220	NM_007956		7
110035	GB	BC043080	5193	ENSMUSG00000037791	ENSMUST00000049167	BC043080	NM_174852		7
111152	GB	BC005495	1394	ENSMUSG00000027255	ENSMUST00000080008	BC005495	NM_023854		7
111366	GB	BC037071	1615	ENSMUSG00000029217	ENSMUST00000006349	BC037071			7
113196	GB	BC024556	2292	ENSMUSG00000022090	ENSMUST00000022681	BC024556	NM_145978		7
126463	GB	BC049349	4041	ENSMUSG00000052446	ENSMUST00000064305	BC049349			7
134310	GB	BC058858	5160	ENSMUSG00000036909	ENSMUST00000074135	BC058858			7
172542	GB	AK129097	5175	ENSMUSG00000020387	ENSMUST00000020655	AK129097			7
176991	GB	BC054775	2208	ENSMUSG00000029860	ENSMUST00000031890	BC054775			7
222084	GB	BC017130	3369	ENSMUSG00000024083	ENSMUST00000024889	BC017130	NM_144859		7
222362	GB	U43520	1079	ENSMUSG00000000223	ENSMUST00000000228	U43520	NM_010078		7
226844	GB	U33840	3575	ENSMUSG00000021277	ENSMUST00000060274	U33840	NM_011632		7
226847	GB	AF220039	3539	ENSMUSG00000021071	ENSMUST00000081485	AF220039	NM_053167		7
4828	GB	AF051348	5153	ENSMUSG00000031571	ENSMUST00000081245	AF051348			6
6309	GB	AF151110	3205	ENSMUSG00000048949	ENSMUST00000060463	AF151110			6
11036	GB	BC024580	638	ENSMUSG00000022235	ENSMUST00000070918	BC024580	NM_181588		6
13729	GB	BC022770	1730	ENSMUSG00000001844	ENSMUST00000001900	BC022770	NM_028379		6
19712	GB	AB010361	4430	ENSMUSG00000067942	ENSMUST00000088811	AB010361	NM_145483		6
71944	GB	BC040367	3292	ENSMUSG00000029228	ENSMUST00000087161	BC040367			6
72076	GB	AF071173	1091	ENSMUSG00000030451	ENSMUST00000041015	AF071173			6
72105	GB	BC027242	5647	ENSMUSG00000033721	ENSMUST00000046864	BC027242	NM_020505		6
72457	GB	AF143683	5555	ENSMUSG00000004677	ENSMUST00000071935	AF143683	NM_015742		6
74302	GB	U40930	975	ENSMUSG00000015837	ENSMUST00000093137	U40930	NM_011018		6
75263	GB	AB093242	6168	ENSMUSG00000066036	ENSMUST00000040670	AB093242			6
76778	GB	Z30174	4928	ENSMUSG00000047473	ENSMUST00000032803	Z30174	NM_013705		6
76823	GB	BC023109	1347	ENSMUSG00000028688	ENSMUST00000030451	BC023109	NM_026654		6
77200	GB	BC016195	3340	ENSMUSG00000025050	ENSMUST00000026032	BC016195	NM_027654		6
78594	GB	BC042484	2068	ENSMUSG00000030551	ENSMUST00000032768	BC042484			6
79885	GB	BC059257	3126	ENSMUSG00000033004	ENSMUST00000039876	BC059257	NM_207215		6
80058	GB	BC052848	695	ENSMUSG00000025903	ENSMUST00000027036	BC052848	NM_008866		6
81598	GB	BC005456	4859	ENSMUSG00000062862	ENSMUST00000086007	BC005456			6
82450	GB	BC031462	1370	ENSMUSG00000001588	ENSMUST00000001631	BC031462	NM_153788		6
84133	GB	AK129117	5414	ENSMUSG00000038914	ENSMUST00000087517	AK129117			6
85291	GB	BC049146	2902	ENSMUSG00000026792	ENSMUST00000028132	BC049146	NM_199302		6
98066	GB	BC004081	1428	ENSMUSG00000054277	ENSMUST00000067215	BC004081	NM_025445		6
98465	GB	BC031160	718	ENSMUSG00000026153	ENSMUST00000088378	BC031160			6
98733	GB	AF009328	2042	ENSMUSG00000005677	ENSMUST00000005820	AF009328	NM_009803		6
99164	GB	X66224	2027	ENSMUSG00000039656	ENSMUST00000044858	X66224	NM_011306		6
99194	GB	BC038302	3877	ENSMUSG00000021716	ENSMUST00000022230	BC038302	NM_026075		6
100151	GB	BC005621	2139	ENSMUSG00000019920	ENSMUST00000020078	BC005621	NM_026148		6
102274	GB	AB063290	1101	ENSMUSG00000029060	ENSMUST00000079107	AB063290			6
102342	GB	BC038937	3595	ENSMUSG00000057143	ENSMUST00000059037	BC038937	NM_175677		6
102764	GB	BC037616	3189	ENSMUSG00000034403	ENSMUST00000036354	BC037616			6
103087	GB	BC052747	4807	ENSMUSG00000030386	ENSMUST00000032544	BC052747	NM_026112		6
104381	GB	BC026813	4470	ENSMUSG00000033972	ENSMUST00000074295	BC026813	NM_176962		6
104517	GB	AF039567	6240	ENSMUSG00000025423	ENSMUST00000080968	AF039567	NM_008602		6
104767	GB	BC046774	4931	ENSMUSG00000011427	ENSMUST00000032796	BC046774	NM_146185		6
106320	GB	AF037206	2894	ENSMUSG00000036503	ENSMUST00000041826	AF037206			6
108471	GB	AF155739	2940	ENSMUSG00000026977	ENSMUST00000090922	AF155739			6
111812	GB	D32007	6036	ENSMUSG00000006586	ENSMUST00000076549	D32007	NM_009822		6
112024	GB	X66223	1858	ENSMUSG00000015846	ENSMUST00000077257	X66223	NM_011305		6
115077	GB	BC061200	4279	ENSMUSG00000059839	ENSMUST00000076123	BC061200	NM_001007575		6
151090	GB	BC062184	3044	ENSMUSG00000053929	ENSMUST00000089514	BC062184			6
151739	GB	BC062929	5722	ENSMUSG00000004815	ENSMUST00000053913	BC062929	NM_199011		6
158274	GB	U88990	3101	ENSMUSG00000025860	ENSMUST00000026978	U88990	NM_009688		6
160101	GB	BC033317	1727	ENSMUSG00000024982	ENSMUST00000025940	BC033317			6
170758	GB	AF133818	3746	ENSMUSG00000028180	ENSMUST00000029831	AF133818			6
221879	GB	AB093266	2046	ENSMUSG00000026610	ENSMUST00000027906	AB093266	NM_011935		6
226887	GB	BC055431	676	ENSMUSG00000058586	ENSMUST00000078218	BC055431			6
226889	GB	BC010715	5713	ENSMUSG00000023015	ENSMUST00000023756	BC010715	NM_012025		6
227071	GB	AY274116	2363	ENSMUSG00000029095	ENSMUST00000054598	AY274116	NM_177678		6
1345	GB	BC051165	5734	ENSMUSG00000029516	ENSMUST00000055889	BC051165			5
15269	GB	AF330052	544	ENSMUSG00000000278	ENSMUST00000000287	AF330052	NM_029023		5
72124	GB	AF087568	941	ENSMUSG00000028657	ENSMUST00000030412	AF087568	NM_008917		5
72387	GB	BC010329	3076	ENSMUSG00000035357	ENSMUST00000046902	BC010329	NM_018884		5
73087	GB	BC038490	3399	ENSMUSG00000029458	ENSMUST00000031414	BC038490	NM_028227		5
73167	GB	BC034104	3652	ENSMUSG00000051675	ENSMUST00000050850	BC034104	NM_053084		5
73383	GB	BC002096	2446	ENSMUSG00000006356	ENSMUST00000006519	BC002096			5
73625	GB	BC045602	287	ENSMUSG00000027189	ENSMUST00000056577	BC045602			5
74774	GB	BC025898	1575	ENSMUSG00000038628	ENSMUST00000039551	BC025898	NM_025901		5
74805	GB	BC010835	1718	ENSMUSG00000025157	ENSMUST00000026154	BC010835	NM_023740		5
76303	GB	AY162266	2659	ENSMUSG00000039282	ENSMUST00000092703	AY162266			5
76526	GB	BC053060	5617	ENSMUSG00000009621	ENSMUST00000056176	BC053060			5
77272	GB	AF102777	121	ENSMUSG00000025949	ENSMUST00000076838	AF102777			5
77367	GB	BC046585	4	ENSMUSG00000039795	ENSMUST00000037839	BC046585	NM_025512		5
77589	GB	BC031988	4284	ENSMUSG00000059839	ENSMUST00000004225	BC031988	NM_133228		5
77753	GB	BC043110	1743	ENSMUSG00000028403	ENSMUST00000030110	BC043110	NM_026647		5
78560	GB	AB021131	81	ENSMUSG00000037386	ENSMUST00000082054	AB021131	NM_053271		5
79893	GB	BC063069	6228	ENSMUSG00000041164	ENSMUST00000012612	BC063069	NM_028601		5
80944	GB	BC022183	615	ENSMUSG00000035000	ENSMUST00000047812	BC022183	NM_010074		5
82187	GB	BC025818	5717	ENSMUSG00000037003	ENSMUST00000046144	BC025818			5
82512	GB	BC059222	888	ENSMUSG00000032393	ENSMUST00000085462	BC059222			5
82525	GB	BC058647	3213	ENSMUSG00000039982	ENSMUST00000045521	BC058647	NM_172442		5
82672	GB	BC052082	4482	ENSMUSG00000062012	ENSMUST00000057029	BC052082	NM_011747		5
82776	GB	BC061205	4478	ENSMUSG00000002617	ENSMUST00000037057	BC061205			5
83521	GB	X81634	5572	ENSMUSG00000018334	ENSMUST00000018478	X81634	NM_013571		5
84132	GB	BC053080	4976	ENSMUSG00000029587	ENSMUST00000075916	BC053080			5
98629	GB	BC010719	6211	ENSMUSG00000020248	ENSMUST00000020482	BC010719	NM_010914		5
98790	GB	AF190664	3174	ENSMUSG00000029130	ENSMUST00000001247	AF190664	NM_021470		5
98827	GB	AF167315	4863	ENSMUSG00000030486	ENSMUST00000086004	AF167315	NM_018791		5
98882	GB	BC017374	3565	ENSMUSG00000032586	ENSMUST00000049348	BC017374	NM_011634		5
100807	GB	U10435	5346	ENSMUSG00000024826	ENSMUST00000025746	U10435	NM_011262		5
102059	GB	BC037677	3003	ENSMUSG00000055128	ENSMUST00000068532	BC037677	NM_026832		5
102803	GB	BC003712	2771	ENSMUSG00000024317	ENSMUST00000072847	BC003712			5
104010	GB	BC046455	1405	ENSMUSG00000049076	ENSMUST00000058033	BC046455	NM_030138		5
104310	GB	BC048400	2797	ENSMUSG00000057719	ENSMUST00000072008	BC048400			5
105875	GB	BC053055	3393	ENSMUSG00000029603	ENSMUST00000031607	BC053055	NM_008052		5
106161	GB	AF053959	5727	ENSMUSG00000026430	ENSMUST00000027688	AF053959	NM_018750		5
106679	GB	AY036887	5381	ENSMUSG00000038056	ENSMUST00000088256	AY036887			5
107164	GB	BC048909	4822	ENSMUSG00000033961	ENSMUST00000045810	BC048909	NM_175558		5
108321	GB	BC046788	1462	ENSMUSG00000029722	ENSMUST00000031736	BC046788	NM_178162		5
108337	GB	U34277	815	ENSMUSG00000023913	ENSMUST00000087080	U34277			5
108581	GB	BC052876	4367	ENSMUSG00000034800	ENSMUST00000080981	BC052876			5
109062	GB	BC015077	5399	ENSMUSG00000024193	ENSMUST00000073724	BC015077			5
109087	GB	AF002283	2081	ENSMUSG00000031636	ENSMUST00000034053	AF002283	NM_016798		5
109879	GB	BC057302	3387	ENSMUSG00000032850	ENSMUST00000049261	BC057302	NM_172998		5
110955	GB	BC023970	2315	ENSMUSG00000054968	ENSMUST00000068292	BC023970			5
111034	GB	AF290197	2485	ENSMUSG00000053490	ENSMUST00000048565	AF290197	NM_153097		5
111097	GB	D50050	60	ENSMUSG00000025793	ENSMUST00000026900	D50050	NM_008244		5
111168	GB	BC034199	928	ENSMUSG00000032590	ENSMUST00000081309	BC034199			5
111264	GB	BC011308	3859	ENSMUSG00000021494	ENSMUST00000021956	BC011308	NM_134059		5
113223	GB	D86639	5791	ENSMUSG00000032502	ENSMUST00000035083	D86639	NM_016853		5
119523	GB	AF242378	4412	ENSMUSG00000068134	ENSMUST00000075365	AF242378			5
120904	GB	BC031754	4879	ENSMUSG00000037640	ENSMUST00000074005	BC031754	NM_009560		5
133912	GB	BC048160	4596	ENSMUSG00000059135	ENSMUST00000073730	BC048160			5
134204	GB	AB010313	4903	ENSMUSG00000036898	ENSMUST00000047642	AB010313			5
134540	GB	M98502	5137	ENSMUSG00000051351	ENSMUST00000056488	M98502			5
151046	GB	BC060241	5425	ENSMUSG00000024817	ENSMUST00000025739	BC060241	NM_144873		5
151100	GB	BC061131	2440	ENSMUSG00000030470	ENSMUST00000032658	BC061131			5
151150	GB	BC060705	2959	ENSMUSG00000027164	ENSMUST00000004949	BC060705	NM_009424		5
151198	GB	BC029636	873	ENSMUSG00000038776	ENSMUST00000036928	BC029636	NM_010145		5
151575	GB	AY387690	824	ENSMUSG00000046008	ENSMUST00000057270	AY387690	NM_026925		5
151588	GB	AB117644	419	ENSMUSG00000039853	ENSMUST00000046897	AB117644	NM_029077		5
152053	GB	BC064464	4455	ENSMUSG00000067930	ENSMUST00000088785	BC064464			5
157758	GB	BC026474	1276	ENSMUSG00000035051	ENSMUST00000037716	BC026474			5
159923	GB	BC057174	2987	ENSMUSG00000021902	ENSMUST00000022459	BC057174	NM_027949		5
161090	GB	AF126717	1570	ENSMUSG00000026496	ENSMUST00000027777	AF126717	NM_007415		5
161106	GB	BC057460	1625	ENSMUSG00000004952	ENSMUST00000042135	BC057460			5
168545	GB	BC054405	4014	ENSMUSG00000054444	ENSMUST00000067521	BC054405	NM_138590		5
168845	GB	BC055760	3975	ENSMUSG00000038866	ENSMUST00000063190	BC055760			5
174251	GB	BC016419	2645	ENSMUSG00000018537	ENSMUST00000092752	BC016419			5
176710	GB	BC016258	3452	ENSMUSG00000032127	ENSMUST00000034644	BC016258	NM_027889		5
177284	GB	BC053093	4820	ENSMUSG00000004500	ENSMUST00000038701	BC053093	NM_178732		5
221982	GB	BC044858	2078	ENSMUSG00000021255	ENSMUST00000064599	BC044858			5
222089	GB	BC013462	754	ENSMUSG00000015474	ENSMUST00000064953	BC013462	NM_019441		5
222323	GB	BC057300	1632	ENSMUSG00000031453	ENSMUST00000033833	BC057300	NM_009025		5
226758	GB	BC025226	131	ENSMUSG00000004377	ENSMUST00000048820	BC025226			5
5218	GB	BC059077	6280	ENSMUSG00000068453	ENSMUST00000089868	BC059077			4
11255	GB	BC028560	3024	ENSMUSG00000068326	ENSMUST00000089639	BC028560	NM_197992		4
21307	GB	AF459091	1433	ENSMUSG00000023353	ENSMUST00000024123	AF459091	NM_139153		4
40574	GB	BC027344	4933	ENSMUSG00000050855	ENSMUST00000072567	BC027344	NM_173738		4
40660	GB	BC029114	811	ENSMUSG00000007036	ENSMUST00000007251	BC029114	NM_178592		4
71805	GB	BC058106	2800	ENSMUSG00000033949	ENSMUST00000037011	BC058106	NM_178872		4
71806	GB	AB104865	3611	ENSMUSG00000036822	ENSMUST00000042575	AB104865	NM_134097		4
71859	GB	BC039220	1989	ENSMUSG00000017950	ENSMUST00000018094	BC039220	NM_008261		4
71966	GB	BC055951	5930	ENSMUSG00000006362	ENSMUST00000006525	BC055951	NM_009824		4
72546	GB	BC014804	6124	ENSMUSG00000028150	ENSMUST00000029795	BC014804	NM_011281		4
72929	GB	BC023138	3333	ENSMUSG00000029397	ENSMUST00000031345	BC023138	NM_026557		4
73207	GB	BC030187	3516	ENSMUSG00000020642	ENSMUST00000020971	BC030187			4
73748	GB	AJ428065	160	ENSMUSG00000025241	ENSMUST00000040203	AJ428065			4
74317	GB	AB009653	951	ENSMUSG00000028670	ENSMUST00000084225	AB009653			4
76215	GB	BC003848	5841	ENSMUSG00000027594	ENSMUST00000029121	BC003848	NM_026030		4
76749	GB	BC027221	2970	ENSMUSG00000022684	ENSMUST00000069281	BC027221	NM_025976		4
77008	GB	BC043075	4106	ENSMUSG00000018347	ENSMUST00000018491	BC043075	NM_026107		4
77173	GB	BC021397	6350	ENSMUSG00000032078	ENSMUST00000034583	BC021397			4
77290	GB	J03302	466	ENSMUSG00000015568	ENSMUST00000015712	J03302	NM_008509		4
78221	GB	AB006074	3850	ENSMUSG00000002814	ENSMUST00000002891	AB006074	NM_009410		4
78259	GB	D45205	1261	ENSMUSG00000031370	ENSMUST00000033736	D45205	NM_009453		4
78879	GB	BC003992	426	ENSMUSG00000028392	ENSMUST00000030088	BC003992	NM_138653		4
78888	GB	AB010350	5095	ENSMUSG00000047036	ENSMUST00000056467	AB010350	NM_173364		4
79017	GB	M18025	1069	ENSMUSG00000045103	ENSMUST00000057711	M18025	NM_007868		4
79600	GB	BC018229	5829	ENSMUSG00000025340	ENSMUST00000026390	BC018229	NM_019983		4
79726	GB	U10903	5963	ENSMUSG00000014771	ENSMUST00000054450	U10903	NM_008799		4
79970	GB	AY040628	5742	ENSMUSG00000030589	ENSMUST00000032810	AY040628	NM_145149		4
80163	GB	BC048957	5719	ENSMUSG00000026293	ENSMUST00000027517	BC048957			4
80857	GB	D14042	1592	ENSMUSG00000020395	ENSMUST00000020664	D14042	NM_010583		4
81402	GB	X58426	895	ENSMUSG00000032207	ENSMUST00000034731	X58426	NM_008280		4
81421	GB	BC049921	5790	ENSMUSG00000021279	ENSMUST00000041965	BC049921	NM_183016		4
82019	GB	BC020102	2581	ENSMUSG00000020455	ENSMUST00000093062	BC020102	NM_053168		4
82716	GB	BC053074	2459	ENSMUSG00000036111	ENSMUST00000036992	BC053074	NM_057173		4
82721	GB	BC053392	1599	ENSMUSG00000031264	ENSMUST00000033617	BC053392	NM_013482		4
82963	GB	L27990	3581	ENSMUSG00000030966	ENSMUST00000033264	L27990	NM_009277		4
83090	GB	BC056384	2843	ENSMUSG00000026739	ENSMUST00000028071	BC056384	NM_007552		4
83119	GB	BC058401	2040	ENSMUSG00000015843	ENSMUST00000015987	BC058401	NM_009107		4
83591	GB	BC052887	3313	ENSMUSG00000040749	ENSMUST00000071667	BC052887			4
85187	GB	BC054125	2430	ENSMUSG00000036459	ENSMUST00000038537	BC054125	NM_207212		4
85938	GB	BC037455	4474	ENSMUSG00000044501	ENSMUST00000088765	BC037455	NM_145484		4
98268	GB	BC061148	2146	ENSMUSG00000050035	ENSMUST00000059383	BC061148	NM_010214		4
98806	GB	BC011120	3089	ENSMUSG00000030254	ENSMUST00000089135	BC011120			4
102499	GB	X12594	4771	ENSMUSG00000062861	ENSMUST00000081022	X12594	NM_175247		4
104196	GB	BC034263	414	ENSMUSG00000036989	ENSMUST00000057525	BC034263	NM_018880		4
104475	GB	AB010330	4095	ENSMUSG00000005267	ENSMUST00000005399	AB010330			4
104561	GB	BC025863	2166	ENSMUSG00000037792	ENSMUST00000028080	BC025863	NM_028757		4
104602	GB	BC018342	5297	ENSMUSG00000029670	ENSMUST00000031680	BC018342	NM_023626		4
104968	GB	X57111	3444	ENSMUSG00000034342	ENSMUST00000037644	X57111			4
105064	GB	AF542387	1676	ENSMUSG00000034265	ENSMUST00000037241	AF542387	NM_146073		4
105092	GB-EST	BG070132	3054	ENSMUSG00000064061	ENSMUST00000023327	BG070132			4
105485	GB	BC042618	1684	ENSMUSG00000036985	ENSMUST00000088935	BC042618			4
105564	GB	BC010717	6282	ENSMUSG00000030180	ENSMUST00000005108	BC010717			4
105606	GB	AK122571	2698	ENSMUSG00000020786	ENSMUST00000021144	AK122571			4
106140	GB	BC046298	4048	ENSMUSG00000031907	ENSMUST00000034382	BC046298	NM_011764		4
107762	GB	AF233449	2600	ENSMUSG00000017386	ENSMUST00000017530	AF233449	NM_009423		4
107949	GB	BC058347	650	ENSMUSG00000033157	ENSMUST00000066983	BC058347	NM_172511		4
108893	GB	BC054452	1151	ENSMUSG00000020770	ENSMUST00000021116	BC054452	NM_172569		4
109015	GB	BC062813	4615	ENSMUSG00000059000	ENSMUST00000079404	BC062813	NM_177359		4
109212	GB	BC043300	2427	ENSMUSG00000036718	ENSMUST00000056017	BC043300	NM_174850		4
109546	GB	BC002058	4643	ENSMUSG00000055240	ENSMUST00000038834	BC002058	NM_009542		4
109592	GB	BC022148	518	ENSMUSG00000031886	ENSMUST00000060612	BC022148			4
109886	GB	AB104633	2176	ENSMUSG00000042258	ENSMUST00000036060	AB104633	NM_021459		4
111206	GB	L25674	1750	ENSMUSG00000002393	ENSMUST00000002466	L25674	NM_010150		4
111957	GB	S62758	1921	ENSMUSG00000021779	ENSMUST00000022304	S62758	NM_009380		4
112005	GB	U47104	4492	ENSMUSG00000031374	ENSMUST00000033740	U47104	NM_009566		4
112407	GB	BC058540	4275	ENSMUSG00000059839	ENSMUST00000019572	BC058540			4
112544	GB	BC027023	4097	ENSMUSG00000047342	ENSMUST00000054654	BC027023	NM_138949		4
113118	GB	AJ000337	2182	ENSMUSG00000026890	ENSMUST00000043611	AJ000337	NM_008500		4
114667	GB	BC047061	148	ENSMUSG00000066440	ENSMUST00000069223	BC047061			4
125704	GB	AK129131	978	ENSMUSG00000055670	ENSMUST00000069395	AK129131			4
130856	GB	AJ311856	1775	ENSMUSG00000031618	ENSMUST00000034031	AJ311856			4
133475	GB	AK129343	3114	ENSMUSG00000040351	ENSMUST00000043551	AK129343	NM_001003909		4
134280	GB	BC059812	5927	ENSMUSG00000030811	ENSMUST00000033081	BC059812			4
150524	GB	BC043476	4459	ENSMUSG00000061544	ENSMUST00000065871	BC043476			4
151210	GB	BC026391	6159	ENSMUSG00000023977	ENSMUST00000075833	BC026391	NM_146078		4
151264	GB	BC060275	2161	ENSMUSG00000032735	ENSMUST00000049378	BC060275	NM_198649		4
151277	GB	BC019147	528	ENSMUSG00000062181	ENSMUST00000093221	BC019147	NM_144511		4
151605	GB	BC060682	1305	ENSMUSG00000055452	ENSMUST00000069044	BC060682	NM_172121		4
151853	GB	BC064074	2453	ENSMUSG00000006360	ENSMUST00000006523	BC064074	NM_007763		4
151985	GB	BC062253	4883	ENSMUSG00000063047	ENSMUST00000050485	BC062253			4
157412	GB	BC064679	5968	ENSMUSG00000038533	ENSMUST00000045270	BC064679	NM_172860		4
158319	GB	BC025488	1356	ENSMUSG00000039501	ENSMUST00000067584	BC025488			4
167744	GB	BC015087	663	ENSMUSG00000022040	ENSMUST00000070515	BC015087	NM_007940		4
168129	GB	U35249	3541	ENSMUSG00000021103	ENSMUST00000021523	U35249	NM_008612		4
168618	GB	BC013555	3994	ENSMUSG00000029427	ENSMUST00000031376	BC013555	NM_027494		4
174474	GB	BC028261	901	ENSMUSG00000021226	ENSMUST00000021649	BC028261	NM_134188		4
177401	GB	BC024483	11	ENSMUSG00000044477	ENSMUST00000052403	BC024483			4
177432	GB	BC062915	1391	ENSMUSG00000015619	ENSMUST00000015763	BC062915	NM_008091		4
222060	GB	BC032214	3007	ENSMUSG00000033653	ENSMUST00000042520	BC032214			4
222250	GB	BC056993	1460	ENSMUSG00000041890	ENSMUST00000043283	BC056993	NM_019834		4
226685	GB	BC050268	3679	ENSMUSG00000039328	ENSMUST00000046941	BC050268	NM_175136		4
226838	GB	BC019521	151	ENSMUSG00000021286	ENSMUST00000021714	BC019521	NM_026752		4
227067	GB	BC036286	5347	ENSMUSG00000029004	ENSMUST00000056291	BC036286			4
301	GB	BC026563	2350	ENSMUSG00000024696	ENSMUST00000025601	BC026563	NM_134152		3
4451	GB	U01665	2011	ENSMUSG00000002250	ENSMUST00000074254	U01665			3
4771	GB	S92180	1917	ENSMUSG00000017491	ENSMUST00000063750	S92180	NM_011243		3
4865	GB	BC011127	3546	ENSMUSG00000051234	ENSMUST00000057500	BC011127			3
5217	GB	AF039894	6292	ENSMUSG00000025332	ENSMUST00000082177	AF039894	NM_013668		3
6083	GB	U62907	4985	ENSMUSG00000055991	ENSMUST00000085671	U62907			3
10222	GB	BC023119	6024	ENSMUSG00000026603	ENSMUST00000027897	BC023119	NM_026796		3
20057	GB	BC013479	484	ENSMUSG00000031725	ENSMUST00000034178	BC013479	NM_144930		3
50956	GB	BC016190	1145	ENSMUSG00000018727	ENSMUST00000092471	BC016190			3
71585	GB	AK122315	3843	ENSMUSG00000061410	ENSMUST00000046386	AK122315	NM_080855		3
71801	GB	AK122479	47	ENSMUSG00000020790	ENSMUST00000055925	AK122479			3
71846	GB	BC059240	2859	ENSMUSG00000002428	ENSMUST00000002502	BC059240			3
72203	GB	AF084480	5500	ENSMUSG00000002748	ENSMUST00000002825	AF084480	NM_011714		3
72554	GB	AF167320	4898	ENSMUSG00000037007	ENSMUST00000049393	AF167320	NM_019747		3
72620	GB	AF179424	1420	ENSMUSG00000021944	ENSMUST00000015762	AF179424			3
72790	GB	AF227194	6190	ENSMUSG00000015597	ENSMUST00000015741	AF227194	NM_207671		3
73320	GB	AF064553	5244	ENSMUSG00000021488	ENSMUST00000021944	AF064553			3
74257	GB	BC056449	2463	ENSMUSG00000025239	ENSMUST00000026269	BC056449	NM_013860		3
74418	GB	BC004072	3711	ENSMUSG00000015755	ENSMUST00000092705	BC004072			3
74426	GB	BC059070	2629	ENSMUSG00000018548	ENSMUST00000041282	BC059070	NM_197987		3
74834	GB	BC031770	6075	ENSMUSG00000054021	ENSMUST00000066804	BC031770	NM_178848		3
74940	GB	BC026763	6198	ENSMUSG00000034333	ENSMUST00000041297	BC026763	NM_181412		3
75444	GB	BC006713	5603	ENSMUSG00000025357	ENSMUST00000026414	BC006713	NM_016811		3
75601	GB	BC024881	6178	ENSMUSG00000001383	ENSMUST00000001419	BC024881	NM_025594		3
76118	GB	BC048901	2550	ENSMUSG00000020376	ENSMUST00000054684	BC048901	NM_021540		3
76518	GB	BC049087	4465	ENSMUSG00000030145	ENSMUST00000069292	BC049087	NM_028335		3
76606	GB	BC052763	6074	ENSMUSG00000034748	ENSMUST00000042923	BC052763	NM_181586		3
77699	GB	BC060628	5551	ENSMUSG00000036246	ENSMUST00000036074	BC060628	NM_198101		3
77760	GB	U73199	5609	ENSMUSG00000021662	ENSMUST00000022166	U73199	NM_012026		3
77806	GB	BC060114	1142	ENSMUSG00000020721	ENSMUST00000092505	BC060114			3
77917	GB	BC048687	1196	ENSMUSG00000027387	ENSMUST00000028866	BC048687	NM_020594		3
79566	GB	BC005523	574	ENSMUSG00000063887	ENSMUST00000075054	BC005523	NM_138666		3
79628	GB	BC024496	3871	ENSMUSG00000021621	ENSMUST00000022121	BC024496			3
80133	GB	D38046	6215	ENSMUSG00000017485	ENSMUST00000017629	D38046	NM_009409		3
80750	GB	BC057304	2685	ENSMUSG00000037990	ENSMUST00000036223	BC057304			3
81194	GB	BC034249	3582	ENSMUSG00000063749	ENSMUST00000082175	BC034249	NM_198012		3
81588	GB	BC004770	6111	ENSMUSG00000023034	ENSMUST00000023779	BC004770	NM_010444		3
82076	GB	BC022652	1358	ENSMUSG00000067222	ENSMUST00000087216	BC022652			3
82153	GB	BC050859	3134	ENSMUSG00000041130	ENSMUST00000047179	BC050859	NM_183149		3
82247	GB	BC055343	6161	ENSMUSG00000005371	ENSMUST00000005504	BC055343			3
82514	GB	BC058173	1202	ENSMUSG00000042851	ENSMUST00000056897	BC058173			3
82687	GB	BC052357	6030	ENSMUSG00000010044	ENSMUST00000010188	BC052357	NM_053253		3
82727	GB	BC053704	3323	ENSMUSG00000035299	ENSMUST00000087001	BC053704			3
83555	GB	BC030068	2105	ENSMUSG00000020388	ENSMUST00000018755	BC030068	NM_019417		3
85179	GB	BC002165	4636	ENSMUSG00000060293	ENSMUST00000073367	BC002165			3
85937	GB	BC056631	3603	ENSMUSG00000057596	ENSMUST00000033211	BC056631	NM_199146		3
98443	GB	BC064674	5467	ENSMUSG00000026283	ENSMUST00000027505	BC064674			3
99146	GB	BC051417	6260	ENSMUSG00000032405	ENSMUST00000034976	BC051417	NM_019663		3
99855	GB	BC028255	3660	ENSMUSG00000028557	ENSMUST00000064167	BC028255			3
100469	GB	BC050101	5068	ENSMUSG00000055102	ENSMUST00000032661	BC050101	NM_028913		3
102434	GB	BC012663	2153	ENSMUSG00000020186	ENSMUST00000020403	BC012663	NM_007792		3
103676	GB	U85259	1990	ENSMUSG00000024955	ENSMUST00000025906	U85259	NM_007953		3
103745	GB	BC034851	6185	ENSMUSG00000022023	ENSMUST00000022601	BC034851	NM_018765		3
103905	GB	U37386	581	ENSMUSG00000026818	ENSMUST00000028161	U37386	NM_009885		3
104216	GB	BC026397	5113	ENSMUSG00000045757	ENSMUST00000059199	BC026397	NM_146203		3
104466	GB	BC046526	5752	ENSMUSG00000039585	ENSMUST00000085569	BC046526			3
104687	GB	BC046328	4444	ENSMUSG00000057409	ENSMUST00000039577	BC046328	NM_013843		3
104753	GB	BC019536	1666	ENSMUSG00000021969	ENSMUST00000089473	BC019536			3
105043	GB	BC029717	2635	ENSMUSG00000034177	ENSMUST00000040089	BC029717	NM_172448		3
105071	GB	X59592	1999	ENSMUSG00000046532	ENSMUST00000052837	X59592	NM_013476		3
105318	GB	BC021432	1651	ENSMUSG00000015335	ENSMUST00000081838	BC021432	NM_025428		3
105725	GB	BC058535	6165	ENSMUSG00000041712	ENSMUST00000046404	BC058535	NM_025666		3
106065	GB	D31969	1986	ENSMUSG00000022479	ENSMUST00000023119	D31969	NM_009504		3
106824	GB	BC050796	2621	ENSMUSG00000020521	ENSMUST00000020827	BC050796	NM_029788		3
106854	GB	BC052084	5116	ENSMUSG00000048921	ENSMUST00000053392	BC052084	NM_175163		3
106894	GB	BC057631	819	ENSMUSG00000001229	ENSMUST00000038794	BC057631	NM_172624		3
107469	GB	AB010318	4338	ENSMUSG00000022529	ENSMUST00000023176	AB010318	NM_148924		3
108074	GB	M99492	590	ENSMUSG00000027792	ENSMUST00000029367	M99492	NM_009738		3
108119	GB	AY054413	2063	ENSMUSG00000021055	ENSMUST00000076634	AY054413	NM_207707		3
108248	GB	AF220134	192	ENSMUSG00000047821	ENSMUST00000055006	AF220134	NM_053169		3
108281	GB	BC008556	2029	ENSMUSG00000041882	ENSMUST00000048252	BC008556			3
108784	GB	U76374	5959	ENSMUSG00000055027	ENSMUST00000068379	U76374			3
109176	GB	BC065155	1658	ENSMUSG00000034075	ENSMUST00000035840	BC065155	NM_144887		3
109378	GB	BC056934	1465	ENSMUSG00000056413	ENSMUST00000070498	BC056934			3
109654	GB	AF367971	2377	ENSMUSG00000023968	ENSMUST00000087002	AF367971			3
109992	GB	AB010369	4025	ENSMUSG00000060427	ENSMUST00000074982	AB010369	NM_172754		3
110002	GB	BC025001	570	ENSMUSG00000026645	ENSMUST00000027955	BC025001	NM_145921		3
110031	GB	AF220142	3587	ENSMUSG00000056144	ENSMUST00000060315	AF220142			3
111193	GB	BC006908	2640	ENSMUSG00000000275	ENSMUST00000000284	BC006908	NM_009546		3
111330	GB	BC055294	110	ENSMUSG00000041670	ENSMUST00000081544	BC055294			3
111373	GB	BC018420	80	ENSMUSG00000068580	ENSMUST00000090174	BC018420	NM_028054		3
111411	GB	BC025159	6232	ENSMUSG00000004934	ENSMUST00000005064	BC025159	NM_021501		3
112597	GB	BC065123	5514	ENSMUSG00000035021	ENSMUST00000038926	BC065123			3
113054	GB	BC027407	4626	ENSMUSG00000053600	ENSMUST00000039132	BC027407	NM_153063		3
113979	GB	BC057086	2359	ENSMUSG00000030226	ENSMUST00000087668	BC057086			3
119395	GB	BC056478	536	ENSMUSG00000051790	ENSMUST00000056484	BC056478	NM_198862		3
133234	GB	AY244793	4392	ENSMUSG00000023165	ENSMUST00000023931	AY244793	NM_001001450		3
151168	GB	U29496	4968	ENSMUSG00000058447	ENSMUST00000045913	U29496			3
151209	GB	BC060708	4871	ENSMUSG00000057093	ENSMUST00000076421	BC060708	NM_198417		3
151669	GB	AB093277	135	ENSMUSG00000043940	ENSMUST00000053177	AB093277	NM_172882		3
157704	GB	BC065110	6194	ENSMUSG00000037492	ENSMUST00000042352	BC065110	NM_177086		3
157720	GB	BC065120	6257	ENSMUSG00000007817	ENSMUST00000007961	BC065120	NM_183208		3
157747	GB	AB112925	48	ENSMUSG00000020847	ENSMUST00000066504	AB112925	NM_029548		3
157834	GB	AK122443	2369	ENSMUSG00000037736	ENSMUST00000038188	AK122443			3
161315	GB	AJ000338	2236	ENSMUSG00000028201	ENSMUST00000029852	AJ000338			3
168165	GB	AF062071	5825	ENSMUSG00000024750	ENSMUST00000025659	AF062071	NM_009551		3
169225	GB	AF542048	1506	ENSMUSG00000028610	ENSMUST00000069271	AF542048			3
172824	GB	AK129419	2281	ENSMUSG00000033039	ENSMUST00000040320	AK129419			3
173282	GB	BC026570	1638	ENSMUSG00000039199	ENSMUST00000044286	BC026570	NM_175160		3
176581	GB	BC052901	3010	ENSMUSG00000037075	ENSMUST00000036904	BC052901	NM_175226		3
176746	GB	BC028787	1178	ENSMUSG00000027091	ENSMUST00000081591	BC028787	NM_026934		3
176870	GB	BC016449	3264	ENSMUSG00000015478	ENSMUST00000015622	BC016449	NM_019403		3
177222	GB	BC058772	1644	ENSMUSG00000035798	ENSMUST00000041723	BC058772			3
182064	GB	BC052194	5278	ENSMUSG00000028053	ENSMUST00000029688	BC052194			3
222085	GB	AK122579	4611	ENSMUSG00000024298	ENSMUST00000057501	AK122579	NM_172458		3
222157	GB	BC002263	669	ENSMUSG00000032046	ENSMUST00000056149	BC002263			3
222265	GB	BC060664	95	ENSMUSG00000034037	ENSMUST00000037104	BC060664			3
222284	GB	BC052528	3631	ENSMUSG00000030779	ENSMUST00000052135	BC052528	NM_011247		3
222361	GB	BC023671	2276	ENSMUSG00000031145	ENSMUST00000033485	BC023671			3
226733	GB	AK129289	1456	ENSMUSG00000055013	ENSMUST00000027521	AK129289			3
227000	GB	D10584	1862	ENSMUSG00000026751	ENSMUST00000028084	D10584	NM_139051		3
182234	GB	BC007165	4711	ENSMUSG00000023284	ENSMUST00000050849	BC007165			3
1028	GB	U36475	2675	ENSMUSG00000017146	ENSMUST00000017290	U36475			2
3497	GB	AJ319726	4231	ENSMUSG00000021514	ENSMUST00000021985	AJ319726	NM_178364		2
6712	GB	AF190166	3042	ENSMUSG00000000365	ENSMUST00000019450	AF190166			2
11620	GB	BC016543	2700	ENSMUSG00000035890	ENSMUST00000047203	BC016543	NM_144528		2
19795	GB	BC005632	556	ENSMUSG00000003346	ENSMUST00000003436	BC005632	NM_145421		2
40000	GB	BC038827	5196	ENSMUSG00000038437	ENSMUST00000044730	BC038827	NM_139311		2
40187	GB	BC011426	4672	ENSMUSG00000003198	ENSMUST00000054780	BC011426	NM_145490		2
71573	GB	BC052413	1478	ENSMUSG00000032870	ENSMUST00000043200	BC052413	NM_133716		2
71730	GB	D11091	5605	ENSMUSG00000026778	ENSMUST00000028118	D11091	NM_008859		2
71784	GB	AF004294	5813	ENSMUSG00000010505	ENSMUST00000010649	AF004294			2
72085	GB	BC030670	647	ENSMUSG00000002847	ENSMUST00000002926	BC030670	NM_134102		2
72419	GB	AJ243851	2404	ENSMUSG00000019230	ENSMUST00000046870	AJ243851			2
73081	GB	BC056622	3179	ENSMUSG00000047180	ENSMUST00000056946	BC056622	NM_153408		2
73242	GB	BC019198	480	ENSMUSG00000056973	ENSMUST00000034172	BC019198	NM_053200		2
73279	GB	BC058386	3351	ENSMUSG00000006435	ENSMUST00000006604	BC058386	NM_021360		2
73474	GB	AF521097	4021	ENSMUSG00000050966	ENSMUST00000051674	AF521097	NM_145833		2
73850	GB	BC048821	3278	ENSMUSG00000026171	ENSMUST00000027357	BC048821	NM_021313		2
74095	GB	BC026540	470	ENSMUSG00000007950	ENSMUST00000008094	BC026540	NM_022419		2
74197	GB	BC029239	6331	ENSMUSG00000039016	ENSMUST00000044051	BC029239			2
74379	GB	BC023801	5321	ENSMUSG00000028016	ENSMUST00000029650	BC023801	NM_027927		2
74506	GB	BC052059	1257	ENSMUSG00000039220	ENSMUST00000087211	BC052059			2
74688	GB	AF396656	2544	ENSMUSG00000040350	ENSMUST00000046903	AF396656			2
75072	GB	BC048473	2456	ENSMUSG00000028259	ENSMUST00000029922	BC048473	NM_021318		2
75448	GB	BC031448	6316	ENSMUSG00000027076	ENSMUST00000028470	BC031448	NM_013899		2
75618	GB	BC024548	521	ENSMUSG00000031877	ENSMUST00000043183	BC024548	NM_197999		2
76308	GB	AF484555	56	ENSMUSG00000020070	ENSMUST00000020264	AF484555	NM_027425		2
76636	GB	D29965	139	ENSMUSG00000029608	ENSMUST00000086365	D29965	NM_011286		2
76688	GB	BC015278	5671	ENSMUSG00000022861	ENSMUST00000023578	BC015278			2
76769	GB	BC027776	5271	ENSMUSG00000026873	ENSMUST00000028232	BC027776	NM_028716		2
77154	GB	BC022653	6078	ENSMUSG00000029524	ENSMUST00000086526	BC022653			2
78490	GB	S68107	2111	ENSMUSG00000018698	ENSMUST00000018842	S68107			2
78761	GB	X53532	5794	ENSMUSG00000052889	ENSMUST00000064989	X53532	NM_008855		2
79453	GB	BC038348	3643	ENSMUSG00000030816	ENSMUST00000084560	BC038348			2
79693	GB	BC060113	2481	ENSMUSG00000031642	ENSMUST00000034060	BC060113	NM_198678		2
79748	GB	BC048413	4053	ENSMUSG00000044676	ENSMUST00000058804	BC048413	NM_175480		2
79863	GB	AK129331	2750	ENSMUSG00000024294	ENSMUST00000092081	AK129331			2
80299	GB	M68915	2033	ENSMUSG00000031870	ENSMUST00000070463	M68915	NM_008829		2
80591	GB	AF061555	6153	ENSMUSG00000027272	ENSMUST00000028728	AF061555	NM_009461		2
80915	GB	BC053079	5587	ENSMUSG00000034247	ENSMUST00000041272	BC053079	NM_183034		2
80988	GB	BC052173	3745	ENSMUSG00000021374	ENSMUST00000021803	BC052173	NM_175749		2
81378	GB	AY177623	2381	ENSMUSG00000049134	ENSMUST00000040711	AY177623	NM_198059		2
81591	GB	AF086714	1623	ENSMUSG00000029602	ENSMUST00000031606	AF086714	NM_013832		2
81939	GB	BC031135	101	ENSMUSG00000014550	ENSMUST00000014694	BC031135	NM_030081		2
82539	GB	BC046418	5702	ENSMUSG00000024769	ENSMUST00000025681	BC046418			2
82604	GB	BC049834	2414	ENSMUSG00000026468	ENSMUST00000027740	BC049834	NM_010712		2
82828	GB	D76445	3014	ENSMUSG00000052656	ENSMUST00000064637	D76445	NM_009543		2
83091	GB	BC057880	2202	ENSMUSG00000032698	ENSMUST00000040619	BC057880	NM_008505		2
83339	GB	U69133	4802	ENSMUSG00000030393	ENSMUST00000032551	U69133	NM_009577		2
83343	GB	BC008243	6181	ENSMUSG00000058953	ENSMUST00000077551	BC008243			2
83431	GB	X15763	1415	ENSMUSG00000031162	ENSMUST00000033502	X15763	NM_008089		2
83502	GB	X74351	1111	ENSMUSG00000028329	ENSMUST00000030013	X74351	NM_011728		2
83559	GB	BC019190	617	ENSMUSG00000000392	ENSMUST00000000402	BC019190	NM_007986		2
83734	GB	AF078166	2178	ENSMUSG00000038765	ENSMUST00000041730	AF078166	NM_010725		2
84084	GB	BC055815	797	ENSMUSG00000024771	ENSMUST00000054260	BC055815	NM_172837		2
84091	GB	BC055299	4918	ENSMUSG00000056014	ENSMUST00000069862	BC055299	NM_183025		2
84136	GB	BC032261	747	ENSMUSG00000047368	ENSMUST00000052556	BC032261	NM_146096		2
84423	GB	BC057104	1810	ENSMUSG00000019803	ENSMUST00000019938	BC057104	NM_152229		2
84517	GB	Z34524	5775	ENSMUSG00000002688	ENSMUST00000002765	Z34524	NM_008858		2
84626	GB	BC058101	5164	ENSMUSG00000061017	ENSMUST00000078113	BC058101	NM_198619		2
84821	GB	AY094590	1904	ENSMUSG00000048938	ENSMUST00000058899	AY094590	NM_198658		2
84915	GB	BC023805	4417	ENSMUSG00000068130	ENSMUST00000089201	BC023805			2
85557	GB	AB010363	4245	ENSMUSG00000058883	ENSMUST00000091526	AB010363	NM_001012448		2
98129	GB	BC025547	3106	ENSMUSG00000000439	ENSMUST00000088957	BC025547	NM_023290		2
98577	GB	AY112656	3262	ENSMUSG00000031438	ENSMUST00000033815	AY112656	NM_023270		2
98767	GB	BC027321	5950	ENSMUSG00000026974	ENSMUST00000028350	BC027321	NM_026021		2
99279	GB	BC020991	561	ENSMUSG00000053846	ENSMUST00000066532	BC020991	NM_010720		2
99604	GB	BC056193	4629	ENSMUSG00000067430	ENSMUST00000087654	BC056193	NM_028543		2
101498	GB	BC050830	548	ENSMUSG00000019849	ENSMUST00000019995	BC050830	NM_011156		2
102710	GB	BC004809	2371	ENSMUSG00000055044	ENSMUST00000068439	BC004809	NM_016861		2
104101	GB	BC031933	800	ENSMUSG00000056078	ENSMUST00000025685	BC031933			2
104616	GB	AJ292189	5249	ENSMUSG00000025782	ENSMUST00000026888	AJ292189			2
105060	GB	BC049266	3363	ENSMUSG00000033623	ENSMUST00000086743	BC049266			2
105439	GB	AJ131775	563	ENSMUSG00000006179	ENSMUST00000006341	AJ131775	NM_019429		2
105666	GB	BC057341	5665	ENSMUSG00000027347	ENSMUST00000028823	BC057341	NM_011246		2
105919	GB	AF230400	2883	ENSMUSG00000021712	ENSMUST00000069174	AF230400	NM_030731		2
106617	GB	BC024959	6027	ENSMUSG00000036188	ENSMUST00000041640	BC024959	NM_146033		2
106644	GB	X87337	3722	ENSMUSG00000003226	ENSMUST00000092514	X87337			2
106848	GB	AF434815	3417	ENSMUSG00000029474	ENSMUST00000031434	AF434815	NM_030564		2
107159	GB	AJ291730	742	ENSMUSG00000031302	ENSMUST00000019606	AJ291730			2
107655	GB	BC025209	2606	ENSMUSG00000020707	ENSMUST00000017839	BC025209	NM_028019		2
107879	GB	AF220035	3338	ENSMUSG00000025034	ENSMUST00000026008	AF220035	NM_053100		2
108744	GB	AF226870	4972	ENSMUSG00000061898	ENSMUST00000049861	AF226870	NM_021326		2
109532	GB	BC015261	1815	ENSMUSG00000047638	ENSMUST00000058126	BC015261	NM_009108		2
109554	GB	BC054100	5585	ENSMUSG00000017400	ENSMUST00000017544	BC054100	NM_146028		2
109583	GB	AB067574	1235	ENSMUSG00000048439	ENSMUST00000036868	AB067574	NM_153092		2
109648	GB	BC031295	498	ENSMUSG00000055730	ENSMUST00000034346	BC031295	NM_133960		2
110357	GB	BC024577	4880	ENSMUSG00000030604	ENSMUST00000069967	BC024577			2
110728	GB	AF319956	3439	ENSMUSG00000040525	ENSMUST00000043822	AF319956	NM_023224		2
110732	GB	AF116823	2424	ENSMUSG00000023348	ENSMUST00000024119	AF116823	NM_011639		2
111269	GB	BC004838	127	ENSMUSG00000025265	ENSMUST00000026296	BC004838	NM_008001		2
111512	GB	BC025512	3646	ENSMUSG00000063851	ENSMUST00000079420	BC025512	NM_153504		2
111546	GB	BC026897	487	ENSMUSG00000057074	ENSMUST00000044602	BC026897	NM_021456		2
113071	GB	AF017369	67	ENSMUSG00000037946	ENSMUST00000048716	AF017369	NM_015759		2
113089	GB	AF167317	4857	ENSMUSG00000041105	ENSMUST00000035477	AF167317			2
119332	GB	BC043067	4640	ENSMUSG00000008686	ENSMUST00000008830	BC043067	NM_029952		2
121425	GB	U29500	4943	ENSMUSG00000059975	ENSMUST00000085782	U29500			2
126755	GB	BC065418	4262	ENSMUSG00000056552	ENSMUST00000091525	BC065418	NM_001001186		2
133381	GB	BC027098	915	ENSMUSG00000039202	ENSMUST00000037315	BC027098	NM_018811		2
133668	GB	AK129414	120	ENSMUSG00000037224	ENSMUST00000042566	AK129414	NM_001015039		2
151201	GB	BC059071	4369	ENSMUSG00000022526	ENSMUST00000080406	BC059071	NM_001007568		2
151513	GB	BC055686	4372	ENSMUSG00000054967	ENSMUST00000048854	BC055686	NM_172817		2
151841	GB	AY283085	3752	ENSMUSG00000047098	ENSMUST00000089612	AY283085			2
159767	GB	BC053494	3071	ENSMUSG00000022043	ENSMUST00000022623	BC053494	NM_029979		2
166034	GB	BC057094	2695	ENSMUSG00000054517	ENSMUST00000067632	BC057094			2
167797	GB	BC023146	568	ENSMUSG00000038286	ENSMUST00000040656	BC023146	NM_026512		2
167813	GB	BC011436	6313	ENSMUSG00000020219	ENSMUST00000020440	BC011436	NM_013895		2
167904	GB	BC025078	3839	ENSMUSG00000018239	ENSMUST00000018383	BC025078	NM_026479		2
168842	GB	BC048927	1188	ENSMUSG00000038507	ENSMUST00000038398	BC048927	NM_172893		2
168915	GB	X86010	1791	ENSMUSG00000020889	ENSMUST00000064941	X86010			2
170759	GB	BC049772	4833	ENSMUSG00000025602	ENSMUST00000026693	BC049772	NM_030713		2
174289	GB	BC003808	2195	ENSMUSG00000029552	ENSMUST00000076654	BC003808	NM_011570		2
174603	GB	BC048380	526	ENSMUSG00000069922	ENSMUST00000093222	BC048380			2
174673	GB	X52684	5590	ENSMUSG00000050965	ENSMUST00000059595	X52684	NM_011101		2
176361	GB	AY169785	1496	ENSMUSG00000024837	ENSMUST00000087522	AY169785			2
177017	GB	BC027795	3081	ENSMUSG00000052299	ENSMUST00000064112	BC027795			2
222195	GB	BC057358	2947	ENSMUSG00000033233	ENSMUST00000066553	BC057358			2
226806	GB	BC027165	1375	ENSMUSG00000020709	ENSMUST00000021050	BC027165	NM_172133		2
226865	GB	BC055310	4289	ENSMUSG00000069204	ENSMUST00000091522	BC055310			2
226960	GB	AF081193	5707	ENSMUSG00000032946	ENSMUST00000035716	AF081193	NM_011242		2
77624	GB	BC046317	2514	ENSMUSG00000036840	ENSMUST00000045296	BC046317	NM_009172		2
417	GB	BC006903	5934	ENSMUSG00000031987	ENSMUST00000034469	BC006903	NM_053207		1
1478	GB	S66385	1063	ENSMUSG00000022521	ENSMUST00000090505	S66385			1
3696	GB	L17069	5914	ENSMUSG00000002028	ENSMUST00000002095	L17069			1
12842	GB	BC039276	154	ENSMUSG00000049969	ENSMUST00000054776	BC039276	NM_175175		1
13151	GB	AF230390	367	ENSMUSG00000032013	ENSMUST00000034511	AF230390	NM_023655		1
16815	GB	BC019410	924	ENSMUSG00000042073	ENSMUST00000048527	BC019410	NM_029631		1
22590	GB	BC028265	4250	ENSMUSG00000057396	ENSMUST00000052716	BC028265	NM_172392		1
23398	GB	BC005471	4798	ENSMUSG00000066829	ENSMUST00000086278	BC005471	NM_145612		1
40560	GB	BC027186	3303	ENSMUSG00000050747	ENSMUST00000053704	BC027186	NM_001024134		1
71996	GB	BC051633	5241	ENSMUSG00000038025	ENSMUST00000035540	BC051633	NM_011078		1
72195	GB	AF082568	4978	ENSMUSG00000046658	ENSMUST00000051665	AF082568	NM_017467		1
72656	GB	AF191212	2080	ENSMUSG00000028341	ENSMUST00000030025	AF191212	NM_015743		1
72980	GB	BC021326	5099	ENSMUSG00000039634	ENSMUST00000042964	BC021326	NM_145547		1
73209	GB	BC038034	3499	ENSMUSG00000025234	ENSMUST00000026264	BC038034	NM_019927		1
73329	GB	BC026770	559	ENSMUSG00000002475	ENSMUST00000002549	BC026770	NM_134130		1
74475	GB	BC049095	3664	ENSMUSG00000041000	ENSMUST00000035667	BC049095	NM_178110		1
74531	GB	BC040338	2518	ENSMUSG00000031751	ENSMUST00000053766	BC040338	NM_011787		1
74545	GB	BC043690	962	ENSMUSG00000040396	ENSMUST00000048216	BC043690			1
74952	GB	BC049562	3137	ENSMUSG00000008482	ENSMUST00000008626	BC049562	NM_026205		1
75468	GB	BC057318	6298	ENSMUSG00000042207	ENSMUST00000047714	BC057318	NM_152895		1
76000	GB	AF101779	3770	ENSMUSG00000055763	ENSMUST00000069489	AF101779			1
76191	GB	AB093223	5921	ENSMUSG00000006307	ENSMUST00000085714	AB093223			1
76393	GB	BC025430	2901	ENSMUSG00000034317	ENSMUST00000042499	BC025430	NM_025863		1
76488	GB	BC058081	4079	ENSMUSG00000020491	ENSMUST00000073924	BC058081	NM_172403		1
77764	GB	AF245700	2313	ENSMUSG00000022123	ENSMUST00000055569	AF245700	NM_022886		1
78302	GB	BC027792	4500	ENSMUSG00000017667	ENSMUST00000017811	BC027792	NM_178411		1
78700	GB	BC054080	1157	ENSMUSG00000024491	ENSMUST00000046972	BC054080			1
78872	GB	U58513	5744	ENSMUSG00000020580	ENSMUST00000020904	U58513	NM_009072		1
78946	GB	BC046327	867	ENSMUSG00000023328	ENSMUST00000024099	BC046327	NM_009599		1
79875	GB	U46687	2321	ENSMUSG00000031351	ENSMUST00000033718	U46687	NM_009549		1
79975	GB	BC046599	1732	ENSMUSG00000030471	ENSMUST00000032662	BC046599	NM_028031		1
80030	GB	BC057154	5599	ENSMUSG00000024290	ENSMUST00000067947	BC057154	NM_009071		1
80278	GB	BC046815	3016	ENSMUSG00000014074	ENSMUST00000014218	BC046815	NM_027355		1
80364	GB	BC019124	2289	ENSMUSG00000057604	ENSMUST00000032376	BC019124	NM_144799		1
80882	GB	J03494	1355	ENSMUSG00000043050	ENSMUST00000051297	J03494	NM_013694		1
80957	GB	AF196480	3266	ENSMUSG00000000266	ENSMUST00000000271	AF196480	NM_011845		1
81350	GB	AY145837	1507	ENSMUSG00000047143	ENSMUST00000061187	AY145837	NM_172296		1
81485	GB	X75343	2817	ENSMUSG00000021326	ENSMUST00000021761	X75343	NM_009054		1
81892	GB	AB110073	509	ENSMUSG00000061825	ENSMUST00000055052	AB110073			1
81977	GB	BC018511	925	ENSMUSG00000038459	ENSMUST00000038277	BC018511	NM_133722		1
82114	GB	BC023694	2554	ENSMUSG00000033596	ENSMUST00000038739	BC023694	NM_146218		1
82750	GB	BC055688	4779	ENSMUSG00000062116	ENSMUST00000056246	BC055688	NM_172738		1
82882	GB	J03962	2954	ENSMUSG00000002104	ENSMUST00000050323	J03962	NM_009023		1
82981	GB	L38248	2172	ENSMUSG00000026934	ENSMUST00000054099	L38248	NM_010711		1
83024	GB	M19677	475	ENSMUSG00000057400	ENSMUST00000034189	M19677	NM_007954		1
83050	GB	M30687	829	ENSMUSG00000025091	ENSMUST00000026081	M30687	NM_011128		1
83361	GB	U79776	2272	ENSMUSG00000022178	ENSMUST00000022785	U79776	NM_010590		1
83765	GB	AF143409	283	ENSMUSG00000022534	ENSMUST00000023180	AF143409	NM_019453		1
83777	GB	AF167319	4843	ENSMUSG00000052675	ENSMUST00000005413	AF167319	NM_021307		1
84039	GB	BC040349	4172	ENSMUSG00000062931	ENSMUST00000041264	BC040349			1
84060	GB	BC050092	4794	ENSMUSG00000062794	ENSMUST00000034773	BC050092	NM_181419		1
84547	GB	AF242376	4671	ENSMUSG00000057835	ENSMUST00000079642	AF242376	NM_144546		1
84732	GB	U29505	4302	ENSMUSG00000030446	ENSMUST00000091519	U29505			1
85096	GB	BC052842	5040	ENSMUSG00000056383	ENSMUST00000071804	BC052842	NM_183167		1
85415	GB	BC052046	4612	ENSMUSG00000055202	ENSMUST00000080905	BC052046	NM_183177		1
85527	GB	U29497	5126	ENSMUSG00000064141	ENSMUST00000084303	U29497			1
85963	GB	BC057947	4431	ENSMUSG00000062743	ENSMUST00000056107	BC057947	NM_172486		1
98581	GB	BC061067	796	ENSMUSG00000024768	ENSMUST00000025680	BC061067	NM_026334		1
101512	GB	AY155439	3199	ENSMUSG00000048234	ENSMUST00000062525	AY155439			1
101952	GB	BC013461	6219	ENSMUSG00000029265	ENSMUST00000031190	BC013461	NM_026106		1
104069	GB	BC016621	1334	ENSMUSG00000021127	ENSMUST00000085249	BC016621			1
104896	GB	BC054823	588	ENSMUSG00000027761	ENSMUST00000029325	BC054823	NM_023383		1
105088	GB	AB105178	5303	ENSMUSG00000058318	ENSMUST00000068702	AB105178	NM_138755		1
105521	GB	BC014860	5635	ENSMUSG00000040479	ENSMUST00000028667	BC014860	NM_138306		1
105777	GB	BC063251	3443	ENSMUSG00000053128	ENSMUST00000065379	BC063251	NM_153762		1
106012	GB	U29503	4923	ENSMUSG00000046185	ENSMUST00000085801	U29503			1
106132	GB	AF136744	5578	ENSMUSG00000000276	ENSMUST00000092792	AF136744	NM_019505		1
106653	GB	BC003776	4853	ENSMUSG00000055305	ENSMUST00000032696	BC003776	NM_009567		1
107620	GB	BC037691	1519	ENSMUSG00000047648	ENSMUST00000092702	BC037691			1
108225	GB	AJ250024	38	ENSMUSG00000020375	ENSMUST00000020643	AJ250024	NM_172557		1
108338	GB	AF220135	2579	ENSMUSG00000036964	ENSMUST00000075141	AF220135	NM_031172		1
108398	GB	U58882	2126	ENSMUSG00000038366	ENSMUST00000092741	U58882			1
108846	GB	X71642	3000	ENSMUSG00000022280	ENSMUST00000090172	X71642			1
109464	GB	AF192804	4057	ENSMUSG00000044807	ENSMUST00000000632	AF192804	NM_013922		1
110632	GB	AB000096	1413	ENSMUSG00000015053	ENSMUST00000015197	AB000096	NM_008090		1
110704	GB	BC021630	5614	ENSMUSG00000037643	ENSMUST00000046401	BC021630	NM_008857		1
110847	GB	U51335	1382	ENSMUSG00000005836	ENSMUST00000005989	U51335			1
111222	GB	BC009070	3243	ENSMUSG00000024325	ENSMUST00000025183	BC009070	NM_009066		1
111422	GB	U29510	4452	ENSMUSG00000051341	ENSMUST00000079242	U29510	NM_144515		1
111649	GB	BC034682	2128	ENSMUSG00000019823	ENSMUST00000019967	BC034682	NM_138315		1
111836	GB	BC031121	5787	ENSMUSG00000021108	ENSMUST00000021527	BC031121	NM_008856		1
111959	GB	S69507	1124	ENSMUSG00000044068	ENSMUST00000049506	S69507			1
113206	GB	BC027340	879	ENSMUSG00000039246	ENSMUST00000045388	BC027340	NM_146106		1
131426	GB	AB010373	5052	ENSMUSG00000059193	ENSMUST00000077240	AB010373	NM_001008427		1
132308	GB	U62393	4551	ENSMUSG00000059311	ENSMUST00000087766	U62393			1
133685	GB	AK129091	5327	ENSMUSG00000037315	ENSMUST00000043693	AK129091	NM_199317		1
133822	GB	BC010278	2226	ENSMUSG00000028266	ENSMUST00000090102	BC010278			1
134209	GB	BC006657	4810	ENSMUSG00000058638	ENSMUST00000004614	BC006657	NM_022981		1
134289	GB	BC058815	500	ENSMUSG00000050097	ENSMUST00000059449	BC058815	NM_198171		1
149978	GB	BC058613	5157	ENSMUSG00000056300	ENSMUST00000077751	BC058613			1
149985	GB	BC047396	4138	ENSMUSG00000055228	ENSMUST00000076195	BC047396			1
151489	GB	AY244798	4404	ENSMUSG00000023165	ENSMUST00000089373	AY244798	NM_198898		1
151761	GB	AB010368	4257	ENSMUSG00000069206	ENSMUST00000012314	AB010368	NM_001001152		1
151869	GB	AF513708	3004	ENSMUSG00000058446	ENSMUST00000079869	AF513708	NM_199143		1
159675	GB	AY377984	6069	ENSMUSG00000020063	ENSMUST00000020257	AY377984	NM_019812		1
165910	GB	BC058400	2896	ENSMUSG00000036432	ENSMUST00000070368	BC058400	NM_009174		1
168518	GB	BC053084	4200	ENSMUSG00000006720	ENSMUST00000006903	BC053084	NM_183014		1
168574	GB	BC050843	4071	ENSMUSG00000020364	ENSMUST00000020628	BC050843	NM_009329		1
168635	GB	BC022677	1152	ENSMUSG00000039810	ENSMUST00000040572	BC022677	NM_134003		1
168693	GB	BC063074	831	ENSMUSG00000036815	ENSMUST00000035420	BC063074	NM_199021		1
169152	GB	BC057095	4032	ENSMUSG00000043090	ENSMUST00000039427	BC057095	NM_177899		1
173141	GB	Y12783	3415	ENSMUSG00000026484	ENSMUST00000076110	Y12783	NM_011277		1
175860	GB	BC004796	6324	ENSMUSG00000048007	ENSMUST00000054213	BC004796			1
176633	GB	Y11436	1843	ENSMUSG00000005897	ENSMUST00000065782	Y11436	NM_011629		1
176665	GB	AB030190	2570	ENSMUSG00000020496	ENSMUST00000020800	AB030190			1
176918	GB	AB010341	4437	ENSMUSG00000023882	ENSMUST00000007884	AB010341	NM_011760		1
181921	GB	BC023890	4362	ENSMUSG00000068467	ENSMUST00000089903	BC023890			1
221910	GB	BC026860	64	ENSMUSG00000020021	ENSMUST00000020208	BC026860	NM_053072		1
222007	GB	BC042669	70	ENSMUSG00000021706	ENSMUST00000022217	BC042669	NM_173392		1
222067	GB	BC055694	1662	ENSMUSG00000060166	ENSMUST00000076957	BC055694	NM_172151		1
222083	GB	AF205222	1284	ENSMUSG00000045817	ENSMUST00000060366	AF205222	NM_007565		1
222296	GB	BC029064	933	ENSMUSG00000030718	ENSMUST00000084928	BC029064			1
222322	GB	J05154	533	ENSMUSG00000035237	ENSMUST00000038896	J05154	NM_008490		1
227102	GB	AK129476	4354	ENSMUSG00000052763	ENSMUST00000009411	AK129476	NM_145576		1
109821	GB	BC022686	3577	ENSMUSG00000066285	ENSMUST00000084847	BC022686			1
182210	GB	AF480861	4813	ENSMUSG00000060397	ENSMUST00000081891	AF480861	NM_153802		1
5993	GB	M55512	1365	ENSMUSG00000016458	ENSMUST00000016602	M55512	NM_144783		0
6330	GB	U23470	2890	ENSMUSG00000021754	ENSMUST00000022274	U23470	NM_011945		0
23841	GB	BC026666	3306	ENSMUSG00000058063	ENSMUST00000078438	BC026666	NM_146077		0
25429	GB	BC026374	529	ENSMUSG00000060560	ENSMUST00000057434	BC026374	NM_146213		0
27715	GB	BC016248	4174	ENSMUSG00000055480	ENSMUST00000045969	BC016248			0
40443	GB	BC024416	4999	ENSMUSG00000066601	ENSMUST00000085643	BC024416			0
72420	GB	AF149826	2475	ENSMUSG00000032643	ENSMUST00000038684	AF149826			0
72770	GB	BC051632	3302	ENSMUSG00000024457	ENSMUST00000060524	BC051632	NM_011280		0
72958	GB	AF285591	6015	ENSMUSG00000025081	ENSMUST00000086823	AF285591	NM_001002241		0
76974	GB	AF334958	3013	ENSMUSG00000033368	ENSMUST00000036089	AF334958	NM_080510		0
77245	GB	AF542046	1504	ENSMUSG00000011349	ENSMUST00000011493	AF542046	NM_027732		0
77675	GB	AF294790	3192	ENSMUSG00000062077	ENSMUST00000013771	AF294790	NM_021447		0
80323	GB	M81385	2035	ENSMUSG00000026398	ENSMUST00000027649	M81385	NM_030676		0
81119	GB	M29475	3685	ENSMUSG00000061311	ENSMUST00000078494	M29475	NM_009019		0
82020	GB	BC059282	5535	ENSMUSG00000047777	ENSMUST00000055688	BC059282			0
82296	GB	BC030073	2853	ENSMUSG00000044628	ENSMUST00000060818	BC030073	NM_176834		0
82306	GB	BC030416	5784	ENSMUSG00000062151	ENSMUST00000075245	BC030416			0
82671	GB	BC052041	1498	ENSMUSG00000042372	ENSMUST00000048935	BC052041	NM_177360		0
83072	GB	BC021391	1319	ENSMUSG00000044786	ENSMUST00000051241	BC021391	NM_011756		0
83776	GB	AF167316	4860	ENSMUSG00000048928	ENSMUST00000037448	AF167316	NM_020262		0
83902	GB	AF542047	1505	ENSMUSG00000043753	ENSMUST00000052478	AF542047	NM_175647		0
84223	GB	AY081947	3449	ENSMUSG00000053388	ENSMUST00000065785	AY081947	NM_178240		0
84309	GB	BC031441	4673	ENSMUSG00000062101	ENSMUST00000056147	BC031441	NM_146249		0
84468	GB	U84725	1434	ENSMUSG00000015627	ENSMUST00000015771	U84725	NM_008093		0
84625	GB	BC045615	3465	ENSMUSG00000043279	ENSMUST00000054384	BC045615	NM_201373		0
84669	GB	BC056494	3272	ENSMUSG00000039372	ENSMUST00000047786	BC056494			0
85017	GB	BC030401	5000	ENSMUSG00000066600	ENSMUST00000085641	BC030401			0
85329	GB	BC049761	1646	ENSMUSG00000052363	ENSMUST00000064192	BC049761	NM_199309		0
85840	GB	AY140895	3867	ENSMUSG00000069202	ENSMUST00000091518	AY140895			0
86649	GB	BC028949	4995	ENSMUSG00000064300	ENSMUST00000077219	BC028949			0
98182	GB	BC036383	6065	ENSMUSG00000058838	ENSMUST00000078766	BC036383			0
98957	GB	U62906	4983	ENSMUSG00000029627	ENSMUST00000031632	U62906	NM_023322		0
101677	GB	AF031814	1940	ENSMUSG00000022809	ENSMUST00000023504	AF031814	NM_010936		0
102904	GB	BC031512	3554	ENSMUSG00000057706	ENSMUST00000082237	BC031512			0
105383	GB	BC050003	5173	ENSMUSG00000063049	ENSMUST00000080353	BC050003	NM_023503		0
106334	GB	AF012104	1619	ENSMUSG00000031377	ENSMUST00000015547	AF012104	NM_009759		0
107288	GB	AF226662	2421	ENSMUSG00000026686	ENSMUST00000028003	AF226662	NM_033652		0
107776	GB	BC057585	2399	ENSMUSG00000029595	ENSMUST00000031591	BC057585	NM_008499		0
108276	GB	BC026490	4785	ENSMUSG00000034538	ENSMUST00000051435	BC026490	NM_146179		0
109228	GB	AF111101	4776	ENSMUSG00000002266	ENSMUST00000002336	AF111101	NM_011769		0
111080	GB	BC002120	146	ENSMUSG00000051425	ENSMUST00000056363	BC002120	NM_024413		0
111791	GB	AF057157	3270	ENSMUSG00000026196	ENSMUST00000027393	AF057157	NM_007525		0
112327	GB	BC003267	5165	ENSMUSG00000058748	ENSMUST00000073201	BC003267	NM_145591		0
112833	GB	BC064821	3958	ENSMUSG00000047686	ENSMUST00000062010	BC064821	NM_199468		0
113120	GB	AJ242626	1854	ENSMUSG00000017688	ENSMUST00000017832	AJ242626	NM_013920		0
119993	GB	BC064469	902	ENSMUSG00000021226	ENSMUST00000021649	BC064469	NM_134188		0
120476	GB	U29511	4765	ENSMUSG00000055150	ENSMUST00000086323	U29511			0
128667	GB	BC019560	2728	ENSMUSG00000040502	ENSMUST00000040307	BC019560			0
130343	GB	BC063063	5022	ENSMUSG00000063671	ENSMUST00000072142	BC063063	NM_028362		0
133932	GB	BC050078	4087	ENSMUSG00000054519	ENSMUST00000057799	BC050078			0
150039	GB	U29508	4312	ENSMUSG00000069184	ENSMUST00000091481	U29508			0
151490	GB	AY244795	4405	ENSMUSG00000068219	ENSMUST00000089372	AY244795	NM_199063		0
151491	GB	AY244796	4407	ENSMUSG00000068218	ENSMUST00000089370	AY244796			0
151492	GB	AY244801	4373	ENSMUSG00000035371	ENSMUST00000089390	AY244801	NM_199064		0
151493	GB	AY244804	4419	ENSMUSG00000062814	ENSMUST00000072593	AY244804			0
166194	GB	AY244800	4375	ENSMUSG00000035371	ENSMUST00000089387	AY244800	NM_199066		0
170953	GB	AY244797	4389	ENSMUSG00000023165	ENSMUST00000089381	AY244797			0
176852	GB	AF184112	4065	ENSMUSG00000020335	ENSMUST00000000633	AF184112	NM_013744		0
177197	GB	AF401681	3501	ENSMUSG00000016520	ENSMUST00000016664	AF401681	NM_080795		0
181906	GB	AY244803	4386	ENSMUSG00000035371	ENSMUST00000037297	AY244803	NM_026492		0
182250	GB	BC018533	2552	ENSMUSG00000033596	ENSMUST00000038739	BC018533	NM_146218		0
226550	GB	AY244799	4394	ENSMUSG00000023165	ENSMUST00000080168	AY244799			0

## Sheet: Interpro
IPR000882
IPR001841
IPR001909
IPR001781
IPR001965
IPR001628
IPR002219
IPR000315
IPR001878
IPR000571
IPR000306
IPR001876
IPR001164
IPR001594
IPR003604
IPR000379
IPR000433
IPR002893
IPR001293
IPR000058
IPR001562
IPR004217
IPR002653
IPR004181
IPR001275
IPR003000
IPR000465
IPR001510
IPR003071
IPR003656
IPR003957
IPR004198
IPR000380
IPR001529
IPR002515
IPR002857
IPR003126
IPR000197
IPR000678
IPR000967
IPR000976
IPR002735
IPR002906
IPR003079
IPR003655
IPR004457
