# Supplementary material for: Genome-wide review of transcriptional complexity in mouse protein kinases and phosphatases
Source: Genome Biol. 2006 Jan 26;7(1):R5. doi: 10.1186/gb-2006-7-1-r5 (PMC1431701; doi:10.1186/gb-2006-7-1-r5)
Supplement: Additional data file 7 — An Excel file that contains supporting evidence for the variant receptors discussed in the results, providing links to MPSS, GNF, and CAGE for transcriptional evidence, links into PubMed for known examples, and other supporting evidence. [file gb-2006-7-1-r5-S7.xls]

## Sheet: receptors2
Structural variants of receptor kinases and phosphatases plus supporting evidence
Expression evidence for each of the isoforms isprovided by Massively parallel sample sequencing(MPSS), GNF gene expression atlas microarrays, Capped analysis of gene expression (CAGE) and 5'-RACE.
MPSS
GNF
CAGE
We identify 4 classes of variants:
1) "Secreted Decoy" - secreted peptides lacking the transmembrane domain
2) "Tethered Decoy" - Type1 transmembrane receptors with a disrupted or removed catalytic domain
3) "Catalytic" - intracellular catalytic forms lacking ecto domain
4) "TMCatalytic" - intracellular membrane associated forms lacking the signal peptide, with domain structures similar to the Type2 transmembrane phosphoregulators.
secreted			3' evidence sources
Locus	Transcript isoform	CloneID	MPSS variant	mpss(variant)		MPSS canonical	mpss(canonical)		GNF variant	gnf		GNF canonical			feature type	5' exon count	3' exon count	Supporting publications	Supporting publications		conservation?	Accession	Library
Alk	D130039F03	TB84352.4								no					intron run out	20	2	-				AK051358	TS: stage20, Dev.stage: 12 days embryo, Strain: C57BL/6J, Sex: mixture, Tissue: spinal cord( or spinal ganglion?), EMAP name: spinal cord
Alk	K230315D05	TB84352.5								no					intron run out	20	1	-				AK158763	TS: stage28, Dev.stage: 18 days neonate, Strain: C57BL/6J, Sex: mixture, Tissue: visual cortex, EMAP name: visual cortex
Csf1r	F630315F16	TA167944.63								-					skip	2332	612	Barreda et al 2005 PMID: 15978283 Goldfish	Barreda et al 2005 PMID: 15978283 Goldfish	15978283	Secreted form in goldfish, but no sequence conservation	AK171241	Strain: NOD, Cell-type: NOD-derived CD11c +ve dendritic cells
Egfr	1300005M11	TA72926.20	liver (strong), bone, eye(medium signal) signature:GATCTAAGACCAGAAGCCAT	GATCTAAGACCAGAAGCCAT	liver (strong), bone, eye(medium signal)	multiple tissues(strong) signature:GATCACAGAGAACACAGAGG	GATCACAGAGAACACAGAGG	multiple tissues(strong)		no					intron run out	254	28	Reiter et al. 2001 PMID: 11161793 Mouse	Reiter et al. 2001 PMID: 11161793 Mouse	11161793	human and mouse	AK004911	TS: stage28, Dev.stage: adult, Strain: C57BL/6J, Sex: male, Tissue: liver, EMAP name: liver
Egfr	1300008I23	TA72926.6	liver (strong), bone, eye(medium signal) signature:GATCTAAGACCAGAAGCCAT	GATCTAAGACCAGAAGCCAT	liver (strong), bone, eye(medium signal)	multiple tissues(strong) signature:GATCACAGAGAACACAGAGG	GATCACAGAGAACACAGAGG	multiple tissues(strong)		no					intron run out	254	28	Reiter et al. 2001 PMID: 11161793 Mouse	Reiter et al. 2001 PMID: 11161793 Mouse	11161793	human and mouse	AK004944	TS: stage28, Dev.stage: adult, Strain: C57BL/6J, Sex: male, Tissue: liver, EMAP name: liver
Egfr	AF124513	TA72926.22	liver (strong), bone, eye(medium signal) signature:GATCTAAGACCAGAAGCCAT	GATCTAAGACCAGAAGCCAT	liver (strong), bone, eye(medium signal)	multiple tissues(strong) signature:GATCACAGAGAACACAGAGG	GATCACAGAGAACACAGAGG	multiple tissues(strong)		no					intron run out	254	28	Reiter et al. 2001 PMID: 11161793 Mouse	Reiter et al. 2001 PMID: 11161793 Mouse	11161793	human and mouse	AF124513	Strain: C57BL/6J, Tissue: liver, Dev.stage: unknown
Egfr	BC023729	TA72926.21	liver (strong), bone, eye(medium signal) signature:GATCTAAGACCAGAAGCCAT	GATCTAAGACCAGAAGCCAT	liver (strong), bone, eye(medium signal)	multiple tissues(strong) signature:GATCACAGAGAACACAGAGG	GATCACAGAGAACACAGAGG	multiple tissues(strong)		no					intron run out	254	28	Reiter et al. 2001 PMID: 11161793 Mouse	Reiter et al. 2001 PMID: 11161793 Mouse	11161793	human and mouse	BC023729	Strain: FVB/N, Tissue: Mammary tumor. C3(1)-Tag model. Infiltrating ductal carcinoma. 5 month old virgin mouse., Dev.stage: unknown
Epha1	5730453L17	TA104441.2	bladder (strong) signature:GATCCAGCTCAGCCAAGGAG	GATCCAGCTCAGCCAAGGAG	bladder (strong)	eye(strong) signature:GATCGAGAGGACAAGCTGTG	GATCGAGAGGACAAGCTGTG	eye(strong)	not detected signature:gnf1m24008_at	gnf1m24008_at	not detected	small intestine, digits, epidermis, tongue(strong) signature:gnf1m07431_a_at	gnf1m07431_a_at	small intestine, digits, epidermis, tongue(strong)	intron run out	159	1	-	-	-		AK017662	TS: stage12, Dev.stage: 8 days embryo, Strain: C57BL/6J, Sex: mixture, Tissue: whole body, EMAP name: body
Epha10	A330090H18	TA112754.10								-					intron run out	50	7	Aasheim et al. 2005 PMID: 15777695 human	Aasheim et al. 2005 PMID: 15777695 human	15777695	human and mouse	AK039700	TS: stage28, Dev.stage: adult, Strain: C57BL/6J, Sex: male, Tissue: spinal cord, EMAP name: spinal cord
Epha10	E130202F14	TA112754.1								-					intron run out	50	7	Aasheim et al. 2005 PMID: 15777695 human	Aasheim et al. 2005 PMID: 15777695 human	15777695	human and mouse	AK143168	TS: stage27, Dev.stage: 0 day neonate, Strain: C57BL/6J, Sex: mixture, Tissue: eyeball, EMAP name: eye
Epha3	A630047N16	TA108728.2								-					intron run out	77	4	Sajjadi et al. 1991 PMID: 1657122 mouse	Sajjadi et al. 1991 PMID: 1657122 mouse	1657122		AK041935	TS: stage28, Dev.stage: 3 days neonate, Strain: C57BL/6J, Sex: mixture, Tissue: thymus, EMAP name: thymus
Epha3	M68515	TA108728.18								-					intron run out	77	4	Sajjadi et al. 1991 PMID: 1657122 mouse	Sajjadi et al. 1991 PMID: 1657122 mouse	1657122		M68515	Strain: IRC x Swiss Webster, Tissue: embryo, Dev.stage: 11.5 day embryo
Epha5	5330440L02	TA83492.11													intron run out	59	2	-	-	-		AK133698	TS: stage28, Dev.stage: adult, Strain: C57BL/6J, Sex: male, Tissue: pituitary gland, EMAP name: pituitary gland
Epha5	9330174B07	TA83492.9													intron run out	59	2	-	-	-		AK034289	TS: stage28, Dev.stage: adult, Strain: C57BL/6J, Sex: male, Tissue: diencephalon, EMAP name: diencephalon
Epha7	6720483C07	TA1917.7	brain(strong) signature:GATCTTGTGACCATCCATAT	GATCTTGTGACCATCCATAT	brain(strong)	Brain, eye, spinalcord(strong) signature:GATCCGGGCGGTCACTGCTG	GATCCGGGCGGTCACTGCTG	Brain, eye, spinalcord(strong)							intron run out	144	5	-	-	-		AK032973	TS: stage20, Dev.stage: 12 days embryo, Strain: C57BL/6J, Sex: male, Tissue: wolffian duct includes surrounding region, EMAP name: gonad
Ephb1	A330055I17	TA106175.3								-			-		intron run out	103	3	-	-	-		AK039530	TS: stage28, Dev.stage: adult, Strain: C57BL/6J, Sex: male, Tissue: spinal cord, EMAP name: spinal cord
Flt1	1600020B02	TA73506.8													mutually exclusive exon	138	1	Huckle & Roche 2004 PMID: 15352169 mouse	Huckle & Roche 2004 PMID: 15352169 mouse	15352169		AK005502	TS: stage28, Dev.stage: adult, Strain: C57BL/6J, Sex: female, Tissue: placenta, EMAP name: placenta
Flt1	I920073F11	TA73506.7							placenta, umbilical cord(strong), lung, adrenal gland(medium) signature:98453_at	98453_at	placenta, umbilical cord(strong), lung, adrenal gland(medium)	umbilical cord, lung(strong), heart, placenta, adrenal gland(medium) signature:gnf1m02260_a_at	gnf1m02260_a_at	umbilical cord, lung(strong), heart, placenta, adrenal gland(medium)	intron run out	138	20	Huckle & Roche 2004 PMID: 15352169 mouse	Huckle & Roche 2004 PMID: 15352169 mouse	15352169		AK146906	TS: stage25, Dev.stage: 17days pregnant adult, Strain: C57BL/6J, Sex: female, Tissue: amnion, EMAP name: amnion (not yet in AD)
Flt3	B230315G04	TA83092.5	spinalcord(strong) signature:GATCATGTTTTGAGAGCTGA	GATCATGTTTTGAGAGCTGA	spinalcord(strong)	lymph node, spleen, spinal cord, brain (strong) signature:GATCTACACAATCAAGAGTG	GATCTACACAATCAAGAGTG	lymph node, spleen, spinal cord, brain (strong)					-		mutually exclusive exon	18	3	-	-	-		AK045865	TS: stage28, Dev.stage: adult, Strain: C57BL/6J, Sex: male, Tissue: corpora quadrigemina, EMAP name: midbrain
Insr	D330005C22	TA80469.9											-		intron run out	65	3	-	-	-		AK052187	TS: stage21, Dev.stage: 13 days embryo, Strain: C57BL/6J, Sex: mixture, Tissue: heart, EMAP name: heart
Insrr	C130025G13	TA83611.3											-		intron run out	6	2	-	-	-		AK081512	TS: stage24, Dev.stage: 16 days embryo, Strain: C57BL/6J, Sex: mixture, Tissue: head, EMAP name: head
Kdr	E330034B14	TA78445.7											-		intron run out	136	2	-	-	-		AK054510	TS: stage28, Dev.stage: 2 days pregnant adult, Strain: C57BL/6J, Sex: female, Tissue: ovary, EMAP name: ovary
Met	G370067N04	TA83553.2											-		intron run out	91	2	-	-	-		AK148258	Strain: C57BL/6J, Cell-type: B16F10Y cells melanoma
Ptk7	E330037K16	TA108240.2											-		mutually exclusive exon	370	2	-	-	-		AK087891	TS: stage28, Dev.stage: 2 days pregnant adult, Strain: C57BL/6J, Sex: female, Tissue: ovary, EMAP name: ovary
Ptprc	F830011N13	TB83004.13											-		intron run out	186	2	-	-	-		AK171802	Strain: NOD, Tissue: activated spleen from NOD.Cz Idd3
Ptprd	9330159J16	TB85987.8	hypothalamus(weak) signature:GATCTACAGAAGTCTGCTTT	GATCTACAGAAGTCTGCTTT	hypothalamus(weak)	amygdala(strong) signature:GATCCACAGCCAATCACAGA	GATCCACAGCCAATCACAGA	amygdala(strong)	not detected signature:gnf1m24748_at	gnf1m24748_at	not detected	brain,ovary,liver, kidney(strong) signature:gnf1m25984_a_at	gnf1m25984_a_at	brain,ovary,liver, kidney(strong)	mutually exclusive exon	22	4	-	-	-		AK034145	TS: stage28, Dev.stage: adult, Strain: C57BL/6J, Sex: male, Tissue: diencephalon, EMAP name: diencephalon
Ptprg	E130003N22	TA84376.5	brain, eye, white fat, lung (strong) signature:GATCTGCAGGAAAATGGGGT	GATCTGCAGGAAAATGGGGT	brain, eye, white fat, lung (strong)	weak(spleen) signature:GATCAGTATTGGCCAACGGA	GATCAGTATTGGCCAACGGA	weak(spleen)	not detected signature:gnf1m28077_at	gnf1m28077_at	not detected	multiple tissues(strong) signature:gnf1m01647_a_at	gnf1m01647_a_at	multiple tissues(strong)	intron run out	162	2	-	-	-		AK053271	TS: stage27, Dev.stage: 0 day neonate, Strain: C57BL/6J, Sex: mixture, Tissue: eyeball, EMAP name: eye
Ptprk	5031409M07	TA79899.12													mutually exclusive exon	35	5	Moeller et al. 2005 PMID: 15984938 mouse	Moeller et al. 2005 PMID: 15984938 mouse	15984938		AK019870	TS: stage28, Dev.stage: 11 days pregnant adult, Strain: C57BL/6J, Sex: female, Tissue: ovary and uterus, EMAP name: ovary/uterus
Ptprk	7120449H18	TA79899.14							blastocysts(strong), thyroid(medium) signature:gnf1m24538_at	gnf1m24538_at	blastocysts(strong), thyroid(medium)	blastocysts(strong), mammary gland, lung, pituitary, kidney(medium) signature:gnf1m01648_a_at	gnf1m01648_a_at	blastocysts(strong), mammary gland, lung, pituitary, kidney(medium)	intron run out	222	5	Moeller et al. 2005 PMID: 15984938 mouse	Moeller et al. 2005 PMID: 15984938 mouse	15984938		AK078614	TS: stage28, Dev.stage: 2 days neonate, Strain: C57BL/6J, Sex: mixture, Tissue: sympathetic ganglion, EMAP name: sympathetic ganglion
Ptprn	A730032E20	TB73140.3												-	intron run out	600	1	Moeller et al. 2005 PMID: 15984938 mouse	Moeller et al. 2005 PMID: 15984938 mouse	15984938		AK163141	TS: stage28, Dev.stage: 7 days neonate, Strain: C57BL/6J, Sex: mixture, Tissue: cerebellum, EMAP name: cerebellum
Ptprn2	A730098E21	TA4691.10												-	mutually exclusive exon	36	8	-	-	-		AK043465	TS: stage28, Dev.stage: 7 days neonate, Strain: C57BL/6J, Sex: mixture, Tissue: cerebellum, EMAP name: cerebellum
Ptprn2	BC048570	TA4691.19												-	mutually exclusive exon	36	8	-	-	-		BC048570	Strain: unknown, Tissue: Testis, mouse, Dev.stage: unknown
Ptprn2	D130007B22	TB4691.8												-	intron run out	36	2	-	-	-		AK083776	TS: stage20, Dev.stage: 12 days embryo, Strain: C57BL/6J, Sex: mixture, Tissue: spinal cord( or spinal ganglion?), EMAP name: spinal cord
Ptpro	B230324J24	TB72992.7	brain_olfactory bulb(weak) signature:GATCTTCTCCTTCACAGATT	GATCTTCTCCTTCACAGATT	brain_olfactory bulb(weak)	brain_olfactory bulb(strong) signature:GATCATGAATTTGTGGACAT	GATCATGAATTTGTGGACAT	brain_olfactory bulb(strong)						-	intron run out	107	2	-	-	-		AK045929	TS: stage28, Dev.stage: adult, Strain: C57BL/6J, Sex: male, Tissue: corpora quadrigemina, EMAP name: midbrain
Ptprr	D130067J21	TB72402.6												-	mutually exclusive exon	28	2	-	-	-		AK051719	TS: stage20, Dev.stage: 12 days embryo, Strain: C57BL/6J, Sex: mixture, Tissue: spinal cord( or spinal ganglion?), EMAP name: spinal cord
Ptprs	6430703F15	TA4695.7	thalamus(strong) signature:GATCTTCTGCCACCATGGCG	GATCTTCTGCCACCATGGCG	thalamus(strong)	brain, cervix(strong) signature:GATCCGTGGCTACCGTGTCT	GATCCGTGGCTACCGTGTCT	brain, cervix(strong)	brain(strong) signature:gnf1m24438_at	gnf1m24438_at	brain(strong)	brain,uterus,epidermid,pituitary, adrenal gland(strong) signature:gnf1m10139_a_at	gnf1m10139_a_at	brain,uterus,epidermid,pituitary, adrenal gland(strong)	intron run out	333	60	-	-	-		AK032604	TS: stage28, Dev.stage: adult, Strain: C57BL/6J, Sex: male, Tissue: olfactory brain, EMAP name: olfactory bulb
Ptprz1	AJ133130	TA73577.1	brain(weak) signature:GATCACTAGGCACAGATGGG	GATCACTAGGCACAGATGGG	brain(weak)	brain, eye, white fat,spinal cord(strong) signature:GATCAATTTGATGAGGCCGG	GATCAATTTGATGAGGCCGG	brain, eye, white fat,spinal cord(strong)	brain(strong) signature:gnf1m02698_a_at	gnf1m02698_a_at	brain(strong)	brain(strong) signature:gnf1m21761_a_at	gnf1m21761_a_at	brain(strong)	mutually exclusive exon	5	16	Garwood et al. 1999 (DSD-1-proteoglycan) PMID: 10234020 mouse, rat, human	Garwood et al. 1999 (DSD-1-proteoglycan) PMID: 10234020 mouse, rat, human	10234020		AJ133130	Strain: BALB-C, Tissue: brain, Dev.stage: neonatal
tethered
Locus	Transcript isoform	CloneID	MPSS variant	mpss(variant)		MPSS canonical	mpss(canonical)		GNF variant	gnf		GNF canonical			feature type	5' exon count	3' exon count	Supporting publications	Supporting publications		conservation?	Accession	Library
Axl	8030472I18	TA105778.3	kidney(weak) signature:GATCTTCCTGGGGTGGGGGG	GATCTTCCTGGGGTGGGGGG	kidney(weak)	bone, mammary gland, ovary, skin, brain, oesophagus (strong) signature:GATCACATAAAACTTTTGTC	GATCACATAAAACTTTTGTC	bone, mammary gland, ovary, skin, brain, oesophagus (strong)		-					intron run out	470	2	-	-	-		AK033237	TS: stage23, Dev.stage: 15 days embryo, Strain: C57BL/6J, Sex: male, Tissue: testis, EMAP name: testis
Bmpr1a	U04673	TA74467.3								-					intron retention destroys cat	5	2	-	-	-		U04673	Library unknown
Csf1r	A530097L18	TA167944.3								-					intron run out	2326	3	-	-	-		AK041299	TS: stage28, Dev.stage: adult, Strain: C57BL/6J, Sex: male, Tissue: aorta and vein, EMAP name: artery/vein
Csf1r	F630326G12	TA167944.4								-					skip	2332	612	AB208819 human, skips exons in kinase domain	-	AB208819	AB208819 positional match only	AK155565	Strain: NOD, Cell-type: NOD-derived CD11c +ve dendritic cells
Csf1r	F730230B05	TA167944.9								-					mutually exclusive exon	2332	5	-	-	-		AK171543	Strain: C57BL/6J, Cell-type: B6-derived CD11 +ve dendritic cells
Epha4	3425404B18	TA157809.2								-					intron run out	120	2	secreted human reported in Aasheim et al. 2000 PMID: 10607706	secreted human reported in Aasheim et al. 2000 PMID: 10607706	10607706		AK132203	TS: stage16, Dev.stage: 10 days embryo, Strain: C57BL/6J, Sex: mixture, Tissue: whole body, EMAP name: body
Epha5	E530011F10	TA83492.8								-					intron run out	59	2	-	-	-		AK089130	TS: stage28, Dev.stage: 10 days neonate, Strain: C57BL/6J, Sex: mixture, Tissue: olfactory brain, EMAP name: olfactory bulb
Epha5	E530015D21	TA83492.7								-					mutually exclusive exon	59	2	-	-	-		AK089143	TS: stage28, Dev.stage: 10 days neonate, Strain: C57BL/6J, Sex: mixture, Tissue: olfactory brain, EMAP name: olfactory bulb
Epha6	G630065L16	TA83316.4								-					intron run out	10	4	-	-	-		AK090366	TS: stage23, Dev.stage: 15 days embryo, Strain: C57BL/6J, Sex: mixture, Tissue: brain, EMAP name: brain
Epha7	9330112M11	TA1917.22	brain_hippocampus(strong) signature:GATCCCAGGAATATTGTAAA	GATCCCAGGAATATTGTAAA	brain_hippocampus(strong)	Brain, eye, spinalcord(strong) signature:GATCCGGGCGGTCACTGCTG	GATCCGGGCGGTCACTGCTG	Brain, eye, spinalcord(strong)		-					mutually exclusive exon	144	17	Ciossek et al. 1995 PMID: 7824284	Ciossek et al. 1995 PMID: 7824284	7824284		AK033903	TS: stage28, Dev.stage: adult, Strain: C57BL/6J, Sex: male, Tissue: diencephalon, EMAP name: diencephalon
Epha7	C630003G06	TA1917.21								-					mutually exclusive exon	144	17	Ciossek et al. 1995 PMID: 7824284	Ciossek et al. 1995 PMID: 7824284	7824284		AK049848	TS: stage28, Dev.stage: adult, Strain: C57BL/6J, Sex: male, Tissue: hippocampus, EMAP name: hippocampus
Epha7	X79083	TA1917.4	brain_hippocampus(strong) signature:GATCCCAGGAATATTGTAAA	GATCCCAGGAATATTGTAAA	brain_hippocampus(strong)	Brain, eye, spinalcord(strong) signature:GATCCGGGCGGTCACTGCTG	GATCCGGGCGGTCACTGCTG	Brain, eye, spinalcord(strong)		-					mutually exclusive exon	144	17	Ciossek et al. 1995 PMID: 7824284	Ciossek et al. 1995 PMID: 7824284	7824284		X79083	Strain: BALB/c, Tissue: brain, Dev.stage: adult
Ntrk2	1500040I13	TA158282.5	brain and multiple other tissues (strong) signature:GATCCCACTGGATGGGTAGC	GATCCCACTGGATGGGTAGC	brain and multiple other tissues (strong)	Brain(strong) signature:GATCTCCGCTCACTTCATGG	GATCTCCGCTCACTTCATGG	Brain(strong)							mutually exclusive exon	36	145	Klein et al. 1990 PMID: 2160854 mouse	Klein et al. 1990 PMID: 2160854 mouse	2160854		AK018789	TS: stage28, Dev.stage: adult, Strain: C57BL/6J, Sex: male, Tissue: cerebellum, EMAP name: cerebellum
Ntrk2	4732460C10	TA158282.6	brain and multiple other tissues (strong) signature:GATCCCACTGGATGGGTAGC	GATCCCACTGGATGGGTAGC	brain and multiple other tissues (strong)	Brain(strong) signature:GATCTCCGCTCACTTCATGG	GATCTCCGCTCACTTCATGG	Brain(strong)							mutually exclusive exon	190	7	Klein et al. 1990 PMID: 2160854 mouse	Klein et al. 1990 PMID: 2160854 mouse	2160854		AK028827	TS: stage28, Dev.stage: 10 days neonate, Strain: C57BL/6J, Sex: mixture, Tissue: skin, EMAP name: skin
Ntrk2	BC052014	TA158282.30	brain and multiple other tissues (strong) signature:GATCCCACTGGATGGGTAGC	GATCCCACTGGATGGGTAGC	brain and multiple other tissues (strong)	Brain(strong) signature:GATCTCCGCTCACTTCATGG	GATCTCCGCTCACTTCATGG	Brain(strong)							mutually exclusive exon	107	145	Klein et al. 1990 PMID: 2160854 mouse	Klein et al. 1990 PMID: 2160854 mouse	2160854		BC052014	Strain: C57BL/6, Tissue: Brain, mouse 15.5 dpc, Dev.stage: unknown
Ntrk2	M33385	TA158282.4	brain and multiple other tissues (strong) signature:GATCCCACTGGATGGGTAGC	GATCCCACTGGATGGGTAGC	brain and multiple other tissues (strong)	Brain(strong) signature:GATCTCCGCTCACTTCATGG	GATCTCCGCTCACTTCATGG	Brain(strong)	brain(strong) signature:gnf1m01529_a_at	gnf1m01529_a_at	brain(strong)		-		mutually exclusive exon	107	2	Klein et al. 1990 PMID: 2160854 mouse	Klein et al. 1990 PMID: 2160854 mouse	2160854		M33385	Library unknown
Ntrk2	M5C1042H21	TA158282.3	brain and multiple other tissues (strong) signature:GATCCCACTGGATGGGTAGC	GATCCCACTGGATGGGTAGC	brain and multiple other tissues (strong)	Brain(strong) signature:GATCTCCGCTCACTTCATGG	GATCTCCGCTCACTTCATGG	Brain(strong)	brain(strong) signature:gnf1m01529_a_at	gnf1m01529_a_at	brain(strong)		-		mutually exclusive exon	107	145	Klein et al. 1990 PMID: 2160854 mouse	Klein et al. 1990 PMID: 2160854 mouse	2160854		AK147441	Library unknown
Ntrk3	AF035399	TA71948.3											-		intron run out	4	1	Menn et al. 1998 PMID: 9802700 mouse	Menn et al. 1998 PMID: 9802700 mouse	9802700		AF035399	Strain: C57 Black/6, Tissue: brain, Dev.stage: unknown
Pdgfra	9530057A20	TA76187.32	ovary,thyroid,lung (strong) signature:GATCTTTCTGTGGTTTAACT	GATCTTTCTGTGGTTTAACT	ovary,thyroid,lung (strong)	Lung,placenta, white fat, thalamus, bladder signature:GATCTGTGTTAACTCTCCTC	GATCTGTGTTAACTCTCCTC	Lung,placenta, white fat, thalamus, bladder					-		intron run out	196	13	Mosselman et al. 1994 PMID: 8261442 human	Mosselman et al. 1994 PMID: 8261442 human	8261442		AK035501	TS: stage28, Dev.stage: adult, Strain: C57BL/6J, Sex: male, Tissue: urinary bladder, EMAP name: bladder
Pdgfra	C130063B01	TA76187.7											-		intron run out	196	13	Mosselman et al. 1994 PMID: 8261442 human	Mosselman et al. 1994 PMID: 8261442 human	8261442		AK081664	TS: stage24, Dev.stage: 16 days embryo, Strain: C57BL/6J, Sex: mixture, Tissue: head, EMAP name: head
Ptprk	C530031L02	TA79899.10											-		intron run out	35	1	-	-	-		AK083006	TS: stage20, Dev.stage: 12 days embryo, Strain: C57BL/6J, Sex: mixture, Tissue: spinal cord, EMAP name: spinal cord
Ptprk	D330017N02	TB79899.11											-		intron run out	35	3	-	-	-		AK052275	TS: stage21, Dev.stage: 13 days embryo, Strain: C57BL/6J, Sex: mixture, Tissue: heart, EMAP name: heart
Ptprm	BC058614	TA79215.2											-		splicing and mutually exclusive exon	136	1	-	-	-		BC058614	Strain: C3H/He, Tissue: Osteoblast, mouse, KUSA/A1 cells, Dev.stage: unknown
Ptpru	D630035C20	TA82858.5											-		intron run out	117	2	-	-	-		AK052720	TS: stage27, Dev.stage: 0 day neonate, Strain: C57BL/6J, Sex: mixture, Tissue: kidney, EMAP name: kidney
catalytic
Locus	Transcript isoform	CloneID	MPSS variant	mpss(variant)		MPSS canonical	mpss(canonical)		CAGE	gnf		5'-RACE			feature type	5' exon count	3' exon count	Supporting publications	Supporting publications		conservation?	Accession	Library
Acvr1c	C230097P10	TA108054.2							-	e10d,e17.5d,brain,testis,thymus,liver		e10d,e17.5d,brain,testis, thymus,liver			mutually exclusive exon	1	7	secreted and Tmcat versions in human Roberts et al. 2003 PMID: 12606401	secreted and Tmcat versions in human Roberts et al. 2003 PMID: 12606401	12606401		AK049089	TS: stage27, Dev.stage: 0 day neonate, Strain: C57BL/6J, Sex: mixture, Tissue: cerebellum, EMAP name: cerebellum
Csf1r	F630307J08	TA167944.61							macrophage T18F03AC9362	macrophage					exonic paint start	49	612	-	-	-		AK155498	Strain: NOD, Cell-type: NOD-derived CD11c +ve dendritic cells
Epha10	6330521J24	TB112754.2							-	-		-			mutually exclusive exon	17	16	-	-	-		AK134673	TS: stage28, Dev.stage: adult, Strain: C57BL/6J, Sex: male, Tissue: medulla oblongata, EMAP name: medulla oblongata
Fgfr1	I530025O09	TA227161.10							3T3L1 cells T08F0173762	3t3L1		3t3L1			alternate splice and start	15	160	-	-	-		AK167639	TS: stage28, Dev.stage: 14 days pregnant adult, Strain: C57BL/6J, Sex: female, Tissue: placenta, EMAP name: placenta
Fgfr2	C130078M18	TA83029.10							-	e10d,e17.5d,brain,testis,thymus,liver		e10d,e17.5d,brain,testis, thymus,liver			exonic paint start	48	110	-	-	-		AK081810	TS: stage24, Dev.stage: 16 days embryo, Strain: C57BL/6J, Sex: mixture, Tissue: head, EMAP name: head
Kit	X65997	TA107617.4							-	-		-			intron run in	1	131	Rossi et al. 1992 PMID: 1378413 mouse	Rossi et al. 1992 PMID: 1378413 mouse	1378413		X65997	Strain: ICR, Tissue: unknown, Dev.stage: unknown
Mertk	4933404I23	TB78244.6							-	e10d,e17.5d,brain,testis,thymus,liver		e10d,e17.5d,brain,testis, thymus,liver			intron run in	3	23	-	-	-		AK030158	TS: stage28, Dev.stage: adult, Strain: C57BL/6J, Sex: male, Tissue: testis, EMAP name: testis
Ptpre	4022406H20	TA111827.5							macrophage T07F07590C82	macrophage		-			mutually exclusive exon	68	4	Elson & Leder 1995 PMID: 8618876	Elson & Leder 1995 PMID: 8618876	8618876		AK160947	TS: stage23, Dev.stage: 15 days embryo, Strain: C57BL/6J, Sex: mixture, Tissue: head, EMAP name: head
Ptpre	F630111D01	TA111827.10							macrophage T07F07590C83	macrophage		-			mutually exclusive exon	68	65	Elson & Leder 1995 PMID: 8618876	Elson & Leder 1995 PMID: 8618876	8618876		AK154910	Strain: NOD, Cell-type: NOD-derived CD11c +ve dendritic cells
Ptprg	G630007L03	TA84376.4	brain, kidney,white fat, cartilage (strong) signature:GATCTGTTGGCATCAGTTCC	GATCTGTTGGCATCAGTTCC	brain, kidney,white fat, cartilage (strong)	weak(spleen) signature:GATCAGTATTGGCCAACGGA	GATCAGTATTGGCCAACGGA	weak(spleen)	-	e10d,e17.5d,brain,testis,thymus,liver		e10d,e17.5d,brain,testis, thymus,liver			mutually exclusive exon	1	18	-	-	-		AK144283	TS: stage18, Dev.stage: 11 days embryo, Strain: C57BL/6J, Sex: mixture, Tissue: spinal cord, EMAP name: future spinal cord
Ptprm	D030037L22	TA79215.25							-	e10d,e17.5d,brain,testis,thymus,liver		e10d,e17.5d,brain,testis, thymus,liver			exonic paint start	8	47	-	-	-		AK164246	TS: stage14, Dev.stage: 9 days embryo, Strain: C57BL/6J, Sex: mixture, Tissue: whole body, EMAP name: body
Ptpro	7420448K13	TA72992.8							-	e10d,thymus		e10d,thymus			mutually exclusive exon	2	54	Pixley et al. 1995 PMID: 7592997	Pixley et al. 1995 PMID: 7592997	7592997		AK136024	TS: stage1, Dev.stage: oocyte, Strain: C57BL/6J, Sex: female, Tissue: in vitro fertilized eggs, EMAP name: one-cell stage
Ptprs	I420015N06	TA4695.4							-	-		-			exonic paint start	4	141		0			AK159320	TS: stage28, Strain: C57BL/6J, Cell-type: osteoclast-like cell, EMAP name: osteoclast-like cell
Tmcat
Locus	Transcript isoform	CloneID	MPSS variant	mpss(variant)		MPSS canonical	mpss(canonical)		CAGE	gnf		5'-RACE			feature type	5' exon count	3' exon count	Supporting publications	Supporting publications		conservation?	Accession	Library
Axl	4922505I01	TA105778.31							-			e10d,e17.5d,brain,testis, thymus,liver			exonic paint start	3	231	-	-	-		AK161294	TS: stage28, Dev.stage: adult, Strain: C57BL/6J, Sex: male, Tissue: testis, EMAP name: testis
Ddr2	4732470C17	TA82867.13							-			-			exonic paint start	3	15	-	-	-		AK132504	TS: stage28, Dev.stage: 10 days neonate, Strain: C57BL/6J, Sex: mixture, Tissue: skin, EMAP name: skin
Epha6	4933405C12	TA83316.5							-			-			intron run in	2	2	-	-	-		AK077099	TS: stage28, Dev.stage: adult, Strain: C57BL/6J, Sex: male, Tissue: testis, EMAP name: testis
Igf1r	F730313B05	TA2900.10				T07F0349FDCE			lung T07F0349FDCE			lung			mutually exclusive exon	7	21	-	-	-		AK155884	Strain: C57BL/6J, Cell-type: B6-derived CD11 +ve dendritic cells
Kit	I0C0048O08	TA107617.3							-			-			exonic paint start	4	131	cat version Toyota et al. 1994 PMID: 7505199	cat version Toyota et al. 1994 PMID: 7505199	7505199		AK145462	Library unknown
Ntrk1	7120435O20	TA109971.2							-			e10d,e17.5d,brain,testis, thymus,liver			exonic paint start	4	21	-	-	-		AK148691	TS: stage28, Dev.stage: 2 days neonate, Strain: C57BL/6J, Sex: mixture, Tissue: sympathetic ganglion, EMAP name: sympathetic ganglion
Ptprb	AF157628	TA161109.20							-			e10d,e17.5d,brain,testis, thymus,liver			exonic paint start	3	65	-	-	-		AF157628	Strain: unknown, Tissue: vascular endothelium, Dev.stage: unknown
Ptprb	X58289	TB161109.22							-			e10d,e17.5d,brain,testis, thymus,liver			exonic paint start	3	65	-	-	-		X58289	Library unknown
Ptpre	U36758	TA111827.4							macrophage T07F07590C83			-			mutually exclusive exon	68	65	Elson & Leder 1995 PMID: 8618876	Elson & Leder 1995 PMID: 8618876	8618876		U36758	Library unknown
Ptpro	U37465	TA72992.3							macrophage T06F08323205			-			mutually exclusive exon	124	54	Pixley et al. 1995 PMID: 7592997	Pixley et al. 1995 PMID: 7592997	7592997		U37465	Strain: (BALB/c x A.CA) F1, Tissue: unknown, Dev.stage: unknown
Ptpro	U37466	TA72992.4							macrophage T06F08323205			-			mutually exclusive exon	124	54	Pixley et al. 1995 PMID: 7592997	Pixley et al. 1995 PMID: 7592997	7592997		U37466	Strain: (BALB/c x A.CA) F1, Tissue: unknown, Dev.stage: unknown
Ptprr	AF041866	TA72402.3							-			e10d,e17.5d,brain,thymus			intron run in	3	39	unpublished	unpublished	unpublished		AF041866	Strain: unknown, Tissue: intestine, Dev.stage: fetus
Ptprr	AF129509	TA72402.4							-			-			intron run in	1	39	unpublished	unpublished	unpublished		AF129509	Library unknown
Ptpru	C030004E09	TA82858.6							-			e10d,e17.5d,brain,testis, thymus,liver			mutually exclusive exon	2	3	-	-			AK047640	TS: stage28, Dev.stage: adult, Strain: C57BL/6J, Sex: male, Tissue: corpus striatum, EMAP name: corpus striatum
Ror2	6230425K20	TA104696.2							-			e10d,e17.5d,brain			mutually exclusive exon	3	30	-	-			AK031789	TS: stage18, Dev.stage: 11 days embryo, Strain: C57BL/6J, Sex: mixture, Tissue: head, EMAP name: head
Tgfbr1	4930438I19	TA151790.6							-			e10d,e17.5d,brain,testis, thymus,liver			mutually exclusive exon	3	83	-	-			AK015337	TS: stage28, Dev.stage: adult, Strain: C57BL/6J, Sex: male, Tissue: testis, EMAP name: testis
