# Supplementary material for: Genome-wide review of transcriptional complexity in mouse protein kinases and phosphatases
Source: Genome Biol. 2006 Jan 26;7(1):R5. doi: 10.1186/gb-2006-7-1-r5 (PMC1431701; doi:10.1186/gb-2006-7-1-r5)
Supplement: Additional data file 9 — An Excel file containing the domain combinations, complements, and raw Interpro results for all full-length transcripts in the phosphoregulator set. [file gb-2006-7-1-r5-S9.xls]

## Sheet: description
description
1) Raw - contains all the interproscan predictions for the PREG set
2) NMD - these are peptide entries which were excluded from further analysis as they were predicted to be subject to nonsense mediated decay
3) domain complement - multi line format, 1 pregID mapping to many domains, member prediction and domain type are provided
4) complement single - single line format for domain complement
5) domain combinations - comparison of domain combination for each variant against it's domain complement
domain types		catalytic	catalytic domain of kinase or phosphatase
		accessory	non-catalytic domains (eg Ig. Fibronectin repeats, SH2 etc.)
		extended	generally profile matches across the length of the peptide that hit against the catalytic and accessory domains
domain complement		total	all domains predicted for the locus (from any clones in the locus)
		catalytic	all catalytic domain predictions for the locus
		accessory	all accessory domain predictions for the locus
		extended	all extended domain predictions for the locus
domain combination		total	all domains predicted for this peptide
		catalytic	all catalytic domain predictions for this peptide
		accessory	all accessory domain predictions for this peptide
		extended	all extended domain predictions for this peptide

## Sheet: domain complement
PREGID	domain_id	member description	IPR_ID	IPR desscription		domain type
1	PF00433.9_1	Protein kinase C terminal domain	IPR000961	Protein kinase, C-terminal		accessory
1	PF00787.11_1	PX domain	IPR001683	Phox-like		accessory
1	PS50195_1	PX	IPR001683	Phox-like		accessory
1	SM00133_1	no description	IPR000961	Protein kinase, C-terminal		accessory
1	SM00312_1	no description	IPR001683	Phox-like		accessory
1	SSF64268_1	PX domain	NULL	NULL		accessory
1	PD000001_1	Q8CE40_MOUSE_Q8CE40;	IPR000719	Protein kinase		catalytic
1	PF00069.12_1	Protein kinase domain	IPR000719	Protein kinase		catalytic
1	PS00107_1	PROTEIN_KINASE_ATP	IPR000719	Protein kinase		catalytic
1	PS00108_1	PROTEIN_KINASE_ST	IPR008271	Serine/threonine protein kinase, active site		catalytic
1	PS50011_1	PROTEIN_KINASE_DOM	IPR000719	Protein kinase		catalytic
1	SM00219_1	no description	IPR001245	Tyrosine protein kinase		catalytic
1	SM00220_1	no description	IPR002290	Serine/threonine protein kinase		catalytic
1	SSF56112_1	Protein kinase-like (PK-like)	IPR011009	Protein kinase-like		extended
2	PF00433.9_1	Protein kinase C terminal domain	IPR000961	Protein kinase, C-terminal		accessory
2	SM00133_1	no description	IPR000961	Protein kinase, C-terminal		accessory
2	PD000001_1	Q8CE40_MOUSE_Q8CE40;	IPR000719	Protein kinase		catalytic
2	PF00069.12_1	Protein kinase domain	IPR000719	Protein kinase		catalytic
2	PS00107_1	PROTEIN_KINASE_ATP	IPR000719	Protein kinase		catalytic
2	PS00108_1	PROTEIN_KINASE_ST	IPR008271	Serine/threonine protein kinase, active site		catalytic
2	PS50011_1	PROTEIN_KINASE_DOM	IPR000719	Protein kinase		catalytic
2	SM00219_1	no description	IPR001245	Tyrosine protein kinase		catalytic
2	SM00220_1	no description	IPR002290	Serine/threonine protein kinase		catalytic
2	SSF56112_1	Protein kinase-like (PK-like)	IPR011009	Protein kinase-like		extended
3	PF00433.9_1	Protein kinase C terminal domain	IPR000961	Protein kinase, C-terminal		accessory
3	SM00133_1	no description	IPR000961	Protein kinase, C-terminal		accessory
3	SSF64268_1	PX domain	NULL	NULL		accessory
3	PD000001_1	Q8CE40_MOUSE_Q8CE40;	IPR000719	Protein kinase		catalytic
3	PF00069.12_1	Protein kinase domain	IPR000719	Protein kinase		catalytic
3	PS00107_1	PROTEIN_KINASE_ATP	IPR000719	Protein kinase		catalytic
3	PS00108_1	PROTEIN_KINASE_ST	IPR008271	Serine/threonine protein kinase, active site		catalytic
3	PS50011_1	PROTEIN_KINASE_DOM	IPR000719	Protein kinase		catalytic
3	SM00219_1	no description	IPR001245	Tyrosine protein kinase		catalytic
3	SM00220_1	no description	IPR002290	Serine/threonine protein kinase		catalytic
3	SSF56112_1	Protein kinase-like (PK-like)	IPR011009	Protein kinase-like		extended
4	PF00433.9_1	Protein kinase C terminal domain	IPR000961	Protein kinase, C-terminal		accessory
4	PS00142_1	ZINC_PROTEASE	IPR006025	Peptidase M, neutral zinc metallopeptidases, zinc-binding site		accessory
4	PS00878_1	ODR_DC_2_1	IPR000183	Orn/DAP/Arg decarboxylase 2		accessory
4	SM00133_1	no description	IPR000961	Protein kinase, C-terminal		accessory
4	PD000001_1	Q8CE40_MOUSE_Q8CE40;	IPR000719	Protein kinase		catalytic
4	PD000001_2	DSK1_SCHPO_P36616;	IPR000719	Protein kinase		catalytic
4	PD000001_3	Q86AD7_DICDI_Q86AD7;	IPR000719	Protein kinase		catalytic
4	PF00069.12_1	Protein kinase domain	IPR000719	Protein kinase		catalytic
4	PF00069.12_2	Protein kinase domain	IPR000719	Protein kinase		catalytic
4	PS00107_1	PROTEIN_KINASE_ATP	IPR000719	Protein kinase		catalytic
4	PS00107_2	PROTEIN_KINASE_ATP	IPR000719	Protein kinase		catalytic
4	PS00108_1	PROTEIN_KINASE_ST	IPR008271	Serine/threonine protein kinase, active site		catalytic
4	PS00108_2	PROTEIN_KINASE_ST	IPR008271	Serine/threonine protein kinase, active site		catalytic
4	PS50011_1	PROTEIN_KINASE_DOM	IPR000719	Protein kinase		catalytic
4	PS50011_2	PROTEIN_KINASE_DOM	IPR000719	Protein kinase		catalytic
4	SM00219_1	no description	IPR001245	Tyrosine protein kinase		catalytic
4	SM00220_1	no description	IPR002290	Serine/threonine protein kinase		catalytic
4	SM00220_2	no description	IPR002290	Serine/threonine protein kinase		catalytic
4	SSF56112_1	Protein kinase-like (PK-like)	IPR011009	Protein kinase-like		extended
4	SSF56112_2	Protein kinase-like (PK-like)	IPR011009	Protein kinase-like		extended
5	PF00433.9_1	Protein kinase C terminal domain	IPR000961	Protein kinase, C-terminal		accessory
5	PS00142_1	ZINC_PROTEASE	IPR006025	Peptidase M, neutral zinc metallopeptidases, zinc-binding site		accessory
5	PS00878_1	ODR_DC_2_1	IPR000183	Orn/DAP/Arg decarboxylase 2		accessory
5	SM00133_1	no description	IPR000961	Protein kinase, C-terminal		accessory
5	PD000001_1	Q8CE40_MOUSE_Q8CE40;	IPR000719	Protein kinase		catalytic
5	PD000001_2	DSK1_SCHPO_P36616;	IPR000719	Protein kinase		catalytic
5	PF00069.12_1	Protein kinase domain	IPR000719	Protein kinase		catalytic
5	PF00069.12_2	Protein kinase domain	IPR000719	Protein kinase		catalytic
5	PS00107_1	PROTEIN_KINASE_ATP	IPR000719	Protein kinase		catalytic
5	PS00107_2	PROTEIN_KINASE_ATP	IPR000719	Protein kinase		catalytic
5	PS00108_1	PROTEIN_KINASE_ST	IPR008271	Serine/threonine protein kinase, active site		catalytic
5	PS00108_2	PROTEIN_KINASE_ST	IPR008271	Serine/threonine protein kinase, active site		catalytic
5	PS50011_1	PROTEIN_KINASE_DOM	IPR000719	Protein kinase		catalytic
5	PS50011_2	PROTEIN_KINASE_DOM	IPR000719	Protein kinase		catalytic
5	SM00219_1	no description	IPR001245	Tyrosine protein kinase		catalytic
5	SM00220_1	no description	IPR002290	Serine/threonine protein kinase		catalytic
5	SM00220_2	no description	IPR002290	Serine/threonine protein kinase		catalytic
5	SSF56112_1	Protein kinase-like (PK-like)	IPR011009	Protein kinase-like		extended
5	SSF56112_2	Protein kinase-like (PK-like)	IPR011009	Protein kinase-like		extended
6	PF00433.9_1	Protein kinase C terminal domain	IPR000961	Protein kinase, C-terminal		accessory
6	PS00284_1	SERPIN	IPR000215	Proteinase inhibitor I4, serpin		accessory
6	SM00133_1	no description	IPR000961	Protein kinase, C-terminal		accessory
6	PD000001_1	Q8CE40_MOUSE_Q8CE40;	IPR000719	Protein kinase		catalytic
6	PD000001_2	DSK1_SCHPO_P36616;	IPR000719	Protein kinase		catalytic
6	PF00069.12_1	Protein kinase domain	IPR000719	Protein kinase		catalytic
6	PF00069.12_2	Protein kinase domain	IPR000719	Protein kinase		catalytic
6	PF07714.1_1	Protein tyrosine kinase	NULL	NULL		catalytic
6	PS00107_1	PROTEIN_KINASE_ATP	IPR000719	Protein kinase		catalytic
6	PS00107_2	PROTEIN_KINASE_ATP	IPR000719	Protein kinase		catalytic
6	PS00108_1	PROTEIN_KINASE_ST	IPR008271	Serine/threonine protein kinase, active site		catalytic
6	PS00108_2	PROTEIN_KINASE_ST	IPR008271	Serine/threonine protein kinase, active site		catalytic
6	PS50011_1	PROTEIN_KINASE_DOM	IPR000719	Protein kinase		catalytic
6	PS50011_2	PROTEIN_KINASE_DOM	IPR000719	Protein kinase		catalytic
6	SM00219_1	no description	IPR001245	Tyrosine protein kinase		catalytic
6	SM00219_2	no description	IPR001245	Tyrosine protein kinase		catalytic
6	SM00220_1	no description	IPR002290	Serine/threonine protein kinase		catalytic
6	SM00220_2	no description	IPR002290	Serine/threonine protein kinase		catalytic
6	SSF56112_1	Protein kinase-like (PK-like)	IPR011009	Protein kinase-like		extended
6	SSF56112_2	Protein kinase-like (PK-like)	IPR011009	Protein kinase-like		extended
7	PF00433.9_1	Protein kinase C terminal domain	IPR000961	Protein kinase, C-terminal		accessory
7	SM00133_1	no description	IPR000961	Protein kinase, C-terminal		accessory
7	PD000001_1	Q8CE40_MOUSE_Q8CE40;	IPR000719	Protein kinase		catalytic
7	PD000001_2	DSK1_SCHPO_P36616;	IPR000719	Protein kinase		catalytic
7	PF00069.12_1	Protein kinase domain	IPR000719	Protein kinase		catalytic
7	PF00069.12_2	Protein kinase domain	IPR000719	Protein kinase		catalytic
7	PF07714.1_1	Protein tyrosine kinase	NULL	NULL		catalytic
7	PS00107_1	PROTEIN_KINASE_ATP	IPR000719	Protein kinase		catalytic
7	PS00107_2	PROTEIN_KINASE_ATP	IPR000719	Protein kinase		catalytic
7	PS00108_1	PROTEIN_KINASE_ST	IPR008271	Serine/threonine protein kinase, active site		catalytic
7	PS00108_2	PROTEIN_KINASE_ST	IPR008271	Serine/threonine protein kinase, active site		catalytic
7	PS50011_1	PROTEIN_KINASE_DOM	IPR000719	Protein kinase		catalytic
7	PS50011_2	PROTEIN_KINASE_DOM	IPR000719	Protein kinase		catalytic
7	SM00219_1	no description	IPR001245	Tyrosine protein kinase		catalytic
7	SM00219_2	no description	IPR001245	Tyrosine protein kinase		catalytic
7	SM00220_1	no description	IPR002290	Serine/threonine protein kinase		catalytic
7	SM00220_2	no description	IPR002290	Serine/threonine protein kinase		catalytic
7	SSF56112_1	Protein kinase-like (PK-like)	IPR011009	Protein kinase-like		extended
7	SSF56112_2	Protein kinase-like (PK-like)	IPR011009	Protein kinase-like		extended
8	PF00433.9_1	Protein kinase C terminal domain	IPR000961	Protein kinase, C-terminal		accessory
8	PS00284_1	SERPIN	IPR000215	Proteinase inhibitor I4, serpin		accessory
8	SM00133_1	no description	IPR000961	Protein kinase, C-terminal		accessory
8	PD000001_1	Q8CE40_MOUSE_Q8CE40;	IPR000719	Protein kinase		catalytic
8	PD000001_2	DSK1_SCHPO_P36616;	IPR000719	Protein kinase		catalytic
8	PF00069.12_1	Protein kinase domain	IPR000719	Protein kinase		catalytic
8	PF00069.12_2	Protein kinase domain	IPR000719	Protein kinase		catalytic
8	PF07714.1_1	Protein tyrosine kinase	NULL	NULL		catalytic
8	PR00109_1	TYRKINASE	IPR001245	Tyrosine protein kinase		catalytic
8	PR00109_2	TYRKINASE	IPR001245	Tyrosine protein kinase		catalytic
8	PR00109_3	TYRKINASE	IPR001245	Tyrosine protein kinase		catalytic
8	PS00107_1	PROTEIN_KINASE_ATP	IPR000719	Protein kinase		catalytic
8	PS00107_2	PROTEIN_KINASE_ATP	IPR000719	Protein kinase		catalytic
8	PS00108_1	PROTEIN_KINASE_ST	IPR008271	Serine/threonine protein kinase, active site		catalytic
8	PS00108_2	PROTEIN_KINASE_ST	IPR008271	Serine/threonine protein kinase, active site		catalytic
8	PS50011_1	PROTEIN_KINASE_DOM	IPR000719	Protein kinase		catalytic
8	PS50011_2	PROTEIN_KINASE_DOM	IPR000719	Protein kinase		catalytic
8	SM00219_1	no description	IPR001245	Tyrosine protein kinase		catalytic
8	SM00219_2	no description	IPR001245	Tyrosine protein kinase		catalytic
8	SM00220_1	no description	IPR002290	Serine/threonine protein kinase		catalytic
8	SM00220_2	no description	IPR002290	Serine/threonine protein kinase		catalytic
8	SSF56112_1	Protein kinase-like (PK-like)	IPR011009	Protein kinase-like		extended
8	SSF56112_2	Protein kinase-like (PK-like)	IPR011009	Protein kinase-like		extended
9	PF00433.9_1	Protein kinase C terminal domain	IPR000961	Protein kinase, C-terminal		accessory
9	SM00133_1	no description	IPR000961	Protein kinase, C-terminal		accessory
9	PD000001_1	Q8CE40_MOUSE_Q8CE40;	IPR000719	Protein kinase		catalytic
9	PD000001_2	DSK1_SCHPO_P36616;	IPR000719	Protein kinase		catalytic
9	PF00069.12_1	Protein kinase domain	IPR000719	Protein kinase		catalytic
9	PF00069.12_2	Protein kinase domain	IPR000719	Protein kinase		catalytic
9	PF07714.1_1	Protein tyrosine kinase	NULL	NULL		catalytic
9	PF07714.1_2	Protein tyrosine kinase	NULL	NULL		catalytic
9	PR00109_1	TYRKINASE	IPR001245	Tyrosine protein kinase		catalytic
9	PR00109_2	TYRKINASE	IPR001245	Tyrosine protein kinase		catalytic
9	PR00109_3	TYRKINASE	IPR001245	Tyrosine protein kinase		catalytic
9	PR00109_4	TYRKINASE	IPR001245	Tyrosine protein kinase		catalytic
9	PS00107_1	PROTEIN_KINASE_ATP	IPR000719	Protein kinase		catalytic
9	PS00108_1	PROTEIN_KINASE_ST	IPR008271	Serine/threonine protein kinase, active site		catalytic
9	PS00108_2	PROTEIN_KINASE_ST	IPR008271	Serine/threonine protein kinase, active site		catalytic
9	PS50011_1	PROTEIN_KINASE_DOM	IPR000719	Protein kinase		catalytic
9	PS50011_2	PROTEIN_KINASE_DOM	IPR000719	Protein kinase		catalytic
9	SM00219_1	no description	IPR001245	Tyrosine protein kinase		catalytic
9	SM00219_2	no description	IPR001245	Tyrosine protein kinase		catalytic
9	SM00220_1	no description	IPR002290	Serine/threonine protein kinase		catalytic
9	SM00220_2	no description	IPR002290	Serine/threonine protein kinase		catalytic
9	SSF56112_1	Protein kinase-like (PK-like)	IPR011009	Protein kinase-like		extended
9	SSF56112_2	Protein kinase-like (PK-like)	IPR011009	Protein kinase-like		extended
10	PF00433.9_1	Protein kinase C terminal domain	IPR000961	Protein kinase, C-terminal		accessory
10	SM00133_1	no description	IPR000961	Protein kinase, C-terminal		accessory
10	PD000001_1	Q8CE40_MOUSE_Q8CE40;	IPR000719	Protein kinase		catalytic
10	PF00069.12_1	Protein kinase domain	IPR000719	Protein kinase		catalytic
10	PS00107_1	PROTEIN_KINASE_ATP	IPR000719	Protein kinase		catalytic
10	PS00108_1	PROTEIN_KINASE_ST	IPR008271	Serine/threonine protein kinase, active site		catalytic
10	PS50011_1	PROTEIN_KINASE_DOM	IPR000719	Protein kinase		catalytic
10	SM00219_1	no description	IPR001245	Tyrosine protein kinase		catalytic
10	SM00220_1	no description	IPR002290	Serine/threonine protein kinase		catalytic
10	SSF56112_1	Protein kinase-like (PK-like)	IPR011009	Protein kinase-like		extended
11	PF00433.9_1	Protein kinase C terminal domain	IPR000961	Protein kinase, C-terminal		accessory
11	SM00133_1	no description	IPR000961	Protein kinase, C-terminal		accessory
11	PD000001_1	Q8CE40_MOUSE_Q8CE40;	IPR000719	Protein kinase		catalytic
11	PF00069.12_1	Protein kinase domain	IPR000719	Protein kinase		catalytic
11	PS00107_1	PROTEIN_KINASE_ATP	IPR000719	Protein kinase		catalytic
11	PS00108_1	PROTEIN_KINASE_ST	IPR008271	Serine/threonine protein kinase, active site		catalytic
11	PS50011_1	PROTEIN_KINASE_DOM	IPR000719	Protein kinase		catalytic
11	SM00219_1	no description	IPR001245	Tyrosine protein kinase		catalytic
11	SM00220_1	no description	IPR002290	Serine/threonine protein kinase		catalytic
11	SSF56112_1	Protein kinase-like (PK-like)	IPR011009	Protein kinase-like		extended
12	PF00169.13_1	PH domain	IPR001849	Pleckstrin-like		accessory
12	PF00433.9_1	Protein kinase C terminal domain	IPR000961	Protein kinase, C-terminal		accessory
12	PS50003_1	PH_DOMAIN	IPR001849	Pleckstrin-like		accessory
12	SM00133_1	no description	IPR000961	Protein kinase, C-terminal		accessory
12	SM00233_1	no description	IPR001849	Pleckstrin-like		accessory
12	SSF50729_1	PH domain-like	IPR011036	Pleckstrin-homology-related		accessory
12	PD000001_1	Q8CE40_MOUSE_Q8CE40;	IPR000719	Protein kinase		catalytic
12	PF00069.12_1	Protein kinase domain	IPR000719	Protein kinase		catalytic
12	PS00107_1	PROTEIN_KINASE_ATP	IPR000719	Protein kinase		catalytic
12	PS00108_1	PROTEIN_KINASE_ST	IPR008271	Serine/threonine protein kinase, active site		catalytic
12	PS50011_1	PROTEIN_KINASE_DOM	IPR000719	Protein kinase		catalytic
12	SM00219_1	no description	IPR001245	Tyrosine protein kinase		catalytic
12	SM00220_1	no description	IPR002290	Serine/threonine protein kinase		catalytic
12	SSF56112_1	Protein kinase-like (PK-like)	IPR011009	Protein kinase-like		extended
13	PF00169.13_1	PH domain	IPR001849	Pleckstrin-like		accessory
13	PF00433.9_1	Protein kinase C terminal domain	IPR000961	Protein kinase, C-terminal		accessory
13	PS50003_1	PH_DOMAIN	IPR001849	Pleckstrin-like		accessory
13	SM00133_1	no description	IPR000961	Protein kinase, C-terminal		accessory
13	SM00233_1	no description	IPR001849	Pleckstrin-like		accessory
13	SSF50729_1	PH domain-like	IPR011036	Pleckstrin-homology-related		accessory
13	PD000001_1	Q8CE40_MOUSE_Q8CE40;	IPR000719	Protein kinase		catalytic
13	PF00069.12_1	Protein kinase domain	IPR000719	Protein kinase		catalytic
13	PS00107_1	PROTEIN_KINASE_ATP	IPR000719	Protein kinase		catalytic
13	PS00108_1	PROTEIN_KINASE_ST	IPR008271	Serine/threonine protein kinase, active site		catalytic
13	PS50011_1	PROTEIN_KINASE_DOM	IPR000719	Protein kinase		catalytic
13	SM00219_1	no description	IPR001245	Tyrosine protein kinase		catalytic
13	SM00220_1	no description	IPR002290	Serine/threonine protein kinase		catalytic
13	SSF56112_1	Protein kinase-like (PK-like)	IPR011009	Protein kinase-like		extended
14	PF00169.13_1	PH domain	IPR001849	Pleckstrin-like		accessory
14	PF00433.9_1	Protein kinase C terminal domain	IPR000961	Protein kinase, C-terminal		accessory
14	PS50003_1	PH_DOMAIN	IPR001849	Pleckstrin-like		accessory
14	SM00133_1	no description	IPR000961	Protein kinase, C-terminal		accessory
14	SM00233_1	no description	IPR001849	Pleckstrin-like		accessory
14	SSF50729_1	PH domain-like	IPR011036	Pleckstrin-homology-related		accessory
14	PD000001_1	Q8CE40_MOUSE_Q8CE40;	IPR000719	Protein kinase		catalytic
14	PF00069.12_1	Protein kinase domain	IPR000719	Protein kinase		catalytic
14	PS00107_1	PROTEIN_KINASE_ATP	IPR000719	Protein kinase		catalytic
14	PS00108_1	PROTEIN_KINASE_ST	IPR008271	Serine/threonine protein kinase, active site		catalytic
14	PS50011_1	PROTEIN_KINASE_DOM	IPR000719	Protein kinase		catalytic
14	SM00219_1	no description	IPR001245	Tyrosine protein kinase		catalytic
14	SM00220_1	no description	IPR002290	Serine/threonine protein kinase		catalytic
14	SSF56112_1	Protein kinase-like (PK-like)	IPR011009	Protein kinase-like		extended
15	PF00130.10_1	Phorbol esters/diacylglycerol binding domain	IPR002219	Protein kinase C, phorbol ester/diacylglycerol binding		accessory
15	PF00130.10_2	Phorbol esters/diacylglycerol binding domain	IPR002219	Protein kinase C, phorbol ester/diacylglycerol binding		accessory
15	PF00168.14_1	C2 domain	IPR000008	C2		accessory
15	PF00433.9_1	Protein kinase C terminal domain	IPR000961	Protein kinase, C-terminal		accessory
15	PR00008_1	DAGPEDOMAIN	IPR002219	Protein kinase C, phorbol ester/diacylglycerol binding		accessory
15	PR00008_2	DAGPEDOMAIN	IPR002219	Protein kinase C, phorbol ester/diacylglycerol binding		accessory
15	PR00008_3	DAGPEDOMAIN	IPR002219	Protein kinase C, phorbol ester/diacylglycerol binding		accessory
15	PR00008_4	DAGPEDOMAIN	IPR002219	Protein kinase C, phorbol ester/diacylglycerol binding		accessory
15	PR00360_1	C2DOMAIN	IPR000008	C2		accessory
15	PR00360_2	C2DOMAIN	IPR000008	C2		accessory
15	PR00360_3	C2DOMAIN	IPR000008	C2		accessory
15	PS00479_1	DAG_PE_BIND_DOM_1	IPR002219	Protein kinase C, phorbol ester/diacylglycerol binding		accessory
15	PS00479_2	DAG_PE_BIND_DOM_1	IPR002219	Protein kinase C, phorbol ester/diacylglycerol binding		accessory
15	PS00499_1	C2_DOMAIN_1	IPR000008	C2		accessory
15	PS50004_1	C2_DOMAIN_2	IPR000008	C2		accessory
15	PS50081_1	DAG_PE_BIND_DOM_2	IPR002219	Protein kinase C, phorbol ester/diacylglycerol binding		accessory
15	PS50081_2	DAG_PE_BIND_DOM_2	IPR002219	Protein kinase C, phorbol ester/diacylglycerol binding		accessory
15	SM00109_1	no description	IPR002219	Protein kinase C, phorbol ester/diacylglycerol binding		accessory
15	SM00109_2	no description	IPR002219	Protein kinase C, phorbol ester/diacylglycerol binding		accessory
15	SM00133_1	no description	IPR000961	Protein kinase, C-terminal		accessory
15	SM00239_1	no description	IPR000008	C2		accessory
15	SSF49562_1	C2 domain (Calcium/lipid-binding domain, CaLB)	IPR008973	C2 calcium/lipid-binding region, CaLB		accessory
15	SSF57889_1	Cysteine-rich domain	NULL	NULL		accessory
15	SSF57889_2	Cysteine-rich domain	NULL	NULL		accessory
15	PD000001_1	Q8CE40_MOUSE_Q8CE40;	IPR000719	Protein kinase		catalytic
15	PF00069.12_1	Protein kinase domain	IPR000719	Protein kinase		catalytic
15	PS00107_1	PROTEIN_KINASE_ATP	IPR000719	Protein kinase		catalytic
15	PS00108_1	PROTEIN_KINASE_ST	IPR008271	Serine/threonine protein kinase, active site		catalytic
15	PS50011_1	PROTEIN_KINASE_DOM	IPR000719	Protein kinase		catalytic
15	SM00219_1	no description	IPR001245	Tyrosine protein kinase		catalytic
15	SM00220_1	no description	IPR002290	Serine/threonine protein kinase		catalytic
15	SSF56112_1	Protein kinase-like (PK-like)	IPR011009	Protein kinase-like		extended
16	PF00130.10_1	Phorbol esters/diacylglycerol binding domain	IPR002219	Protein kinase C, phorbol ester/diacylglycerol binding		accessory
16	PF00130.10_2	Phorbol esters/diacylglycerol binding domain	IPR002219	Protein kinase C, phorbol ester/diacylglycerol binding		accessory
16	PF00168.14_1	C2 domain	IPR000008	C2		accessory
16	PF00433.9_1	Protein kinase C terminal domain	IPR000961	Protein kinase, C-terminal		accessory
16	PR00008_1	DAGPEDOMAIN	IPR002219	Protein kinase C, phorbol ester/diacylglycerol binding		accessory
16	PR00008_2	DAGPEDOMAIN	IPR002219	Protein kinase C, phorbol ester/diacylglycerol binding		accessory
16	PR00008_3	DAGPEDOMAIN	IPR002219	Protein kinase C, phorbol ester/diacylglycerol binding		accessory
16	PR00008_4	DAGPEDOMAIN	IPR002219	Protein kinase C, phorbol ester/diacylglycerol binding		accessory
16	PR00360_1	C2DOMAIN	IPR000008	C2		accessory
16	PR00360_2	C2DOMAIN	IPR000008	C2		accessory
16	PR00360_3	C2DOMAIN	IPR000008	C2		accessory
16	PS00479_1	DAG_PE_BIND_DOM_1	IPR002219	Protein kinase C, phorbol ester/diacylglycerol binding		accessory
16	PS00479_2	DAG_PE_BIND_DOM_1	IPR002219	Protein kinase C, phorbol ester/diacylglycerol binding		accessory
16	PS00499_1	C2_DOMAIN_1	IPR000008	C2		accessory
16	PS50004_1	C2_DOMAIN_2	IPR000008	C2		accessory
16	PS50081_1	DAG_PE_BIND_DOM_2	IPR002219	Protein kinase C, phorbol ester/diacylglycerol binding		accessory
16	PS50081_2	DAG_PE_BIND_DOM_2	IPR002219	Protein kinase C, phorbol ester/diacylglycerol binding		accessory
16	SM00109_1	no description	IPR002219	Protein kinase C, phorbol ester/diacylglycerol binding		accessory
16	SM00109_2	no description	IPR002219	Protein kinase C, phorbol ester/diacylglycerol binding		accessory
16	SM00133_1	no description	IPR000961	Protein kinase, C-terminal		accessory
16	SM00239_1	no description	IPR000008	C2		accessory
16	SSF49562_1	C2 domain (Calcium/lipid-binding domain, CaLB)	IPR008973	C2 calcium/lipid-binding region, CaLB		accessory
16	SSF57889_1	Cysteine-rich domain	NULL	NULL		accessory
16	SSF57889_2	Cysteine-rich domain	NULL	NULL		accessory
16	PD000001_1	Q8CE40_MOUSE_Q8CE40;	IPR000719	Protein kinase		catalytic
16	PF00069.12_1	Protein kinase domain	IPR000719	Protein kinase		catalytic
16	PS00107_1	PROTEIN_KINASE_ATP	IPR000719	Protein kinase		catalytic
16	PS00108_1	PROTEIN_KINASE_ST	IPR008271	Serine/threonine protein kinase, active site		catalytic
16	PS50011_1	PROTEIN_KINASE_DOM	IPR000719	Protein kinase		catalytic
16	SM00219_1	no description	IPR001245	Tyrosine protein kinase		catalytic
16	SM00220_1	no description	IPR002290	Serine/threonine protein kinase		catalytic
16	SSF56112_1	Protein kinase-like (PK-like)	IPR011009	Protein kinase-like		extended
17	PF00130.10_1	Phorbol esters/diacylglycerol binding domain	IPR002219	Protein kinase C, phorbol ester/diacylglycerol binding		accessory
17	PF00130.10_2	Phorbol esters/diacylglycerol binding domain	IPR002219	Protein kinase C, phorbol ester/diacylglycerol binding		accessory
17	PF00168.14_1	C2 domain	IPR000008	C2		accessory
17	PF00433.9_1	Protein kinase C terminal domain	IPR000961	Protein kinase, C-terminal		accessory
17	PR00008_1	DAGPEDOMAIN	IPR002219	Protein kinase C, phorbol ester/diacylglycerol binding		accessory
17	PR00008_2	DAGPEDOMAIN	IPR002219	Protein kinase C, phorbol ester/diacylglycerol binding		accessory
17	PR00008_3	DAGPEDOMAIN	IPR002219	Protein kinase C, phorbol ester/diacylglycerol binding		accessory
17	PR00008_4	DAGPEDOMAIN	IPR002219	Protein kinase C, phorbol ester/diacylglycerol binding		accessory
17	PR00360_1	C2DOMAIN	IPR000008	C2		accessory
17	PR00360_2	C2DOMAIN	IPR000008	C2		accessory
17	PR00360_3	C2DOMAIN	IPR000008	C2		accessory
17	PS00479_1	DAG_PE_BIND_DOM_1	IPR002219	Protein kinase C, phorbol ester/diacylglycerol binding		accessory
17	PS00479_2	DAG_PE_BIND_DOM_1	IPR002219	Protein kinase C, phorbol ester/diacylglycerol binding		accessory
17	PS00499_1	C2_DOMAIN_1	IPR000008	C2		accessory
17	PS50004_1	C2_DOMAIN_2	IPR000008	C2		accessory
17	PS50081_1	DAG_PE_BIND_DOM_2	IPR002219	Protein kinase C, phorbol ester/diacylglycerol binding		accessory
17	PS50081_2	DAG_PE_BIND_DOM_2	IPR002219	Protein kinase C, phorbol ester/diacylglycerol binding		accessory
17	SM00109_1	no description	IPR002219	Protein kinase C, phorbol ester/diacylglycerol binding		accessory
17	SM00109_2	no description	IPR002219	Protein kinase C, phorbol ester/diacylglycerol binding		accessory
17	SM00133_1	no description	IPR000961	Protein kinase, C-terminal		accessory
17	SM00239_1	no description	IPR000008	C2		accessory
17	SSF49562_1	C2 domain (Calcium/lipid-binding domain, CaLB)	IPR008973	C2 calcium/lipid-binding region, CaLB		accessory
17	SSF57889_1	Cysteine-rich domain	NULL	NULL		accessory
17	SSF57889_2	Cysteine-rich domain	NULL	NULL		accessory
17	PD000001_1	Q8CE40_MOUSE_Q8CE40;	IPR000719	Protein kinase		catalytic
17	PF00069.12_1	Protein kinase domain	IPR000719	Protein kinase		catalytic
17	PS00107_1	PROTEIN_KINASE_ATP	IPR000719	Protein kinase		catalytic
17	PS00108_1	PROTEIN_KINASE_ST	IPR008271	Serine/threonine protein kinase, active site		catalytic
17	PS50011_1	PROTEIN_KINASE_DOM	IPR000719	Protein kinase		catalytic
17	SM00219_1	no description	IPR001245	Tyrosine protein kinase		catalytic
17	SM00220_1	no description	IPR002290	Serine/threonine protein kinase		catalytic
17	SSF56112_1	Protein kinase-like (PK-like)	IPR011009	Protein kinase-like		extended
18	PF00130.10_1	Phorbol esters/diacylglycerol binding domain	IPR002219	Protein kinase C, phorbol ester/diacylglycerol binding		accessory
18	PF00130.10_2	Phorbol esters/diacylglycerol binding domain	IPR002219	Protein kinase C, phorbol ester/diacylglycerol binding		accessory
18	PF00168.14_1	C2 domain	IPR000008	C2		accessory
18	PF00433.9_1	Protein kinase C terminal domain	IPR000961	Protein kinase, C-terminal		accessory
18	PR00008_1	DAGPEDOMAIN	IPR002219	Protein kinase C, phorbol ester/diacylglycerol binding		accessory
18	PR00008_2	DAGPEDOMAIN	IPR002219	Protein kinase C, phorbol ester/diacylglycerol binding		accessory
18	PR00008_3	DAGPEDOMAIN	IPR002219	Protein kinase C, phorbol ester/diacylglycerol binding		accessory
18	PR00008_4	DAGPEDOMAIN	IPR002219	Protein kinase C, phorbol ester/diacylglycerol binding		accessory
18	PR00360_1	C2DOMAIN	IPR000008	C2		accessory
18	PR00360_2	C2DOMAIN	IPR000008	C2		accessory
18	PS00479_1	DAG_PE_BIND_DOM_1	IPR002219	Protein kinase C, phorbol ester/diacylglycerol binding		accessory
18	PS00479_2	DAG_PE_BIND_DOM_1	IPR002219	Protein kinase C, phorbol ester/diacylglycerol binding		accessory
18	PS50004_1	C2_DOMAIN_2	IPR000008	C2		accessory
18	PS50081_1	DAG_PE_BIND_DOM_2	IPR002219	Protein kinase C, phorbol ester/diacylglycerol binding		accessory
18	PS50081_2	DAG_PE_BIND_DOM_2	IPR002219	Protein kinase C, phorbol ester/diacylglycerol binding		accessory
18	SM00109_1	no description	IPR002219	Protein kinase C, phorbol ester/diacylglycerol binding		accessory
18	SM00109_2	no description	IPR002219	Protein kinase C, phorbol ester/diacylglycerol binding		accessory
18	SM00133_1	no description	IPR000961	Protein kinase, C-terminal		accessory
18	SM00239_1	no description	IPR000008	C2		accessory
18	SSF49562_1	C2 domain (Calcium/lipid-binding domain, CaLB)	IPR008973	C2 calcium/lipid-binding region, CaLB		accessory
18	SSF57889_1	Cysteine-rich domain	NULL	NULL		accessory
18	SSF57889_2	Cysteine-rich domain	NULL	NULL		accessory
18	PD000001_1	Q8CE40_MOUSE_Q8CE40;	IPR000719	Protein kinase		catalytic
18	PF00069.12_1	Protein kinase domain	IPR000719	Protein kinase		catalytic
18	PS00107_1	PROTEIN_KINASE_ATP	IPR000719	Protein kinase		catalytic
18	PS00108_1	PROTEIN_KINASE_ST	IPR008271	Serine/threonine protein kinase, active site		catalytic
18	PS50011_1	PROTEIN_KINASE_DOM	IPR000719	Protein kinase		catalytic
18	SM00219_1	no description	IPR001245	Tyrosine protein kinase		catalytic
18	SM00220_1	no description	IPR002290	Serine/threonine protein kinase		catalytic
18	SSF56112_1	Protein kinase-like (PK-like)	IPR011009	Protein kinase-like		extended
19	PF00130.10_1	Phorbol esters/diacylglycerol binding domain	IPR002219	Protein kinase C, phorbol ester/diacylglycerol binding		accessory
19	PF00130.10_2	Phorbol esters/diacylglycerol binding domain	IPR002219	Protein kinase C, phorbol ester/diacylglycerol binding		accessory
19	PF00168.14_1	C2 domain	IPR000008	C2		accessory
19	PF00433.9_1	Protein kinase C terminal domain	IPR000961	Protein kinase, C-terminal		accessory
19	PR00008_1	DAGPEDOMAIN	IPR002219	Protein kinase C, phorbol ester/diacylglycerol binding		accessory
19	PR00008_2	DAGPEDOMAIN	IPR002219	Protein kinase C, phorbol ester/diacylglycerol binding		accessory
19	PR00008_3	DAGPEDOMAIN	IPR002219	Protein kinase C, phorbol ester/diacylglycerol binding		accessory
19	PR00008_4	DAGPEDOMAIN	IPR002219	Protein kinase C, phorbol ester/diacylglycerol binding		accessory
19	PR00360_1	C2DOMAIN	IPR000008	C2		accessory
19	PR00360_2	C2DOMAIN	IPR000008	C2		accessory
19	PS00479_1	DAG_PE_BIND_DOM_1	IPR002219	Protein kinase C, phorbol ester/diacylglycerol binding		accessory
19	PS00479_2	DAG_PE_BIND_DOM_1	IPR002219	Protein kinase C, phorbol ester/diacylglycerol binding		accessory
19	PS50004_1	C2_DOMAIN_2	IPR000008	C2		accessory
19	PS50081_1	DAG_PE_BIND_DOM_2	IPR002219	Protein kinase C, phorbol ester/diacylglycerol binding		accessory
19	PS50081_2	DAG_PE_BIND_DOM_2	IPR002219	Protein kinase C, phorbol ester/diacylglycerol binding		accessory
19	SM00109_1	no description	IPR002219	Protein kinase C, phorbol ester/diacylglycerol binding		accessory
19	SM00109_2	no description	IPR002219	Protein kinase C, phorbol ester/diacylglycerol binding		accessory
19	SM00133_1	no description	IPR000961	Protein kinase, C-terminal		accessory
19	SM00239_1	no description	IPR000008	C2		accessory
19	SSF49562_1	C2 domain (Calcium/lipid-binding domain, CaLB)	IPR008973	C2 calcium/lipid-binding region, CaLB		accessory
19	SSF57889_1	Cysteine-rich domain	NULL	NULL		accessory
19	SSF57889_2	Cysteine-rich domain	NULL	NULL		accessory
19	PD000001_1	Q8CE40_MOUSE_Q8CE40;	IPR000719	Protein kinase		catalytic
19	PF00069.12_1	Protein kinase domain	IPR000719	Protein kinase		catalytic
19	PS00107_1	PROTEIN_KINASE_ATP	IPR000719	Protein kinase		catalytic
19	PS00108_1	PROTEIN_KINASE_ST	IPR008271	Serine/threonine protein kinase, active site		catalytic
19	PS50011_1	PROTEIN_KINASE_DOM	IPR000719	Protein kinase		catalytic
19	SM00219_1	no description	IPR001245	Tyrosine protein kinase		catalytic
19	SM00220_1	no description	IPR002290	Serine/threonine protein kinase		catalytic
19	SSF56112_1	Protein kinase-like (PK-like)	IPR011009	Protein kinase-like		extended
20	PF00130.10_1	Phorbol esters/diacylglycerol binding domain	IPR002219	Protein kinase C, phorbol ester/diacylglycerol binding		accessory
20	PF00130.10_2	Phorbol esters/diacylglycerol binding domain	IPR002219	Protein kinase C, phorbol ester/diacylglycerol binding		accessory
20	PF00433.9_1	Protein kinase C terminal domain	IPR000961	Protein kinase, C-terminal		accessory
20	PR00008_1	DAGPEDOMAIN	IPR002219	Protein kinase C, phorbol ester/diacylglycerol binding		accessory
20	PR00008_2	DAGPEDOMAIN	IPR002219	Protein kinase C, phorbol ester/diacylglycerol binding		accessory
20	PR00008_3	DAGPEDOMAIN	IPR002219	Protein kinase C, phorbol ester/diacylglycerol binding		accessory
20	PR00008_4	DAGPEDOMAIN	IPR002219	Protein kinase C, phorbol ester/diacylglycerol binding		accessory
20	PS00479_1	DAG_PE_BIND_DOM_1	IPR002219	Protein kinase C, phorbol ester/diacylglycerol binding		accessory
20	PS00479_2	DAG_PE_BIND_DOM_1	IPR002219	Protein kinase C, phorbol ester/diacylglycerol binding		accessory
20	PS50081_1	DAG_PE_BIND_DOM_2	IPR002219	Protein kinase C, phorbol ester/diacylglycerol binding		accessory
20	PS50081_2	DAG_PE_BIND_DOM_2	IPR002219	Protein kinase C, phorbol ester/diacylglycerol binding		accessory
20	SM00109_1	no description	IPR002219	Protein kinase C, phorbol ester/diacylglycerol binding		accessory
20	SM00109_2	no description	IPR002219	Protein kinase C, phorbol ester/diacylglycerol binding		accessory
20	SM00133_1	no description	IPR000961	Protein kinase, C-terminal		accessory
20	SSF49562_1	C2 domain (Calcium/lipid-binding domain, CaLB)	IPR008973	C2 calcium/lipid-binding region, CaLB		accessory
20	SSF57889_1	Cysteine-rich domain	NULL	NULL		accessory
20	SSF57889_2	Cysteine-rich domain	NULL	NULL		accessory
20	PD000001_1	Q8CE40_MOUSE_Q8CE40;	IPR000719	Protein kinase		catalytic
20	PF00069.12_1	Protein kinase domain	IPR000719	Protein kinase		catalytic
20	PS00107_1	PROTEIN_KINASE_ATP	IPR000719	Protein kinase		catalytic
20	PS00108_1	PROTEIN_KINASE_ST	IPR008271	Serine/threonine protein kinase, active site		catalytic
20	PS50011_1	PROTEIN_KINASE_DOM	IPR000719	Protein kinase		catalytic
20	SM00219_1	no description	IPR001245	Tyrosine protein kinase		catalytic
20	SM00220_1	no description	IPR002290	Serine/threonine protein kinase		catalytic
20	SSF56112_1	Protein kinase-like (PK-like)	IPR011009	Protein kinase-like		extended
21	PF00130.10_1	Phorbol esters/diacylglycerol binding domain	IPR002219	Protein kinase C, phorbol ester/diacylglycerol binding		accessory
21	PF00130.10_2	Phorbol esters/diacylglycerol binding domain	IPR002219	Protein kinase C, phorbol ester/diacylglycerol binding		accessory
21	PF00433.9_1	Protein kinase C terminal domain	IPR000961	Protein kinase, C-terminal		accessory
21	PR00008_1	DAGPEDOMAIN	IPR002219	Protein kinase C, phorbol ester/diacylglycerol binding		accessory
21	PR00008_2	DAGPEDOMAIN	IPR002219	Protein kinase C, phorbol ester/diacylglycerol binding		accessory
21	PR00008_3	DAGPEDOMAIN	IPR002219	Protein kinase C, phorbol ester/diacylglycerol binding		accessory
21	PR00008_4	DAGPEDOMAIN	IPR002219	Protein kinase C, phorbol ester/diacylglycerol binding		accessory
21	PS00479_1	DAG_PE_BIND_DOM_1	IPR002219	Protein kinase C, phorbol ester/diacylglycerol binding		accessory
21	PS00479_2	DAG_PE_BIND_DOM_1	IPR002219	Protein kinase C, phorbol ester/diacylglycerol binding		accessory
21	PS50081_1	DAG_PE_BIND_DOM_2	IPR002219	Protein kinase C, phorbol ester/diacylglycerol binding		accessory
21	PS50081_2	DAG_PE_BIND_DOM_2	IPR002219	Protein kinase C, phorbol ester/diacylglycerol binding		accessory
21	SM00109_1	no description	IPR002219	Protein kinase C, phorbol ester/diacylglycerol binding		accessory
21	SM00109_2	no description	IPR002219	Protein kinase C, phorbol ester/diacylglycerol binding		accessory
21	SM00133_1	no description	IPR000961	Protein kinase, C-terminal		accessory
21	SSF49562_1	C2 domain (Calcium/lipid-binding domain, CaLB)	IPR008973	C2 calcium/lipid-binding region, CaLB		accessory
21	SSF57889_1	Cysteine-rich domain	NULL	NULL		accessory
21	SSF57889_2	Cysteine-rich domain	NULL	NULL		accessory
21	PD000001_1	Q8CE40_MOUSE_Q8CE40;	IPR000719	Protein kinase		catalytic
21	PF00069.12_1	Protein kinase domain	IPR000719	Protein kinase		catalytic
21	PS00107_1	PROTEIN_KINASE_ATP	IPR000719	Protein kinase		catalytic
21	PS00108_1	PROTEIN_KINASE_ST	IPR008271	Serine/threonine protein kinase, active site		catalytic
21	PS50011_1	PROTEIN_KINASE_DOM	IPR000719	Protein kinase		catalytic
21	SM00219_1	no description	IPR001245	Tyrosine protein kinase		catalytic
21	SM00220_1	no description	IPR002290	Serine/threonine protein kinase		catalytic
21	SSF56112_1	Protein kinase-like (PK-like)	IPR011009	Protein kinase-like		extended
22	PF00130.10_1	Phorbol esters/diacylglycerol binding domain	IPR002219	Protein kinase C, phorbol ester/diacylglycerol binding		accessory
22	PF00433.9_1	Protein kinase C terminal domain	IPR000961	Protein kinase, C-terminal		accessory
22	PF00564.10_1	PB1 domain	IPR000270	Octicosapeptide/Phox/Bem1p		accessory
22	PR00008_1	DAGPEDOMAIN	IPR002219	Protein kinase C, phorbol ester/diacylglycerol binding		accessory
22	PR00008_2	DAGPEDOMAIN	IPR002219	Protein kinase C, phorbol ester/diacylglycerol binding		accessory
22	PR00008_3	DAGPEDOMAIN	IPR002219	Protein kinase C, phorbol ester/diacylglycerol binding		accessory
22	PR00008_4	DAGPEDOMAIN	IPR002219	Protein kinase C, phorbol ester/diacylglycerol binding		accessory
22	PS00479_1	DAG_PE_BIND_DOM_1	IPR002219	Protein kinase C, phorbol ester/diacylglycerol binding		accessory
22	PS50081_1	DAG_PE_BIND_DOM_2	IPR002219	Protein kinase C, phorbol ester/diacylglycerol binding		accessory
22	SM00109_1	no description	IPR002219	Protein kinase C, phorbol ester/diacylglycerol binding		accessory
22	SM00133_1	no description	IPR000961	Protein kinase, C-terminal		accessory
22	SM00666_1	no description	IPR000270	Octicosapeptide/Phox/Bem1p		accessory
22	SSF54277_1	CAD & PB1 domains	NULL	NULL		accessory
22	SSF57889_1	Cysteine-rich domain	NULL	NULL		accessory
22	PD000001_1	Q8CE40_MOUSE_Q8CE40;	IPR000719	Protein kinase		catalytic
22	PF00069.12_1	Protein kinase domain	IPR000719	Protein kinase		catalytic
22	PS00107_1	PROTEIN_KINASE_ATP	IPR000719	Protein kinase		catalytic
22	PS00108_1	PROTEIN_KINASE_ST	IPR008271	Serine/threonine protein kinase, active site		catalytic
22	PS50011_1	PROTEIN_KINASE_DOM	IPR000719	Protein kinase		catalytic
22	SM00219_1	no description	IPR001245	Tyrosine protein kinase		catalytic
22	SM00220_1	no description	IPR002290	Serine/threonine protein kinase		catalytic
22	SSF56112_1	Protein kinase-like (PK-like)	IPR011009	Protein kinase-like		extended
23	PF00130.10_1	Phorbol esters/diacylglycerol binding domain	IPR002219	Protein kinase C, phorbol ester/diacylglycerol binding		accessory
23	PF00433.9_1	Protein kinase C terminal domain	IPR000961	Protein kinase, C-terminal		accessory
23	PF00564.10_1	PB1 domain	IPR000270	Octicosapeptide/Phox/Bem1p		accessory
23	PR00008_1	DAGPEDOMAIN	IPR002219	Protein kinase C, phorbol ester/diacylglycerol binding		accessory
23	PR00008_2	DAGPEDOMAIN	IPR002219	Protein kinase C, phorbol ester/diacylglycerol binding		accessory
23	PR00008_3	DAGPEDOMAIN	IPR002219	Protein kinase C, phorbol ester/diacylglycerol binding		accessory
23	PR00008_4	DAGPEDOMAIN	IPR002219	Protein kinase C, phorbol ester/diacylglycerol binding		accessory
23	PS00479_1	DAG_PE_BIND_DOM_1	IPR002219	Protein kinase C, phorbol ester/diacylglycerol binding		accessory
23	PS50081_1	DAG_PE_BIND_DOM_2	IPR002219	Protein kinase C, phorbol ester/diacylglycerol binding		accessory
23	SM00109_1	no description	IPR002219	Protein kinase C, phorbol ester/diacylglycerol binding		accessory
23	SM00133_1	no description	IPR000961	Protein kinase, C-terminal		accessory
23	SM00666_1	no description	IPR000270	Octicosapeptide/Phox/Bem1p		accessory
23	SSF54277_1	CAD & PB1 domains	NULL	NULL		accessory
23	SSF57889_1	Cysteine-rich domain	NULL	NULL		accessory
23	PD000001_1	Q8CE40_MOUSE_Q8CE40;	IPR000719	Protein kinase		catalytic
23	PF00069.12_1	Protein kinase domain	IPR000719	Protein kinase		catalytic
23	PS00107_1	PROTEIN_KINASE_ATP	IPR000719	Protein kinase		catalytic
23	PS00108_1	PROTEIN_KINASE_ST	IPR008271	Serine/threonine protein kinase, active site		catalytic
23	PS50011_1	PROTEIN_KINASE_DOM	IPR000719	Protein kinase		catalytic
23	SM00219_1	no description	IPR001245	Tyrosine protein kinase		catalytic
23	SM00220_1	no description	IPR002290	Serine/threonine protein kinase		catalytic
23	SSF56112_1	Protein kinase-like (PK-like)	IPR011009	Protein kinase-like		extended
24	PF00433.9_1	Protein kinase C terminal domain	IPR000961	Protein kinase, C-terminal		accessory
24	PF02185.5_1	Hr1 repeat	IPR000861	PKN/rhophilin/rhotekin rho-binding repeat		accessory
24	PF02185.5_2	Hr1 repeat	IPR000861	PKN/rhophilin/rhotekin rho-binding repeat		accessory
24	PF02185.5_3	Hr1 repeat	IPR000861	PKN/rhophilin/rhotekin rho-binding repeat		accessory
24	PS50220_1	REM_REPEAT	IPR000861	PKN/rhophilin/rhotekin rho-binding repeat		accessory
24	PS50220_2	REM_REPEAT	IPR000861	PKN/rhophilin/rhotekin rho-binding repeat		accessory
24	PS50220_3	REM_REPEAT	IPR000861	PKN/rhophilin/rhotekin rho-binding repeat		accessory
24	SM00074_1	no description	NULL	NULL		accessory
24	SM00074_2	no description	NULL	NULL		accessory
24	SM00074_3	no description	NULL	NULL		accessory
24	SM00133_1	no description	IPR000961	Protein kinase, C-terminal		accessory
24	SSF46585_1	Effector domain of the protein kinase pkn/prk1	IPR011072	Protein kinase PKN/PRK1, effector		accessory
24	SSF46585_2	Effector domain of the protein kinase pkn/prk1	IPR011072	Protein kinase PKN/PRK1, effector		accessory
24	SSF46585_3	Effector domain of the protein kinase pkn/prk1	IPR011072	Protein kinase PKN/PRK1, effector		accessory
24	SSF49562_1	C2 domain (Calcium/lipid-binding domain, CaLB)	IPR008973	C2 calcium/lipid-binding region, CaLB		accessory
24	PD000001_1	Q8CE40_MOUSE_Q8CE40;	IPR000719	Protein kinase		catalytic
24	PF00069.12_1	Protein kinase domain	IPR000719	Protein kinase		catalytic
24	PS00107_1	PROTEIN_KINASE_ATP	IPR000719	Protein kinase		catalytic
24	PS00108_1	PROTEIN_KINASE_ST	IPR008271	Serine/threonine protein kinase, active site		catalytic
24	PS50011_1	PROTEIN_KINASE_DOM	IPR000719	Protein kinase		catalytic
24	SM00219_1	no description	IPR001245	Tyrosine protein kinase		catalytic
24	SM00220_1	no description	IPR002290	Serine/threonine protein kinase		catalytic
24	SSF56112_1	Protein kinase-like (PK-like)	IPR011009	Protein kinase-like		extended
25	PF00433.9_1	Protein kinase C terminal domain	IPR000961	Protein kinase, C-terminal		accessory
25	PF02185.5_1	Hr1 repeat	IPR000861	PKN/rhophilin/rhotekin rho-binding repeat		accessory
25	PF02185.5_2	Hr1 repeat	IPR000861	PKN/rhophilin/rhotekin rho-binding repeat		accessory
25	PF02185.5_3	Hr1 repeat	IPR000861	PKN/rhophilin/rhotekin rho-binding repeat		accessory
25	PS50220_1	REM_REPEAT	IPR000861	PKN/rhophilin/rhotekin rho-binding repeat		accessory
25	PS50220_2	REM_REPEAT	IPR000861	PKN/rhophilin/rhotekin rho-binding repeat		accessory
25	PS50220_3	REM_REPEAT	IPR000861	PKN/rhophilin/rhotekin rho-binding repeat		accessory
25	SM00074_1	no description	NULL	NULL		accessory
25	SM00074_2	no description	NULL	NULL		accessory
25	SM00074_3	no description	NULL	NULL		accessory
25	SM00133_1	no description	IPR000961	Protein kinase, C-terminal		accessory
25	SM00239_1	no description	IPR000008	C2		accessory
25	SSF46585_1	Effector domain of the protein kinase pkn/prk1	IPR011072	Protein kinase PKN/PRK1, effector		accessory
25	SSF46585_2	Effector domain of the protein kinase pkn/prk1	IPR011072	Protein kinase PKN/PRK1, effector		accessory
25	SSF46585_3	Effector domain of the protein kinase pkn/prk1	IPR011072	Protein kinase PKN/PRK1, effector		accessory
25	SSF49562_1	C2 domain (Calcium/lipid-binding domain, CaLB)	IPR008973	C2 calcium/lipid-binding region, CaLB		accessory
25	PD000001_1	Q8CE40_MOUSE_Q8CE40;	IPR000719	Protein kinase		catalytic
25	PF00069.12_1	Protein kinase domain	IPR000719	Protein kinase		catalytic
25	PF07714.1_1	Protein tyrosine kinase	NULL	NULL		catalytic
25	PS00107_1	PROTEIN_KINASE_ATP	IPR000719	Protein kinase		catalytic
25	PS00108_1	PROTEIN_KINASE_ST	IPR008271	Serine/threonine protein kinase, active site		catalytic
25	PS50011_1	PROTEIN_KINASE_DOM	IPR000719	Protein kinase		catalytic
25	SM00219_1	no description	IPR001245	Tyrosine protein kinase		catalytic
25	SM00220_1	no description	IPR002290	Serine/threonine protein kinase		catalytic
25	SSF56112_1	Protein kinase-like (PK-like)	IPR011009	Protein kinase-like		extended
26	PF00433.9_1	Protein kinase C terminal domain	IPR000961	Protein kinase, C-terminal		accessory
26	PF02185.5_1	Hr1 repeat	IPR000861	PKN/rhophilin/rhotekin rho-binding repeat		accessory
26	PF02185.5_2	Hr1 repeat	IPR000861	PKN/rhophilin/rhotekin rho-binding repeat		accessory
26	PF02185.5_3	Hr1 repeat	IPR000861	PKN/rhophilin/rhotekin rho-binding repeat		accessory
26	PS50220_1	REM_REPEAT	IPR000861	PKN/rhophilin/rhotekin rho-binding repeat		accessory
26	PS50220_2	REM_REPEAT	IPR000861	PKN/rhophilin/rhotekin rho-binding repeat		accessory
26	PS50220_3	REM_REPEAT	IPR000861	PKN/rhophilin/rhotekin rho-binding repeat		accessory
26	SM00074_1	no description	NULL	NULL		accessory
26	SM00074_2	no description	NULL	NULL		accessory
26	SM00074_3	no description	NULL	NULL		accessory
26	SM00133_1	no description	IPR000961	Protein kinase, C-terminal		accessory
26	SSF46585_1	Effector domain of the protein kinase pkn/prk1	IPR011072	Protein kinase PKN/PRK1, effector		accessory
26	SSF46585_2	Effector domain of the protein kinase pkn/prk1	IPR011072	Protein kinase PKN/PRK1, effector		accessory
26	SSF46585_3	Effector domain of the protein kinase pkn/prk1	IPR011072	Protein kinase PKN/PRK1, effector		accessory
26	SSF49562_1	C2 domain (Calcium/lipid-binding domain, CaLB)	IPR008973	C2 calcium/lipid-binding region, CaLB		accessory
26	PD000001_1	Q8CE40_MOUSE_Q8CE40;	IPR000719	Protein kinase		catalytic
26	PF00069.12_1	Protein kinase domain	IPR000719	Protein kinase		catalytic
26	PF07714.1_1	Protein tyrosine kinase	NULL	NULL		catalytic
26	PS00107_1	PROTEIN_KINASE_ATP	IPR000719	Protein kinase		catalytic
26	PS00108_1	PROTEIN_KINASE_ST	IPR008271	Serine/threonine protein kinase, active site		catalytic
26	PS50011_1	PROTEIN_KINASE_DOM	IPR000719	Protein kinase		catalytic
26	SM00219_1	no description	IPR001245	Tyrosine protein kinase		catalytic
26	SM00220_1	no description	IPR002290	Serine/threonine protein kinase		catalytic
26	SSF56112_1	Protein kinase-like (PK-like)	IPR011009	Protein kinase-like		extended
27	PF00027.14_1	Cyclic nucleotide-binding domain	IPR000595	Cyclic nucleotide-binding		accessory
27	PF00027.14_2	Cyclic nucleotide-binding domain	IPR000595	Cyclic nucleotide-binding		accessory
27	PR00103_1	CAMPKINASE	IPR002373	cAMP-dependent protein kinase		accessory
27	PR00103_2	CAMPKINASE	IPR002373	cAMP-dependent protein kinase		accessory
27	PR00103_3	CAMPKINASE	IPR002373	cAMP-dependent protein kinase		accessory
27	PR00103_4	CAMPKINASE	IPR002373	cAMP-dependent protein kinase		accessory
27	PR00103_5	CAMPKINASE	IPR002373	cAMP-dependent protein kinase		accessory
27	PR00104_1	CGMPKINASE	IPR002374	cGMP-dependent protein kinase		accessory
27	PR00104_2	CGMPKINASE	IPR002374	cGMP-dependent protein kinase		accessory
27	PR00104_3	CGMPKINASE	IPR002374	cGMP-dependent protein kinase		accessory
27	PR00104_4	CGMPKINASE	IPR002374	cGMP-dependent protein kinase		accessory
27	PR00104_5	CGMPKINASE	IPR002374	cGMP-dependent protein kinase		accessory
27	PR00104_6	CGMPKINASE	IPR002374	cGMP-dependent protein kinase		accessory
27	PS00888_1	CNMP_BINDING_1	IPR000595	Cyclic nucleotide-binding		accessory
27	PS00888_2	CNMP_BINDING_1	IPR000595	Cyclic nucleotide-binding		accessory
27	PS00889_1	CNMP_BINDING_2	IPR000595	Cyclic nucleotide-binding		accessory
27	PS00889_2	CNMP_BINDING_2	IPR000595	Cyclic nucleotide-binding		accessory
27	PS50042_1	CNMP_BINDING_3	IPR000595	Cyclic nucleotide-binding		accessory
27	PS50042_2	CNMP_BINDING_3	IPR000595	Cyclic nucleotide-binding		accessory
27	SM00100_1	no description	IPR000595	Cyclic nucleotide-binding		accessory
27	SM00100_2	no description	IPR000595	Cyclic nucleotide-binding		accessory
27	SM00133_1	no description	IPR000961	Protein kinase, C-terminal		accessory
27	SSF46589_1	tRNA-binding arm	IPR010978	tRNA-binding arm		accessory
27	SSF51206_1	cAMP-binding domain-like	IPR000595	Cyclic nucleotide-binding		accessory
27	SSF51206_2	cAMP-binding domain-like	IPR000595	Cyclic nucleotide-binding		accessory
27	PD000001_1	Q8CE40_MOUSE_Q8CE40;	IPR000719	Protein kinase		catalytic
27	PF00069.12_1	Protein kinase domain	IPR000719	Protein kinase		catalytic
27	PS00107_1	PROTEIN_KINASE_ATP	IPR000719	Protein kinase		catalytic
27	PS00108_1	PROTEIN_KINASE_ST	IPR008271	Serine/threonine protein kinase, active site		catalytic
27	PS50011_1	PROTEIN_KINASE_DOM	IPR000719	Protein kinase		catalytic
27	SM00219_1	no description	IPR001245	Tyrosine protein kinase		catalytic
27	SM00220_1	no description	IPR002290	Serine/threonine protein kinase		catalytic
27	SSF56112_1	Protein kinase-like (PK-like)	IPR011009	Protein kinase-like		extended
28	PF00027.14_1	Cyclic nucleotide-binding domain	IPR000595	Cyclic nucleotide-binding		accessory
28	PF00027.14_2	Cyclic nucleotide-binding domain	IPR000595	Cyclic nucleotide-binding		accessory
28	PR00103_1	CAMPKINASE	IPR002373	cAMP-dependent protein kinase		accessory
28	PR00103_2	CAMPKINASE	IPR002373	cAMP-dependent protein kinase		accessory
28	PR00103_3	CAMPKINASE	IPR002373	cAMP-dependent protein kinase		accessory
28	PR00103_4	CAMPKINASE	IPR002373	cAMP-dependent protein kinase		accessory
28	PR00103_5	CAMPKINASE	IPR002373	cAMP-dependent protein kinase		accessory
28	PR00104_1	CGMPKINASE	IPR002374	cGMP-dependent protein kinase		accessory
28	PR00104_2	CGMPKINASE	IPR002374	cGMP-dependent protein kinase		accessory
28	PR00104_3	CGMPKINASE	IPR002374	cGMP-dependent protein kinase		accessory
28	PR00104_4	CGMPKINASE	IPR002374	cGMP-dependent protein kinase		accessory
28	PR00104_5	CGMPKINASE	IPR002374	cGMP-dependent protein kinase		accessory
28	PR00104_6	CGMPKINASE	IPR002374	cGMP-dependent protein kinase		accessory
28	PS00888_1	CNMP_BINDING_1	IPR000595	Cyclic nucleotide-binding		accessory
28	PS00888_2	CNMP_BINDING_1	IPR000595	Cyclic nucleotide-binding		accessory
28	PS00889_1	CNMP_BINDING_2	IPR000595	Cyclic nucleotide-binding		accessory
28	PS00889_2	CNMP_BINDING_2	IPR000595	Cyclic nucleotide-binding		accessory
28	PS50042_1	CNMP_BINDING_3	IPR000595	Cyclic nucleotide-binding		accessory
28	PS50042_2	CNMP_BINDING_3	IPR000595	Cyclic nucleotide-binding		accessory
28	SM00100_1	no description	IPR000595	Cyclic nucleotide-binding		accessory
28	SM00100_2	no description	IPR000595	Cyclic nucleotide-binding		accessory
28	SM00133_1	no description	IPR000961	Protein kinase, C-terminal		accessory
28	SSF51206_1	cAMP-binding domain-like	IPR000595	Cyclic nucleotide-binding		accessory
28	SSF51206_2	cAMP-binding domain-like	IPR000595	Cyclic nucleotide-binding		accessory
28	PD000001_1	Q8CE40_MOUSE_Q8CE40;	IPR000719	Protein kinase		catalytic
28	PD000001_2	DSK1_SCHPO_P36616;	IPR000719	Protein kinase		catalytic
28	PF00069.12_1	Protein kinase domain	IPR000719	Protein kinase		catalytic
28	PS00107_1	PROTEIN_KINASE_ATP	IPR000719	Protein kinase		catalytic
28	PS00108_1	PROTEIN_KINASE_ST	IPR008271	Serine/threonine protein kinase, active site		catalytic
28	PS50011_1	PROTEIN_KINASE_DOM	IPR000719	Protein kinase		catalytic
28	SM00219_1	no description	IPR001245	Tyrosine protein kinase		catalytic
28	SM00220_1	no description	IPR002290	Serine/threonine protein kinase		catalytic
28	SSF56112_1	Protein kinase-like (PK-like)	IPR011009	Protein kinase-like		extended
29	SM00133_1	no description	IPR000961	Protein kinase, C-terminal		accessory
29	PD000001_1	Q8CE40_MOUSE_Q8CE40;	IPR000719	Protein kinase		catalytic
29	PF00069.12_1	Protein kinase domain	IPR000719	Protein kinase		catalytic
29	PR00109_1	TYRKINASE	IPR001245	Tyrosine protein kinase		catalytic
29	PR00109_2	TYRKINASE	IPR001245	Tyrosine protein kinase		catalytic
29	PR00109_3	TYRKINASE	IPR001245	Tyrosine protein kinase		catalytic
29	PS00107_1	PROTEIN_KINASE_ATP	IPR000719	Protein kinase		catalytic
29	PS00108_1	PROTEIN_KINASE_ST	IPR008271	Serine/threonine protein kinase, active site		catalytic
29	PS50011_1	PROTEIN_KINASE_DOM	IPR000719	Protein kinase		catalytic
29	SM00219_1	no description	IPR001245	Tyrosine protein kinase		catalytic
29	SM00220_1	no description	IPR002290	Serine/threonine protein kinase		catalytic
29	SSF56112_1	Protein kinase-like (PK-like)	IPR011009	Protein kinase-like		extended
30	PF00433.9_1	Protein kinase C terminal domain	IPR000961	Protein kinase, C-terminal		accessory
30	SM00133_1	no description	IPR000961	Protein kinase, C-terminal		accessory
30	PD000001_1	Q8CE40_MOUSE_Q8CE40;	IPR000719	Protein kinase		catalytic
30	PF00069.12_1	Protein kinase domain	IPR000719	Protein kinase		catalytic
30	PR00109_1	TYRKINASE	IPR001245	Tyrosine protein kinase		catalytic
30	PR00109_2	TYRKINASE	IPR001245	Tyrosine protein kinase		catalytic
30	PR00109_3	TYRKINASE	IPR001245	Tyrosine protein kinase		catalytic
30	PS00107_1	PROTEIN_KINASE_ATP	IPR000719	Protein kinase		catalytic
30	PS00108_1	PROTEIN_KINASE_ST	IPR008271	Serine/threonine protein kinase, active site		catalytic
30	PS50011_1	PROTEIN_KINASE_DOM	IPR000719	Protein kinase		catalytic
30	SM00219_1	no description	IPR001245	Tyrosine protein kinase		catalytic
30	SM00220_1	no description	IPR002290	Serine/threonine protein kinase		catalytic
30	SSF56112_1	Protein kinase-like (PK-like)	IPR011009	Protein kinase-like		extended
31	SM00133_1	no description	IPR000961	Protein kinase, C-terminal		accessory
31	PD000001_1	Q8CE40_MOUSE_Q8CE40;	IPR000719	Protein kinase		catalytic
31	PF00069.12_1	Protein kinase domain	IPR000719	Protein kinase		catalytic
31	PR00109_1	TYRKINASE	IPR001245	Tyrosine protein kinase		catalytic
31	PR00109_2	TYRKINASE	IPR001245	Tyrosine protein kinase		catalytic
31	PR00109_3	TYRKINASE	IPR001245	Tyrosine protein kinase		catalytic
31	PS00107_1	PROTEIN_KINASE_ATP	IPR000719	Protein kinase		catalytic
31	PS00108_1	PROTEIN_KINASE_ST	IPR008271	Serine/threonine protein kinase, active site		catalytic
31	PS50011_1	PROTEIN_KINASE_DOM	IPR000719	Protein kinase		catalytic
31	SM00219_1	no description	IPR001245	Tyrosine protein kinase		catalytic
31	SM00220_1	no description	IPR002290	Serine/threonine protein kinase		catalytic
31	SSF56112_1	Protein kinase-like (PK-like)	IPR011009	Protein kinase-like		extended
32	PF00130.10_1	Phorbol esters/diacylglycerol binding domain	IPR002219	Protein kinase C, phorbol ester/diacylglycerol binding		accessory
32	PF00169.13_1	PH domain	IPR001849	Pleckstrin-like		accessory
32	PF00433.9_1	Protein kinase C terminal domain	IPR000961	Protein kinase, C-terminal		accessory
32	PF00780.9_1	CNH domain	IPR001180	Citron-like		accessory
32	PR00194_1	TROPOMYOSIN	IPR000533	Tropomyosin		accessory
32	PR00194_2	TROPOMYOSIN	IPR000533	Tropomyosin		accessory
32	PR00194_3	TROPOMYOSIN	IPR000533	Tropomyosin		accessory
32	PR00194_4	TROPOMYOSIN	IPR000533	Tropomyosin		accessory
32	PS00479_1	DAG_PE_BIND_DOM_1	IPR002219	Protein kinase C, phorbol ester/diacylglycerol binding		accessory
32	PS00867_1	CPSASE_2	IPR005479	Carbamoyl-phosphate synthase L chain, ATP-binding		accessory
32	PS50003_1	PH_DOMAIN	IPR001849	Pleckstrin-like		accessory
32	PS50081_1	DAG_PE_BIND_DOM_2	IPR002219	Protein kinase C, phorbol ester/diacylglycerol binding		accessory
32	PS50219_1	ROM_MOTIF	IPR001180	Citron-like		accessory
32	PS50220_1	REM_REPEAT	IPR000861	PKN/rhophilin/rhotekin rho-binding repeat		accessory
32	SM00036_1	no description	IPR001180	Citron-like		accessory
32	SM00109_1	no description	IPR002219	Protein kinase C, phorbol ester/diacylglycerol binding		accessory
32	SM00133_1	no description	IPR000961	Protein kinase, C-terminal		accessory
32	SM00233_1	no description	IPR001849	Pleckstrin-like		accessory
32	SSF46585_1	Effector domain of the protein kinase pkn/prk1	IPR011072	Protein kinase PKN/PRK1, effector		accessory
32	SSF46589_1	tRNA-binding arm	IPR010978	tRNA-binding arm		accessory
32	SSF50729_1	PH domain-like	IPR011036	Pleckstrin-homology-related		accessory
32	SSF57889_1	Cysteine-rich domain	NULL	NULL		accessory
32	SSF63825_1	Low density lipoprotein (LDL) receptor YWTD domain	NULL	NULL		accessory
32	PD000001_1	Q8CE40_MOUSE_Q8CE40;	IPR000719	Protein kinase		catalytic
32	PF00069.12_1	Protein kinase domain	IPR000719	Protein kinase		catalytic
32	PS00107_1	PROTEIN_KINASE_ATP	IPR000719	Protein kinase		catalytic
32	PS00108_1	PROTEIN_KINASE_ST	IPR008271	Serine/threonine protein kinase, active site		catalytic
32	PS50011_1	PROTEIN_KINASE_DOM	IPR000719	Protein kinase		catalytic
32	SM00219_1	no description	IPR001245	Tyrosine protein kinase		catalytic
32	SM00220_1	no description	IPR002290	Serine/threonine protein kinase		catalytic
32	SSF56112_1	Protein kinase-like (PK-like)	IPR011009	Protein kinase-like		extended
33	PF00433.9_1	Protein kinase C terminal domain	IPR000961	Protein kinase, C-terminal		accessory
33	PF00627.15_1	UBA/TS-N domain	IPR000449	Ubiquitin-associated		accessory
33	PF02985.7_1	HEAT repeat	IPR000357	HEAT		accessory
33	PF02985.7_2	HEAT repeat	IPR000357	HEAT		accessory
33	PS50030_1	UBA	IPR000449	Ubiquitin-associated		accessory
33	SM00133_1	no description	IPR000961	Protein kinase, C-terminal		accessory
33	SSF46934_1	UBA-like	IPR009060	UBA-like		accessory
33	SSF48371_1	ARM repeat	IPR008938	ARM repeat fold		accessory
33	PD000001_1	Q8CE40_MOUSE_Q8CE40;	IPR000719	Protein kinase		catalytic
33	PD000001_2	DSK1_SCHPO_P36616;	IPR000719	Protein kinase		catalytic
33	PF00069.12_1	Protein kinase domain	IPR000719	Protein kinase		catalytic
33	PS00107_1	PROTEIN_KINASE_ATP	IPR000719	Protein kinase		catalytic
33	PS00108_1	PROTEIN_KINASE_ST	IPR008271	Serine/threonine protein kinase, active site		catalytic
33	PS50011_1	PROTEIN_KINASE_DOM	IPR000719	Protein kinase		catalytic
33	SM00219_1	no description	IPR001245	Tyrosine protein kinase		catalytic
33	SM00220_1	no description	IPR002290	Serine/threonine protein kinase		catalytic
33	SSF56112_1	Protein kinase-like (PK-like)	IPR011009	Protein kinase-like		extended
35	PF00433.9_1	Protein kinase C terminal domain	IPR000961	Protein kinase, C-terminal		accessory
35	PD000001_1	Q8CE40_MOUSE_Q8CE40;	IPR000719	Protein kinase		catalytic
35	PD000001_2	DSK1_SCHPO_P36616;	IPR000719	Protein kinase		catalytic
35	PF00069.12_1	Protein kinase domain	IPR000719	Protein kinase		catalytic
35	PS00107_1	PROTEIN_KINASE_ATP	IPR000719	Protein kinase		catalytic
35	PS00108_1	PROTEIN_KINASE_ST	IPR008271	Serine/threonine protein kinase, active site		catalytic
35	PS50011_1	PROTEIN_KINASE_DOM	IPR000719	Protein kinase		catalytic
35	SM00219_1	no description	IPR001245	Tyrosine protein kinase		catalytic
35	SM00220_1	no description	IPR002290	Serine/threonine protein kinase		catalytic
35	SSF56112_1	Protein kinase-like (PK-like)	IPR011009	Protein kinase-like		extended
36	PF00433.9_1	Protein kinase C terminal domain	IPR000961	Protein kinase, C-terminal		accessory
36	PD000001_1	Q8CE40_MOUSE_Q8CE40;	IPR000719	Protein kinase		catalytic
36	PD000001_2	DSK1_SCHPO_P36616;	IPR000719	Protein kinase		catalytic
36	PF00069.12_1	Protein kinase domain	IPR000719	Protein kinase		catalytic
36	PS00107_1	PROTEIN_KINASE_ATP	IPR000719	Protein kinase		catalytic
36	PS00108_1	PROTEIN_KINASE_ST	IPR008271	Serine/threonine protein kinase, active site		catalytic
36	PS50011_1	PROTEIN_KINASE_DOM	IPR000719	Protein kinase		catalytic
36	SM00219_1	no description	IPR001245	Tyrosine protein kinase		catalytic
36	SM00220_1	no description	IPR002290	Serine/threonine protein kinase		catalytic
36	SSF56112_1	Protein kinase-like (PK-like)	IPR011009	Protein kinase-like		extended
38	PD000001_1	Q8CE40_MOUSE_Q8CE40;	IPR000719	Protein kinase		catalytic
38	PS00107_1	PROTEIN_KINASE_ATP	IPR000719	Protein kinase		catalytic
38	PS50011_1	PROTEIN_KINASE_DOM	IPR000719	Protein kinase		catalytic
38	SM00220_1	no description	IPR002290	Serine/threonine protein kinase		catalytic
38	SSF56112_1	Protein kinase-like (PK-like)	IPR011009	Protein kinase-like		extended
39	PF00130.10_1	Phorbol esters/diacylglycerol binding domain	IPR002219	Protein kinase C, phorbol ester/diacylglycerol binding		accessory
39	PF00169.13_1	PH domain	IPR001849	Pleckstrin-like		accessory
39	PF00433.9_1	Protein kinase C terminal domain	IPR000961	Protein kinase, C-terminal		accessory
39	PF00780.9_1	CNH domain	IPR001180	Citron-like		accessory
39	PF00786.13_1	P21-Rho-binding domain	IPR000095	PAK-box/P21-Rho-binding		accessory
39	PR00008_1	DAGPEDOMAIN	IPR002219	Protein kinase C, phorbol ester/diacylglycerol binding		accessory
39	PR00008_2	DAGPEDOMAIN	IPR002219	Protein kinase C, phorbol ester/diacylglycerol binding		accessory
39	PR00008_3	DAGPEDOMAIN	IPR002219	Protein kinase C, phorbol ester/diacylglycerol binding		accessory
39	PR00008_4	DAGPEDOMAIN	IPR002219	Protein kinase C, phorbol ester/diacylglycerol binding		accessory
39	PS00479_1	DAG_PE_BIND_DOM_1	IPR002219	Protein kinase C, phorbol ester/diacylglycerol binding		accessory
39	PS50003_1	PH_DOMAIN	IPR001849	Pleckstrin-like		accessory
39	PS50081_1	DAG_PE_BIND_DOM_2	IPR002219	Protein kinase C, phorbol ester/diacylglycerol binding		accessory
39	PS50108_1	CRIB	IPR000095	PAK-box/P21-Rho-binding		accessory
39	PS50219_1	ROM_MOTIF	IPR001180	Citron-like		accessory
39	SM00036_1	no description	IPR001180	Citron-like		accessory
39	SM00109_1	no description	IPR002219	Protein kinase C, phorbol ester/diacylglycerol binding		accessory
39	SM00133_1	no description	IPR000961	Protein kinase, C-terminal		accessory
39	SM00233_1	no description	IPR001849	Pleckstrin-like		accessory
39	SM00285_1	no description	IPR000095	PAK-box/P21-Rho-binding		accessory
39	SSF50729_1	PH domain-like	IPR011036	Pleckstrin-homology-related		accessory
39	SSF57889_1	Cysteine-rich domain	NULL	NULL		accessory
39	PD000001_1	Q8CE40_MOUSE_Q8CE40;	IPR000719	Protein kinase		catalytic
39	PF00069.12_1	Protein kinase domain	IPR000719	Protein kinase		catalytic
39	PS00107_1	PROTEIN_KINASE_ATP	IPR000719	Protein kinase		catalytic
39	PS00108_1	PROTEIN_KINASE_ST	IPR008271	Serine/threonine protein kinase, active site		catalytic
39	PS50011_1	PROTEIN_KINASE_DOM	IPR000719	Protein kinase		catalytic
39	SM00219_1	no description	IPR001245	Tyrosine protein kinase		catalytic
39	SM00220_1	no description	IPR002290	Serine/threonine protein kinase		catalytic
39	SSF56112_1	Protein kinase-like (PK-like)	IPR011009	Protein kinase-like		extended
40	PF00169.13_1	PH domain	IPR001849	Pleckstrin-like		accessory
40	PF00780.9_1	CNH domain	IPR001180	Citron-like		accessory
40	PS50003_1	PH_DOMAIN	IPR001849	Pleckstrin-like		accessory
40	PS50081_1	DAG_PE_BIND_DOM_2	IPR002219	Protein kinase C, phorbol ester/diacylglycerol binding		accessory
40	PS50108_1	CRIB	IPR000095	PAK-box/P21-Rho-binding		accessory
40	PS50219_1	ROM_MOTIF	IPR001180	Citron-like		accessory
40	SM00036_1	no description	IPR001180	Citron-like		accessory
40	SM00233_1	no description	IPR001849	Pleckstrin-like		accessory
40	SM00285_1	no description	IPR000095	PAK-box/P21-Rho-binding		accessory
40	SSF50729_1	PH domain-like	IPR011036	Pleckstrin-homology-related		accessory
40	SSF57889_1	Cysteine-rich domain	NULL	NULL		accessory
41	PF00433.9_1	Protein kinase C terminal domain	IPR000961	Protein kinase, C-terminal		accessory
41	SM00133_1	no description	IPR000961	Protein kinase, C-terminal		accessory
41	PD000001_1	Q8CE40_MOUSE_Q8CE40;	IPR000719	Protein kinase		catalytic
41	PF00069.12_1	Protein kinase domain	IPR000719	Protein kinase		catalytic
41	PS00108_1	PROTEIN_KINASE_ST	IPR008271	Serine/threonine protein kinase, active site		catalytic
41	PS50011_1	PROTEIN_KINASE_DOM	IPR000719	Protein kinase		catalytic
41	SM00219_1	no description	IPR001245	Tyrosine protein kinase		catalytic
41	SM00220_1	no description	IPR002290	Serine/threonine protein kinase		catalytic
41	SSF56112_1	Protein kinase-like (PK-like)	IPR011009	Protein kinase-like		extended
42	PF00169.13_1	PH domain	IPR001849	Pleckstrin-like		accessory
42	PF00433.9_1	Protein kinase C terminal domain	IPR000961	Protein kinase, C-terminal		accessory
42	PF02185.5_1	Hr1 repeat	IPR000861	PKN/rhophilin/rhotekin rho-binding repeat		accessory
42	PS50003_1	PH_DOMAIN	IPR001849	Pleckstrin-like		accessory
42	PS50081_1	DAG_PE_BIND_DOM_2	IPR002219	Protein kinase C, phorbol ester/diacylglycerol binding		accessory
42	SM00074_1	no description	NULL	NULL		accessory
42	SM00109_1	no description	IPR002219	Protein kinase C, phorbol ester/diacylglycerol binding		accessory
42	SM00133_1	no description	IPR000961	Protein kinase, C-terminal		accessory
42	SM00233_1	no description	IPR001849	Pleckstrin-like		accessory
42	PD000001_1	Q8CE40_MOUSE_Q8CE40;	IPR000719	Protein kinase		catalytic
42	PF00069.12_1	Protein kinase domain	IPR000719	Protein kinase		catalytic
42	PS00107_1	PROTEIN_KINASE_ATP	IPR000719	Protein kinase		catalytic
42	PS00108_1	PROTEIN_KINASE_ST	IPR008271	Serine/threonine protein kinase, active site		catalytic
42	PS50011_1	PROTEIN_KINASE_DOM	IPR000719	Protein kinase		catalytic
42	SM00219_1	no description	IPR001245	Tyrosine protein kinase		catalytic
42	SM00220_1	no description	IPR002290	Serine/threonine protein kinase		catalytic
42	SSF56112_1	Protein kinase-like (PK-like)	IPR011009	Protein kinase-like		extended
43	PF00169.13_1	PH domain	IPR001849	Pleckstrin-like		accessory
43	PF00433.9_1	Protein kinase C terminal domain	IPR000961	Protein kinase, C-terminal		accessory
43	PF02185.5_1	Hr1 repeat	IPR000861	PKN/rhophilin/rhotekin rho-binding repeat		accessory
43	PS00228_1	TUBULIN_B_AUTOREG	IPR002453	Beta tubulin		accessory
43	PS50003_1	PH_DOMAIN	IPR001849	Pleckstrin-like		accessory
43	PS50081_1	DAG_PE_BIND_DOM_2	IPR002219	Protein kinase C, phorbol ester/diacylglycerol binding		accessory
43	SM00074_1	no description	NULL	NULL		accessory
43	SM00109_1	no description	IPR002219	Protein kinase C, phorbol ester/diacylglycerol binding		accessory
43	SM00133_1	no description	IPR000961	Protein kinase, C-terminal		accessory
43	SM00233_1	no description	IPR001849	Pleckstrin-like		accessory
43	SSF50729_1	PH domain-like	IPR011036	Pleckstrin-homology-related		accessory
43	PD000001_1	Q8CE40_MOUSE_Q8CE40;	IPR000719	Protein kinase		catalytic
43	PF00069.12_1	Protein kinase domain	IPR000719	Protein kinase		catalytic
43	PS00107_1	PROTEIN_KINASE_ATP	IPR000719	Protein kinase		catalytic
43	PS00108_1	PROTEIN_KINASE_ST	IPR008271	Serine/threonine protein kinase, active site		catalytic
43	PS50011_1	PROTEIN_KINASE_DOM	IPR000719	Protein kinase		catalytic
43	SM00219_1	no description	IPR001245	Tyrosine protein kinase		catalytic
43	SM00220_1	no description	IPR002290	Serine/threonine protein kinase		catalytic
43	SSF56112_1	Protein kinase-like (PK-like)	IPR011009	Protein kinase-like		extended
47	PD000001_1	Q8CE40_MOUSE_Q8CE40;	IPR000719	Protein kinase		catalytic
47	PD000001_2	DSK1_SCHPO_P36616;	IPR000719	Protein kinase		catalytic
47	PF00069.12_1	Protein kinase domain	IPR000719	Protein kinase		catalytic
47	PS00108_1	PROTEIN_KINASE_ST	IPR008271	Serine/threonine protein kinase, active site		catalytic
47	PS50011_1	PROTEIN_KINASE_DOM	IPR000719	Protein kinase		catalytic
47	SM00219_1	no description	IPR001245	Tyrosine protein kinase		catalytic
47	SM00220_1	no description	IPR002290	Serine/threonine protein kinase		catalytic
47	SSF56112_1	Protein kinase-like (PK-like)	IPR011009	Protein kinase-like		extended
49	PF00433.9_1	Protein kinase C terminal domain	IPR000961	Protein kinase, C-terminal		accessory
49	PF00595.8_1	PDZ domain (Also known as DHR or GLGF)	IPR001478	PDZ/DHR/GLGF		accessory
49	PS50106_1	PDZ	IPR001478	PDZ/DHR/GLGF		accessory
49	SM00228_1	no description	IPR001478	PDZ/DHR/GLGF		accessory
49	SSF50156_1	PDZ domain-like	IPR001478	PDZ/DHR/GLGF		accessory
49	PD000001_1	Q8CE40_MOUSE_Q8CE40;	IPR000719	Protein kinase		catalytic
49	PF00069.12_1	Protein kinase domain	IPR000719	Protein kinase		catalytic
49	PS00108_1	PROTEIN_KINASE_ST	IPR008271	Serine/threonine protein kinase, active site		catalytic
49	PS50011_1	PROTEIN_KINASE_DOM	IPR000719	Protein kinase		catalytic
49	SM00219_1	no description	IPR001245	Tyrosine protein kinase		catalytic
49	SM00220_1	no description	IPR002290	Serine/threonine protein kinase		catalytic
49	SSF56112_1	Protein kinase-like (PK-like)	IPR011009	Protein kinase-like		extended
50	PF00433.9_1	Protein kinase C terminal domain	IPR000961	Protein kinase, C-terminal		accessory
50	PF00595.8_1	PDZ domain (Also known as DHR or GLGF)	IPR001478	PDZ/DHR/GLGF		accessory
50	PS50106_1	PDZ	IPR001478	PDZ/DHR/GLGF		accessory
50	SM00228_1	no description	IPR001478	PDZ/DHR/GLGF		accessory
50	PD000001_1	Q8CE40_MOUSE_Q8CE40;	IPR000719	Protein kinase		catalytic
50	PF00069.12_1	Protein kinase domain	IPR000719	Protein kinase		catalytic
50	PS00108_1	PROTEIN_KINASE_ST	IPR008271	Serine/threonine protein kinase, active site		catalytic
50	PS50011_1	PROTEIN_KINASE_DOM	IPR000719	Protein kinase		catalytic
50	SM00219_1	no description	IPR001245	Tyrosine protein kinase		catalytic
50	SM00220_1	no description	IPR002290	Serine/threonine protein kinase		catalytic
50	SSF56112_1	Protein kinase-like (PK-like)	IPR011009	Protein kinase-like		extended
51	PF00433.9_1	Protein kinase C terminal domain	IPR000961	Protein kinase, C-terminal		accessory
51	PF00595.8_1	PDZ domain (Also known as DHR or GLGF)	IPR001478	PDZ/DHR/GLGF		accessory
51	PS50106_1	PDZ	IPR001478	PDZ/DHR/GLGF		accessory
51	SM00228_1	no description	IPR001478	PDZ/DHR/GLGF		accessory
51	SSF50156_1	PDZ domain-like	IPR001478	PDZ/DHR/GLGF		accessory
51	PD000001_1	Q8CE40_MOUSE_Q8CE40;	IPR000719	Protein kinase		catalytic
51	PF00069.12_1	Protein kinase domain	IPR000719	Protein kinase		catalytic
51	PS00108_1	PROTEIN_KINASE_ST	IPR008271	Serine/threonine protein kinase, active site		catalytic
51	PS50011_1	PROTEIN_KINASE_DOM	IPR000719	Protein kinase		catalytic
51	SM00219_1	no description	IPR001245	Tyrosine protein kinase		catalytic
51	SM00220_1	no description	IPR002290	Serine/threonine protein kinase		catalytic
51	SSF56112_1	Protein kinase-like (PK-like)	IPR011009	Protein kinase-like		extended
53	PD000001_1	Q8CE40_MOUSE_Q8CE40;	IPR000719	Protein kinase		catalytic
53	PS50011_1	PROTEIN_KINASE_DOM	IPR000719	Protein kinase		catalytic
53	SM00220_1	no description	IPR002290	Serine/threonine protein kinase		catalytic
53	SSF56112_1	Protein kinase-like (PK-like)	IPR011009	Protein kinase-like		extended
54	PD000001_1	Q8CE40_MOUSE_Q8CE40;	IPR000719	Protein kinase		catalytic
54	PF00069.12_1	Protein kinase domain	IPR000719	Protein kinase		catalytic
54	PS00107_1	PROTEIN_KINASE_ATP	IPR000719	Protein kinase		catalytic
54	PS00108_1	PROTEIN_KINASE_ST	IPR008271	Serine/threonine protein kinase, active site		catalytic
54	PS50011_1	PROTEIN_KINASE_DOM	IPR000719	Protein kinase		catalytic
54	SM00219_1	no description	IPR001245	Tyrosine protein kinase		catalytic
54	SM00220_1	no description	IPR002290	Serine/threonine protein kinase		catalytic
54	SSF56112_1	Protein kinase-like (PK-like)	IPR011009	Protein kinase-like		extended
55	PD000001_1	Q8CE40_MOUSE_Q8CE40;	IPR000719	Protein kinase		catalytic
55	PF00069.12_1	Protein kinase domain	IPR000719	Protein kinase		catalytic
55	PS00107_1	PROTEIN_KINASE_ATP	IPR000719	Protein kinase		catalytic
55	PS00108_1	PROTEIN_KINASE_ST	IPR008271	Serine/threonine protein kinase, active site		catalytic
55	PS50011_1	PROTEIN_KINASE_DOM	IPR000719	Protein kinase		catalytic
55	SM00219_1	no description	IPR001245	Tyrosine protein kinase		catalytic
55	SM00220_1	no description	IPR002290	Serine/threonine protein kinase		catalytic
55	SSF56112_1	Protein kinase-like (PK-like)	IPR011009	Protein kinase-like		extended
56	PD000001_1	Q8CE40_MOUSE_Q8CE40;	IPR000719	Protein kinase		catalytic
56	PF00069.12_1	Protein kinase domain	IPR000719	Protein kinase		catalytic
56	PS00107_1	PROTEIN_KINASE_ATP	IPR000719	Protein kinase		catalytic
56	PS00108_1	PROTEIN_KINASE_ST	IPR008271	Serine/threonine protein kinase, active site		catalytic
56	PS50011_1	PROTEIN_KINASE_DOM	IPR000719	Protein kinase		catalytic
56	SM00219_1	no description	IPR001245	Tyrosine protein kinase		catalytic
56	SM00220_1	no description	IPR002290	Serine/threonine protein kinase		catalytic
56	SSF56112_1	Protein kinase-like (PK-like)	IPR011009	Protein kinase-like		extended
57	SSF50729_1	PH domain-like	IPR011036	Pleckstrin-homology-related		accessory
57	PD000001_1	Q8CE40_MOUSE_Q8CE40;	IPR000719	Protein kinase		catalytic
57	PF00069.12_1	Protein kinase domain	IPR000719	Protein kinase		catalytic
57	PR00109_1	TYRKINASE	IPR001245	Tyrosine protein kinase		catalytic
57	PR00109_2	TYRKINASE	IPR001245	Tyrosine protein kinase		catalytic
57	PR00109_3	TYRKINASE	IPR001245	Tyrosine protein kinase		catalytic
57	PS00107_1	PROTEIN_KINASE_ATP	IPR000719	Protein kinase		catalytic
57	PS00108_1	PROTEIN_KINASE_ST	IPR008271	Serine/threonine protein kinase, active site		catalytic
57	PS50011_1	PROTEIN_KINASE_DOM	IPR000719	Protein kinase		catalytic
57	SM00219_1	no description	IPR001245	Tyrosine protein kinase		catalytic
57	SM00220_1	no description	IPR002290	Serine/threonine protein kinase		catalytic
57	SSF56112_1	Protein kinase-like (PK-like)	IPR011009	Protein kinase-like		extended
58	PS50078_1	POLO_BOX	IPR000959	POLO box duplicated region		accessory
58	SSF82615_1	Polo domain	NULL	NULL		accessory
58	PD000001_1	Q8CE40_MOUSE_Q8CE40;	IPR000719	Protein kinase		catalytic
58	PF00069.12_1	Protein kinase domain	IPR000719	Protein kinase		catalytic
58	PF07714.1_1	Protein tyrosine kinase	NULL	NULL		catalytic
58	PS00107_1	PROTEIN_KINASE_ATP	IPR000719	Protein kinase		catalytic
58	PS00109_1	PROTEIN_KINASE_TYR	IPR008266	Tyrosine protein kinase, active site		catalytic
58	PS50011_1	PROTEIN_KINASE_DOM	IPR000719	Protein kinase		catalytic
58	SM00219_1	no description	IPR001245	Tyrosine protein kinase		catalytic
58	SM00220_1	no description	IPR002290	Serine/threonine protein kinase		catalytic
58	SSF56112_1	Protein kinase-like (PK-like)	IPR011009	Protein kinase-like		extended
59	PS00092_1	N6_MTASE	IPR002052	N-6 Adenine-specific DNA methylase		accessory
59	PD000001_1	Q8CE40_MOUSE_Q8CE40;	IPR000719	Protein kinase		catalytic
59	PF00069.12_1	Protein kinase domain	IPR000719	Protein kinase		catalytic
59	PF07714.1_1	Protein tyrosine kinase	NULL	NULL		catalytic
59	PS00107_1	PROTEIN_KINASE_ATP	IPR000719	Protein kinase		catalytic
59	PS00108_1	PROTEIN_KINASE_ST	IPR008271	Serine/threonine protein kinase, active site		catalytic
59	PS50011_1	PROTEIN_KINASE_DOM	IPR000719	Protein kinase		catalytic
59	SM00219_1	no description	IPR001245	Tyrosine protein kinase		catalytic
59	SM00220_1	no description	IPR002290	Serine/threonine protein kinase		catalytic
59	SSF56112_1	Protein kinase-like (PK-like)	IPR011009	Protein kinase-like		extended
60	PD000001_1	Q8CE40_MOUSE_Q8CE40;	IPR000719	Protein kinase		catalytic
60	PF00069.12_1	Protein kinase domain	IPR000719	Protein kinase		catalytic
60	PF07714.1_1	Protein tyrosine kinase	NULL	NULL		catalytic
60	PS00107_1	PROTEIN_KINASE_ATP	IPR000719	Protein kinase		catalytic
60	PS00108_1	PROTEIN_KINASE_ST	IPR008271	Serine/threonine protein kinase, active site		catalytic
60	PS50011_1	PROTEIN_KINASE_DOM	IPR000719	Protein kinase		catalytic
60	SM00219_1	no description	IPR001245	Tyrosine protein kinase		catalytic
60	SM00220_1	no description	IPR002290	Serine/threonine protein kinase		catalytic
60	SSF56112_1	Protein kinase-like (PK-like)	IPR011009	Protein kinase-like		extended
61	PF00169.13_1	PH domain	IPR001849	Pleckstrin-like		accessory
61	PF00615.8_1	Regulator of G protein signaling domain	IPR000342	Regulator of G protein		accessory
61	PS50003_1	PH_DOMAIN	IPR001849	Pleckstrin-like		accessory
61	PS50132_1	RGS	IPR000342	Regulator of G protein		accessory
61	SM00133_1	no description	IPR000961	Protein kinase, C-terminal		accessory
61	SM00233_1	no description	IPR001849	Pleckstrin-like		accessory
61	SM00315_1	no description	IPR000342	Regulator of G protein		accessory
61	SSF48097_1	Regulator of G-protein signalling, RGS	IPR000342	Regulator of G protein		accessory
61	SSF50729_1	PH domain-like	IPR011036	Pleckstrin-homology-related		accessory
61	PD000001_1	Q8CE40_MOUSE_Q8CE40;	IPR000719	Protein kinase		catalytic
61	PF00069.12_1	Protein kinase domain	IPR000719	Protein kinase		catalytic
61	PS00107_1	PROTEIN_KINASE_ATP	IPR000719	Protein kinase		catalytic
61	PS00108_1	PROTEIN_KINASE_ST	IPR008271	Serine/threonine protein kinase, active site		catalytic
61	PS50011_1	PROTEIN_KINASE_DOM	IPR000719	Protein kinase		catalytic
61	SM00219_1	no description	IPR001245	Tyrosine protein kinase		catalytic
61	SM00220_1	no description	IPR002290	Serine/threonine protein kinase		catalytic
61	PR00717_1	GPCRKINASE	IPR000239	GPCR kinase		extended
61	PR00717_2	GPCRKINASE	IPR000239	GPCR kinase		extended
61	PR00717_3	GPCRKINASE	IPR000239	GPCR kinase		extended
61	PR00717_4	GPCRKINASE	IPR000239	GPCR kinase		extended
61	PR00717_5	GPCRKINASE	IPR000239	GPCR kinase		extended
61	SSF56112_1	Protein kinase-like (PK-like)	IPR011009	Protein kinase-like		extended
62	PF00169.13_1	PH domain	IPR001849	Pleckstrin-like		accessory
62	PF00615.8_1	Regulator of G protein signaling domain	IPR000342	Regulator of G protein		accessory
62	PS50003_1	PH_DOMAIN	IPR001849	Pleckstrin-like		accessory
62	PS50132_1	RGS	IPR000342	Regulator of G protein		accessory
62	SM00133_1	no description	IPR000961	Protein kinase, C-terminal		accessory
62	SM00233_1	no description	IPR001849	Pleckstrin-like		accessory
62	SM00315_1	no description	IPR000342	Regulator of G protein		accessory
62	SSF48097_1	Regulator of G-protein signalling, RGS	IPR000342	Regulator of G protein		accessory
62	SSF50729_1	PH domain-like	IPR011036	Pleckstrin-homology-related		accessory
62	PD000001_1	Q8CE40_MOUSE_Q8CE40;	IPR000719	Protein kinase		catalytic
62	PF00069.12_1	Protein kinase domain	IPR000719	Protein kinase		catalytic
62	PS00107_1	PROTEIN_KINASE_ATP	IPR000719	Protein kinase		catalytic
62	PS00108_1	PROTEIN_KINASE_ST	IPR008271	Serine/threonine protein kinase, active site		catalytic
62	PS50011_1	PROTEIN_KINASE_DOM	IPR000719	Protein kinase		catalytic
62	SM00219_1	no description	IPR001245	Tyrosine protein kinase		catalytic
62	SM00220_1	no description	IPR002290	Serine/threonine protein kinase		catalytic
62	PR00717_1	GPCRKINASE	IPR000239	GPCR kinase		extended
62	PR00717_2	GPCRKINASE	IPR000239	GPCR kinase		extended
62	PR00717_3	GPCRKINASE	IPR000239	GPCR kinase		extended
62	PR00717_4	GPCRKINASE	IPR000239	GPCR kinase		extended
62	PR00717_5	GPCRKINASE	IPR000239	GPCR kinase		extended
62	SSF56112_1	Protein kinase-like (PK-like)	IPR011009	Protein kinase-like		extended
63	PF00615.8_1	Regulator of G protein signaling domain	IPR000342	Regulator of G protein		accessory
63	PS50132_1	RGS	IPR000342	Regulator of G protein		accessory
63	SM00133_1	no description	IPR000961	Protein kinase, C-terminal		accessory
63	SM00315_1	no description	IPR000342	Regulator of G protein		accessory
63	SSF48097_1	Regulator of G-protein signalling, RGS	IPR000342	Regulator of G protein		accessory
63	PD000001_1	Q8CE40_MOUSE_Q8CE40;	IPR000719	Protein kinase		catalytic
63	PF00069.12_1	Protein kinase domain	IPR000719	Protein kinase		catalytic
63	PS00107_1	PROTEIN_KINASE_ATP	IPR000719	Protein kinase		catalytic
63	PS00108_1	PROTEIN_KINASE_ST	IPR008271	Serine/threonine protein kinase, active site		catalytic
63	PS50011_1	PROTEIN_KINASE_DOM	IPR000719	Protein kinase		catalytic
63	SM00219_1	no description	IPR001245	Tyrosine protein kinase		catalytic
63	SM00220_1	no description	IPR002290	Serine/threonine protein kinase		catalytic
63	PR00717_1	GPCRKINASE	IPR000239	GPCR kinase		extended
63	PR00717_2	GPCRKINASE	IPR000239	GPCR kinase		extended
63	PR00717_3	GPCRKINASE	IPR000239	GPCR kinase		extended
63	PR00717_4	GPCRKINASE	IPR000239	GPCR kinase		extended
63	PR00717_5	GPCRKINASE	IPR000239	GPCR kinase		extended
63	SSF56112_1	Protein kinase-like (PK-like)	IPR011009	Protein kinase-like		extended
64	PF00615.8_1	Regulator of G protein signaling domain	IPR000342	Regulator of G protein		accessory
64	PS50132_1	RGS	IPR000342	Regulator of G protein		accessory
64	SM00133_1	no description	IPR000961	Protein kinase, C-terminal		accessory
64	SM00315_1	no description	IPR000342	Regulator of G protein		accessory
64	SSF48097_1	Regulator of G-protein signalling, RGS	IPR000342	Regulator of G protein		accessory
64	PD000001_1	Q8CE40_MOUSE_Q8CE40;	IPR000719	Protein kinase		catalytic
64	PF00069.12_1	Protein kinase domain	IPR000719	Protein kinase		catalytic
64	PS00107_1	PROTEIN_KINASE_ATP	IPR000719	Protein kinase		catalytic
64	PS00108_1	PROTEIN_KINASE_ST	IPR008271	Serine/threonine protein kinase, active site		catalytic
64	PS50011_1	PROTEIN_KINASE_DOM	IPR000719	Protein kinase		catalytic
64	SM00219_1	no description	IPR001245	Tyrosine protein kinase		catalytic
64	SM00220_1	no description	IPR002290	Serine/threonine protein kinase		catalytic
64	PR00717_1	GPCRKINASE	IPR000239	GPCR kinase		extended
64	PR00717_2	GPCRKINASE	IPR000239	GPCR kinase		extended
64	PR00717_3	GPCRKINASE	IPR000239	GPCR kinase		extended
64	PR00717_4	GPCRKINASE	IPR000239	GPCR kinase		extended
64	PR00717_5	GPCRKINASE	IPR000239	GPCR kinase		extended
64	SSF56112_1	Protein kinase-like (PK-like)	IPR011009	Protein kinase-like		extended
65	PF00615.8_1	Regulator of G protein signaling domain	IPR000342	Regulator of G protein		accessory
65	PS50132_1	RGS	IPR000342	Regulator of G protein		accessory
65	SM00133_1	no description	IPR000961	Protein kinase, C-terminal		accessory
65	SM00315_1	no description	IPR000342	Regulator of G protein		accessory
65	SSF48097_1	Regulator of G-protein signalling, RGS	IPR000342	Regulator of G protein		accessory
65	PD000001_1	Q8CE40_MOUSE_Q8CE40;	IPR000719	Protein kinase		catalytic
65	PF00069.12_1	Protein kinase domain	IPR000719	Protein kinase		catalytic
65	PS00107_1	PROTEIN_KINASE_ATP	IPR000719	Protein kinase		catalytic
65	PS00108_1	PROTEIN_KINASE_ST	IPR008271	Serine/threonine protein kinase, active site		catalytic
65	PS50011_1	PROTEIN_KINASE_DOM	IPR000719	Protein kinase		catalytic
65	SM00219_1	no description	IPR001245	Tyrosine protein kinase		catalytic
65	SM00220_1	no description	IPR002290	Serine/threonine protein kinase		catalytic
65	PR00717_1	GPCRKINASE	IPR000239	GPCR kinase		extended
65	PR00717_2	GPCRKINASE	IPR000239	GPCR kinase		extended
65	PR00717_3	GPCRKINASE	IPR000239	GPCR kinase		extended
65	PR00717_4	GPCRKINASE	IPR000239	GPCR kinase		extended
65	PR00717_5	GPCRKINASE	IPR000239	GPCR kinase		extended
65	SSF56112_1	Protein kinase-like (PK-like)	IPR011009	Protein kinase-like		extended
66	PF00615.8_1	Regulator of G protein signaling domain	IPR000342	Regulator of G protein		accessory
66	PS50132_1	RGS	IPR000342	Regulator of G protein		accessory
66	SM00133_1	no description	IPR000961	Protein kinase, C-terminal		accessory
66	SM00315_1	no description	IPR000342	Regulator of G protein		accessory
66	SSF48097_1	Regulator of G-protein signalling, RGS	IPR000342	Regulator of G protein		accessory
66	PD000001_1	Q8CE40_MOUSE_Q8CE40;	IPR000719	Protein kinase		catalytic
66	PF00069.12_1	Protein kinase domain	IPR000719	Protein kinase		catalytic
66	PS00107_1	PROTEIN_KINASE_ATP	IPR000719	Protein kinase		catalytic
66	PS50011_1	PROTEIN_KINASE_DOM	IPR000719	Protein kinase		catalytic
66	SM00219_1	no description	IPR001245	Tyrosine protein kinase		catalytic
66	SM00220_1	no description	IPR002290	Serine/threonine protein kinase		catalytic
66	PR00717_1	GPCRKINASE	IPR000239	GPCR kinase		extended
66	PR00717_2	GPCRKINASE	IPR000239	GPCR kinase		extended
66	PR00717_3	GPCRKINASE	IPR000239	GPCR kinase		extended
66	PR00717_4	GPCRKINASE	IPR000239	GPCR kinase		extended
66	PR00717_5	GPCRKINASE	IPR000239	GPCR kinase		extended
66	SSF56112_1	Protein kinase-like (PK-like)	IPR011009	Protein kinase-like		extended
67	PF00047.12_1	Immunoglobulin domain	IPR007110	Immunoglobulin-like		accessory
67	PF07653.3_1	Variant SH3 domain	IPR011511	Variant SH3		accessory
67	PF07679.2_1	Immunoglobulin I-set domain	NULL	NULL		accessory
67	PF07686.2_1	Immunoglobulin V-set domain	NULL	NULL		accessory
67	PS50835_1	IG_LIKE	IPR007110	Immunoglobulin-like		accessory
67	SM00408_1	no description	IPR003598	Immunoglobulin C2 type		accessory
67	SM00409_1	no description	IPR003599	Immunoglobulin subtype		accessory
67	SSF48726_1	Immunoglobulin	IPR007110	Immunoglobulin-like		accessory
67	SSF50044_1	SH3-domain	IPR001452	SH3		accessory
67	PD000001_1	Q8CE40_MOUSE_Q8CE40;	IPR000719	Protein kinase		catalytic
67	PF00069.12_1	Protein kinase domain	IPR000719	Protein kinase		catalytic
67	PS00108_1	PROTEIN_KINASE_ST	IPR008271	Serine/threonine protein kinase, active site		catalytic
67	PS50011_1	PROTEIN_KINASE_DOM	IPR000719	Protein kinase		catalytic
67	SM00219_1	no description	IPR001245	Tyrosine protein kinase		catalytic
67	SM00220_1	no description	IPR002290	Serine/threonine protein kinase		catalytic
67	SSF56112_1	Protein kinase-like (PK-like)	IPR011009	Protein kinase-like		extended
68	PD000001_1	Q8CE40_MOUSE_Q8CE40;	IPR000719	Protein kinase		catalytic
68	PF00069.12_1	Protein kinase domain	IPR000719	Protein kinase		catalytic
68	PS00108_1	PROTEIN_KINASE_ST	IPR008271	Serine/threonine protein kinase, active site		catalytic
68	PS50011_1	PROTEIN_KINASE_DOM	IPR000719	Protein kinase		catalytic
68	SM00220_1	no description	IPR002290	Serine/threonine protein kinase		catalytic
68	SSF56112_1	Protein kinase-like (PK-like)	IPR011009	Protein kinase-like		extended
69	PD000001_1	Q8CE40_MOUSE_Q8CE40;	IPR000719	Protein kinase		catalytic
69	PF00069.12_1	Protein kinase domain	IPR000719	Protein kinase		catalytic
69	PS00107_1	PROTEIN_KINASE_ATP	IPR000719	Protein kinase		catalytic
69	PS00108_1	PROTEIN_KINASE_ST	IPR008271	Serine/threonine protein kinase, active site		catalytic
69	PS50011_1	PROTEIN_KINASE_DOM	IPR000719	Protein kinase		catalytic
69	SM00219_1	no description	IPR001245	Tyrosine protein kinase		catalytic
69	SM00220_1	no description	IPR002290	Serine/threonine protein kinase		catalytic
69	SSF56112_1	Protein kinase-like (PK-like)	IPR011009	Protein kinase-like		extended
70	PD000001_1	Q8CE40_MOUSE_Q8CE40;	IPR000719	Protein kinase		catalytic
70	PF00069.12_1	Protein kinase domain	IPR000719	Protein kinase		catalytic
70	PS00107_1	PROTEIN_KINASE_ATP	IPR000719	Protein kinase		catalytic
70	PS00108_1	PROTEIN_KINASE_ST	IPR008271	Serine/threonine protein kinase, active site		catalytic
70	PS50011_1	PROTEIN_KINASE_DOM	IPR000719	Protein kinase		catalytic
70	SM00219_1	no description	IPR001245	Tyrosine protein kinase		catalytic
70	SM00220_1	no description	IPR002290	Serine/threonine protein kinase		catalytic
70	SSF56112_1	Protein kinase-like (PK-like)	IPR011009	Protein kinase-like		extended
72	PD000001_1	Q8CE40_MOUSE_Q8CE40;	IPR000719	Protein kinase		catalytic
72	PF00069.12_1	Protein kinase domain	IPR000719	Protein kinase		catalytic
72	PS00107_1	PROTEIN_KINASE_ATP	IPR000719	Protein kinase		catalytic
72	PS00108_1	PROTEIN_KINASE_ST	IPR008271	Serine/threonine protein kinase, active site		catalytic
72	PS50011_1	PROTEIN_KINASE_DOM	IPR000719	Protein kinase		catalytic
72	SM00219_1	no description	IPR001245	Tyrosine protein kinase		catalytic
72	SM00220_1	no description	IPR002290	Serine/threonine protein kinase		catalytic
72	SSF56112_1	Protein kinase-like (PK-like)	IPR011009	Protein kinase-like		extended
73	PD000001_1	Q8CE40_MOUSE_Q8CE40;	IPR000719	Protein kinase		catalytic
73	PF00069.12_1	Protein kinase domain	IPR000719	Protein kinase		catalytic
73	PS00107_1	PROTEIN_KINASE_ATP	IPR000719	Protein kinase		catalytic
73	PS00108_1	PROTEIN_KINASE_ST	IPR008271	Serine/threonine protein kinase, active site		catalytic
73	PS50011_1	PROTEIN_KINASE_DOM	IPR000719	Protein kinase		catalytic
73	SM00219_1	no description	IPR001245	Tyrosine protein kinase		catalytic
73	SM00220_1	no description	IPR002290	Serine/threonine protein kinase		catalytic
73	SSF56112_1	Protein kinase-like (PK-like)	IPR011009	Protein kinase-like		extended
74	PF00023.14_1	Ankyrin repeat	IPR002110	Ankyrin		accessory
74	PF00023.14_2	Ankyrin repeat	IPR002110	Ankyrin		accessory
74	PF00023.14_3	Ankyrin repeat	IPR002110	Ankyrin		accessory
74	PF00023.14_4	Ankyrin repeat	IPR002110	Ankyrin		accessory
74	PF00023.14_5	Ankyrin repeat	IPR002110	Ankyrin		accessory
74	PF00023.14_6	Ankyrin repeat	IPR002110	Ankyrin		accessory
74	PF00023.14_7	Ankyrin repeat	IPR002110	Ankyrin		accessory
74	PF00023.14_8	Ankyrin repeat	IPR002110	Ankyrin		accessory
74	PF00531.10_1	Death domain	IPR000488	Death		accessory
74	PR01415_1	ANKYRIN	IPR002110	Ankyrin		accessory
74	PR01415_2	ANKYRIN	IPR002110	Ankyrin		accessory
74	PS50017_1	DEATH_DOMAIN	IPR000488	Death		accessory
74	PS50088_1	ANK_REPEAT	IPR002110	Ankyrin		accessory
74	PS50088_2	ANK_REPEAT	IPR002110	Ankyrin		accessory
74	PS50088_3	ANK_REPEAT	IPR002110	Ankyrin		accessory
74	PS50088_4	ANK_REPEAT	IPR002110	Ankyrin		accessory
74	PS50088_5	ANK_REPEAT	IPR002110	Ankyrin		accessory
74	PS50088_6	ANK_REPEAT	IPR002110	Ankyrin		accessory
74	PS50088_7	ANK_REPEAT	IPR002110	Ankyrin		accessory
74	PS50297_1	ANK_REP_REGION	IPR002110	Ankyrin		accessory
74	SM00005_1	no description	IPR000488	Death		accessory
74	SM00248_1	no description	IPR002110	Ankyrin		accessory
74	SM00248_2	no description	IPR002110	Ankyrin		accessory
74	SM00248_3	no description	IPR002110	Ankyrin		accessory
74	SM00248_4	no description	IPR002110	Ankyrin		accessory
74	SM00248_5	no description	IPR002110	Ankyrin		accessory
74	SM00248_6	no description	IPR002110	Ankyrin		accessory
74	SM00248_7	no description	IPR002110	Ankyrin		accessory
74	SM00248_8	no description	IPR002110	Ankyrin		accessory
74	SM00248_9	no description	IPR002110	Ankyrin		accessory
74	SSF47986_1	DEATH domain	IPR011029	DEATH-like		accessory
74	PD000001_1	Q8CE40_MOUSE_Q8CE40;	IPR000719	Protein kinase		catalytic
74	PF00069.12_1	Protein kinase domain	IPR000719	Protein kinase		catalytic
74	PS00107_1	PROTEIN_KINASE_ATP	IPR000719	Protein kinase		catalytic
74	PS00108_1	PROTEIN_KINASE_ST	IPR008271	Serine/threonine protein kinase, active site		catalytic
74	PS50011_1	PROTEIN_KINASE_DOM	IPR000719	Protein kinase		catalytic
74	SM00219_1	no description	IPR001245	Tyrosine protein kinase		catalytic
74	SM00220_1	no description	IPR002290	Serine/threonine protein kinase		catalytic
74	SSF56112_1	Protein kinase-like (PK-like)	IPR011009	Protein kinase-like		extended
75	PF03607.6_1	Doublecortin	IPR003533	Doublecortin		accessory
75	PF03607.6_2	Doublecortin	IPR003533	Doublecortin		accessory
75	PS50309_1	DC	IPR003533	Doublecortin		accessory
75	PS50309_2	DC	IPR003533	Doublecortin		accessory
75	SM00537_1	no description	IPR003533	Doublecortin		accessory
75	SM00537_2	no description	IPR003533	Doublecortin		accessory
75	SSF89837_1	Doublecortin (DC)	NULL	NULL		accessory
75	SSF89837_2	Doublecortin (DC)	NULL	NULL		accessory
75	PD000001_1	Q8CE40_MOUSE_Q8CE40;	IPR000719	Protein kinase		catalytic
75	PF00069.12_1	Protein kinase domain	IPR000719	Protein kinase		catalytic
75	PS00107_1	PROTEIN_KINASE_ATP	IPR000719	Protein kinase		catalytic
75	PS00108_1	PROTEIN_KINASE_ST	IPR008271	Serine/threonine protein kinase, active site		catalytic
75	PS50011_1	PROTEIN_KINASE_DOM	IPR000719	Protein kinase		catalytic
75	SM00219_1	no description	IPR001245	Tyrosine protein kinase		catalytic
75	SM00220_1	no description	IPR002290	Serine/threonine protein kinase		catalytic
75	SSF56112_1	Protein kinase-like (PK-like)	IPR011009	Protein kinase-like		extended
76	PF03607.6_1	Doublecortin	IPR003533	Doublecortin		accessory
76	PF03607.6_2	Doublecortin	IPR003533	Doublecortin		accessory
76	PS50309_1	DC	IPR003533	Doublecortin		accessory
76	PS50309_2	DC	IPR003533	Doublecortin		accessory
76	SM00537_1	no description	IPR003533	Doublecortin		accessory
76	SM00537_2	no description	IPR003533	Doublecortin		accessory
76	SSF89837_1	Doublecortin (DC)	NULL	NULL		accessory
76	SSF89837_2	Doublecortin (DC)	NULL	NULL		accessory
76	PD000001_1	Q8CE40_MOUSE_Q8CE40;	IPR000719	Protein kinase		catalytic
76	PF00069.12_1	Protein kinase domain	IPR000719	Protein kinase		catalytic
76	PS00107_1	PROTEIN_KINASE_ATP	IPR000719	Protein kinase		catalytic
76	PS00108_1	PROTEIN_KINASE_ST	IPR008271	Serine/threonine protein kinase, active site		catalytic
76	PS50011_1	PROTEIN_KINASE_DOM	IPR000719	Protein kinase		catalytic
76	SM00219_1	no description	IPR001245	Tyrosine protein kinase		catalytic
76	SM00220_1	no description	IPR002290	Serine/threonine protein kinase		catalytic
76	SSF56112_1	Protein kinase-like (PK-like)	IPR011009	Protein kinase-like		extended
77	PD000066_1	Q8CEI0_MOUSE_Q8CEI0;	IPR001452	SH3		accessory
77	PF00018.13_1	SH3 domain	IPR001452	SH3		accessory
77	PF00595.8_1	PDZ domain (Also known as DHR or GLGF)	IPR001478	PDZ/DHR/GLGF		accessory
77	PF00625.8_1	Guanylate kinase	IPR008144	Guanylate kinase		accessory
77	PF02828.6_1	L27 domain	IPR004172	L27		accessory
77	PF02828.6_2	L27 domain	IPR004172	L27		accessory
77	PF07653.3_1	Variant SH3 domain	IPR011511	Variant SH3		accessory
77	PS00856_1	GUANYLATE_KINASE_1	IPR008144	Guanylate kinase		accessory
77	PS50002_1	SH3	IPR001452	SH3		accessory
77	PS50052_1	GUANYLATE_KINASE_2	IPR008144	Guanylate kinase		accessory
77	PS50106_1	PDZ	IPR001478	PDZ/DHR/GLGF		accessory
77	SM00072_1	no description	IPR008145	Guanylate kinase/L-type calcium channel region		accessory
77	SM00228_1	no description	IPR001478	PDZ/DHR/GLGF		accessory
77	SM00326_1	no description	IPR001452	SH3		accessory
77	SM00569_1	no description	IPR004172	L27		accessory
77	SM00569_2	no description	IPR004172	L27		accessory
77	SSF50044_1	SH3-domain	IPR001452	SH3		accessory
77	SSF50156_1	PDZ domain-like	IPR001478	PDZ/DHR/GLGF		accessory
77	SSF52540_1	P-loop containing nucleoside triphosphate hydrolases	NULL	NULL		accessory
77	PD000001_1	Q8CE40_MOUSE_Q8CE40;	IPR000719	Protein kinase		catalytic
77	PF00069.12_1	Protein kinase domain	IPR000719	Protein kinase		catalytic
77	PS50011_1	PROTEIN_KINASE_DOM	IPR000719	Protein kinase		catalytic
77	SM00219_1	no description	IPR001245	Tyrosine protein kinase		catalytic
77	SM00220_1	no description	IPR002290	Serine/threonine protein kinase		catalytic
77	SSF56112_1	Protein kinase-like (PK-like)	IPR011009	Protein kinase-like		extended
78	SSF54427_1	NTF2-like	NULL	NULL		accessory
78	PD000001_1	Q8CE40_MOUSE_Q8CE40;	IPR000719	Protein kinase		catalytic
78	PF00069.12_1	Protein kinase domain	IPR000719	Protein kinase		catalytic
78	PS00107_1	PROTEIN_KINASE_ATP	IPR000719	Protein kinase		catalytic
78	PS00108_1	PROTEIN_KINASE_ST	IPR008271	Serine/threonine protein kinase, active site		catalytic
78	PS50011_1	PROTEIN_KINASE_DOM	IPR000719	Protein kinase		catalytic
78	SM00219_1	no description	IPR001245	Tyrosine protein kinase		catalytic
78	SM00220_1	no description	IPR002290	Serine/threonine protein kinase		catalytic
78	SSF56112_1	Protein kinase-like (PK-like)	IPR011009	Protein kinase-like		extended
79	SSF54427_1	NTF2-like	NULL	NULL		accessory
79	PD000001_1	Q8CE40_MOUSE_Q8CE40;	IPR000719	Protein kinase		catalytic
79	PF00069.12_1	Protein kinase domain	IPR000719	Protein kinase		catalytic
79	PS00107_1	PROTEIN_KINASE_ATP	IPR000719	Protein kinase		catalytic
79	PS00108_1	PROTEIN_KINASE_ST	IPR008271	Serine/threonine protein kinase, active site		catalytic
79	PS50011_1	PROTEIN_KINASE_DOM	IPR000719	Protein kinase		catalytic
79	SM00219_1	no description	IPR001245	Tyrosine protein kinase		catalytic
79	SM00220_1	no description	IPR002290	Serine/threonine protein kinase		catalytic
79	SSF56112_1	Protein kinase-like (PK-like)	IPR011009	Protein kinase-like		extended
80	SSF54427_1	NTF2-like	NULL	NULL		accessory
80	PD000001_1	Q8CE40_MOUSE_Q8CE40;	IPR000719	Protein kinase		catalytic
80	PF00069.12_1	Protein kinase domain	IPR000719	Protein kinase		catalytic
80	PS00107_1	PROTEIN_KINASE_ATP	IPR000719	Protein kinase		catalytic
80	PS00108_1	PROTEIN_KINASE_ST	IPR008271	Serine/threonine protein kinase, active site		catalytic
80	PS50011_1	PROTEIN_KINASE_DOM	IPR000719	Protein kinase		catalytic
80	SM00219_1	no description	IPR001245	Tyrosine protein kinase		catalytic
80	SM00220_1	no description	IPR002290	Serine/threonine protein kinase		catalytic
80	SSF56112_1	Protein kinase-like (PK-like)	IPR011009	Protein kinase-like		extended
81	SSF54427_1	NTF2-like	NULL	NULL		accessory
81	PD000001_1	Q8CE40_MOUSE_Q8CE40;	IPR000719	Protein kinase		catalytic
81	PF00069.12_1	Protein kinase domain	IPR000719	Protein kinase		catalytic
81	PS00108_1	PROTEIN_KINASE_ST	IPR008271	Serine/threonine protein kinase, active site		catalytic
81	PS50011_1	PROTEIN_KINASE_DOM	IPR000719	Protein kinase		catalytic
81	SM00219_1	no description	IPR001245	Tyrosine protein kinase		catalytic
81	SM00220_1	no description	IPR002290	Serine/threonine protein kinase		catalytic
81	SSF56112_1	Protein kinase-like (PK-like)	IPR011009	Protein kinase-like		extended
83	PD000001_1	Q8CE40_MOUSE_Q8CE40;	IPR000719	Protein kinase		catalytic
83	PF00069.12_1	Protein kinase domain	IPR000719	Protein kinase		catalytic
83	PR00109_1	TYRKINASE	IPR001245	Tyrosine protein kinase		catalytic
83	PR00109_2	TYRKINASE	IPR001245	Tyrosine protein kinase		catalytic
83	PR00109_3	TYRKINASE	IPR001245	Tyrosine protein kinase		catalytic
83	PR00109_4	TYRKINASE	IPR001245	Tyrosine protein kinase		catalytic
83	PR01049_1	PHOSPHBKNASE	IPR002291	Phosphorylase kinase, gamma catalytic subunit		catalytic
83	PR01049_2	PHOSPHBKNASE	IPR002291	Phosphorylase kinase, gamma catalytic subunit		catalytic
83	PR01049_3	PHOSPHBKNASE	IPR002291	Phosphorylase kinase, gamma catalytic subunit		catalytic
83	PR01049_4	PHOSPHBKNASE	IPR002291	Phosphorylase kinase, gamma catalytic subunit		catalytic
83	PR01049_5	PHOSPHBKNASE	IPR002291	Phosphorylase kinase, gamma catalytic subunit		catalytic
83	PR01049_6	PHOSPHBKNASE	IPR002291	Phosphorylase kinase, gamma catalytic subunit		catalytic
83	PR01049_7	PHOSPHBKNASE	IPR002291	Phosphorylase kinase, gamma catalytic subunit		catalytic
83	PS00107_1	PROTEIN_KINASE_ATP	IPR000719	Protein kinase		catalytic
83	PS00108_1	PROTEIN_KINASE_ST	IPR008271	Serine/threonine protein kinase, active site		catalytic
83	PS50011_1	PROTEIN_KINASE_DOM	IPR000719	Protein kinase		catalytic
83	SM00219_1	no description	IPR001245	Tyrosine protein kinase		catalytic
83	SM00220_1	no description	IPR002290	Serine/threonine protein kinase		catalytic
83	SSF56112_1	Protein kinase-like (PK-like)	IPR011009	Protein kinase-like		extended
84	PD000001_1	Q8CE40_MOUSE_Q8CE40;	IPR000719	Protein kinase		catalytic
84	PF00069.12_1	Protein kinase domain	IPR000719	Protein kinase		catalytic
84	PR00109_1	TYRKINASE	IPR001245	Tyrosine protein kinase		catalytic
84	PR00109_2	TYRKINASE	IPR001245	Tyrosine protein kinase		catalytic
84	PR00109_3	TYRKINASE	IPR001245	Tyrosine protein kinase		catalytic
84	PR01049_1	PHOSPHBKNASE	IPR002291	Phosphorylase kinase, gamma catalytic subunit		catalytic
84	PR01049_2	PHOSPHBKNASE	IPR002291	Phosphorylase kinase, gamma catalytic subunit		catalytic
84	PR01049_3	PHOSPHBKNASE	IPR002291	Phosphorylase kinase, gamma catalytic subunit		catalytic
84	PR01049_4	PHOSPHBKNASE	IPR002291	Phosphorylase kinase, gamma catalytic subunit		catalytic
84	PR01049_5	PHOSPHBKNASE	IPR002291	Phosphorylase kinase, gamma catalytic subunit		catalytic
84	PR01049_6	PHOSPHBKNASE	IPR002291	Phosphorylase kinase, gamma catalytic subunit		catalytic
84	PR01049_7	PHOSPHBKNASE	IPR002291	Phosphorylase kinase, gamma catalytic subunit		catalytic
84	PS00107_1	PROTEIN_KINASE_ATP	IPR000719	Protein kinase		catalytic
84	PS00108_1	PROTEIN_KINASE_ST	IPR008271	Serine/threonine protein kinase, active site		catalytic
84	PS50011_1	PROTEIN_KINASE_DOM	IPR000719	Protein kinase		catalytic
84	SM00219_1	no description	IPR001245	Tyrosine protein kinase		catalytic
84	SM00220_1	no description	IPR002290	Serine/threonine protein kinase		catalytic
84	SSF56112_1	Protein kinase-like (PK-like)	IPR011009	Protein kinase-like		extended
85	PD000001_1	Q8CE40_MOUSE_Q8CE40;	IPR000719	Protein kinase		catalytic
85	PF00069.12_1	Protein kinase domain	IPR000719	Protein kinase		catalytic
85	PS00107_1	PROTEIN_KINASE_ATP	IPR000719	Protein kinase		catalytic
85	PS00108_1	PROTEIN_KINASE_ST	IPR008271	Serine/threonine protein kinase, active site		catalytic
85	PS50011_1	PROTEIN_KINASE_DOM	IPR000719	Protein kinase		catalytic
85	SM00219_1	no description	IPR001245	Tyrosine protein kinase		catalytic
85	SM00220_1	no description	IPR002290	Serine/threonine protein kinase		catalytic
85	SSF56112_1	Protein kinase-like (PK-like)	IPR011009	Protein kinase-like		extended
86	PF02149.8_1	Kinase associated domain	IPR001772	Kinase-associated, C-terminal		accessory
86	PS50032_1	KA1	IPR001772	Kinase-associated, C-terminal		accessory
86	PD000001_1	Q8CE40_MOUSE_Q8CE40;	IPR000719	Protein kinase		catalytic
86	PF00069.12_1	Protein kinase domain	IPR000719	Protein kinase		catalytic
86	PS00107_1	PROTEIN_KINASE_ATP	IPR000719	Protein kinase		catalytic
86	PS00108_1	PROTEIN_KINASE_ST	IPR008271	Serine/threonine protein kinase, active site		catalytic
86	PS50011_1	PROTEIN_KINASE_DOM	IPR000719	Protein kinase		catalytic
86	SM00219_1	no description	IPR001245	Tyrosine protein kinase		catalytic
86	SM00220_1	no description	IPR002290	Serine/threonine protein kinase		catalytic
86	SSF56112_1	Protein kinase-like (PK-like)	IPR011009	Protein kinase-like		extended
87	PD000001_1	Q8CE40_MOUSE_Q8CE40;	IPR000719	Protein kinase		catalytic
87	PF00069.12_1	Protein kinase domain	IPR000719	Protein kinase		catalytic
87	PS00107_1	PROTEIN_KINASE_ATP	IPR000719	Protein kinase		catalytic
87	PS00108_1	PROTEIN_KINASE_ST	IPR008271	Serine/threonine protein kinase, active site		catalytic
87	PS50011_1	PROTEIN_KINASE_DOM	IPR000719	Protein kinase		catalytic
87	SM00219_1	no description	IPR001245	Tyrosine protein kinase		catalytic
87	SM00220_1	no description	IPR002290	Serine/threonine protein kinase		catalytic
87	SSF56112_1	Protein kinase-like (PK-like)	IPR011009	Protein kinase-like		extended
88	PF00089.10_1	Trypsin	IPR001254	Peptidase S1, chymotrypsin		accessory
88	PR00722_1	CHYMOTRYPSIN	IPR001314	Peptidase S1A, chymotrypsin		accessory
88	PR00722_2	CHYMOTRYPSIN	IPR001314	Peptidase S1A, chymotrypsin		accessory
88	PR00722_3	CHYMOTRYPSIN	IPR001314	Peptidase S1A, chymotrypsin		accessory
88	PS00134_1	TRYPSIN_HIS	IPR001254	Peptidase S1, chymotrypsin		accessory
88	PS00135_1	TRYPSIN_SER	IPR001254	Peptidase S1, chymotrypsin		accessory
88	PS50240_1	TRYPSIN_DOM	IPR001254	Peptidase S1, chymotrypsin		accessory
88	SM00020_1	no description	IPR001254	Peptidase S1, chymotrypsin		accessory
88	SSF50494_1	Trypsin-like serine proteases	IPR009003	Peptidase, trypsin-like serine and cysteine proteases		accessory
89	PF00097.10_1	Zinc finger, C3HC4 type (RING finger)	IPR001841	Zn-finger, RING		accessory
89	PS50089_1	ZF_RING_2	IPR001841	Zn-finger, RING		accessory
89	SM00184_1	no description	IPR001841	Zn-finger, RING		accessory
89	SSF46579_1	Prefoldin	IPR009053	Prefoldin		accessory
89	SSF46579_2	Prefoldin	IPR009053	Prefoldin		accessory
89	SSF57850_1	RING/U-box	NULL	NULL		accessory
89	PD000001_1	Q8CE40_MOUSE_Q8CE40;	IPR000719	Protein kinase		catalytic
89	PF00069.12_1	Protein kinase domain	IPR000719	Protein kinase		catalytic
89	PS50011_1	PROTEIN_KINASE_DOM	IPR000719	Protein kinase		catalytic
89	SM00219_1	no description	IPR001245	Tyrosine protein kinase		catalytic
89	SM00220_1	no description	IPR002290	Serine/threonine protein kinase		catalytic
89	SSF56112_1	Protein kinase-like (PK-like)	IPR011009	Protein kinase-like		extended
90	PD000001_1	Q8CE40_MOUSE_Q8CE40;	IPR000719	Protein kinase		catalytic
90	PF00069.12_1	Protein kinase domain	IPR000719	Protein kinase		catalytic
90	PS00107_1	PROTEIN_KINASE_ATP	IPR000719	Protein kinase		catalytic
90	PS00108_1	PROTEIN_KINASE_ST	IPR008271	Serine/threonine protein kinase, active site		catalytic
90	PS50011_1	PROTEIN_KINASE_DOM	IPR000719	Protein kinase		catalytic
90	SM00219_1	no description	IPR001245	Tyrosine protein kinase		catalytic
90	SM00220_1	no description	IPR002290	Serine/threonine protein kinase		catalytic
90	SSF56112_1	Protein kinase-like (PK-like)	IPR011009	Protein kinase-like		extended
91	PD000001_1	Q8CE40_MOUSE_Q8CE40;	IPR000719	Protein kinase		catalytic
91	PF00069.12_1	Protein kinase domain	IPR000719	Protein kinase		catalytic
91	PS00107_1	PROTEIN_KINASE_ATP	IPR000719	Protein kinase		catalytic
91	PS00108_1	PROTEIN_KINASE_ST	IPR008271	Serine/threonine protein kinase, active site		catalytic
91	PS50011_1	PROTEIN_KINASE_DOM	IPR000719	Protein kinase		catalytic
91	SM00219_1	no description	IPR001245	Tyrosine protein kinase		catalytic
91	SM00220_1	no description	IPR002290	Serine/threonine protein kinase		catalytic
91	SSF56112_1	Protein kinase-like (PK-like)	IPR011009	Protein kinase-like		extended
92	PD000001_1	Q8CE40_MOUSE_Q8CE40;	IPR000719	Protein kinase		catalytic
92	PF00069.12_1	Protein kinase domain	IPR000719	Protein kinase		catalytic
92	PS00107_1	PROTEIN_KINASE_ATP	IPR000719	Protein kinase		catalytic
92	PS00108_1	PROTEIN_KINASE_ST	IPR008271	Serine/threonine protein kinase, active site		catalytic
92	PS50011_1	PROTEIN_KINASE_DOM	IPR000719	Protein kinase		catalytic
92	SM00219_1	no description	IPR001245	Tyrosine protein kinase		catalytic
92	SM00220_1	no description	IPR002290	Serine/threonine protein kinase		catalytic
92	SSF56112_1	Protein kinase-like (PK-like)	IPR011009	Protein kinase-like		extended
93	PD000001_1	Q8CE40_MOUSE_Q8CE40;	IPR000719	Protein kinase		catalytic
93	PF00069.12_1	Protein kinase domain	IPR000719	Protein kinase		catalytic
93	PS00107_1	PROTEIN_KINASE_ATP	IPR000719	Protein kinase		catalytic
93	PS00108_1	PROTEIN_KINASE_ST	IPR008271	Serine/threonine protein kinase, active site		catalytic
93	PS50011_1	PROTEIN_KINASE_DOM	IPR000719	Protein kinase		catalytic
93	SM00219_1	no description	IPR001245	Tyrosine protein kinase		catalytic
93	SM00220_1	no description	IPR002290	Serine/threonine protein kinase		catalytic
93	SSF56112_1	Protein kinase-like (PK-like)	IPR011009	Protein kinase-like		extended
94	PD000001_1	Q8CE40_MOUSE_Q8CE40;	IPR000719	Protein kinase		catalytic
94	PF00069.12_1	Protein kinase domain	IPR000719	Protein kinase		catalytic
94	PF07714.1_1	Protein tyrosine kinase	NULL	NULL		catalytic
94	PS00107_1	PROTEIN_KINASE_ATP	IPR000719	Protein kinase		catalytic
94	PS00108_1	PROTEIN_KINASE_ST	IPR008271	Serine/threonine protein kinase, active site		catalytic
94	PS50011_1	PROTEIN_KINASE_DOM	IPR000719	Protein kinase		catalytic
94	SM00219_1	no description	IPR001245	Tyrosine protein kinase		catalytic
94	SM00220_1	no description	IPR002290	Serine/threonine protein kinase		catalytic
94	SSF56112_1	Protein kinase-like (PK-like)	IPR011009	Protein kinase-like		extended
95	PD000001_1	Q8CE40_MOUSE_Q8CE40;	IPR000719	Protein kinase		catalytic
95	PF00069.12_1	Protein kinase domain	IPR000719	Protein kinase		catalytic
95	PS00107_1	PROTEIN_KINASE_ATP	IPR000719	Protein kinase		catalytic
95	PS00108_1	PROTEIN_KINASE_ST	IPR008271	Serine/threonine protein kinase, active site		catalytic
95	PS50011_1	PROTEIN_KINASE_DOM	IPR000719	Protein kinase		catalytic
95	SM00219_1	no description	IPR001245	Tyrosine protein kinase		catalytic
95	SM00220_1	no description	IPR002290	Serine/threonine protein kinase		catalytic
95	SSF56112_1	Protein kinase-like (PK-like)	IPR011009	Protein kinase-like		extended
96	PS50112_1	PAS	IPR000014	PAS		accessory
96	SM00091_1	no description	IPR000014	PAS		accessory
96	SM00091_2	no description	IPR000014	PAS		accessory
96	SSF55785_1	PYP-like sensor domain (PAS domain)	NULL	NULL		accessory
96	SSF55785_2	PYP-like sensor domain (PAS domain)	NULL	NULL		accessory
96	SSF55785_3	PYP-like sensor domain (PAS domain)	NULL	NULL		accessory
96	PD000001_1	Q8CE40_MOUSE_Q8CE40;	IPR000719	Protein kinase		catalytic
96	PF00069.12_1	Protein kinase domain	IPR000719	Protein kinase		catalytic
96	PS00107_1	PROTEIN_KINASE_ATP	IPR000719	Protein kinase		catalytic
96	PS00108_1	PROTEIN_KINASE_ST	IPR008271	Serine/threonine protein kinase, active site		catalytic
96	PS50011_1	PROTEIN_KINASE_DOM	IPR000719	Protein kinase		catalytic
96	SM00219_1	no description	IPR001245	Tyrosine protein kinase		catalytic
96	SM00220_1	no description	IPR002290	Serine/threonine protein kinase		catalytic
96	SSF56112_1	Protein kinase-like (PK-like)	IPR011009	Protein kinase-like		extended
98	PD000001_1	Q8CE40_MOUSE_Q8CE40;	IPR000719	Protein kinase		catalytic
98	PF00069.12_1	Protein kinase domain	IPR000719	Protein kinase		catalytic
98	PF07714.1_1	Protein tyrosine kinase	NULL	NULL		catalytic
98	PS00107_1	PROTEIN_KINASE_ATP	IPR000719	Protein kinase		catalytic
98	PS00108_1	PROTEIN_KINASE_ST	IPR008271	Serine/threonine protein kinase, active site		catalytic
98	PS50011_1	PROTEIN_KINASE_DOM	IPR000719	Protein kinase		catalytic
98	SM00219_1	no description	IPR001245	Tyrosine protein kinase		catalytic
98	SM00220_1	no description	IPR002290	Serine/threonine protein kinase		catalytic
98	SSF56112_1	Protein kinase-like (PK-like)	IPR011009	Protein kinase-like		extended
99	PS50030_1	UBA	IPR000449	Ubiquitin-associated		accessory
99	PD000001_1	Q8CE40_MOUSE_Q8CE40;	IPR000719	Protein kinase		catalytic
99	PF00069.12_1	Protein kinase domain	IPR000719	Protein kinase		catalytic
99	PF07714.1_1	Protein tyrosine kinase	NULL	NULL		catalytic
99	PS00107_1	PROTEIN_KINASE_ATP	IPR000719	Protein kinase		catalytic
99	PS00108_1	PROTEIN_KINASE_ST	IPR008271	Serine/threonine protein kinase, active site		catalytic
99	PS50011_1	PROTEIN_KINASE_DOM	IPR000719	Protein kinase		catalytic
99	SM00219_1	no description	IPR001245	Tyrosine protein kinase		catalytic
99	SM00220_1	no description	IPR002290	Serine/threonine protein kinase		catalytic
99	SSF56112_1	Protein kinase-like (PK-like)	IPR011009	Protein kinase-like		extended
100	PS50030_1	UBA	IPR000449	Ubiquitin-associated		accessory
100	PD000001_1	Q8CE40_MOUSE_Q8CE40;	IPR000719	Protein kinase		catalytic
100	PF00069.12_1	Protein kinase domain	IPR000719	Protein kinase		catalytic
100	PS00108_1	PROTEIN_KINASE_ST	IPR008271	Serine/threonine protein kinase, active site		catalytic
100	PS50011_1	PROTEIN_KINASE_DOM	IPR000719	Protein kinase		catalytic
100	SM00219_1	no description	IPR001245	Tyrosine protein kinase		catalytic
100	SM00220_1	no description	IPR002290	Serine/threonine protein kinase		catalytic
100	SSF56112_1	Protein kinase-like (PK-like)	IPR011009	Protein kinase-like		extended
102	PS50030_1	UBA	IPR000449	Ubiquitin-associated		accessory
102	PD000001_1	Q8CE40_MOUSE_Q8CE40;	IPR000719	Protein kinase		catalytic
102	PF00069.12_1	Protein kinase domain	IPR000719	Protein kinase		catalytic
102	PF07714.1_1	Protein tyrosine kinase	NULL	NULL		catalytic
102	PR00109_1	TYRKINASE	IPR001245	Tyrosine protein kinase		catalytic
102	PR00109_2	TYRKINASE	IPR001245	Tyrosine protein kinase		catalytic
102	PR00109_3	TYRKINASE	IPR001245	Tyrosine protein kinase		catalytic
102	PS00107_1	PROTEIN_KINASE_ATP	IPR000719	Protein kinase		catalytic
102	PS00108_1	PROTEIN_KINASE_ST	IPR008271	Serine/threonine protein kinase, active site		catalytic
102	PS50011_1	PROTEIN_KINASE_DOM	IPR000719	Protein kinase		catalytic
102	SM00219_1	no description	IPR001245	Tyrosine protein kinase		catalytic
102	SM00220_1	no description	IPR002290	Serine/threonine protein kinase		catalytic
102	SSF56112_1	Protein kinase-like (PK-like)	IPR011009	Protein kinase-like		extended
103	PF00627.15_1	UBA/TS-N domain	IPR000449	Ubiquitin-associated		accessory
103	PF02149.8_1	Kinase associated domain	IPR001772	Kinase-associated, C-terminal		accessory
103	PS50030_1	UBA	IPR000449	Ubiquitin-associated		accessory
103	PS50032_1	KA1	IPR001772	Kinase-associated, C-terminal		accessory
103	SM00165_1	no description	IPR000449	Ubiquitin-associated		accessory
103	PD000001_1	Q8CE40_MOUSE_Q8CE40;	IPR000719	Protein kinase		catalytic
103	PF00069.12_1	Protein kinase domain	IPR000719	Protein kinase		catalytic
103	PF07714.1_1	Protein tyrosine kinase	NULL	NULL		catalytic
103	PR00109_1	TYRKINASE	IPR001245	Tyrosine protein kinase		catalytic
103	PR00109_2	TYRKINASE	IPR001245	Tyrosine protein kinase		catalytic
103	PR00109_3	TYRKINASE	IPR001245	Tyrosine protein kinase		catalytic
103	PS00107_1	PROTEIN_KINASE_ATP	IPR000719	Protein kinase		catalytic
103	PS00108_1	PROTEIN_KINASE_ST	IPR008271	Serine/threonine protein kinase, active site		catalytic
103	PS50011_1	PROTEIN_KINASE_DOM	IPR000719	Protein kinase		catalytic
103	SM00219_1	no description	IPR001245	Tyrosine protein kinase		catalytic
103	SM00220_1	no description	IPR002290	Serine/threonine protein kinase		catalytic
103	SSF56112_1	Protein kinase-like (PK-like)	IPR011009	Protein kinase-like		extended
104	PF00627.15_1	UBA/TS-N domain	IPR000449	Ubiquitin-associated		accessory
104	PF02149.8_1	Kinase associated domain	IPR001772	Kinase-associated, C-terminal		accessory
104	PS50030_1	UBA	IPR000449	Ubiquitin-associated		accessory
104	PS50032_1	KA1	IPR001772	Kinase-associated, C-terminal		accessory
104	SM00165_1	no description	IPR000449	Ubiquitin-associated		accessory
104	PD000001_1	Q8CE40_MOUSE_Q8CE40;	IPR000719	Protein kinase		catalytic
104	PF00069.12_1	Protein kinase domain	IPR000719	Protein kinase		catalytic
104	PF07714.1_1	Protein tyrosine kinase	NULL	NULL		catalytic
104	PR00109_1	TYRKINASE	IPR001245	Tyrosine protein kinase		catalytic
104	PR00109_2	TYRKINASE	IPR001245	Tyrosine protein kinase		catalytic
104	PR00109_3	TYRKINASE	IPR001245	Tyrosine protein kinase		catalytic
104	PS00107_1	PROTEIN_KINASE_ATP	IPR000719	Protein kinase		catalytic
104	PS00108_1	PROTEIN_KINASE_ST	IPR008271	Serine/threonine protein kinase, active site		catalytic
104	PS50011_1	PROTEIN_KINASE_DOM	IPR000719	Protein kinase		catalytic
104	SM00219_1	no description	IPR001245	Tyrosine protein kinase		catalytic
104	SM00220_1	no description	IPR002290	Serine/threonine protein kinase		catalytic
104	SSF56112_1	Protein kinase-like (PK-like)	IPR011009	Protein kinase-like		extended
105	PF00627.15_1	UBA/TS-N domain	IPR000449	Ubiquitin-associated		accessory
105	PF02149.8_1	Kinase associated domain	IPR001772	Kinase-associated, C-terminal		accessory
105	PS50030_1	UBA	IPR000449	Ubiquitin-associated		accessory
105	PS50032_1	KA1	IPR001772	Kinase-associated, C-terminal		accessory
105	SM00165_1	no description	IPR000449	Ubiquitin-associated		accessory
105	PD000001_1	Q8CE40_MOUSE_Q8CE40;	IPR000719	Protein kinase		catalytic
105	PF00069.12_1	Protein kinase domain	IPR000719	Protein kinase		catalytic
105	PF07714.1_1	Protein tyrosine kinase	NULL	NULL		catalytic
105	PR00109_1	TYRKINASE	IPR001245	Tyrosine protein kinase		catalytic
105	PR00109_2	TYRKINASE	IPR001245	Tyrosine protein kinase		catalytic
105	PR00109_3	TYRKINASE	IPR001245	Tyrosine protein kinase		catalytic
105	PS00107_1	PROTEIN_KINASE_ATP	IPR000719	Protein kinase		catalytic
105	PS00108_1	PROTEIN_KINASE_ST	IPR008271	Serine/threonine protein kinase, active site		catalytic
105	PS50011_1	PROTEIN_KINASE_DOM	IPR000719	Protein kinase		catalytic
105	SM00219_1	no description	IPR001245	Tyrosine protein kinase		catalytic
105	SM00220_1	no description	IPR002290	Serine/threonine protein kinase		catalytic
105	SSF56112_1	Protein kinase-like (PK-like)	IPR011009	Protein kinase-like		extended
106	PF00627.15_1	UBA/TS-N domain	IPR000449	Ubiquitin-associated		accessory
106	PF02149.8_1	Kinase associated domain	IPR001772	Kinase-associated, C-terminal		accessory
106	PS50030_1	UBA	IPR000449	Ubiquitin-associated		accessory
106	PS50032_1	KA1	IPR001772	Kinase-associated, C-terminal		accessory
106	SM00165_1	no description	IPR000449	Ubiquitin-associated		accessory
106	SSF46934_1	UBA-like	IPR009060	UBA-like		accessory
106	PD000001_1	Q8CE40_MOUSE_Q8CE40;	IPR000719	Protein kinase		catalytic
106	PF00069.12_1	Protein kinase domain	IPR000719	Protein kinase		catalytic
106	PF07714.1_1	Protein tyrosine kinase	NULL	NULL		catalytic
106	PR00109_1	TYRKINASE	IPR001245	Tyrosine protein kinase		catalytic
106	PR00109_2	TYRKINASE	IPR001245	Tyrosine protein kinase		catalytic
106	PR00109_3	TYRKINASE	IPR001245	Tyrosine protein kinase		catalytic
106	PS00107_1	PROTEIN_KINASE_ATP	IPR000719	Protein kinase		catalytic
106	PS00108_1	PROTEIN_KINASE_ST	IPR008271	Serine/threonine protein kinase, active site		catalytic
106	PS50011_1	PROTEIN_KINASE_DOM	IPR000719	Protein kinase		catalytic
106	SM00219_1	no description	IPR001245	Tyrosine protein kinase		catalytic
106	SM00220_1	no description	IPR002290	Serine/threonine protein kinase		catalytic
106	SSF56112_1	Protein kinase-like (PK-like)	IPR011009	Protein kinase-like		extended
110	PD000001_1	Q8CE40_MOUSE_Q8CE40;	IPR000719	Protein kinase		catalytic
110	PF00069.12_1	Protein kinase domain	IPR000719	Protein kinase		catalytic
110	PF07714.1_1	Protein tyrosine kinase	NULL	NULL		catalytic
110	PS00107_1	PROTEIN_KINASE_ATP	IPR000719	Protein kinase		catalytic
110	PS00108_1	PROTEIN_KINASE_ST	IPR008271	Serine/threonine protein kinase, active site		catalytic
110	PS50011_1	PROTEIN_KINASE_DOM	IPR000719	Protein kinase		catalytic
110	SM00219_1	no description	IPR001245	Tyrosine protein kinase		catalytic
110	SM00220_1	no description	IPR002290	Serine/threonine protein kinase		catalytic
110	SSF56112_1	Protein kinase-like (PK-like)	IPR011009	Protein kinase-like		extended
111	PD000001_1	Q8CE40_MOUSE_Q8CE40;	IPR000719	Protein kinase		catalytic
111	PF00069.12_1	Protein kinase domain	IPR000719	Protein kinase		catalytic
111	PS00107_1	PROTEIN_KINASE_ATP	IPR000719	Protein kinase		catalytic
111	PS00108_1	PROTEIN_KINASE_ST	IPR008271	Serine/threonine protein kinase, active site		catalytic
111	PS50011_1	PROTEIN_KINASE_DOM	IPR000719	Protein kinase		catalytic
111	SM00219_1	no description	IPR001245	Tyrosine protein kinase		catalytic
111	SM00220_1	no description	IPR002290	Serine/threonine protein kinase		catalytic
111	SSF56112_1	Protein kinase-like (PK-like)	IPR011009	Protein kinase-like		extended
112	PD000001_1	Q8CE40_MOUSE_Q8CE40;	IPR000719	Protein kinase		catalytic
112	PF00069.12_1	Protein kinase domain	IPR000719	Protein kinase		catalytic
112	PS00107_1	PROTEIN_KINASE_ATP	IPR000719	Protein kinase		catalytic
112	PS50011_1	PROTEIN_KINASE_DOM	IPR000719	Protein kinase		catalytic
112	SM00219_1	no description	IPR001245	Tyrosine protein kinase		catalytic
112	SM00220_1	no description	IPR002290	Serine/threonine protein kinase		catalytic
112	SSF56112_1	Protein kinase-like (PK-like)	IPR011009	Protein kinase-like		extended
113	PD000001_1	Q8CE40_MOUSE_Q8CE40;	IPR000719	Protein kinase		catalytic
113	PF00069.12_1	Protein kinase domain	IPR000719	Protein kinase		catalytic
113	PR00109_1	TYRKINASE	IPR001245	Tyrosine protein kinase		catalytic
113	PR00109_2	TYRKINASE	IPR001245	Tyrosine protein kinase		catalytic
113	PR00109_3	TYRKINASE	IPR001245	Tyrosine protein kinase		catalytic
113	PS00107_1	PROTEIN_KINASE_ATP	IPR000719	Protein kinase		catalytic
113	PS00108_1	PROTEIN_KINASE_ST	IPR008271	Serine/threonine protein kinase, active site		catalytic
113	PS50011_1	PROTEIN_KINASE_DOM	IPR000719	Protein kinase		catalytic
113	SM00219_1	no description	IPR001245	Tyrosine protein kinase		catalytic
113	SM00220_1	no description	IPR002290	Serine/threonine protein kinase		catalytic
113	SSF56112_1	Protein kinase-like (PK-like)	IPR011009	Protein kinase-like		extended
114	PD000001_1	Q8CE40_MOUSE_Q8CE40;	IPR000719	Protein kinase		catalytic
114	PF00069.12_1	Protein kinase domain	IPR000719	Protein kinase		catalytic
114	PR00109_1	TYRKINASE	IPR001245	Tyrosine protein kinase		catalytic
114	PR00109_2	TYRKINASE	IPR001245	Tyrosine protein kinase		catalytic
114	PR00109_3	TYRKINASE	IPR001245	Tyrosine protein kinase		catalytic
114	PS00107_1	PROTEIN_KINASE_ATP	IPR000719	Protein kinase		catalytic
114	PS00108_1	PROTEIN_KINASE_ST	IPR008271	Serine/threonine protein kinase, active site		catalytic
114	PS50011_1	PROTEIN_KINASE_DOM	IPR000719	Protein kinase		catalytic
114	SM00219_1	no description	IPR001245	Tyrosine protein kinase		catalytic
114	SM00220_1	no description	IPR002290	Serine/threonine protein kinase		catalytic
114	SSF56112_1	Protein kinase-like (PK-like)	IPR011009	Protein kinase-like		extended
115	PS50030_1	UBA	IPR000449	Ubiquitin-associated		accessory
115	PD000001_1	Q8CE40_MOUSE_Q8CE40;	IPR000719	Protein kinase		catalytic
115	PF00069.12_1	Protein kinase domain	IPR000719	Protein kinase		catalytic
115	PS00107_1	PROTEIN_KINASE_ATP	IPR000719	Protein kinase		catalytic
115	PS00108_1	PROTEIN_KINASE_ST	IPR008271	Serine/threonine protein kinase, active site		catalytic
115	PS50011_1	PROTEIN_KINASE_DOM	IPR000719	Protein kinase		catalytic
115	SM00219_1	no description	IPR001245	Tyrosine protein kinase		catalytic
115	SM00220_1	no description	IPR002290	Serine/threonine protein kinase		catalytic
115	SSF56112_1	Protein kinase-like (PK-like)	IPR011009	Protein kinase-like		extended
116	PD000001_1	Q8CE40_MOUSE_Q8CE40;	IPR000719	Protein kinase		catalytic
116	PF00069.12_1	Protein kinase domain	IPR000719	Protein kinase		catalytic
116	PS00107_1	PROTEIN_KINASE_ATP	IPR000719	Protein kinase		catalytic
116	PS00108_1	PROTEIN_KINASE_ST	IPR008271	Serine/threonine protein kinase, active site		catalytic
116	PS50011_1	PROTEIN_KINASE_DOM	IPR000719	Protein kinase		catalytic
116	SM00219_1	no description	IPR001245	Tyrosine protein kinase		catalytic
116	SM00220_1	no description	IPR002290	Serine/threonine protein kinase		catalytic
116	SSF56112_1	Protein kinase-like (PK-like)	IPR011009	Protein kinase-like		extended
117	PD000001_1	Q8CE40_MOUSE_Q8CE40;	IPR000719	Protein kinase		catalytic
117	PF00069.12_1	Protein kinase domain	IPR000719	Protein kinase		catalytic
117	PS00107_1	PROTEIN_KINASE_ATP	IPR000719	Protein kinase		catalytic
117	PS00108_1	PROTEIN_KINASE_ST	IPR008271	Serine/threonine protein kinase, active site		catalytic
117	PS50011_1	PROTEIN_KINASE_DOM	IPR000719	Protein kinase		catalytic
117	SM00219_1	no description	IPR001245	Tyrosine protein kinase		catalytic
117	SM00220_1	no description	IPR002290	Serine/threonine protein kinase		catalytic
117	SSF56112_1	Protein kinase-like (PK-like)	IPR011009	Protein kinase-like		extended
118	PD000001_1	Q8CE40_MOUSE_Q8CE40;	IPR000719	Protein kinase		catalytic
118	PF00069.12_1	Protein kinase domain	IPR000719	Protein kinase		catalytic
118	PS00107_1	PROTEIN_KINASE_ATP	IPR000719	Protein kinase		catalytic
118	PS00108_1	PROTEIN_KINASE_ST	IPR008271	Serine/threonine protein kinase, active site		catalytic
118	PS50011_1	PROTEIN_KINASE_DOM	IPR000719	Protein kinase		catalytic
118	SM00219_1	no description	IPR001245	Tyrosine protein kinase		catalytic
118	SM00220_1	no description	IPR002290	Serine/threonine protein kinase		catalytic
118	SSF56112_1	Protein kinase-like (PK-like)	IPR011009	Protein kinase-like		extended
119	PS00093_1	N4_MTASE	IPR001091	Site-specific DNA-methyltransferase (cytosine-N4-specific)		accessory
119	PD000001_1	Q8CE40_MOUSE_Q8CE40;	IPR000719	Protein kinase		catalytic
119	PF00069.12_1	Protein kinase domain	IPR000719	Protein kinase		catalytic
119	PF07714.1_1	Protein tyrosine kinase	NULL	NULL		catalytic
119	PS00107_1	PROTEIN_KINASE_ATP	IPR000719	Protein kinase		catalytic
119	PS00108_1	PROTEIN_KINASE_ST	IPR008271	Serine/threonine protein kinase, active site		catalytic
119	PS50011_1	PROTEIN_KINASE_DOM	IPR000719	Protein kinase		catalytic
119	SM00219_1	no description	IPR001245	Tyrosine protein kinase		catalytic
119	SM00220_1	no description	IPR002290	Serine/threonine protein kinase		catalytic
119	SSF56112_1	Protein kinase-like (PK-like)	IPR011009	Protein kinase-like		extended
120	PS50030_1	UBA	IPR000449	Ubiquitin-associated		accessory
120	SM00165_1	no description	IPR000449	Ubiquitin-associated		accessory
120	PD000001_1	Q8CE40_MOUSE_Q8CE40;	IPR000719	Protein kinase		catalytic
120	PF00069.12_1	Protein kinase domain	IPR000719	Protein kinase		catalytic
120	PR00109_1	TYRKINASE	IPR001245	Tyrosine protein kinase		catalytic
120	PR00109_2	TYRKINASE	IPR001245	Tyrosine protein kinase		catalytic
120	PR00109_3	TYRKINASE	IPR001245	Tyrosine protein kinase		catalytic
120	PS00107_1	PROTEIN_KINASE_ATP	IPR000719	Protein kinase		catalytic
120	PS50011_1	PROTEIN_KINASE_DOM	IPR000719	Protein kinase		catalytic
120	SM00219_1	no description	IPR001245	Tyrosine protein kinase		catalytic
120	SM00220_1	no description	IPR002290	Serine/threonine protein kinase		catalytic
120	SSF56112_1	Protein kinase-like (PK-like)	IPR011009	Protein kinase-like		extended
127	PD000001_1	Q8CE40_MOUSE_Q8CE40;	IPR000719	Protein kinase		catalytic
127	PF00069.12_1	Protein kinase domain	IPR000719	Protein kinase		catalytic
127	PS00108_1	PROTEIN_KINASE_ST	IPR008271	Serine/threonine protein kinase, active site		catalytic
127	PS50011_1	PROTEIN_KINASE_DOM	IPR000719	Protein kinase		catalytic
127	SM00219_1	no description	IPR001245	Tyrosine protein kinase		catalytic
127	SM00220_1	no description	IPR002290	Serine/threonine protein kinase		catalytic
127	SSF56112_1	Protein kinase-like (PK-like)	IPR011009	Protein kinase-like		extended
129	PD000001_1	Q8CE40_MOUSE_Q8CE40;	IPR000719	Protein kinase		catalytic
129	PF00069.12_1	Protein kinase domain	IPR000719	Protein kinase		catalytic
129	PS00108_1	PROTEIN_KINASE_ST	IPR008271	Serine/threonine protein kinase, active site		catalytic
129	PS50011_1	PROTEIN_KINASE_DOM	IPR000719	Protein kinase		catalytic
129	SM00219_1	no description	IPR001245	Tyrosine protein kinase		catalytic
129	SM00220_1	no description	IPR002290	Serine/threonine protein kinase		catalytic
129	SSF56112_1	Protein kinase-like (PK-like)	IPR011009	Protein kinase-like		extended
131	PD000001_1	Q8CE40_MOUSE_Q8CE40;	IPR000719	Protein kinase		catalytic
131	PF00069.12_1	Protein kinase domain	IPR000719	Protein kinase		catalytic
131	PS50011_1	PROTEIN_KINASE_DOM	IPR000719	Protein kinase		catalytic
131	SM00219_1	no description	IPR001245	Tyrosine protein kinase		catalytic
131	SM00220_1	no description	IPR002290	Serine/threonine protein kinase		catalytic
131	SSF56112_1	Protein kinase-like (PK-like)	IPR011009	Protein kinase-like		extended
133	PD000001_1	Q8CE40_MOUSE_Q8CE40;	IPR000719	Protein kinase		catalytic
133	PF00069.12_1	Protein kinase domain	IPR000719	Protein kinase		catalytic
133	PF07714.1_1	Protein tyrosine kinase	NULL	NULL		catalytic
133	PS00107_1	PROTEIN_KINASE_ATP	IPR000719	Protein kinase		catalytic
133	PS00108_1	PROTEIN_KINASE_ST	IPR008271	Serine/threonine protein kinase, active site		catalytic
133	PS50011_1	PROTEIN_KINASE_DOM	IPR000719	Protein kinase		catalytic
133	SM00219_1	no description	IPR001245	Tyrosine protein kinase		catalytic
133	SM00220_1	no description	IPR002290	Serine/threonine protein kinase		catalytic
133	SSF56112_1	Protein kinase-like (PK-like)	IPR011009	Protein kinase-like		extended
134	PD000001_1	Q8CE40_MOUSE_Q8CE40;	IPR000719	Protein kinase		catalytic
134	PF00069.12_1	Protein kinase domain	IPR000719	Protein kinase		catalytic
134	PR00109_1	TYRKINASE	IPR001245	Tyrosine protein kinase		catalytic
134	PR00109_2	TYRKINASE	IPR001245	Tyrosine protein kinase		catalytic
134	PR00109_3	TYRKINASE	IPR001245	Tyrosine protein kinase		catalytic
134	PS00108_1	PROTEIN_KINASE_ST	IPR008271	Serine/threonine protein kinase, active site		catalytic
134	PS50011_1	PROTEIN_KINASE_DOM	IPR000719	Protein kinase		catalytic
134	SM00219_1	no description	IPR001245	Tyrosine protein kinase		catalytic
134	SM00220_1	no description	IPR002290	Serine/threonine protein kinase		catalytic
134	SSF56112_1	Protein kinase-like (PK-like)	IPR011009	Protein kinase-like		extended
140	PD000001_1	Q8CE40_MOUSE_Q8CE40;	IPR000719	Protein kinase		catalytic
140	PF00069.12_1	Protein kinase domain	IPR000719	Protein kinase		catalytic
140	PF07714.1_1	Protein tyrosine kinase	NULL	NULL		catalytic
140	PS00107_1	PROTEIN_KINASE_ATP	IPR000719	Protein kinase		catalytic
140	PS00108_1	PROTEIN_KINASE_ST	IPR008271	Serine/threonine protein kinase, active site		catalytic
140	PS50011_1	PROTEIN_KINASE_DOM	IPR000719	Protein kinase		catalytic
140	SM00219_1	no description	IPR001245	Tyrosine protein kinase		catalytic
140	SM00220_1	no description	IPR002290	Serine/threonine protein kinase		catalytic
140	SSF56112_1	Protein kinase-like (PK-like)	IPR011009	Protein kinase-like		extended
142	PD000001_1	Q8CE40_MOUSE_Q8CE40;	IPR000719	Protein kinase		catalytic
142	PF00069.12_1	Protein kinase domain	IPR000719	Protein kinase		catalytic
142	PS00108_1	PROTEIN_KINASE_ST	IPR008271	Serine/threonine protein kinase, active site		catalytic
142	PS50011_1	PROTEIN_KINASE_DOM	IPR000719	Protein kinase		catalytic
142	SM00219_1	no description	IPR001245	Tyrosine protein kinase		catalytic
142	SM00220_1	no description	IPR002290	Serine/threonine protein kinase		catalytic
142	SSF56112_1	Protein kinase-like (PK-like)	IPR011009	Protein kinase-like		extended
143	PS00211_1	ABC_TRANSPORTER_1	IPR003439	ABC transporter		accessory
143	PD000001_1	Q8CE40_MOUSE_Q8CE40;	IPR000719	Protein kinase		catalytic
143	PF00069.12_1	Protein kinase domain	IPR000719	Protein kinase		catalytic
143	PS00107_1	PROTEIN_KINASE_ATP	IPR000719	Protein kinase		catalytic
143	PS00108_1	PROTEIN_KINASE_ST	IPR008271	Serine/threonine protein kinase, active site		catalytic
143	PS50011_1	PROTEIN_KINASE_DOM	IPR000719	Protein kinase		catalytic
143	SM00219_1	no description	IPR001245	Tyrosine protein kinase		catalytic
143	SM00220_1	no description	IPR002290	Serine/threonine protein kinase		catalytic
143	SSF56112_1	Protein kinase-like (PK-like)	IPR011009	Protein kinase-like		extended
144	PD000001_1	Q8CE40_MOUSE_Q8CE40;	IPR000719	Protein kinase		catalytic
144	PF00069.12_1	Protein kinase domain	IPR000719	Protein kinase		catalytic
144	PS00107_1	PROTEIN_KINASE_ATP	IPR000719	Protein kinase		catalytic
144	PS00108_1	PROTEIN_KINASE_ST	IPR008271	Serine/threonine protein kinase, active site		catalytic
144	PS50011_1	PROTEIN_KINASE_DOM	IPR000719	Protein kinase		catalytic
144	SM00219_1	no description	IPR001245	Tyrosine protein kinase		catalytic
144	SM00220_1	no description	IPR002290	Serine/threonine protein kinase		catalytic
144	SSF56112_1	Protein kinase-like (PK-like)	IPR011009	Protein kinase-like		extended
145	PD000001_1	Q8CE40_MOUSE_Q8CE40;	IPR000719	Protein kinase		catalytic
145	PF00069.12_1	Protein kinase domain	IPR000719	Protein kinase		catalytic
145	PS00107_1	PROTEIN_KINASE_ATP	IPR000719	Protein kinase		catalytic
145	PS00108_1	PROTEIN_KINASE_ST	IPR008271	Serine/threonine protein kinase, active site		catalytic
145	PS50011_1	PROTEIN_KINASE_DOM	IPR000719	Protein kinase		catalytic
145	SM00219_1	no description	IPR001245	Tyrosine protein kinase		catalytic
145	SM00220_1	no description	IPR002290	Serine/threonine protein kinase		catalytic
145	SSF56112_1	Protein kinase-like (PK-like)	IPR011009	Protein kinase-like		extended
146	PD000001_1	Q8CE40_MOUSE_Q8CE40;	IPR000719	Protein kinase		catalytic
146	PF00069.12_1	Protein kinase domain	IPR000719	Protein kinase		catalytic
146	PS00107_1	PROTEIN_KINASE_ATP	IPR000719	Protein kinase		catalytic
146	PS00108_1	PROTEIN_KINASE_ST	IPR008271	Serine/threonine protein kinase, active site		catalytic
146	PS50011_1	PROTEIN_KINASE_DOM	IPR000719	Protein kinase		catalytic
146	SM00219_1	no description	IPR001245	Tyrosine protein kinase		catalytic
146	SM00220_1	no description	IPR002290	Serine/threonine protein kinase		catalytic
146	SSF56112_1	Protein kinase-like (PK-like)	IPR011009	Protein kinase-like		extended
147	PF00498.12_1	FHA domain	IPR000253	Forkhead-associated		accessory
147	PS50006_1	FHA_DOMAIN	IPR000253	Forkhead-associated		accessory
147	SM00240_1	no description	IPR000253	Forkhead-associated		accessory
147	SSF49879_1	SMAD/FHA domain	IPR008984	SMAD/FHA		accessory
147	PD000001_1	Q8CE40_MOUSE_Q8CE40;	IPR000719	Protein kinase		catalytic
147	PF00069.12_1	Protein kinase domain	IPR000719	Protein kinase		catalytic
147	PS00108_1	PROTEIN_KINASE_ST	IPR008271	Serine/threonine protein kinase, active site		catalytic
147	PS50011_1	PROTEIN_KINASE_DOM	IPR000719	Protein kinase		catalytic
147	SM00219_1	no description	IPR001245	Tyrosine protein kinase		catalytic
147	SM00220_1	no description	IPR002290	Serine/threonine protein kinase		catalytic
147	SSF56112_1	Protein kinase-like (PK-like)	IPR011009	Protein kinase-like		extended
148	PF01423.10_1	LSM domain	IPR001163	Small nuclear ribonucleoprotein (Sm protein)		accessory
148	SM00651_1	no description	IPR001163	Small nuclear ribonucleoprotein (Sm protein)		accessory
148	SSF50182_1	Sm-like ribonucleoproteins	IPR010920	Small nuclear-like ribonucleoprotein		accessory
148	PD000001_1	Q8CE40_MOUSE_Q8CE40;	IPR000719	Protein kinase		catalytic
148	PF00069.12_1	Protein kinase domain	IPR000719	Protein kinase		catalytic
148	PS00108_1	PROTEIN_KINASE_ST	IPR008271	Serine/threonine protein kinase, active site		catalytic
148	PS50011_1	PROTEIN_KINASE_DOM	IPR000719	Protein kinase		catalytic
148	SM00219_1	no description	IPR001245	Tyrosine protein kinase		catalytic
148	SM00220_1	no description	IPR002290	Serine/threonine protein kinase		catalytic
148	SSF56112_1	Protein kinase-like (PK-like)	IPR011009	Protein kinase-like		extended
149	PF00130.10_1	Phorbol esters/diacylglycerol binding domain	IPR002219	Protein kinase C, phorbol ester/diacylglycerol binding		accessory
149	PF00130.10_2	Phorbol esters/diacylglycerol binding domain	IPR002219	Protein kinase C, phorbol ester/diacylglycerol binding		accessory
149	PR00008_1	DAGPEDOMAIN	IPR002219	Protein kinase C, phorbol ester/diacylglycerol binding		accessory
149	PR00008_2	DAGPEDOMAIN	IPR002219	Protein kinase C, phorbol ester/diacylglycerol binding		accessory
149	PR00008_3	DAGPEDOMAIN	IPR002219	Protein kinase C, phorbol ester/diacylglycerol binding		accessory
149	PR00008_4	DAGPEDOMAIN	IPR002219	Protein kinase C, phorbol ester/diacylglycerol binding		accessory
149	PS00479_1	DAG_PE_BIND_DOM_1	IPR002219	Protein kinase C, phorbol ester/diacylglycerol binding		accessory
149	PS00479_2	DAG_PE_BIND_DOM_1	IPR002219	Protein kinase C, phorbol ester/diacylglycerol binding		accessory
149	PS50003_1	PH_DOMAIN	IPR001849	Pleckstrin-like		accessory
149	PS50081_1	DAG_PE_BIND_DOM_2	IPR002219	Protein kinase C, phorbol ester/diacylglycerol binding		accessory
149	PS50081_2	DAG_PE_BIND_DOM_2	IPR002219	Protein kinase C, phorbol ester/diacylglycerol binding		accessory
149	SM00109_1	no description	IPR002219	Protein kinase C, phorbol ester/diacylglycerol binding		accessory
149	SM00109_2	no description	IPR002219	Protein kinase C, phorbol ester/diacylglycerol binding		accessory
149	SM00233_1	no description	IPR001849	Pleckstrin-like		accessory
149	SSF50729_1	PH domain-like	IPR011036	Pleckstrin-homology-related		accessory
149	SSF57889_1	Cysteine-rich domain	NULL	NULL		accessory
149	SSF57889_2	Cysteine-rich domain	NULL	NULL		accessory
149	PD000001_1	Q8CE40_MOUSE_Q8CE40;	IPR000719	Protein kinase		catalytic
149	PF00069.12_1	Protein kinase domain	IPR000719	Protein kinase		catalytic
149	PS00107_1	PROTEIN_KINASE_ATP	IPR000719	Protein kinase		catalytic
149	PS00108_1	PROTEIN_KINASE_ST	IPR008271	Serine/threonine protein kinase, active site		catalytic
149	PS50011_1	PROTEIN_KINASE_DOM	IPR000719	Protein kinase		catalytic
149	SM00219_1	no description	IPR001245	Tyrosine protein kinase		catalytic
149	SM00220_1	no description	IPR002290	Serine/threonine protein kinase		catalytic
149	SSF56112_1	Protein kinase-like (PK-like)	IPR011009	Protein kinase-like		extended
150	PF00130.10_1	Phorbol esters/diacylglycerol binding domain	IPR002219	Protein kinase C, phorbol ester/diacylglycerol binding		accessory
150	PF00130.10_2	Phorbol esters/diacylglycerol binding domain	IPR002219	Protein kinase C, phorbol ester/diacylglycerol binding		accessory
150	PF00169.13_1	PH domain	IPR001849	Pleckstrin-like		accessory
150	PR00008_1	DAGPEDOMAIN	IPR002219	Protein kinase C, phorbol ester/diacylglycerol binding		accessory
150	PR00008_2	DAGPEDOMAIN	IPR002219	Protein kinase C, phorbol ester/diacylglycerol binding		accessory
150	PR00008_3	DAGPEDOMAIN	IPR002219	Protein kinase C, phorbol ester/diacylglycerol binding		accessory
150	PR00008_4	DAGPEDOMAIN	IPR002219	Protein kinase C, phorbol ester/diacylglycerol binding		accessory
150	PS00479_1	DAG_PE_BIND_DOM_1	IPR002219	Protein kinase C, phorbol ester/diacylglycerol binding		accessory
150	PS00479_2	DAG_PE_BIND_DOM_1	IPR002219	Protein kinase C, phorbol ester/diacylglycerol binding		accessory
150	PS50003_1	PH_DOMAIN	IPR001849	Pleckstrin-like		accessory
150	PS50081_1	DAG_PE_BIND_DOM_2	IPR002219	Protein kinase C, phorbol ester/diacylglycerol binding		accessory
150	PS50081_2	DAG_PE_BIND_DOM_2	IPR002219	Protein kinase C, phorbol ester/diacylglycerol binding		accessory
150	SM00109_1	no description	IPR002219	Protein kinase C, phorbol ester/diacylglycerol binding		accessory
150	SM00109_2	no description	IPR002219	Protein kinase C, phorbol ester/diacylglycerol binding		accessory
150	SM00233_1	no description	IPR001849	Pleckstrin-like		accessory
150	SSF50729_1	PH domain-like	IPR011036	Pleckstrin-homology-related		accessory
150	SSF57889_1	Cysteine-rich domain	NULL	NULL		accessory
150	SSF57889_2	Cysteine-rich domain	NULL	NULL		accessory
150	PD000001_1	Q8CE40_MOUSE_Q8CE40;	IPR000719	Protein kinase		catalytic
150	PF00069.12_1	Protein kinase domain	IPR000719	Protein kinase		catalytic
150	PS00107_1	PROTEIN_KINASE_ATP	IPR000719	Protein kinase		catalytic
150	PS00108_1	PROTEIN_KINASE_ST	IPR008271	Serine/threonine protein kinase, active site		catalytic
150	PS50011_1	PROTEIN_KINASE_DOM	IPR000719	Protein kinase		catalytic
150	SM00219_1	no description	IPR001245	Tyrosine protein kinase		catalytic
150	SM00220_1	no description	IPR002290	Serine/threonine protein kinase		catalytic
150	SSF56112_1	Protein kinase-like (PK-like)	IPR011009	Protein kinase-like		extended
151	PF00130.10_1	Phorbol esters/diacylglycerol binding domain	IPR002219	Protein kinase C, phorbol ester/diacylglycerol binding		accessory
151	PF00130.10_2	Phorbol esters/diacylglycerol binding domain	IPR002219	Protein kinase C, phorbol ester/diacylglycerol binding		accessory
151	PF00169.13_1	PH domain	IPR001849	Pleckstrin-like		accessory
151	PR00008_1	DAGPEDOMAIN	IPR002219	Protein kinase C, phorbol ester/diacylglycerol binding		accessory
151	PR00008_2	DAGPEDOMAIN	IPR002219	Protein kinase C, phorbol ester/diacylglycerol binding		accessory
151	PR00008_3	DAGPEDOMAIN	IPR002219	Protein kinase C, phorbol ester/diacylglycerol binding		accessory
151	PR00008_4	DAGPEDOMAIN	IPR002219	Protein kinase C, phorbol ester/diacylglycerol binding		accessory
151	PS00479_1	DAG_PE_BIND_DOM_1	IPR002219	Protein kinase C, phorbol ester/diacylglycerol binding		accessory
151	PS00479_2	DAG_PE_BIND_DOM_1	IPR002219	Protein kinase C, phorbol ester/diacylglycerol binding		accessory
151	PS50003_1	PH_DOMAIN	IPR001849	Pleckstrin-like		accessory
151	PS50081_1	DAG_PE_BIND_DOM_2	IPR002219	Protein kinase C, phorbol ester/diacylglycerol binding		accessory
151	PS50081_2	DAG_PE_BIND_DOM_2	IPR002219	Protein kinase C, phorbol ester/diacylglycerol binding		accessory
151	SM00109_1	no description	IPR002219	Protein kinase C, phorbol ester/diacylglycerol binding		accessory
151	SM00109_2	no description	IPR002219	Protein kinase C, phorbol ester/diacylglycerol binding		accessory
151	SM00233_1	no description	IPR001849	Pleckstrin-like		accessory
151	SSF50729_1	PH domain-like	IPR011036	Pleckstrin-homology-related		accessory
151	SSF57889_1	Cysteine-rich domain	NULL	NULL		accessory
151	SSF57889_2	Cysteine-rich domain	NULL	NULL		accessory
151	PD000001_1	Q8CE40_MOUSE_Q8CE40;	IPR000719	Protein kinase		catalytic
151	PF00069.12_1	Protein kinase domain	IPR000719	Protein kinase		catalytic
151	PS00107_1	PROTEIN_KINASE_ATP	IPR000719	Protein kinase		catalytic
151	PS00108_1	PROTEIN_KINASE_ST	IPR008271	Serine/threonine protein kinase, active site		catalytic
151	PS50011_1	PROTEIN_KINASE_DOM	IPR000719	Protein kinase		catalytic
151	SM00219_1	no description	IPR001245	Tyrosine protein kinase		catalytic
151	SM00220_1	no description	IPR002290	Serine/threonine protein kinase		catalytic
151	SSF56112_1	Protein kinase-like (PK-like)	IPR011009	Protein kinase-like		extended
152	PD000001_1	Q8CE40_MOUSE_Q8CE40;	IPR000719	Protein kinase		catalytic
152	PF00069.12_1	Protein kinase domain	IPR000719	Protein kinase		catalytic
152	PS00108_1	PROTEIN_KINASE_ST	IPR008271	Serine/threonine protein kinase, active site		catalytic
152	PS50011_1	PROTEIN_KINASE_DOM	IPR000719	Protein kinase		catalytic
152	SM00219_1	no description	IPR001245	Tyrosine protein kinase		catalytic
152	SM00220_1	no description	IPR002290	Serine/threonine protein kinase		catalytic
152	SSF56112_1	Protein kinase-like (PK-like)	IPR011009	Protein kinase-like		extended
153	PD000001_1	Q8CE40_MOUSE_Q8CE40;	IPR000719	Protein kinase		catalytic
153	PF00069.12_1	Protein kinase domain	IPR000719	Protein kinase		catalytic
153	PF07714.1_1	Protein tyrosine kinase	NULL	NULL		catalytic
153	PR00109_1	TYRKINASE	IPR001245	Tyrosine protein kinase		catalytic
153	PR00109_2	TYRKINASE	IPR001245	Tyrosine protein kinase		catalytic
153	PR00109_3	TYRKINASE	IPR001245	Tyrosine protein kinase		catalytic
153	PR00109_4	TYRKINASE	IPR001245	Tyrosine protein kinase		catalytic
153	PS00107_1	PROTEIN_KINASE_ATP	IPR000719	Protein kinase		catalytic
153	PS00108_1	PROTEIN_KINASE_ST	IPR008271	Serine/threonine protein kinase, active site		catalytic
153	PS50011_1	PROTEIN_KINASE_DOM	IPR000719	Protein kinase		catalytic
153	SM00219_1	no description	IPR001245	Tyrosine protein kinase		catalytic
153	SM00220_1	no description	IPR002290	Serine/threonine protein kinase		catalytic
153	SSF56112_1	Protein kinase-like (PK-like)	IPR011009	Protein kinase-like		extended
154	PF04212.4_1	MIT domain	IPR007330	MIT		accessory
154	SSF54427_1	NTF2-like	NULL	NULL		accessory
154	PD000001_1	Q8CE40_MOUSE_Q8CE40;	IPR000719	Protein kinase		catalytic
154	PF00069.12_1	Protein kinase domain	IPR000719	Protein kinase		catalytic
154	PF07714.1_1	Protein tyrosine kinase	NULL	NULL		catalytic
154	PS00107_1	PROTEIN_KINASE_ATP	IPR000719	Protein kinase		catalytic
154	PS00108_1	PROTEIN_KINASE_ST	IPR008271	Serine/threonine protein kinase, active site		catalytic
154	PS50011_1	PROTEIN_KINASE_DOM	IPR000719	Protein kinase		catalytic
154	SM00219_1	no description	IPR001245	Tyrosine protein kinase		catalytic
154	SM00220_1	no description	IPR002290	Serine/threonine protein kinase		catalytic
154	SSF56112_1	Protein kinase-like (PK-like)	IPR011009	Protein kinase-like		extended
155	PD000001_1	Q8CE40_MOUSE_Q8CE40;	IPR000719	Protein kinase		catalytic
155	PD000001_2	DSK1_SCHPO_P36616;	IPR000719	Protein kinase		catalytic
155	PF00069.12_1	Protein kinase domain	IPR000719	Protein kinase		catalytic
155	PS00107_1	PROTEIN_KINASE_ATP	IPR000719	Protein kinase		catalytic
155	PS50011_1	PROTEIN_KINASE_DOM	IPR000719	Protein kinase		catalytic
155	SM00219_1	no description	IPR001245	Tyrosine protein kinase		catalytic
155	SM00220_1	no description	IPR002290	Serine/threonine protein kinase		catalytic
155	SSF56112_1	Protein kinase-like (PK-like)	IPR011009	Protein kinase-like		extended
156	PD000001_1	Q8CE40_MOUSE_Q8CE40;	IPR000719	Protein kinase		catalytic
156	PD000001_2	DSK1_SCHPO_P36616;	IPR000719	Protein kinase		catalytic
156	PF00069.12_1	Protein kinase domain	IPR000719	Protein kinase		catalytic
156	PS00107_1	PROTEIN_KINASE_ATP	IPR000719	Protein kinase		catalytic
156	PS00108_1	PROTEIN_KINASE_ST	IPR008271	Serine/threonine protein kinase, active site		catalytic
156	PS50011_1	PROTEIN_KINASE_DOM	IPR000719	Protein kinase		catalytic
156	SM00219_1	no description	IPR001245	Tyrosine protein kinase		catalytic
156	SM00220_1	no description	IPR002290	Serine/threonine protein kinase		catalytic
156	SSF56112_1	Protein kinase-like (PK-like)	IPR011009	Protein kinase-like		extended
158	PD000001_1	Q8CE40_MOUSE_Q8CE40;	IPR000719	Protein kinase		catalytic
158	PF00069.12_1	Protein kinase domain	IPR000719	Protein kinase		catalytic
158	PF07714.1_1	Protein tyrosine kinase	NULL	NULL		catalytic
158	PR00109_1	TYRKINASE	IPR001245	Tyrosine protein kinase		catalytic
158	PR00109_2	TYRKINASE	IPR001245	Tyrosine protein kinase		catalytic
158	PR00109_3	TYRKINASE	IPR001245	Tyrosine protein kinase		catalytic
158	PS00107_1	PROTEIN_KINASE_ATP	IPR000719	Protein kinase		catalytic
158	PS00108_1	PROTEIN_KINASE_ST	IPR008271	Serine/threonine protein kinase, active site		catalytic
158	PS50011_1	PROTEIN_KINASE_DOM	IPR000719	Protein kinase		catalytic
158	SM00219_1	no description	IPR001245	Tyrosine protein kinase		catalytic
158	SM00220_1	no description	IPR002290	Serine/threonine protein kinase		catalytic
158	SSF56112_1	Protein kinase-like (PK-like)	IPR011009	Protein kinase-like		extended
159	PD000001_1	Q8CE40_MOUSE_Q8CE40;	IPR000719	Protein kinase		catalytic
159	PF00069.12_1	Protein kinase domain	IPR000719	Protein kinase		catalytic
159	PF07714.1_1	Protein tyrosine kinase	NULL	NULL		catalytic
159	PS00107_1	PROTEIN_KINASE_ATP	IPR000719	Protein kinase		catalytic
159	PS00108_1	PROTEIN_KINASE_ST	IPR008271	Serine/threonine protein kinase, active site		catalytic
159	PS50011_1	PROTEIN_KINASE_DOM	IPR000719	Protein kinase		catalytic
159	SM00219_1	no description	IPR001245	Tyrosine protein kinase		catalytic
159	SM00220_1	no description	IPR002290	Serine/threonine protein kinase		catalytic
159	SSF56112_1	Protein kinase-like (PK-like)	IPR011009	Protein kinase-like		extended
161	PD000001_1	Q8CE40_MOUSE_Q8CE40;	IPR000719	Protein kinase		catalytic
161	PF00069.12_1	Protein kinase domain	IPR000719	Protein kinase		catalytic
161	PS00107_1	PROTEIN_KINASE_ATP	IPR000719	Protein kinase		catalytic
161	PS00108_1	PROTEIN_KINASE_ST	IPR008271	Serine/threonine protein kinase, active site		catalytic
161	PS50011_1	PROTEIN_KINASE_DOM	IPR000719	Protein kinase		catalytic
161	SM00219_1	no description	IPR001245	Tyrosine protein kinase		catalytic
161	SM00220_1	no description	IPR002290	Serine/threonine protein kinase		catalytic
161	SSF56112_1	Protein kinase-like (PK-like)	IPR011009	Protein kinase-like		extended
162	PD000001_1	Q8CE40_MOUSE_Q8CE40;	IPR000719	Protein kinase		catalytic
162	PD000001_2	DSK1_SCHPO_P36616;	IPR000719	Protein kinase		catalytic
162	PF00069.12_1	Protein kinase domain	IPR000719	Protein kinase		catalytic
162	PS00107_1	PROTEIN_KINASE_ATP	IPR000719	Protein kinase		catalytic
162	PS00108_1	PROTEIN_KINASE_ST	IPR008271	Serine/threonine protein kinase, active site		catalytic
162	PS50011_1	PROTEIN_KINASE_DOM	IPR000719	Protein kinase		catalytic
162	SM00219_1	no description	IPR001245	Tyrosine protein kinase		catalytic
162	SM00220_1	no description	IPR002290	Serine/threonine protein kinase		catalytic
162	SSF56112_1	Protein kinase-like (PK-like)	IPR011009	Protein kinase-like		extended
163	SSF53167_1	Purine and uridine phosphorylases	NULL	NULL		accessory
163	SSF54236_1	Ubiquitin-like	NULL	NULL		accessory
163	PD000001_1	Q8CE40_MOUSE_Q8CE40;	IPR000719	Protein kinase		catalytic
163	PF00069.12_1	Protein kinase domain	IPR000719	Protein kinase		catalytic
163	PR00109_1	TYRKINASE	IPR001245	Tyrosine protein kinase		catalytic
163	PR00109_2	TYRKINASE	IPR001245	Tyrosine protein kinase		catalytic
163	PR00109_3	TYRKINASE	IPR001245	Tyrosine protein kinase		catalytic
163	PS00107_1	PROTEIN_KINASE_ATP	IPR000719	Protein kinase		catalytic
163	PS00108_1	PROTEIN_KINASE_ST	IPR008271	Serine/threonine protein kinase, active site		catalytic
163	PS50011_1	PROTEIN_KINASE_DOM	IPR000719	Protein kinase		catalytic
163	SM00219_1	no description	IPR001245	Tyrosine protein kinase		catalytic
163	SM00220_1	no description	IPR002290	Serine/threonine protein kinase		catalytic
163	SSF56112_1	Protein kinase-like (PK-like)	IPR011009	Protein kinase-like		extended
164	SSF49590_1	PHL pollen allergen	IPR007117	Pollen allergen/expansin, C-terminal		accessory
164	SSF54236_1	Ubiquitin-like	NULL	NULL		accessory
164	PD000001_1	Q8CE40_MOUSE_Q8CE40;	IPR000719	Protein kinase		catalytic
164	PF00069.12_1	Protein kinase domain	IPR000719	Protein kinase		catalytic
164	PR00109_1	TYRKINASE	IPR001245	Tyrosine protein kinase		catalytic
164	PR00109_2	TYRKINASE	IPR001245	Tyrosine protein kinase		catalytic
164	PR00109_3	TYRKINASE	IPR001245	Tyrosine protein kinase		catalytic
164	PS00108_1	PROTEIN_KINASE_ST	IPR008271	Serine/threonine protein kinase, active site		catalytic
164	PS50011_1	PROTEIN_KINASE_DOM	IPR000719	Protein kinase		catalytic
164	SM00219_1	no description	IPR001245	Tyrosine protein kinase		catalytic
164	SM00220_1	no description	IPR002290	Serine/threonine protein kinase		catalytic
164	SSF56112_1	Protein kinase-like (PK-like)	IPR011009	Protein kinase-like		extended
165	SSF54236_1	Ubiquitin-like	NULL	NULL		accessory
165	PD000001_1	Q8CE40_MOUSE_Q8CE40;	IPR000719	Protein kinase		catalytic
165	PF00069.12_1	Protein kinase domain	IPR000719	Protein kinase		catalytic
165	PS00107_1	PROTEIN_KINASE_ATP	IPR000719	Protein kinase		catalytic
165	PS50011_1	PROTEIN_KINASE_DOM	IPR000719	Protein kinase		catalytic
165	SM00219_1	no description	IPR001245	Tyrosine protein kinase		catalytic
165	SM00220_1	no description	IPR002290	Serine/threonine protein kinase		catalytic
165	SSF56112_1	Protein kinase-like (PK-like)	IPR011009	Protein kinase-like		extended
166	SSF54236_1	Ubiquitin-like	NULL	NULL		accessory
166	PD000001_1	Q8CE40_MOUSE_Q8CE40;	IPR000719	Protein kinase		catalytic
166	PF00069.12_1	Protein kinase domain	IPR000719	Protein kinase		catalytic
166	PS00107_1	PROTEIN_KINASE_ATP	IPR000719	Protein kinase		catalytic
166	PS50011_1	PROTEIN_KINASE_DOM	IPR000719	Protein kinase		catalytic
166	SM00219_1	no description	IPR001245	Tyrosine protein kinase		catalytic
166	SM00220_1	no description	IPR002290	Serine/threonine protein kinase		catalytic
166	SSF56112_1	Protein kinase-like (PK-like)	IPR011009	Protein kinase-like		extended
167	PD000001_1	Q8CE40_MOUSE_Q8CE40;	IPR000719	Protein kinase		catalytic
167	PD000001_2	DSK1_SCHPO_P36616;	IPR000719	Protein kinase		catalytic
167	PF00069.12_1	Protein kinase domain	IPR000719	Protein kinase		catalytic
167	PS00108_1	PROTEIN_KINASE_ST	IPR008271	Serine/threonine protein kinase, active site		catalytic
167	PS50011_1	PROTEIN_KINASE_DOM	IPR000719	Protein kinase		catalytic
167	SM00219_1	no description	IPR001245	Tyrosine protein kinase		catalytic
167	SM00220_1	no description	IPR002290	Serine/threonine protein kinase		catalytic
167	SSF56112_1	Protein kinase-like (PK-like)	IPR011009	Protein kinase-like		extended
169	PD000001_1	Q8CE40_MOUSE_Q8CE40;	IPR000719	Protein kinase		catalytic
169	PF00069.12_1	Protein kinase domain	IPR000719	Protein kinase		catalytic
169	PS00108_1	PROTEIN_KINASE_ST	IPR008271	Serine/threonine protein kinase, active site		catalytic
169	PS50011_1	PROTEIN_KINASE_DOM	IPR000719	Protein kinase		catalytic
169	SM00219_1	no description	IPR001245	Tyrosine protein kinase		catalytic
169	SM00220_1	no description	IPR002290	Serine/threonine protein kinase		catalytic
169	SSF56112_1	Protein kinase-like (PK-like)	IPR011009	Protein kinase-like		extended
170	PF05773.6_1	RWD domain	IPR006575	RWD		accessory
170	PS50908_1	RWD	IPR006575	RWD		accessory
170	SM00591_1	no description	IPR006575	RWD		accessory
170	SSF52954_1	Anticodon-binding domain of Class II aaRS	NULL	NULL		accessory
170	SSF55681_1	Class II aaRS and biotin synthetases	NULL	NULL		accessory
170	PD000001_1	Q8CE40_MOUSE_Q8CE40;	IPR000719	Protein kinase		catalytic
170	PD000001_2	DSK1_SCHPO_P36616;	IPR000719	Protein kinase		catalytic
170	PD000001_3	Q86AD7_DICDI_Q86AD7;	IPR000719	Protein kinase		catalytic
170	PF00069.12_1	Protein kinase domain	IPR000719	Protein kinase		catalytic
170	PF00069.12_2	Protein kinase domain	IPR000719	Protein kinase		catalytic
170	PS00107_1	PROTEIN_KINASE_ATP	IPR000719	Protein kinase		catalytic
170	PS00108_1	PROTEIN_KINASE_ST	IPR008271	Serine/threonine protein kinase, active site		catalytic
170	PS50011_1	PROTEIN_KINASE_DOM	IPR000719	Protein kinase		catalytic
170	PS50011_2	PROTEIN_KINASE_DOM	IPR000719	Protein kinase		catalytic
170	SM00219_1	no description	IPR001245	Tyrosine protein kinase		catalytic
170	SM00220_1	no description	IPR002290	Serine/threonine protein kinase		catalytic
170	SM00220_2	no description	IPR002290	Serine/threonine protein kinase		catalytic
170	SSF56112_1	Protein kinase-like (PK-like)	IPR011009	Protein kinase-like		extended
170	SSF56112_2	Protein kinase-like (PK-like)	IPR011009	Protein kinase-like		extended
170	SSF56112_3	Protein kinase-like (PK-like)	IPR011009	Protein kinase-like		extended
171	SSF50998_1	Quinoprotein alcohol dehydrogenase-like	IPR011047	Quinonprotein alcohol dehydrogenase-like		accessory
171	PD000001_1	Q8CE40_MOUSE_Q8CE40;	IPR000719	Protein kinase		catalytic
171	PD000001_2	DSK1_SCHPO_P36616;	IPR000719	Protein kinase		catalytic
171	PF00069.12_1	Protein kinase domain	IPR000719	Protein kinase		catalytic
171	PS00108_1	PROTEIN_KINASE_ST	IPR008271	Serine/threonine protein kinase, active site		catalytic
171	PS50011_1	PROTEIN_KINASE_DOM	IPR000719	Protein kinase		catalytic
171	SM00219_1	no description	IPR001245	Tyrosine protein kinase		catalytic
171	SM00220_1	no description	IPR002290	Serine/threonine protein kinase		catalytic
171	SSF56112_1	Protein kinase-like (PK-like)	IPR011009	Protein kinase-like		extended
172	PF00035.10_1	Double-stranded RNA binding motif	IPR001159	Double-stranded RNA binding		accessory
172	PF00035.10_2	Double-stranded RNA binding motif	IPR001159	Double-stranded RNA binding		accessory
172	PS50137_1	DS_RBD	IPR001159	Double-stranded RNA binding		accessory
172	PS50137_2	DS_RBD	IPR001159	Double-stranded RNA binding		accessory
172	SM00358_1	no description	IPR001159	Double-stranded RNA binding		accessory
172	SM00358_2	no description	IPR001159	Double-stranded RNA binding		accessory
172	SSF54768_1	dsRNA-binding domain-like	NULL	NULL		accessory
172	SSF54768_2	dsRNA-binding domain-like	NULL	NULL		accessory
172	PD000001_1	Q8CE40_MOUSE_Q8CE40;	IPR000719	Protein kinase		catalytic
172	PF00069.12_1	Protein kinase domain	IPR000719	Protein kinase		catalytic
172	PS00107_1	PROTEIN_KINASE_ATP	IPR000719	Protein kinase		catalytic
172	PS00108_1	PROTEIN_KINASE_ST	IPR008271	Serine/threonine protein kinase, active site		catalytic
172	PS50011_1	PROTEIN_KINASE_DOM	IPR000719	Protein kinase		catalytic
172	SM00219_1	no description	IPR001245	Tyrosine protein kinase		catalytic
172	SM00220_1	no description	IPR002290	Serine/threonine protein kinase		catalytic
172	SSF56112_1	Protein kinase-like (PK-like)	IPR011009	Protein kinase-like		extended
173	PD000001_1	Q8CE40_MOUSE_Q8CE40;	IPR000719	Protein kinase		catalytic
173	PF00069.12_1	Protein kinase domain	IPR000719	Protein kinase		catalytic
173	PS00109_1	PROTEIN_KINASE_TYR	IPR008266	Tyrosine protein kinase, active site		catalytic
173	PS50011_1	PROTEIN_KINASE_DOM	IPR000719	Protein kinase		catalytic
173	SM00219_1	no description	IPR001245	Tyrosine protein kinase		catalytic
173	SM00220_1	no description	IPR002290	Serine/threonine protein kinase		catalytic
173	SSF56112_1	Protein kinase-like (PK-like)	IPR011009	Protein kinase-like		extended
175	PD000001_1	Q8CE40_MOUSE_Q8CE40;	IPR000719	Protein kinase		catalytic
175	PF00069.12_1	Protein kinase domain	IPR000719	Protein kinase		catalytic
175	PS00107_1	PROTEIN_KINASE_ATP	IPR000719	Protein kinase		catalytic
175	PS00108_1	PROTEIN_KINASE_ST	IPR008271	Serine/threonine protein kinase, active site		catalytic
175	PS50011_1	PROTEIN_KINASE_DOM	IPR000719	Protein kinase		catalytic
175	SM00219_1	no description	IPR001245	Tyrosine protein kinase		catalytic
175	SM00220_1	no description	IPR002290	Serine/threonine protein kinase		catalytic
175	SSF56112_1	Protein kinase-like (PK-like)	IPR011009	Protein kinase-like		extended
177	PF00047.12_1	Immunoglobulin domain	IPR007110	Immunoglobulin-like		accessory
177	PF00047.12_2	Immunoglobulin domain	IPR007110	Immunoglobulin-like		accessory
177	PF07679.2_1	Immunoglobulin I-set domain	NULL	NULL		accessory
177	PF07679.2_2	Immunoglobulin I-set domain	NULL	NULL		accessory
177	PF07686.2_1	Immunoglobulin V-set domain	NULL	NULL		accessory
177	PF07686.2_2	Immunoglobulin V-set domain	NULL	NULL		accessory
177	PS50083_1	SPEC_REPEAT	IPR002017	Spectrin repeat		accessory
177	PS50835_1	IG_LIKE	IPR007110	Immunoglobulin-like		accessory
177	PS50835_2	IG_LIKE	IPR007110	Immunoglobulin-like		accessory
177	SM00150_1	no description	IPR002017	Spectrin repeat		accessory
177	SM00150_2	no description	IPR002017	Spectrin repeat		accessory
177	SM00408_1	no description	IPR003598	Immunoglobulin C2 type		accessory
177	SM00408_2	no description	IPR003598	Immunoglobulin C2 type		accessory
177	SM00409_1	no description	IPR003599	Immunoglobulin subtype		accessory
177	SM00409_2	no description	IPR003599	Immunoglobulin subtype		accessory
177	SSF46966_1	Spectrin repeat	IPR002017	Spectrin repeat		accessory
177	SSF46966_2	Spectrin repeat	IPR002017	Spectrin repeat		accessory
177	SSF46966_3	Spectrin repeat	IPR002017	Spectrin repeat		accessory
177	SSF46966_4	Spectrin repeat	IPR002017	Spectrin repeat		accessory
177	SSF48726_1	Immunoglobulin	IPR007110	Immunoglobulin-like		accessory
177	SSF48726_2	Immunoglobulin	IPR007110	Immunoglobulin-like		accessory
178	PF00041.8_1	Fibronectin type III domain	IPR003961	Fibronectin, type III		accessory
178	PF00041.8_2	Fibronectin type III domain	IPR003961	Fibronectin, type III		accessory
178	PF00047.12_1	Immunoglobulin domain	IPR007110	Immunoglobulin-like		accessory
178	PF00047.12_2	Immunoglobulin domain	IPR007110	Immunoglobulin-like		accessory
178	PF00047.12_3	Immunoglobulin domain	IPR007110	Immunoglobulin-like		accessory
178	PF00047.12_4	Immunoglobulin domain	IPR007110	Immunoglobulin-like		accessory
178	PF00047.12_5	Immunoglobulin domain	IPR007110	Immunoglobulin-like		accessory
178	PF00047.12_6	Immunoglobulin domain	IPR007110	Immunoglobulin-like		accessory
178	PF00047.12_7	Immunoglobulin domain	IPR007110	Immunoglobulin-like		accessory
178	PF00047.12_8	Immunoglobulin domain	IPR007110	Immunoglobulin-like		accessory
178	PF07679.2_1	Immunoglobulin I-set domain	NULL	NULL		accessory
178	PF07679.2_2	Immunoglobulin I-set domain	NULL	NULL		accessory
178	PF07679.2_3	Immunoglobulin I-set domain	NULL	NULL		accessory
178	PF07679.2_4	Immunoglobulin I-set domain	NULL	NULL		accessory
178	PF07679.2_5	Immunoglobulin I-set domain	NULL	NULL		accessory
178	PF07679.2_6	Immunoglobulin I-set domain	NULL	NULL		accessory
[truncated: 7,949 more rows]

## Sheet: domain combinations
	PREGID	PAID	Comments to upload	domain complement	full changes	fulldomain combination	accessory domain complement	accessory changes	accessory domain combination	domain complement	catalytic changes	catalytic domains	extended domains
1	1	PA170746.7	Variant affects accessory domains only	accessory:PF00433.9_1_PF00787.11_1_PS50195_1_SM00133_1_SM00312_1_SSF64268_1_catalytic:PD000001_1_PF00069.12_1_PS00107_1_PS00108_1_PS50011_1_SM00219_1_SM00220_1_extended:SSF56112_1	missing	accessory:PF00433.9_1_PF00787.11_1_PS50195_1_SM00312_1_SSF64268_1_catalytic:PD000001_1_PF00069.12_1_PS00107_1_PS00108_1_PS50011_1_SM00219_1_SM00220_1_extended:SSF56112_1	accessory:PF00433.9_1_PF00787.11_1_PS50195_1_SM00133_1_SM00312_1_SSF64268_1	missing	accessory:PF00433.9_1_PF00787.11_1_PS50195_1_SM00312_1_SSF64268_1	catalytic:PD000001_1_PF00069.12_1_PS00107_1_PS00108_1_PS50011_1_SM00219_1_SM00220_1	full	catalytic:PD000001_1_PF00069.12_1_PS00107_1_PS00108_1_PS50011_1_SM00219_1_SM00220_1	extended:SSF56112_1
1	1	PA170746.6	Variant affects accessory domains only	accessory:PF00433.9_1_PF00787.11_1_PS50195_1_SM00133_1_SM00312_1_SSF64268_1_catalytic:PD000001_1_PF00069.12_1_PS00107_1_PS00108_1_PS50011_1_SM00219_1_SM00220_1_extended:SSF56112_1	missing	accessory:PF00433.9_1_PS50195_1_SM00133_1_SSF64268_1_catalytic:PD000001_1_PF00069.12_1_PS00107_1_PS00108_1_PS50011_1_SM00219_1_SM00220_1_extended:SSF56112_1	accessory:PF00433.9_1_PF00787.11_1_PS50195_1_SM00133_1_SM00312_1_SSF64268_1	missing	accessory:PF00433.9_1_PS50195_1_SM00133_1_SSF64268_1	catalytic:PD000001_1_PF00069.12_1_PS00107_1_PS00108_1_PS50011_1_SM00219_1_SM00220_1	full	catalytic:PD000001_1_PF00069.12_1_PS00107_1_PS00108_1_PS50011_1_SM00219_1_SM00220_1	extended:SSF56112_1
1	1	PA170746.1	Full complement	accessory:PF00433.9_1_PF00787.11_1_PS50195_1_SM00133_1_SM00312_1_SSF64268_1_catalytic:PD000001_1_PF00069.12_1_PS00107_1_PS00108_1_PS50011_1_SM00219_1_SM00220_1_extended:SSF56112_1	full	accessory:PF00433.9_1_PF00787.11_1_PS50195_1_SM00133_1_SM00312_1_SSF64268_1_catalytic:PD000001_1_PF00069.12_1_PS00107_1_PS00108_1_PS50011_1_SM00219_1_SM00220_1_extended:SSF56112_1	accessory:PF00433.9_1_PF00787.11_1_PS50195_1_SM00133_1_SM00312_1_SSF64268_1	full	accessory:PF00433.9_1_PF00787.11_1_PS50195_1_SM00133_1_SM00312_1_SSF64268_1	catalytic:PD000001_1_PF00069.12_1_PS00107_1_PS00108_1_PS50011_1_SM00219_1_SM00220_1	full	catalytic:PD000001_1_PF00069.12_1_PS00107_1_PS00108_1_PS50011_1_SM00219_1_SM00220_1	extended:SSF56112_1
2	2	PA72558.1	Full complement	accessory:PF00433.9_1_SM00133_1_catalytic:PD000001_1_PF00069.12_1_PS00107_1_PS00108_1_PS50011_1_SM00219_1_SM00220_1_extended:SSF56112_1	full	accessory:PF00433.9_1_SM00133_1_catalytic:PD000001_1_PF00069.12_1_PS00107_1_PS00108_1_PS50011_1_SM00219_1_SM00220_1_extended:SSF56112_1	accessory:PF00433.9_1_SM00133_1	full	accessory:PF00433.9_1_SM00133_1	catalytic:PD000001_1_PF00069.12_1_PS00107_1_PS00108_1_PS50011_1_SM00219_1_SM00220_1	full	catalytic:PD000001_1_PF00069.12_1_PS00107_1_PS00108_1_PS50011_1_SM00219_1_SM00220_1	extended:SSF56112_1
2	2	PA72558.2	Full complement	accessory:PF00433.9_1_SM00133_1_catalytic:PD000001_1_PF00069.12_1_PS00107_1_PS00108_1_PS50011_1_SM00219_1_SM00220_1_extended:SSF56112_1	full	accessory:PF00433.9_1_SM00133_1_catalytic:PD000001_1_PF00069.12_1_PS00107_1_PS00108_1_PS50011_1_SM00219_1_SM00220_1_extended:SSF56112_1	accessory:PF00433.9_1_SM00133_1	full	accessory:PF00433.9_1_SM00133_1	catalytic:PD000001_1_PF00069.12_1_PS00107_1_PS00108_1_PS50011_1_SM00219_1_SM00220_1	full	catalytic:PD000001_1_PF00069.12_1_PS00107_1_PS00108_1_PS50011_1_SM00219_1_SM00220_1	extended:SSF56112_1
2	2	PA72558.4	Full complement	accessory:PF00433.9_1_SM00133_1_catalytic:PD000001_1_PF00069.12_1_PS00107_1_PS00108_1_PS50011_1_SM00219_1_SM00220_1_extended:SSF56112_1	full	accessory:PF00433.9_1_SM00133_1_catalytic:PD000001_1_PF00069.12_1_PS00107_1_PS00108_1_PS50011_1_SM00219_1_SM00220_1_extended:SSF56112_1	accessory:PF00433.9_1_SM00133_1	full	accessory:PF00433.9_1_SM00133_1	catalytic:PD000001_1_PF00069.12_1_PS00107_1_PS00108_1_PS50011_1_SM00219_1_SM00220_1	full	catalytic:PD000001_1_PF00069.12_1_PS00107_1_PS00108_1_PS50011_1_SM00219_1_SM00220_1	extended:SSF56112_1
3	3	PA109340.1	Full complement	accessory:PF00433.9_1_SM00133_1_SSF64268_1_catalytic:PD000001_1_PF00069.12_1_PS00107_1_PS00108_1_PS50011_1_SM00219_1_SM00220_1_extended:SSF56112_1	full	accessory:PF00433.9_1_SM00133_1_SSF64268_1_catalytic:PD000001_1_PF00069.12_1_PS00107_1_PS00108_1_PS50011_1_SM00219_1_SM00220_1_extended:SSF56112_1	accessory:PF00433.9_1_SM00133_1_SSF64268_1	full	accessory:PF00433.9_1_SM00133_1_SSF64268_1	catalytic:PD000001_1_PF00069.12_1_PS00107_1_PS00108_1_PS50011_1_SM00219_1_SM00220_1	full	catalytic:PD000001_1_PF00069.12_1_PS00107_1_PS00108_1_PS50011_1_SM00219_1_SM00220_1	extended:SSF56112_1
3	3	PA109340.5	Full complement	accessory:PF00433.9_1_SM00133_1_SSF64268_1_catalytic:PD000001_1_PF00069.12_1_PS00107_1_PS00108_1_PS50011_1_SM00219_1_SM00220_1_extended:SSF56112_1	full	accessory:PF00433.9_1_SM00133_1_SSF64268_1_catalytic:PD000001_1_PF00069.12_1_PS00107_1_PS00108_1_PS50011_1_SM00219_1_SM00220_1_extended:SSF56112_1	accessory:PF00433.9_1_SM00133_1_SSF64268_1	full	accessory:PF00433.9_1_SM00133_1_SSF64268_1	catalytic:PD000001_1_PF00069.12_1_PS00107_1_PS00108_1_PS50011_1_SM00219_1_SM00220_1	full	catalytic:PD000001_1_PF00069.12_1_PS00107_1_PS00108_1_PS50011_1_SM00219_1_SM00220_1	extended:SSF56112_1
3	3	PA109340.6	Full complement	accessory:PF00433.9_1_SM00133_1_SSF64268_1_catalytic:PD000001_1_PF00069.12_1_PS00107_1_PS00108_1_PS50011_1_SM00219_1_SM00220_1_extended:SSF56112_1	full	accessory:PF00433.9_1_SM00133_1_SSF64268_1_catalytic:PD000001_1_PF00069.12_1_PS00107_1_PS00108_1_PS50011_1_SM00219_1_SM00220_1_extended:SSF56112_1	accessory:PF00433.9_1_SM00133_1_SSF64268_1	full	accessory:PF00433.9_1_SM00133_1_SSF64268_1	catalytic:PD000001_1_PF00069.12_1_PS00107_1_PS00108_1_PS50011_1_SM00219_1_SM00220_1	full	catalytic:PD000001_1_PF00069.12_1_PS00107_1_PS00108_1_PS50011_1_SM00219_1_SM00220_1	extended:SSF56112_1
4	4	PA76761.9	Variant disrupts the catalytic domain	accessory:PF00433.9_1_PS00142_1_PS00878_1_SM00133_1_catalytic:PD000001_1_PD000001_2_PD000001_3_PF00069.12_1_PF00069.12_2_PS00107_1_PS00107_2_PS00108_1_PS00108_2_PS50011_1_PS50011_2_SM00219_1_SM00220_1_SM00220_2_extended:SSF56112_1_SSF56112_2	missing	accessory:PF00433.9_1_PS00142_1_PS00878_1_SM00133_1_catalytic:PD000001_1_PD000001_2_PF00069.12_1_PF00069.12_2_PS00107_1_PS00107_2_PS00108_1_PS00108_2_PS50011_1_PS50011_2_SM00219_1_SM00220_1_SM00220_2_extended:SSF56112_1_SSF56112_2	accessory:PF00433.9_1_PS00142_1_PS00878_1_SM00133_1	full	accessory:PF00433.9_1_PS00142_1_PS00878_1_SM00133_1	catalytic:PD000001_1_PD000001_2_PD000001_3_PF00069.12_1_PF00069.12_2_PS00107_1_PS00107_2_PS00108_1_PS00108_2_PS50011_1_PS50011_2_SM00219_1_SM00220_1_SM00220_2	disrupted catalytic domain	catalytic:PD000001_1_PD000001_2_PF00069.12_1_PF00069.12_2_PS00107_1_PS00107_2_PS00108_1_PS00108_2_PS50011_1_PS50011_2_SM00219_1_SM00220_1_SM00220_2	extended:SSF56112_1_SSF56112_2
4	4	PA76761.1	Full complement	accessory:PF00433.9_1_PS00142_1_PS00878_1_SM00133_1_catalytic:PD000001_1_PD000001_2_PD000001_3_PF00069.12_1_PF00069.12_2_PS00107_1_PS00107_2_PS00108_1_PS00108_2_PS50011_1_PS50011_2_SM00219_1_SM00220_1_SM00220_2_extended:SSF56112_1_SSF56112_2	full	accessory:PF00433.9_1_PS00142_1_PS00878_1_SM00133_1_catalytic:PD000001_1_PD000001_2_PD000001_3_PF00069.12_1_PF00069.12_2_PS00107_1_PS00107_2_PS00108_1_PS00108_2_PS50011_1_PS50011_2_SM00219_1_SM00220_1_SM00220_2_extended:SSF56112_1_SSF56112_2	accessory:PF00433.9_1_PS00142_1_PS00878_1_SM00133_1	full	accessory:PF00433.9_1_PS00142_1_PS00878_1_SM00133_1	catalytic:PD000001_1_PD000001_2_PD000001_3_PF00069.12_1_PF00069.12_2_PS00107_1_PS00107_2_PS00108_1_PS00108_2_PS50011_1_PS50011_2_SM00219_1_SM00220_1_SM00220_2	full	catalytic:PD000001_1_PD000001_2_PD000001_3_PF00069.12_1_PF00069.12_2_PS00107_1_PS00107_2_PS00108_1_PS00108_2_PS50011_1_PS50011_2_SM00219_1_SM00220_1_SM00220_2	extended:SSF56112_1_SSF56112_2
5	5	PA72145.1	Full complement	accessory:PF00433.9_1_PS00142_1_PS00878_1_SM00133_1_catalytic:PD000001_1_PD000001_2_PF00069.12_1_PF00069.12_2_PS00107_1_PS00107_2_PS00108_1_PS00108_2_PS50011_1_PS50011_2_SM00219_1_SM00220_1_SM00220_2_extended:SSF56112_1_SSF56112_2	full	accessory:PF00433.9_1_PS00142_1_PS00878_1_SM00133_1_catalytic:PD000001_1_PD000001_2_PF00069.12_1_PF00069.12_2_PS00107_1_PS00107_2_PS00108_1_PS00108_2_PS50011_1_PS50011_2_SM00219_1_SM00220_1_SM00220_2_extended:SSF56112_1_SSF56112_2	accessory:PF00433.9_1_PS00142_1_PS00878_1_SM00133_1	full	accessory:PF00433.9_1_PS00142_1_PS00878_1_SM00133_1	catalytic:PD000001_1_PD000001_2_PF00069.12_1_PF00069.12_2_PS00107_1_PS00107_2_PS00108_1_PS00108_2_PS50011_1_PS50011_2_SM00219_1_SM00220_1_SM00220_2	full	catalytic:PD000001_1_PD000001_2_PF00069.12_1_PF00069.12_2_PS00107_1_PS00107_2_PS00108_1_PS00108_2_PS50011_1_PS50011_2_SM00219_1_SM00220_1_SM00220_2	extended:SSF56112_1_SSF56112_2
6	6	PA106565.2	Variant disrupts the catalytic domain	accessory:PF00433.9_1_PS00284_1_SM00133_1_catalytic:PD000001_1_PD000001_2_PF00069.12_1_PF00069.12_2_PF07714.1_1_PS00107_1_PS00107_2_PS00108_1_PS00108_2_PS50011_1_PS50011_2_SM00219_1_SM00219_2_SM00220_1_SM00220_2_extended:SSF56112_1_SSF56112_2	missing	accessory:PF00433.9_1_PS00284_1_SM00133_1_catalytic:PD000001_1_PD000001_2_PF00069.12_1_PF00069.12_2_PF07714.1_1_PS00107_1_PS00107_2_PS00108_1_PS00108_2_PS50011_1_PS50011_2_SM00219_1_SM00220_1_SM00220_2_extended:SSF56112_1_SSF56112_2	accessory:PF00433.9_1_PS00284_1_SM00133_1	full	accessory:PF00433.9_1_PS00284_1_SM00133_1	catalytic:PD000001_1_PD000001_2_PF00069.12_1_PF00069.12_2_PF07714.1_1_PS00107_1_PS00107_2_PS00108_1_PS00108_2_PS50011_1_PS50011_2_SM00219_1_SM00219_2_SM00220_1_SM00220_2	disrupted catalytic domain	catalytic:PD000001_1_PD000001_2_PF00069.12_1_PF00069.12_2_PF07714.1_1_PS00107_1_PS00107_2_PS00108_1_PS00108_2_PS50011_1_PS50011_2_SM00219_1_SM00220_1_SM00220_2	extended:SSF56112_1_SSF56112_2
6	6	PA106565.23	Variant affects accessory and catalytic domains	accessory:PF00433.9_1_PS00284_1_SM00133_1_catalytic:PD000001_1_PD000001_2_PF00069.12_1_PF00069.12_2_PF07714.1_1_PS00107_1_PS00107_2_PS00108_1_PS00108_2_PS50011_1_PS50011_2_SM00219_1_SM00219_2_SM00220_1_SM00220_2_extended:SSF56112_1_SSF56112_2	missing	catalytic:PD000001_1_PS50011_1_extended:SSF56112_1	accessory:PF00433.9_1_PS00284_1_SM00133_1	lost all accessory domains	-	catalytic:PD000001_1_PD000001_2_PF00069.12_1_PF00069.12_2_PF07714.1_1_PS00107_1_PS00107_2_PS00108_1_PS00108_2_PS50011_1_PS50011_2_SM00219_1_SM00219_2_SM00220_1_SM00220_2	disrupted catalytic domain	catalytic:PD000001_1_PS50011_1	extended:SSF56112_1
6	6	PA106565.1	Full complement	accessory:PF00433.9_1_PS00284_1_SM00133_1_catalytic:PD000001_1_PD000001_2_PF00069.12_1_PF00069.12_2_PF07714.1_1_PS00107_1_PS00107_2_PS00108_1_PS00108_2_PS50011_1_PS50011_2_SM00219_1_SM00219_2_SM00220_1_SM00220_2_extended:SSF56112_1_SSF56112_2	full	accessory:PF00433.9_1_PS00284_1_SM00133_1_catalytic:PD000001_1_PD000001_2_PF00069.12_1_PF00069.12_2_PF07714.1_1_PS00107_1_PS00107_2_PS00108_1_PS00108_2_PS50011_1_PS50011_2_SM00219_1_SM00219_2_SM00220_1_SM00220_2_extended:SSF56112_1_SSF56112_2	accessory:PF00433.9_1_PS00284_1_SM00133_1	full	accessory:PF00433.9_1_PS00284_1_SM00133_1	catalytic:PD000001_1_PD000001_2_PF00069.12_1_PF00069.12_2_PF07714.1_1_PS00107_1_PS00107_2_PS00108_1_PS00108_2_PS50011_1_PS50011_2_SM00219_1_SM00219_2_SM00220_1_SM00220_2	full	catalytic:PD000001_1_PD000001_2_PF00069.12_1_PF00069.12_2_PF07714.1_1_PS00107_1_PS00107_2_PS00108_1_PS00108_2_PS50011_1_PS50011_2_SM00219_1_SM00219_2_SM00220_1_SM00220_2	extended:SSF56112_1_SSF56112_2
7	7	PA222219.1	Full complement	accessory:PF00433.9_1_SM00133_1_catalytic:PD000001_1_PD000001_2_PF00069.12_1_PF00069.12_2_PF07714.1_1_PS00107_1_PS00107_2_PS00108_1_PS00108_2_PS50011_1_PS50011_2_SM00219_1_SM00219_2_SM00220_1_SM00220_2_extended:SSF56112_1_SSF56112_2	full	accessory:PF00433.9_1_SM00133_1_catalytic:PD000001_1_PD000001_2_PF00069.12_1_PF00069.12_2_PF07714.1_1_PS00107_1_PS00107_2_PS00108_1_PS00108_2_PS50011_1_PS50011_2_SM00219_1_SM00219_2_SM00220_1_SM00220_2_extended:SSF56112_1_SSF56112_2	accessory:PF00433.9_1_SM00133_1	full	accessory:PF00433.9_1_SM00133_1	catalytic:PD000001_1_PD000001_2_PF00069.12_1_PF00069.12_2_PF07714.1_1_PS00107_1_PS00107_2_PS00108_1_PS00108_2_PS50011_1_PS50011_2_SM00219_1_SM00219_2_SM00220_1_SM00220_2	full	catalytic:PD000001_1_PD000001_2_PF00069.12_1_PF00069.12_2_PF07714.1_1_PS00107_1_PS00107_2_PS00108_1_PS00108_2_PS50011_1_PS50011_2_SM00219_1_SM00219_2_SM00220_1_SM00220_2	extended:SSF56112_1_SSF56112_2
7	7	PA222219.2	Full complement	accessory:PF00433.9_1_SM00133_1_catalytic:PD000001_1_PD000001_2_PF00069.12_1_PF00069.12_2_PF07714.1_1_PS00107_1_PS00107_2_PS00108_1_PS00108_2_PS50011_1_PS50011_2_SM00219_1_SM00219_2_SM00220_1_SM00220_2_extended:SSF56112_1_SSF56112_2	full	accessory:PF00433.9_1_SM00133_1_catalytic:PD000001_1_PD000001_2_PF00069.12_1_PF00069.12_2_PF07714.1_1_PS00107_1_PS00107_2_PS00108_1_PS00108_2_PS50011_1_PS50011_2_SM00219_1_SM00219_2_SM00220_1_SM00220_2_extended:SSF56112_1_SSF56112_2	accessory:PF00433.9_1_SM00133_1	full	accessory:PF00433.9_1_SM00133_1	catalytic:PD000001_1_PD000001_2_PF00069.12_1_PF00069.12_2_PF07714.1_1_PS00107_1_PS00107_2_PS00108_1_PS00108_2_PS50011_1_PS50011_2_SM00219_1_SM00219_2_SM00220_1_SM00220_2	full	catalytic:PD000001_1_PD000001_2_PF00069.12_1_PF00069.12_2_PF07714.1_1_PS00107_1_PS00107_2_PS00108_1_PS00108_2_PS50011_1_PS50011_2_SM00219_1_SM00219_2_SM00220_1_SM00220_2	extended:SSF56112_1_SSF56112_2
8	8	PA111039.1	Full complement	accessory:PF00433.9_1_PS00284_1_SM00133_1_catalytic:PD000001_1_PD000001_2_PF00069.12_1_PF00069.12_2_PF07714.1_1_PR00109_1_PR00109_2_PR00109_3_PS00107_1_PS00107_2_PS00108_1_PS00108_2_PS50011_1_PS50011_2_SM00219_1_SM00219_2_SM00220_1_SM00220_2_extended:SSF56112_1_SSF56112_2	full	accessory:PF00433.9_1_PS00284_1_SM00133_1_catalytic:PD000001_1_PD000001_2_PF00069.12_1_PF00069.12_2_PF07714.1_1_PR00109_1_PR00109_2_PR00109_3_PS00107_1_PS00107_2_PS00108_1_PS00108_2_PS50011_1_PS50011_2_SM00219_1_SM00219_2_SM00220_1_SM00220_2_extended:SSF56112_1_SSF56112_2	accessory:PF00433.9_1_PS00284_1_SM00133_1	full	accessory:PF00433.9_1_PS00284_1_SM00133_1	catalytic:PD000001_1_PD000001_2_PF00069.12_1_PF00069.12_2_PF07714.1_1_PR00109_1_PR00109_2_PR00109_3_PS00107_1_PS00107_2_PS00108_1_PS00108_2_PS50011_1_PS50011_2_SM00219_1_SM00219_2_SM00220_1_SM00220_2	full	catalytic:PD000001_1_PD000001_2_PF00069.12_1_PF00069.12_2_PF07714.1_1_PR00109_1_PR00109_2_PR00109_3_PS00107_1_PS00107_2_PS00108_1_PS00108_2_PS50011_1_PS50011_2_SM00219_1_SM00219_2_SM00220_1_SM00220_2	extended:SSF56112_1_SSF56112_2
9	9	PA72449.1	Variant disrupts the catalytic domain	accessory:PF00433.9_1_SM00133_1_catalytic:PD000001_1_PD000001_2_PF00069.12_1_PF00069.12_2_PF07714.1_1_PF07714.1_2_PR00109_1_PR00109_2_PR00109_3_PR00109_4_PS00107_1_PS00108_1_PS00108_2_PS50011_1_PS50011_2_SM00219_1_SM00219_2_SM00220_1_SM00220_2_extended:SSF56112_1_SSF56112_2	missing	accessory:PF00433.9_1_SM00133_1_catalytic:PD000001_1_PD000001_2_PF00069.12_1_PF00069.12_2_PF07714.1_1_PF07714.1_2_PS00107_1_PS00108_1_PS00108_2_PS50011_1_PS50011_2_SM00219_1_SM00219_2_SM00220_1_SM00220_2_extended:SSF56112_1_SSF56112_2	accessory:PF00433.9_1_SM00133_1	full	accessory:PF00433.9_1_SM00133_1	catalytic:PD000001_1_PD000001_2_PF00069.12_1_PF00069.12_2_PF07714.1_1_PF07714.1_2_PR00109_1_PR00109_2_PR00109_3_PR00109_4_PS00107_1_PS00108_1_PS00108_2_PS50011_1_PS50011_2_SM00219_1_SM00219_2_SM00220_1_SM00220_2	disrupted catalytic domain	catalytic:PD000001_1_PD000001_2_PF00069.12_1_PF00069.12_2_PF07714.1_1_PF07714.1_2_PS00107_1_PS00108_1_PS00108_2_PS50011_1_PS50011_2_SM00219_1_SM00219_2_SM00220_1_SM00220_2	extended:SSF56112_1_SSF56112_2
9	9	PA72449.7	Variant affects accessory and catalytic domains	accessory:PF00433.9_1_SM00133_1_catalytic:PD000001_1_PD000001_2_PF00069.12_1_PF00069.12_2_PF07714.1_1_PF07714.1_2_PR00109_1_PR00109_2_PR00109_3_PR00109_4_PS00107_1_PS00108_1_PS00108_2_PS50011_1_PS50011_2_SM00219_1_SM00219_2_SM00220_1_SM00220_2_extended:SSF56112_1_SSF56112_2	missing	catalytic:PD000001_1_PF00069.12_1_PR00109_1_PR00109_2_PR00109_3_PR00109_4_PS00108_1_PS50011_1_SM00219_1_SM00220_1_extended:SSF56112_1	accessory:PF00433.9_1_SM00133_1	lost all accessory domains	-	catalytic:PD000001_1_PD000001_2_PF00069.12_1_PF00069.12_2_PF07714.1_1_PF07714.1_2_PR00109_1_PR00109_2_PR00109_3_PR00109_4_PS00107_1_PS00108_1_PS00108_2_PS50011_1_PS50011_2_SM00219_1_SM00219_2_SM00220_1_SM00220_2	disrupted catalytic domain	catalytic:PD000001_1_PF00069.12_1_PR00109_1_PR00109_2_PR00109_3_PR00109_4_PS00108_1_PS50011_1_SM00219_1_SM00220_1	extended:SSF56112_1
10	10	PA76346.6	Variant affects accessory and catalytic domains	accessory:PF00433.9_1_SM00133_1_catalytic:PD000001_1_PF00069.12_1_PS00107_1_PS00108_1_PS50011_1_SM00219_1_SM00220_1_extended:SSF56112_1	missing	catalytic:PD000001_1_PF00069.12_1_PS00107_1_PS50011_1_SM00220_1_extended:SSF56112_1	accessory:PF00433.9_1_SM00133_1	lost all accessory domains	-	catalytic:PD000001_1_PF00069.12_1_PS00107_1_PS00108_1_PS50011_1_SM00219_1_SM00220_1	disrupted catalytic domain	catalytic:PD000001_1_PF00069.12_1_PS00107_1_PS50011_1_SM00220_1	extended:SSF56112_1
10	10	PA76346.1	Full complement	accessory:PF00433.9_1_SM00133_1_catalytic:PD000001_1_PF00069.12_1_PS00107_1_PS00108_1_PS50011_1_SM00219_1_SM00220_1_extended:SSF56112_1	full	accessory:PF00433.9_1_SM00133_1_catalytic:PD000001_1_PF00069.12_1_PS00107_1_PS00108_1_PS50011_1_SM00219_1_SM00220_1_extended:SSF56112_1	accessory:PF00433.9_1_SM00133_1	full	accessory:PF00433.9_1_SM00133_1	catalytic:PD000001_1_PF00069.12_1_PS00107_1_PS00108_1_PS50011_1_SM00219_1_SM00220_1	full	catalytic:PD000001_1_PF00069.12_1_PS00107_1_PS00108_1_PS50011_1_SM00219_1_SM00220_1	extended:SSF56112_1
10	10	PA76346.5	Full complement	accessory:PF00433.9_1_SM00133_1_catalytic:PD000001_1_PF00069.12_1_PS00107_1_PS00108_1_PS50011_1_SM00219_1_SM00220_1_extended:SSF56112_1	full	accessory:PF00433.9_1_SM00133_1_catalytic:PD000001_1_PF00069.12_1_PS00107_1_PS00108_1_PS50011_1_SM00219_1_SM00220_1_extended:SSF56112_1	accessory:PF00433.9_1_SM00133_1	full	accessory:PF00433.9_1_SM00133_1	catalytic:PD000001_1_PF00069.12_1_PS00107_1_PS00108_1_PS50011_1_SM00219_1_SM00220_1	full	catalytic:PD000001_1_PF00069.12_1_PS00107_1_PS00108_1_PS50011_1_SM00219_1_SM00220_1	extended:SSF56112_1
11	11	PA160279.2	Variant disrupts the catalytic domain	accessory:PF00433.9_1_SM00133_1_catalytic:PD000001_1_PF00069.12_1_PS00107_1_PS00108_1_PS50011_1_SM00219_1_SM00220_1_extended:SSF56112_1	missing	accessory:PF00433.9_1_SM00133_1_catalytic:PD000001_1_extended:SSF56112_1	accessory:PF00433.9_1_SM00133_1	full	accessory:PF00433.9_1_SM00133_1	catalytic:PD000001_1_PF00069.12_1_PS00107_1_PS00108_1_PS50011_1_SM00219_1_SM00220_1	disrupted catalytic domain	catalytic:PD000001_1	extended:SSF56112_1
11	11	PA160279.1	Full complement	accessory:PF00433.9_1_SM00133_1_catalytic:PD000001_1_PF00069.12_1_PS00107_1_PS00108_1_PS50011_1_SM00219_1_SM00220_1_extended:SSF56112_1	full	accessory:PF00433.9_1_SM00133_1_catalytic:PD000001_1_PF00069.12_1_PS00107_1_PS00108_1_PS50011_1_SM00219_1_SM00220_1_extended:SSF56112_1	accessory:PF00433.9_1_SM00133_1	full	accessory:PF00433.9_1_SM00133_1	catalytic:PD000001_1_PF00069.12_1_PS00107_1_PS00108_1_PS50011_1_SM00219_1_SM00220_1	full	catalytic:PD000001_1_PF00069.12_1_PS00107_1_PS00108_1_PS50011_1_SM00219_1_SM00220_1	extended:SSF56112_1
13	13	PA72372.1	Full complement	accessory:PF00169.13_1_PF00433.9_1_PS50003_1_SM00133_1_SM00233_1_SSF50729_1_catalytic:PD000001_1_PF00069.12_1_PS00107_1_PS00108_1_PS50011_1_SM00219_1_SM00220_1_extended:SSF56112_1	full	accessory:PF00169.13_1_PF00433.9_1_PS50003_1_SM00133_1_SM00233_1_SSF50729_1_catalytic:PD000001_1_PF00069.12_1_PS00107_1_PS00108_1_PS50011_1_SM00219_1_SM00220_1_extended:SSF56112_1	accessory:PF00169.13_1_PF00433.9_1_PS50003_1_SM00133_1_SM00233_1_SSF50729_1	full	accessory:PF00169.13_1_PF00433.9_1_PS50003_1_SM00133_1_SM00233_1_SSF50729_1	catalytic:PD000001_1_PF00069.12_1_PS00107_1_PS00108_1_PS50011_1_SM00219_1_SM00220_1	full	catalytic:PD000001_1_PF00069.12_1_PS00107_1_PS00108_1_PS50011_1_SM00219_1_SM00220_1	extended:SSF56112_1
14	14	PA79314.4	Variant affects accessory domains only	accessory:PF00169.13_1_PF00433.9_1_PS50003_1_SM00133_1_SM00233_1_SSF50729_1_catalytic:PD000001_1_PF00069.12_1_PS00107_1_PS00108_1_PS50011_1_SM00219_1_SM00220_1_extended:SSF56112_1	missing	accessory:PF00169.13_1_PS50003_1_SM00133_1_SM00233_1_SSF50729_1_catalytic:PD000001_1_PF00069.12_1_PS00107_1_PS00108_1_PS50011_1_SM00219_1_SM00220_1_extended:SSF56112_1	accessory:PF00169.13_1_PF00433.9_1_PS50003_1_SM00133_1_SM00233_1_SSF50729_1	missing	accessory:PF00169.13_1_PS50003_1_SM00133_1_SM00233_1_SSF50729_1	catalytic:PD000001_1_PF00069.12_1_PS00107_1_PS00108_1_PS50011_1_SM00219_1_SM00220_1	full	catalytic:PD000001_1_PF00069.12_1_PS00107_1_PS00108_1_PS50011_1_SM00219_1_SM00220_1	extended:SSF56112_1
14	14	PA79314.1	Full complement	accessory:PF00169.13_1_PF00433.9_1_PS50003_1_SM00133_1_SM00233_1_SSF50729_1_catalytic:PD000001_1_PF00069.12_1_PS00107_1_PS00108_1_PS50011_1_SM00219_1_SM00220_1_extended:SSF56112_1	full	accessory:PF00169.13_1_PF00433.9_1_PS50003_1_SM00133_1_SM00233_1_SSF50729_1_catalytic:PD000001_1_PF00069.12_1_PS00107_1_PS00108_1_PS50011_1_SM00219_1_SM00220_1_extended:SSF56112_1	accessory:PF00169.13_1_PF00433.9_1_PS50003_1_SM00133_1_SM00233_1_SSF50729_1	full	accessory:PF00169.13_1_PF00433.9_1_PS50003_1_SM00133_1_SM00233_1_SSF50729_1	catalytic:PD000001_1_PF00069.12_1_PS00107_1_PS00108_1_PS50011_1_SM00219_1_SM00220_1	full	catalytic:PD000001_1_PF00069.12_1_PS00107_1_PS00108_1_PS50011_1_SM00219_1_SM00220_1	extended:SSF56112_1
15	15	PA111888.1	Full complement	accessory:PF00130.10_1_PF00130.10_2_PF00168.14_1_PF00433.9_1_PR00008_1_PR00008_2_PR00008_3_PR00008_4_PR00360_1_PR00360_2_PR00360_3_PS00479_1_PS00479_2_PS00499_1_PS50004_1_PS50081_1_PS50081_2_SM00109_1_SM00109_2_SM00133_1_SM00239_1_SSF49562_1_SSF57889_1_SSF57889_2_catalytic:PD000001_1_PF00069.12_1_PS00107_1_PS00108_1_PS50011_1_SM00219_1_SM00220_1_extended:SSF56112_1	full	accessory:PF00130.10_1_PF00130.10_2_PF00168.14_1_PF00433.9_1_PR00008_1_PR00008_2_PR00008_3_PR00008_4_PR00360_1_PR00360_2_PR00360_3_PS00479_1_PS00479_2_PS00499_1_PS50004_1_PS50081_1_PS50081_2_SM00109_1_SM00109_2_SM00133_1_SM00239_1_SSF49562_1_SSF57889_1_SSF57889_2_catalytic:PD000001_1_PF00069.12_1_PS00107_1_PS00108_1_PS50011_1_SM00219_1_SM00220_1_extended:SSF56112_1	accessory:PF00130.10_1_PF00130.10_2_PF00168.14_1_PF00433.9_1_PR00008_1_PR00008_2_PR00008_3_PR00008_4_PR00360_1_PR00360_2_PR00360_3_PS00479_1_PS00479_2_PS00499_1_PS50004_1_PS50081_1_PS50081_2_SM00109_1_SM00109_2_SM00133_1_SM00239_1_SSF49562_1_SSF57889_1_SSF57889_2	full	accessory:PF00130.10_1_PF00130.10_2_PF00168.14_1_PF00433.9_1_PR00008_1_PR00008_2_PR00008_3_PR00008_4_PR00360_1_PR00360_2_PR00360_3_PS00479_1_PS00479_2_PS00499_1_PS50004_1_PS50081_1_PS50081_2_SM00109_1_SM00109_2_SM00133_1_SM00239_1_SSF49562_1_SSF57889_1_SSF57889_2	catalytic:PD000001_1_PF00069.12_1_PS00107_1_PS00108_1_PS50011_1_SM00219_1_SM00220_1	full	catalytic:PD000001_1_PF00069.12_1_PS00107_1_PS00108_1_PS50011_1_SM00219_1_SM00220_1	extended:SSF56112_1
16	16	PA174673.4	Variant affects accessory and catalytic domains	accessory:PF00130.10_1_PF00130.10_2_PF00168.14_1_PF00433.9_1_PR00008_1_PR00008_2_PR00008_3_PR00008_4_PR00360_1_PR00360_2_PR00360_3_PS00479_1_PS00479_2_PS00499_1_PS50004_1_PS50081_1_PS50081_2_SM00109_1_SM00109_2_SM00133_1_SM00239_1_SSF49562_1_SSF57889_1_SSF57889_2_catalytic:PD000001_1_PF00069.12_1_PS00107_1_PS00108_1_PS50011_1_SM00219_1_SM00220_1_extended:SSF56112_1	missing	accessory:PF00433.9_1_SM00133_1_catalytic:PD000001_1_PF00069.12_1_PS00108_1_PS50011_1_SM00219_1_SM00220_1_extended:SSF56112_1	accessory:PF00130.10_1_PF00130.10_2_PF00168.14_1_PF00433.9_1_PR00008_1_PR00008_2_PR00008_3_PR00008_4_PR00360_1_PR00360_2_PR00360_3_PS00479_1_PS00479_2_PS00499_1_PS50004_1_PS50081_1_PS50081_2_SM00109_1_SM00109_2_SM00133_1_SM00239_1_SSF49562_1_SSF57889_1_SSF57889_2	missing	accessory:PF00433.9_1_SM00133_1	catalytic:PD000001_1_PF00069.12_1_PS00107_1_PS00108_1_PS50011_1_SM00219_1_SM00220_1	disrupted catalytic domain	catalytic:PD000001_1_PF00069.12_1_PS00108_1_PS50011_1_SM00219_1_SM00220_1	extended:SSF56112_1
16	16	PA174673.1	Full complement	accessory:PF00130.10_1_PF00130.10_2_PF00168.14_1_PF00433.9_1_PR00008_1_PR00008_2_PR00008_3_PR00008_4_PR00360_1_PR00360_2_PR00360_3_PS00479_1_PS00479_2_PS00499_1_PS50004_1_PS50081_1_PS50081_2_SM00109_1_SM00109_2_SM00133_1_SM00239_1_SSF49562_1_SSF57889_1_SSF57889_2_catalytic:PD000001_1_PF00069.12_1_PS00107_1_PS00108_1_PS50011_1_SM00219_1_SM00220_1_extended:SSF56112_1	full	accessory:PF00130.10_1_PF00130.10_2_PF00168.14_1_PF00433.9_1_PR00008_1_PR00008_2_PR00008_3_PR00008_4_PR00360_1_PR00360_2_PR00360_3_PS00479_1_PS00479_2_PS00499_1_PS50004_1_PS50081_1_PS50081_2_SM00109_1_SM00109_2_SM00133_1_SM00239_1_SSF49562_1_SSF57889_1_SSF57889_2_catalytic:PD000001_1_PF00069.12_1_PS00107_1_PS00108_1_PS50011_1_SM00219_1_SM00220_1_extended:SSF56112_1	accessory:PF00130.10_1_PF00130.10_2_PF00168.14_1_PF00433.9_1_PR00008_1_PR00008_2_PR00008_3_PR00008_4_PR00360_1_PR00360_2_PR00360_3_PS00479_1_PS00479_2_PS00499_1_PS50004_1_PS50081_1_PS50081_2_SM00109_1_SM00109_2_SM00133_1_SM00239_1_SSF49562_1_SSF57889_1_SSF57889_2	full	accessory:PF00130.10_1_PF00130.10_2_PF00168.14_1_PF00433.9_1_PR00008_1_PR00008_2_PR00008_3_PR00008_4_PR00360_1_PR00360_2_PR00360_3_PS00479_1_PS00479_2_PS00499_1_PS50004_1_PS50081_1_PS50081_2_SM00109_1_SM00109_2_SM00133_1_SM00239_1_SSF49562_1_SSF57889_1_SSF57889_2	catalytic:PD000001_1_PF00069.12_1_PS00107_1_PS00108_1_PS50011_1_SM00219_1_SM00220_1	full	catalytic:PD000001_1_PF00069.12_1_PS00107_1_PS00108_1_PS50011_1_SM00219_1_SM00220_1	extended:SSF56112_1
16	16	PA174673.2	Full complement	accessory:PF00130.10_1_PF00130.10_2_PF00168.14_1_PF00433.9_1_PR00008_1_PR00008_2_PR00008_3_PR00008_4_PR00360_1_PR00360_2_PR00360_3_PS00479_1_PS00479_2_PS00499_1_PS50004_1_PS50081_1_PS50081_2_SM00109_1_SM00109_2_SM00133_1_SM00239_1_SSF49562_1_SSF57889_1_SSF57889_2_catalytic:PD000001_1_PF00069.12_1_PS00107_1_PS00108_1_PS50011_1_SM00219_1_SM00220_1_extended:SSF56112_1	full	accessory:PF00130.10_1_PF00130.10_2_PF00168.14_1_PF00433.9_1_PR00008_1_PR00008_2_PR00008_3_PR00008_4_PR00360_1_PR00360_2_PR00360_3_PS00479_1_PS00479_2_PS00499_1_PS50004_1_PS50081_1_PS50081_2_SM00109_1_SM00109_2_SM00133_1_SM00239_1_SSF49562_1_SSF57889_1_SSF57889_2_catalytic:PD000001_1_PF00069.12_1_PS00107_1_PS00108_1_PS50011_1_SM00219_1_SM00220_1_extended:SSF56112_1	accessory:PF00130.10_1_PF00130.10_2_PF00168.14_1_PF00433.9_1_PR00008_1_PR00008_2_PR00008_3_PR00008_4_PR00360_1_PR00360_2_PR00360_3_PS00479_1_PS00479_2_PS00499_1_PS50004_1_PS50081_1_PS50081_2_SM00109_1_SM00109_2_SM00133_1_SM00239_1_SSF49562_1_SSF57889_1_SSF57889_2	full	accessory:PF00130.10_1_PF00130.10_2_PF00168.14_1_PF00433.9_1_PR00008_1_PR00008_2_PR00008_3_PR00008_4_PR00360_1_PR00360_2_PR00360_3_PS00479_1_PS00479_2_PS00499_1_PS50004_1_PS50081_1_PS50081_2_SM00109_1_SM00109_2_SM00133_1_SM00239_1_SSF49562_1_SSF57889_1_SSF57889_2	catalytic:PD000001_1_PF00069.12_1_PS00107_1_PS00108_1_PS50011_1_SM00219_1_SM00220_1	full	catalytic:PD000001_1_PF00069.12_1_PS00107_1_PS00108_1_PS50011_1_SM00219_1_SM00220_1	extended:SSF56112_1
17	17	PA157627.1	Variant affects accessory and catalytic domains	accessory:PF00130.10_1_PF00130.10_2_PF00168.14_1_PF00433.9_1_PR00008_1_PR00008_2_PR00008_3_PR00008_4_PR00360_1_PR00360_2_PR00360_3_PS00479_1_PS00479_2_PS00499_1_PS50004_1_PS50081_1_PS50081_2_SM00109_1_SM00109_2_SM00133_1_SM00239_1_SSF49562_1_SSF57889_1_SSF57889_2_catalytic:PD000001_1_PF00069.12_1_PS00107_1_PS00108_1_PS50011_1_SM00219_1_SM00220_1_extended:SSF56112_1	missing	accessory:PF00433.9_1_SM00133_1	accessory:PF00130.10_1_PF00130.10_2_PF00168.14_1_PF00433.9_1_PR00008_1_PR00008_2_PR00008_3_PR00008_4_PR00360_1_PR00360_2_PR00360_3_PS00479_1_PS00479_2_PS00499_1_PS50004_1_PS50081_1_PS50081_2_SM00109_1_SM00109_2_SM00133_1_SM00239_1_SSF49562_1_SSF57889_1_SSF57889_2	missing	accessory:PF00433.9_1_SM00133_1	catalytic:PD000001_1_PF00069.12_1_PS00107_1_PS00108_1_PS50011_1_SM00219_1_SM00220_1	lost catalytic domain	-	-
17	17	PA78761.1	Full complement	accessory:PF00130.10_1_PF00130.10_2_PF00168.14_1_PF00433.9_1_PR00008_1_PR00008_2_PR00008_3_PR00008_4_PR00360_1_PR00360_2_PR00360_3_PS00479_1_PS00479_2_PS00499_1_PS50004_1_PS50081_1_PS50081_2_SM00109_1_SM00109_2_SM00133_1_SM00239_1_SSF49562_1_SSF57889_1_SSF57889_2_catalytic:PD000001_1_PF00069.12_1_PS00107_1_PS00108_1_PS50011_1_SM00219_1_SM00220_1_extended:SSF56112_1	full	accessory:PF00130.10_1_PF00130.10_2_PF00168.14_1_PF00433.9_1_PR00008_1_PR00008_2_PR00008_3_PR00008_4_PR00360_1_PR00360_2_PR00360_3_PS00479_1_PS00479_2_PS00499_1_PS50004_1_PS50081_1_PS50081_2_SM00109_1_SM00109_2_SM00133_1_SM00239_1_SSF49562_1_SSF57889_1_SSF57889_2_catalytic:PD000001_1_PF00069.12_1_PS00107_1_PS00108_1_PS50011_1_SM00219_1_SM00220_1_extended:SSF56112_1	accessory:PF00130.10_1_PF00130.10_2_PF00168.14_1_PF00433.9_1_PR00008_1_PR00008_2_PR00008_3_PR00008_4_PR00360_1_PR00360_2_PR00360_3_PS00479_1_PS00479_2_PS00499_1_PS50004_1_PS50081_1_PS50081_2_SM00109_1_SM00109_2_SM00133_1_SM00239_1_SSF49562_1_SSF57889_1_SSF57889_2	full	accessory:PF00130.10_1_PF00130.10_2_PF00168.14_1_PF00433.9_1_PR00008_1_PR00008_2_PR00008_3_PR00008_4_PR00360_1_PR00360_2_PR00360_3_PS00479_1_PS00479_2_PS00499_1_PS50004_1_PS50081_1_PS50081_2_SM00109_1_SM00109_2_SM00133_1_SM00239_1_SSF49562_1_SSF57889_1_SSF57889_2	catalytic:PD000001_1_PF00069.12_1_PS00107_1_PS00108_1_PS50011_1_SM00219_1_SM00220_1	full	catalytic:PD000001_1_PF00069.12_1_PS00107_1_PS00108_1_PS50011_1_SM00219_1_SM00220_1	extended:SSF56112_1
17	17	PA78761.11	Full complement	accessory:PF00130.10_1_PF00130.10_2_PF00168.14_1_PF00433.9_1_PR00008_1_PR00008_2_PR00008_3_PR00008_4_PR00360_1_PR00360_2_PR00360_3_PS00479_1_PS00479_2_PS00499_1_PS50004_1_PS50081_1_PS50081_2_SM00109_1_SM00109_2_SM00133_1_SM00239_1_SSF49562_1_SSF57889_1_SSF57889_2_catalytic:PD000001_1_PF00069.12_1_PS00107_1_PS00108_1_PS50011_1_SM00219_1_SM00220_1_extended:SSF56112_1	full	accessory:PF00130.10_1_PF00130.10_2_PF00168.14_1_PF00433.9_1_PR00008_1_PR00008_2_PR00008_3_PR00008_4_PR00360_1_PR00360_2_PR00360_3_PS00479_1_PS00479_2_PS00499_1_PS50004_1_PS50081_1_PS50081_2_SM00109_1_SM00109_2_SM00133_1_SM00239_1_SSF49562_1_SSF57889_1_SSF57889_2_catalytic:PD000001_1_PF00069.12_1_PS00107_1_PS00108_1_PS50011_1_SM00219_1_SM00220_1_extended:SSF56112_1	accessory:PF00130.10_1_PF00130.10_2_PF00168.14_1_PF00433.9_1_PR00008_1_PR00008_2_PR00008_3_PR00008_4_PR00360_1_PR00360_2_PR00360_3_PS00479_1_PS00479_2_PS00499_1_PS50004_1_PS50081_1_PS50081_2_SM00109_1_SM00109_2_SM00133_1_SM00239_1_SSF49562_1_SSF57889_1_SSF57889_2	full	accessory:PF00130.10_1_PF00130.10_2_PF00168.14_1_PF00433.9_1_PR00008_1_PR00008_2_PR00008_3_PR00008_4_PR00360_1_PR00360_2_PR00360_3_PS00479_1_PS00479_2_PS00499_1_PS50004_1_PS50081_1_PS50081_2_SM00109_1_SM00109_2_SM00133_1_SM00239_1_SSF49562_1_SSF57889_1_SSF57889_2	catalytic:PD000001_1_PF00069.12_1_PS00107_1_PS00108_1_PS50011_1_SM00219_1_SM00220_1	full	catalytic:PD000001_1_PF00069.12_1_PS00107_1_PS00108_1_PS50011_1_SM00219_1_SM00220_1	extended:SSF56112_1
18	18	PA107191.1	Full complement	accessory:PF00130.10_1_PF00130.10_2_PF00168.14_1_PF00433.9_1_PR00008_1_PR00008_2_PR00008_3_PR00008_4_PR00360_1_PR00360_2_PS00479_1_PS00479_2_PS50004_1_PS50081_1_PS50081_2_SM00109_1_SM00109_2_SM00133_1_SM00239_1_SSF49562_1_SSF57889_1_SSF57889_2_catalytic:PD000001_1_PF00069.12_1_PS00107_1_PS00108_1_PS50011_1_SM00219_1_SM00220_1_extended:SSF56112_1	full	accessory:PF00130.10_1_PF00130.10_2_PF00168.14_1_PF00433.9_1_PR00008_1_PR00008_2_PR00008_3_PR00008_4_PR00360_1_PR00360_2_PS00479_1_PS00479_2_PS50004_1_PS50081_1_PS50081_2_SM00109_1_SM00109_2_SM00133_1_SM00239_1_SSF49562_1_SSF57889_1_SSF57889_2_catalytic:PD000001_1_PF00069.12_1_PS00107_1_PS00108_1_PS50011_1_SM00219_1_SM00220_1_extended:SSF56112_1	accessory:PF00130.10_1_PF00130.10_2_PF00168.14_1_PF00433.9_1_PR00008_1_PR00008_2_PR00008_3_PR00008_4_PR00360_1_PR00360_2_PS00479_1_PS00479_2_PS50004_1_PS50081_1_PS50081_2_SM00109_1_SM00109_2_SM00133_1_SM00239_1_SSF49562_1_SSF57889_1_SSF57889_2	full	accessory:PF00130.10_1_PF00130.10_2_PF00168.14_1_PF00433.9_1_PR00008_1_PR00008_2_PR00008_3_PR00008_4_PR00360_1_PR00360_2_PS00479_1_PS00479_2_PS50004_1_PS50081_1_PS50081_2_SM00109_1_SM00109_2_SM00133_1_SM00239_1_SSF49562_1_SSF57889_1_SSF57889_2	catalytic:PD000001_1_PF00069.12_1_PS00107_1_PS00108_1_PS50011_1_SM00219_1_SM00220_1	full	catalytic:PD000001_1_PF00069.12_1_PS00107_1_PS00108_1_PS50011_1_SM00219_1_SM00220_1	extended:SSF56112_1
18	18	PA107191.2	Full complement	accessory:PF00130.10_1_PF00130.10_2_PF00168.14_1_PF00433.9_1_PR00008_1_PR00008_2_PR00008_3_PR00008_4_PR00360_1_PR00360_2_PS00479_1_PS00479_2_PS50004_1_PS50081_1_PS50081_2_SM00109_1_SM00109_2_SM00133_1_SM00239_1_SSF49562_1_SSF57889_1_SSF57889_2_catalytic:PD000001_1_PF00069.12_1_PS00107_1_PS00108_1_PS50011_1_SM00219_1_SM00220_1_extended:SSF56112_1	full	accessory:PF00130.10_1_PF00130.10_2_PF00168.14_1_PF00433.9_1_PR00008_1_PR00008_2_PR00008_3_PR00008_4_PR00360_1_PR00360_2_PS00479_1_PS00479_2_PS50004_1_PS50081_1_PS50081_2_SM00109_1_SM00109_2_SM00133_1_SM00239_1_SSF49562_1_SSF57889_1_SSF57889_2_catalytic:PD000001_1_PF00069.12_1_PS00107_1_PS00108_1_PS50011_1_SM00219_1_SM00220_1_extended:SSF56112_1	accessory:PF00130.10_1_PF00130.10_2_PF00168.14_1_PF00433.9_1_PR00008_1_PR00008_2_PR00008_3_PR00008_4_PR00360_1_PR00360_2_PS00479_1_PS00479_2_PS50004_1_PS50081_1_PS50081_2_SM00109_1_SM00109_2_SM00133_1_SM00239_1_SSF49562_1_SSF57889_1_SSF57889_2	full	accessory:PF00130.10_1_PF00130.10_2_PF00168.14_1_PF00433.9_1_PR00008_1_PR00008_2_PR00008_3_PR00008_4_PR00360_1_PR00360_2_PS00479_1_PS00479_2_PS50004_1_PS50081_1_PS50081_2_SM00109_1_SM00109_2_SM00133_1_SM00239_1_SSF49562_1_SSF57889_1_SSF57889_2	catalytic:PD000001_1_PF00069.12_1_PS00107_1_PS00108_1_PS50011_1_SM00219_1_SM00220_1	full	catalytic:PD000001_1_PF00069.12_1_PS00107_1_PS00108_1_PS50011_1_SM00219_1_SM00220_1	extended:SSF56112_1
19	19	PA111836.4	Variant affects accessory domains only	accessory:PF00130.10_1_PF00130.10_2_PF00168.14_1_PF00433.9_1_PR00008_1_PR00008_2_PR00008_3_PR00008_4_PR00360_1_PR00360_2_PS00479_1_PS00479_2_PS50004_1_PS50081_1_PS50081_2_SM00109_1_SM00109_2_SM00133_1_SM00239_1_SSF49562_1_SSF57889_1_SSF57889_2_catalytic:PD000001_1_PF00069.12_1_PS00107_1_PS00108_1_PS50011_1_SM00219_1_SM00220_1_extended:SSF56112_1	missing	accessory:PF00130.10_1_PF00130.10_2_PF00433.9_1_PR00008_1_PR00008_2_PR00008_3_PR00008_4_PS00479_1_PS00479_2_PS50081_1_PS50081_2_SM00109_1_SM00109_2_SM00133_1_SSF57889_1_SSF57889_2_catalytic:PD000001_1_PF00069.12_1_PS00107_1_PS00108_1_PS50011_1_SM00219_1_SM00220_1_extended:SSF56112_1	accessory:PF00130.10_1_PF00130.10_2_PF00168.14_1_PF00433.9_1_PR00008_1_PR00008_2_PR00008_3_PR00008_4_PR00360_1_PR00360_2_PS00479_1_PS00479_2_PS50004_1_PS50081_1_PS50081_2_SM00109_1_SM00109_2_SM00133_1_SM00239_1_SSF49562_1_SSF57889_1_SSF57889_2	missing	accessory:PF00130.10_1_PF00130.10_2_PF00433.9_1_PR00008_1_PR00008_2_PR00008_3_PR00008_4_PS00479_1_PS00479_2_PS50081_1_PS50081_2_SM00109_1_SM00109_2_SM00133_1_SSF57889_1_SSF57889_2	catalytic:PD000001_1_PF00069.12_1_PS00107_1_PS00108_1_PS50011_1_SM00219_1_SM00220_1	full	catalytic:PD000001_1_PF00069.12_1_PS00107_1_PS00108_1_PS50011_1_SM00219_1_SM00220_1	extended:SSF56112_1
19	19	PA111836.1	Full complement	accessory:PF00130.10_1_PF00130.10_2_PF00168.14_1_PF00433.9_1_PR00008_1_PR00008_2_PR00008_3_PR00008_4_PR00360_1_PR00360_2_PS00479_1_PS00479_2_PS50004_1_PS50081_1_PS50081_2_SM00109_1_SM00109_2_SM00133_1_SM00239_1_SSF49562_1_SSF57889_1_SSF57889_2_catalytic:PD000001_1_PF00069.12_1_PS00107_1_PS00108_1_PS50011_1_SM00219_1_SM00220_1_extended:SSF56112_1	full	accessory:PF00130.10_1_PF00130.10_2_PF00168.14_1_PF00433.9_1_PR00008_1_PR00008_2_PR00008_3_PR00008_4_PR00360_1_PR00360_2_PS00479_1_PS00479_2_PS50004_1_PS50081_1_PS50081_2_SM00109_1_SM00109_2_SM00133_1_SM00239_1_SSF49562_1_SSF57889_1_SSF57889_2_catalytic:PD000001_1_PF00069.12_1_PS00107_1_PS00108_1_PS50011_1_SM00219_1_SM00220_1_extended:SSF56112_1	accessory:PF00130.10_1_PF00130.10_2_PF00168.14_1_PF00433.9_1_PR00008_1_PR00008_2_PR00008_3_PR00008_4_PR00360_1_PR00360_2_PS00479_1_PS00479_2_PS50004_1_PS50081_1_PS50081_2_SM00109_1_SM00109_2_SM00133_1_SM00239_1_SSF49562_1_SSF57889_1_SSF57889_2	full	accessory:PF00130.10_1_PF00130.10_2_PF00168.14_1_PF00433.9_1_PR00008_1_PR00008_2_PR00008_3_PR00008_4_PR00360_1_PR00360_2_PS00479_1_PS00479_2_PS50004_1_PS50081_1_PS50081_2_SM00109_1_SM00109_2_SM00133_1_SM00239_1_SSF49562_1_SSF57889_1_SSF57889_2	catalytic:PD000001_1_PF00069.12_1_PS00107_1_PS00108_1_PS50011_1_SM00219_1_SM00220_1	full	catalytic:PD000001_1_PF00069.12_1_PS00107_1_PS00108_1_PS50011_1_SM00219_1_SM00220_1	extended:SSF56112_1
20	20	PA72874.7	Variant disrupts the catalytic domain	accessory:PF00130.10_1_PF00130.10_2_PF00433.9_1_PR00008_1_PR00008_2_PR00008_3_PR00008_4_PS00479_1_PS00479_2_PS50081_1_PS50081_2_SM00109_1_SM00109_2_SM00133_1_SSF49562_1_SSF57889_1_SSF57889_2_catalytic:PD000001_1_PF00069.12_1_PS00107_1_PS00108_1_PS50011_1_SM00219_1_SM00220_1_extended:SSF56112_1	missing	accessory:PF00130.10_1_PF00130.10_2_PF00433.9_1_PR00008_1_PR00008_2_PR00008_3_PR00008_4_PS00479_1_PS00479_2_PS50081_1_PS50081_2_SM00109_1_SM00109_2_SM00133_1_SSF49562_1_SSF57889_1_SSF57889_2_catalytic:PD000001_1_PF00069.12_1_PS00108_1_PS50011_1_SM00219_1_SM00220_1_extended:SSF56112_1	accessory:PF00130.10_1_PF00130.10_2_PF00433.9_1_PR00008_1_PR00008_2_PR00008_3_PR00008_4_PS00479_1_PS00479_2_PS50081_1_PS50081_2_SM00109_1_SM00109_2_SM00133_1_SSF49562_1_SSF57889_1_SSF57889_2	full	accessory:PF00130.10_1_PF00130.10_2_PF00433.9_1_PR00008_1_PR00008_2_PR00008_3_PR00008_4_PS00479_1_PS00479_2_PS50081_1_PS50081_2_SM00109_1_SM00109_2_SM00133_1_SSF49562_1_SSF57889_1_SSF57889_2	catalytic:PD000001_1_PF00069.12_1_PS00107_1_PS00108_1_PS50011_1_SM00219_1_SM00220_1	disrupted catalytic domain	catalytic:PD000001_1_PF00069.12_1_PS00108_1_PS50011_1_SM00219_1_SM00220_1	extended:SSF56112_1
20	20	PA72874.4	Variant affects accessory and catalytic domains	accessory:PF00130.10_1_PF00130.10_2_PF00433.9_1_PR00008_1_PR00008_2_PR00008_3_PR00008_4_PS00479_1_PS00479_2_PS50081_1_PS50081_2_SM00109_1_SM00109_2_SM00133_1_SSF49562_1_SSF57889_1_SSF57889_2_catalytic:PD000001_1_PF00069.12_1_PS00107_1_PS00108_1_PS50011_1_SM00219_1_SM00220_1_extended:SSF56112_1	missing	accessory:PF00130.10_1_PF00130.10_2_PR00008_1_PR00008_2_PR00008_3_PR00008_4_PS00479_1_PS00479_2_PS50081_1_PS50081_2_SM00109_1_SM00109_2_SSF49562_1_SSF57889_1_SSF57889_2_catalytic:PD000001_1_PF00069.12_1_PS00107_1_PS50011_1_SM00220_1_extended:SSF56112_1	accessory:PF00130.10_1_PF00130.10_2_PF00433.9_1_PR00008_1_PR00008_2_PR00008_3_PR00008_4_PS00479_1_PS00479_2_PS50081_1_PS50081_2_SM00109_1_SM00109_2_SM00133_1_SSF49562_1_SSF57889_1_SSF57889_2	missing	accessory:PF00130.10_1_PF00130.10_2_PR00008_1_PR00008_2_PR00008_3_PR00008_4_PS00479_1_PS00479_2_PS50081_1_PS50081_2_SM00109_1_SM00109_2_SSF49562_1_SSF57889_1_SSF57889_2	catalytic:PD000001_1_PF00069.12_1_PS00107_1_PS00108_1_PS50011_1_SM00219_1_SM00220_1	disrupted catalytic domain	catalytic:PD000001_1_PF00069.12_1_PS00107_1_PS50011_1_SM00220_1	extended:SSF56112_1
20	20	PA72874.1	Full complement	accessory:PF00130.10_1_PF00130.10_2_PF00433.9_1_PR00008_1_PR00008_2_PR00008_3_PR00008_4_PS00479_1_PS00479_2_PS50081_1_PS50081_2_SM00109_1_SM00109_2_SM00133_1_SSF49562_1_SSF57889_1_SSF57889_2_catalytic:PD000001_1_PF00069.12_1_PS00107_1_PS00108_1_PS50011_1_SM00219_1_SM00220_1_extended:SSF56112_1	full	accessory:PF00130.10_1_PF00130.10_2_PF00433.9_1_PR00008_1_PR00008_2_PR00008_3_PR00008_4_PS00479_1_PS00479_2_PS50081_1_PS50081_2_SM00109_1_SM00109_2_SM00133_1_SSF49562_1_SSF57889_1_SSF57889_2_catalytic:PD000001_1_PF00069.12_1_PS00107_1_PS00108_1_PS50011_1_SM00219_1_SM00220_1_extended:SSF56112_1	accessory:PF00130.10_1_PF00130.10_2_PF00433.9_1_PR00008_1_PR00008_2_PR00008_3_PR00008_4_PS00479_1_PS00479_2_PS50081_1_PS50081_2_SM00109_1_SM00109_2_SM00133_1_SSF49562_1_SSF57889_1_SSF57889_2	full	accessory:PF00130.10_1_PF00130.10_2_PF00433.9_1_PR00008_1_PR00008_2_PR00008_3_PR00008_4_PS00479_1_PS00479_2_PS50081_1_PS50081_2_SM00109_1_SM00109_2_SM00133_1_SSF49562_1_SSF57889_1_SSF57889_2	catalytic:PD000001_1_PF00069.12_1_PS00107_1_PS00108_1_PS50011_1_SM00219_1_SM00220_1	full	catalytic:PD000001_1_PF00069.12_1_PS00107_1_PS00108_1_PS50011_1_SM00219_1_SM00220_1	extended:SSF56112_1
21	21	PA71730.9	Variant affects accessory domains only	accessory:PF00130.10_1_PF00130.10_2_PF00433.9_1_PR00008_1_PR00008_2_PR00008_3_PR00008_4_PS00479_1_PS00479_2_PS50081_1_PS50081_2_SM00109_1_SM00109_2_SM00133_1_SSF49562_1_SSF57889_1_SSF57889_2_catalytic:PD000001_1_PF00069.12_1_PS00107_1_PS00108_1_PS50011_1_SM00219_1_SM00220_1_extended:SSF56112_1	missing	accessory:PF00130.10_1_PF00130.10_2_PR00008_1_PR00008_2_PR00008_3_PR00008_4_PS00479_1_PS00479_2_PS50081_1_PS50081_2_SM00109_1_SM00109_2_SSF49562_1_SSF57889_1_SSF57889_2_catalytic:PD000001_1_PF00069.12_1_PS00107_1_PS00108_1_PS50011_1_SM00219_1_SM00220_1_extended:SSF56112_1	accessory:PF00130.10_1_PF00130.10_2_PF00433.9_1_PR00008_1_PR00008_2_PR00008_3_PR00008_4_PS00479_1_PS00479_2_PS50081_1_PS50081_2_SM00109_1_SM00109_2_SM00133_1_SSF49562_1_SSF57889_1_SSF57889_2	missing	accessory:PF00130.10_1_PF00130.10_2_PR00008_1_PR00008_2_PR00008_3_PR00008_4_PS00479_1_PS00479_2_PS50081_1_PS50081_2_SM00109_1_SM00109_2_SSF49562_1_SSF57889_1_SSF57889_2	catalytic:PD000001_1_PF00069.12_1_PS00107_1_PS00108_1_PS50011_1_SM00219_1_SM00220_1	full	catalytic:PD000001_1_PF00069.12_1_PS00107_1_PS00108_1_PS50011_1_SM00219_1_SM00220_1	extended:SSF56112_1
21	21	PA71730.4	Variant affects accessory domains only	accessory:PF00130.10_1_PF00130.10_2_PF00433.9_1_PR00008_1_PR00008_2_PR00008_3_PR00008_4_PS00479_1_PS00479_2_PS50081_1_PS50081_2_SM00109_1_SM00109_2_SM00133_1_SSF49562_1_SSF57889_1_SSF57889_2_catalytic:PD000001_1_PF00069.12_1_PS00107_1_PS00108_1_PS50011_1_SM00219_1_SM00220_1_extended:SSF56112_1	missing	accessory:PF00433.9_1_SM00133_1_SSF57889_1_catalytic:PD000001_1_PF00069.12_1_PS00107_1_PS00108_1_PS50011_1_SM00219_1_SM00220_1_extended:SSF56112_1	accessory:PF00130.10_1_PF00130.10_2_PF00433.9_1_PR00008_1_PR00008_2_PR00008_3_PR00008_4_PS00479_1_PS00479_2_PS50081_1_PS50081_2_SM00109_1_SM00109_2_SM00133_1_SSF49562_1_SSF57889_1_SSF57889_2	missing	accessory:PF00433.9_1_SM00133_1_SSF57889_1	catalytic:PD000001_1_PF00069.12_1_PS00107_1_PS00108_1_PS50011_1_SM00219_1_SM00220_1	full	catalytic:PD000001_1_PF00069.12_1_PS00107_1_PS00108_1_PS50011_1_SM00219_1_SM00220_1	extended:SSF56112_1
21	21	PA71730.1	Full complement	accessory:PF00130.10_1_PF00130.10_2_PF00433.9_1_PR00008_1_PR00008_2_PR00008_3_PR00008_4_PS00479_1_PS00479_2_PS50081_1_PS50081_2_SM00109_1_SM00109_2_SM00133_1_SSF49562_1_SSF57889_1_SSF57889_2_catalytic:PD000001_1_PF00069.12_1_PS00107_1_PS00108_1_PS50011_1_SM00219_1_SM00220_1_extended:SSF56112_1	full	accessory:PF00130.10_1_PF00130.10_2_PF00433.9_1_PR00008_1_PR00008_2_PR00008_3_PR00008_4_PS00479_1_PS00479_2_PS50081_1_PS50081_2_SM00109_1_SM00109_2_SM00133_1_SSF49562_1_SSF57889_1_SSF57889_2_catalytic:PD000001_1_PF00069.12_1_PS00107_1_PS00108_1_PS50011_1_SM00219_1_SM00220_1_extended:SSF56112_1	accessory:PF00130.10_1_PF00130.10_2_PF00433.9_1_PR00008_1_PR00008_2_PR00008_3_PR00008_4_PS00479_1_PS00479_2_PS50081_1_PS50081_2_SM00109_1_SM00109_2_SM00133_1_SSF49562_1_SSF57889_1_SSF57889_2	full	accessory:PF00130.10_1_PF00130.10_2_PF00433.9_1_PR00008_1_PR00008_2_PR00008_3_PR00008_4_PS00479_1_PS00479_2_PS50081_1_PS50081_2_SM00109_1_SM00109_2_SM00133_1_SSF49562_1_SSF57889_1_SSF57889_2	catalytic:PD000001_1_PF00069.12_1_PS00107_1_PS00108_1_PS50011_1_SM00219_1_SM00220_1	full	catalytic:PD000001_1_PF00069.12_1_PS00107_1_PS00108_1_PS50011_1_SM00219_1_SM00220_1	extended:SSF56112_1
22	22	PA110704.1	Full complement	accessory:PF00130.10_1_PF00433.9_1_PF00564.10_1_PR00008_1_PR00008_2_PR00008_3_PR00008_4_PS00479_1_PS50081_1_SM00109_1_SM00133_1_SM00666_1_SSF54277_1_SSF57889_1_catalytic:PD000001_1_PF00069.12_1_PS00107_1_PS00108_1_PS50011_1_SM00219_1_SM00220_1_extended:SSF56112_1	full	accessory:PF00130.10_1_PF00433.9_1_PF00564.10_1_PR00008_1_PR00008_2_PR00008_3_PR00008_4_PS00479_1_PS50081_1_SM00109_1_SM00133_1_SM00666_1_SSF54277_1_SSF57889_1_catalytic:PD000001_1_PF00069.12_1_PS00107_1_PS00108_1_PS50011_1_SM00219_1_SM00220_1_extended:SSF56112_1	accessory:PF00130.10_1_PF00433.9_1_PF00564.10_1_PR00008_1_PR00008_2_PR00008_3_PR00008_4_PS00479_1_PS50081_1_SM00109_1_SM00133_1_SM00666_1_SSF54277_1_SSF57889_1	full	accessory:PF00130.10_1_PF00433.9_1_PF00564.10_1_PR00008_1_PR00008_2_PR00008_3_PR00008_4_PS00479_1_PS50081_1_SM00109_1_SM00133_1_SM00666_1_SSF54277_1_SSF57889_1	catalytic:PD000001_1_PF00069.12_1_PS00107_1_PS00108_1_PS50011_1_SM00219_1_SM00220_1	full	catalytic:PD000001_1_PF00069.12_1_PS00107_1_PS00108_1_PS50011_1_SM00219_1_SM00220_1	extended:SSF56112_1
23	23	PA79446.4	Variant affects accessory domains only	accessory:PF00130.10_1_PF00433.9_1_PF00564.10_1_PR00008_1_PR00008_2_PR00008_3_PR00008_4_PS00479_1_PS50081_1_SM00109_1_SM00133_1_SM00666_1_SSF54277_1_SSF57889_1_catalytic:PD000001_1_PF00069.12_1_PS00107_1_PS00108_1_PS50011_1_SM00219_1_SM00220_1_extended:SSF56112_1	missing	accessory:PF00433.9_1_SM00133_1_catalytic:PD000001_1_PF00069.12_1_PS00107_1_PS00108_1_PS50011_1_SM00219_1_SM00220_1_extended:SSF56112_1	accessory:PF00130.10_1_PF00433.9_1_PF00564.10_1_PR00008_1_PR00008_2_PR00008_3_PR00008_4_PS00479_1_PS50081_1_SM00109_1_SM00133_1_SM00666_1_SSF54277_1_SSF57889_1	missing	accessory:PF00433.9_1_SM00133_1	catalytic:PD000001_1_PF00069.12_1_PS00107_1_PS00108_1_PS50011_1_SM00219_1_SM00220_1	full	catalytic:PD000001_1_PF00069.12_1_PS00107_1_PS00108_1_PS50011_1_SM00219_1_SM00220_1	extended:SSF56112_1
23	23	PA79446.6	Variant affects accessory domains only	accessory:PF00130.10_1_PF00433.9_1_PF00564.10_1_PR00008_1_PR00008_2_PR00008_3_PR00008_4_PS00479_1_PS50081_1_SM00109_1_SM00133_1_SM00666_1_SSF54277_1_SSF57889_1_catalytic:PD000001_1_PF00069.12_1_PS00107_1_PS00108_1_PS50011_1_SM00219_1_SM00220_1_extended:SSF56112_1	missing	accessory:PF00433.9_1_SM00133_1_catalytic:PD000001_1_PF00069.12_1_PS00107_1_PS00108_1_PS50011_1_SM00219_1_SM00220_1_extended:SSF56112_1	accessory:PF00130.10_1_PF00433.9_1_PF00564.10_1_PR00008_1_PR00008_2_PR00008_3_PR00008_4_PS00479_1_PS50081_1_SM00109_1_SM00133_1_SM00666_1_SSF54277_1_SSF57889_1	missing	accessory:PF00433.9_1_SM00133_1	catalytic:PD000001_1_PF00069.12_1_PS00107_1_PS00108_1_PS50011_1_SM00219_1_SM00220_1	full	catalytic:PD000001_1_PF00069.12_1_PS00107_1_PS00108_1_PS50011_1_SM00219_1_SM00220_1	extended:SSF56112_1
23	23	PA79446.1	Full complement	accessory:PF00130.10_1_PF00433.9_1_PF00564.10_1_PR00008_1_PR00008_2_PR00008_3_PR00008_4_PS00479_1_PS50081_1_SM00109_1_SM00133_1_SM00666_1_SSF54277_1_SSF57889_1_catalytic:PD000001_1_PF00069.12_1_PS00107_1_PS00108_1_PS50011_1_SM00219_1_SM00220_1_extended:SSF56112_1	full	accessory:PF00130.10_1_PF00433.9_1_PF00564.10_1_PR00008_1_PR00008_2_PR00008_3_PR00008_4_PS00479_1_PS50081_1_SM00109_1_SM00133_1_SM00666_1_SSF54277_1_SSF57889_1_catalytic:PD000001_1_PF00069.12_1_PS00107_1_PS00108_1_PS50011_1_SM00219_1_SM00220_1_extended:SSF56112_1	accessory:PF00130.10_1_PF00433.9_1_PF00564.10_1_PR00008_1_PR00008_2_PR00008_3_PR00008_4_PS00479_1_PS50081_1_SM00109_1_SM00133_1_SM00666_1_SSF54277_1_SSF57889_1	full	accessory:PF00130.10_1_PF00433.9_1_PF00564.10_1_PR00008_1_PR00008_2_PR00008_3_PR00008_4_PS00479_1_PS50081_1_SM00109_1_SM00133_1_SM00666_1_SSF54277_1_SSF57889_1	catalytic:PD000001_1_PF00069.12_1_PS00107_1_PS00108_1_PS50011_1_SM00219_1_SM00220_1	full	catalytic:PD000001_1_PF00069.12_1_PS00107_1_PS00108_1_PS50011_1_SM00219_1_SM00220_1	extended:SSF56112_1
24	24	PA84314.3	Variant affects accessory domains only	accessory:PF00433.9_1_PF02185.5_1_PF02185.5_2_PF02185.5_3_PS50220_1_PS50220_2_PS50220_3_SM00074_1_SM00074_2_SM00074_3_SM00133_1_SSF46585_1_SSF46585_2_SSF46585_3_SSF49562_1_catalytic:PD000001_1_PF00069.12_1_PS00107_1_PS00108_1_PS50011_1_SM00219_1_SM00220_1_extended:SSF56112_1	missing	accessory:PF00433.9_1_PF02185.5_1_PS50220_1_SM00074_1_SM00133_1_SSF46585_1_SSF46585_2_SSF49562_1_catalytic:PD000001_1_PF00069.12_1_PS00107_1_PS00108_1_PS50011_1_SM00219_1_SM00220_1_extended:SSF56112_1	accessory:PF00433.9_1_PF02185.5_1_PF02185.5_2_PF02185.5_3_PS50220_1_PS50220_2_PS50220_3_SM00074_1_SM00074_2_SM00074_3_SM00133_1_SSF46585_1_SSF46585_2_SSF46585_3_SSF49562_1	missing	accessory:PF00433.9_1_PF02185.5_1_PS50220_1_SM00074_1_SM00133_1_SSF46585_1_SSF46585_2_SSF49562_1	catalytic:PD000001_1_PF00069.12_1_PS00107_1_PS00108_1_PS50011_1_SM00219_1_SM00220_1	full	catalytic:PD000001_1_PF00069.12_1_PS00107_1_PS00108_1_PS50011_1_SM00219_1_SM00220_1	extended:SSF56112_1
24	24	PA84314.1	Full complement	accessory:PF00433.9_1_PF02185.5_1_PF02185.5_2_PF02185.5_3_PS50220_1_PS50220_2_PS50220_3_SM00074_1_SM00074_2_SM00074_3_SM00133_1_SSF46585_1_SSF46585_2_SSF46585_3_SSF49562_1_catalytic:PD000001_1_PF00069.12_1_PS00107_1_PS00108_1_PS50011_1_SM00219_1_SM00220_1_extended:SSF56112_1	full	accessory:PF00433.9_1_PF02185.5_1_PF02185.5_2_PF02185.5_3_PS50220_1_PS50220_2_PS50220_3_SM00074_1_SM00074_2_SM00074_3_SM00133_1_SSF46585_1_SSF46585_2_SSF46585_3_SSF49562_1_catalytic:PD000001_1_PF00069.12_1_PS00107_1_PS00108_1_PS50011_1_SM00219_1_SM00220_1_extended:SSF56112_1	accessory:PF00433.9_1_PF02185.5_1_PF02185.5_2_PF02185.5_3_PS50220_1_PS50220_2_PS50220_3_SM00074_1_SM00074_2_SM00074_3_SM00133_1_SSF46585_1_SSF46585_2_SSF46585_3_SSF49562_1	full	accessory:PF00433.9_1_PF02185.5_1_PF02185.5_2_PF02185.5_3_PS50220_1_PS50220_2_PS50220_3_SM00074_1_SM00074_2_SM00074_3_SM00133_1_SSF46585_1_SSF46585_2_SSF46585_3_SSF49562_1	catalytic:PD000001_1_PF00069.12_1_PS00107_1_PS00108_1_PS50011_1_SM00219_1_SM00220_1	full	catalytic:PD000001_1_PF00069.12_1_PS00107_1_PS00108_1_PS50011_1_SM00219_1_SM00220_1	extended:SSF56112_1
25	25	PA104463.3	Variant affects accessory and catalytic domains	accessory:PF00433.9_1_PF02185.5_1_PF02185.5_2_PF02185.5_3_PS50220_1_PS50220_2_PS50220_3_SM00074_1_SM00074_2_SM00074_3_SM00133_1_SM00239_1_SSF46585_1_SSF46585_2_SSF46585_3_SSF49562_1_catalytic:PD000001_1_PF00069.12_1_PF07714.1_1_PS00107_1_PS00108_1_PS50011_1_SM00219_1_SM00220_1_extended:SSF56112_1	missing	accessory:PF02185.5_1_PF02185.5_2_PF02185.5_3_PS50220_1_PS50220_2_PS50220_3_SM00074_1_SM00074_2_SM00074_3_SM00239_1_SSF46585_1_SSF46585_2_SSF46585_3_SSF49562_1_catalytic:PD000001_1_PF00069.12_1_PS00107_1_PS50011_1_SM00220_1_extended:SSF56112_1	accessory:PF00433.9_1_PF02185.5_1_PF02185.5_2_PF02185.5_3_PS50220_1_PS50220_2_PS50220_3_SM00074_1_SM00074_2_SM00074_3_SM00133_1_SM00239_1_SSF46585_1_SSF46585_2_SSF46585_3_SSF49562_1	missing	accessory:PF02185.5_1_PF02185.5_2_PF02185.5_3_PS50220_1_PS50220_2_PS50220_3_SM00074_1_SM00074_2_SM00074_3_SM00239_1_SSF46585_1_SSF46585_2_SSF46585_3_SSF49562_1	catalytic:PD000001_1_PF00069.12_1_PF07714.1_1_PS00107_1_PS00108_1_PS50011_1_SM00219_1_SM00220_1	disrupted catalytic domain	catalytic:PD000001_1_PF00069.12_1_PS00107_1_PS50011_1_SM00220_1	extended:SSF56112_1
25	25	PA104463.4	Variant affects accessory and catalytic domains	accessory:PF00433.9_1_PF02185.5_1_PF02185.5_2_PF02185.5_3_PS50220_1_PS50220_2_PS50220_3_SM00074_1_SM00074_2_SM00074_3_SM00133_1_SM00239_1_SSF46585_1_SSF46585_2_SSF46585_3_SSF49562_1_catalytic:PD000001_1_PF00069.12_1_PF07714.1_1_PS00107_1_PS00108_1_PS50011_1_SM00219_1_SM00220_1_extended:SSF56112_1	missing	accessory:PF02185.5_1_PF02185.5_2_PF02185.5_3_PS50220_1_PS50220_2_PS50220_3_SM00074_1_SM00074_2_SM00074_3_SM00239_1_SSF46585_1_SSF46585_2_SSF46585_3_SSF49562_1_catalytic:PD000001_1_PS00107_1_PS50011_1_extended:SSF56112_1	accessory:PF00433.9_1_PF02185.5_1_PF02185.5_2_PF02185.5_3_PS50220_1_PS50220_2_PS50220_3_SM00074_1_SM00074_2_SM00074_3_SM00133_1_SM00239_1_SSF46585_1_SSF46585_2_SSF46585_3_SSF49562_1	missing	accessory:PF02185.5_1_PF02185.5_2_PF02185.5_3_PS50220_1_PS50220_2_PS50220_3_SM00074_1_SM00074_2_SM00074_3_SM00239_1_SSF46585_1_SSF46585_2_SSF46585_3_SSF49562_1	catalytic:PD000001_1_PF00069.12_1_PF07714.1_1_PS00107_1_PS00108_1_PS50011_1_SM00219_1_SM00220_1	disrupted catalytic domain	catalytic:PD000001_1_PS00107_1_PS50011_1	extended:SSF56112_1
25	25	PA104463.5	Variant affects accessory and catalytic domains	accessory:PF00433.9_1_PF02185.5_1_PF02185.5_2_PF02185.5_3_PS50220_1_PS50220_2_PS50220_3_SM00074_1_SM00074_2_SM00074_3_SM00133_1_SM00239_1_SSF46585_1_SSF46585_2_SSF46585_3_SSF49562_1_catalytic:PD000001_1_PF00069.12_1_PF07714.1_1_PS00107_1_PS00108_1_PS50011_1_SM00219_1_SM00220_1_extended:SSF56112_1	missing	accessory:PF02185.5_1_PF02185.5_2_PS50220_1_PS50220_2_SM00074_1_SM00074_2_SSF46585_1_SSF46585_2	accessory:PF00433.9_1_PF02185.5_1_PF02185.5_2_PF02185.5_3_PS50220_1_PS50220_2_PS50220_3_SM00074_1_SM00074_2_SM00074_3_SM00133_1_SM00239_1_SSF46585_1_SSF46585_2_SSF46585_3_SSF49562_1	missing	accessory:PF02185.5_1_PF02185.5_2_PS50220_1_PS50220_2_SM00074_1_SM00074_2_SSF46585_1_SSF46585_2	catalytic:PD000001_1_PF00069.12_1_PF07714.1_1_PS00107_1_PS00108_1_PS50011_1_SM00219_1_SM00220_1	lost catalytic domain	-	-
25	25	PA104463.1	Full complement	accessory:PF00433.9_1_PF02185.5_1_PF02185.5_2_PF02185.5_3_PS50220_1_PS50220_2_PS50220_3_SM00074_1_SM00074_2_SM00074_3_SM00133_1_SM00239_1_SSF46585_1_SSF46585_2_SSF46585_3_SSF49562_1_catalytic:PD000001_1_PF00069.12_1_PF07714.1_1_PS00107_1_PS00108_1_PS50011_1_SM00219_1_SM00220_1_extended:SSF56112_1	full	accessory:PF00433.9_1_PF02185.5_1_PF02185.5_2_PF02185.5_3_PS50220_1_PS50220_2_PS50220_3_SM00074_1_SM00074_2_SM00074_3_SM00133_1_SM00239_1_SSF46585_1_SSF46585_2_SSF46585_3_SSF49562_1_catalytic:PD000001_1_PF00069.12_1_PF07714.1_1_PS00107_1_PS00108_1_PS50011_1_SM00219_1_SM00220_1_extended:SSF56112_1	accessory:PF00433.9_1_PF02185.5_1_PF02185.5_2_PF02185.5_3_PS50220_1_PS50220_2_PS50220_3_SM00074_1_SM00074_2_SM00074_3_SM00133_1_SM00239_1_SSF46585_1_SSF46585_2_SSF46585_3_SSF49562_1	full	accessory:PF00433.9_1_PF02185.5_1_PF02185.5_2_PF02185.5_3_PS50220_1_PS50220_2_PS50220_3_SM00074_1_SM00074_2_SM00074_3_SM00133_1_SM00239_1_SSF46585_1_SSF46585_2_SSF46585_3_SSF49562_1	catalytic:PD000001_1_PF00069.12_1_PF07714.1_1_PS00107_1_PS00108_1_PS50011_1_SM00219_1_SM00220_1	full	catalytic:PD000001_1_PF00069.12_1_PF07714.1_1_PS00107_1_PS00108_1_PS50011_1_SM00219_1_SM00220_1	extended:SSF56112_1
25	25	PA104463.2	Full complement	accessory:PF00433.9_1_PF02185.5_1_PF02185.5_2_PF02185.5_3_PS50220_1_PS50220_2_PS50220_3_SM00074_1_SM00074_2_SM00074_3_SM00133_1_SM00239_1_SSF46585_1_SSF46585_2_SSF46585_3_SSF49562_1_catalytic:PD000001_1_PF00069.12_1_PF07714.1_1_PS00107_1_PS00108_1_PS50011_1_SM00219_1_SM00220_1_extended:SSF56112_1	full	accessory:PF00433.9_1_PF02185.5_1_PF02185.5_2_PF02185.5_3_PS50220_1_PS50220_2_PS50220_3_SM00074_1_SM00074_2_SM00074_3_SM00133_1_SM00239_1_SSF46585_1_SSF46585_2_SSF46585_3_SSF49562_1_catalytic:PD000001_1_PF00069.12_1_PF07714.1_1_PS00107_1_PS00108_1_PS50011_1_SM00219_1_SM00220_1_extended:SSF56112_1	accessory:PF00433.9_1_PF02185.5_1_PF02185.5_2_PF02185.5_3_PS50220_1_PS50220_2_PS50220_3_SM00074_1_SM00074_2_SM00074_3_SM00133_1_SM00239_1_SSF46585_1_SSF46585_2_SSF46585_3_SSF49562_1	full	accessory:PF00433.9_1_PF02185.5_1_PF02185.5_2_PF02185.5_3_PS50220_1_PS50220_2_PS50220_3_SM00074_1_SM00074_2_SM00074_3_SM00133_1_SM00239_1_SSF46585_1_SSF46585_2_SSF46585_3_SSF49562_1	catalytic:PD000001_1_PF00069.12_1_PF07714.1_1_PS00107_1_PS00108_1_PS50011_1_SM00219_1_SM00220_1	full	catalytic:PD000001_1_PF00069.12_1_PF07714.1_1_PS00107_1_PS00108_1_PS50011_1_SM00219_1_SM00220_1	extended:SSF56112_1
26	26	PA108564.3	Variant disrupts the catalytic domain	accessory:PF00433.9_1_PF02185.5_1_PF02185.5_2_PF02185.5_3_PS50220_1_PS50220_2_PS50220_3_SM00074_1_SM00074_2_SM00074_3_SM00133_1_SSF46585_1_SSF46585_2_SSF46585_3_SSF49562_1_catalytic:PD000001_1_PF00069.12_1_PF07714.1_1_PS00107_1_PS00108_1_PS50011_1_SM00219_1_SM00220_1_extended:SSF56112_1	missing	accessory:PF00433.9_1_PF02185.5_1_PF02185.5_2_PF02185.5_3_PS50220_1_PS50220_2_PS50220_3_SM00074_1_SM00074_2_SM00074_3_SM00133_1_SSF46585_1_SSF46585_2_SSF46585_3_SSF49562_1_catalytic:PD000001_1_PF00069.12_1_PS00107_1_PS50011_1_SM00219_1_SM00220_1_extended:SSF56112_1	accessory:PF00433.9_1_PF02185.5_1_PF02185.5_2_PF02185.5_3_PS50220_1_PS50220_2_PS50220_3_SM00074_1_SM00074_2_SM00074_3_SM00133_1_SSF46585_1_SSF46585_2_SSF46585_3_SSF49562_1	full	accessory:PF00433.9_1_PF02185.5_1_PF02185.5_2_PF02185.5_3_PS50220_1_PS50220_2_PS50220_3_SM00074_1_SM00074_2_SM00074_3_SM00133_1_SSF46585_1_SSF46585_2_SSF46585_3_SSF49562_1	catalytic:PD000001_1_PF00069.12_1_PF07714.1_1_PS00107_1_PS00108_1_PS50011_1_SM00219_1_SM00220_1	disrupted catalytic domain	catalytic:PD000001_1_PF00069.12_1_PS00107_1_PS50011_1_SM00219_1_SM00220_1	extended:SSF56112_1
26	26	PA108564.1	Full complement	accessory:PF00433.9_1_PF02185.5_1_PF02185.5_2_PF02185.5_3_PS50220_1_PS50220_2_PS50220_3_SM00074_1_SM00074_2_SM00074_3_SM00133_1_SSF46585_1_SSF46585_2_SSF46585_3_SSF49562_1_catalytic:PD000001_1_PF00069.12_1_PF07714.1_1_PS00107_1_PS00108_1_PS50011_1_SM00219_1_SM00220_1_extended:SSF56112_1	full	accessory:PF00433.9_1_PF02185.5_1_PF02185.5_2_PF02185.5_3_PS50220_1_PS50220_2_PS50220_3_SM00074_1_SM00074_2_SM00074_3_SM00133_1_SSF46585_1_SSF46585_2_SSF46585_3_SSF49562_1_catalytic:PD000001_1_PF00069.12_1_PF07714.1_1_PS00107_1_PS00108_1_PS50011_1_SM00219_1_SM00220_1_extended:SSF56112_1	accessory:PF00433.9_1_PF02185.5_1_PF02185.5_2_PF02185.5_3_PS50220_1_PS50220_2_PS50220_3_SM00074_1_SM00074_2_SM00074_3_SM00133_1_SSF46585_1_SSF46585_2_SSF46585_3_SSF49562_1	full	accessory:PF00433.9_1_PF02185.5_1_PF02185.5_2_PF02185.5_3_PS50220_1_PS50220_2_PS50220_3_SM00074_1_SM00074_2_SM00074_3_SM00133_1_SSF46585_1_SSF46585_2_SSF46585_3_SSF49562_1	catalytic:PD000001_1_PF00069.12_1_PF07714.1_1_PS00107_1_PS00108_1_PS50011_1_SM00219_1_SM00220_1	full	catalytic:PD000001_1_PF00069.12_1_PF07714.1_1_PS00107_1_PS00108_1_PS50011_1_SM00219_1_SM00220_1	extended:SSF56112_1
26	26	PA108564.2	Full complement	accessory:PF00433.9_1_PF02185.5_1_PF02185.5_2_PF02185.5_3_PS50220_1_PS50220_2_PS50220_3_SM00074_1_SM00074_2_SM00074_3_SM00133_1_SSF46585_1_SSF46585_2_SSF46585_3_SSF49562_1_catalytic:PD000001_1_PF00069.12_1_PF07714.1_1_PS00107_1_PS00108_1_PS50011_1_SM00219_1_SM00220_1_extended:SSF56112_1	full	accessory:PF00433.9_1_PF02185.5_1_PF02185.5_2_PF02185.5_3_PS50220_1_PS50220_2_PS50220_3_SM00074_1_SM00074_2_SM00074_3_SM00133_1_SSF46585_1_SSF46585_2_SSF46585_3_SSF49562_1_catalytic:PD000001_1_PF00069.12_1_PF07714.1_1_PS00107_1_PS00108_1_PS50011_1_SM00219_1_SM00220_1_extended:SSF56112_1	accessory:PF00433.9_1_PF02185.5_1_PF02185.5_2_PF02185.5_3_PS50220_1_PS50220_2_PS50220_3_SM00074_1_SM00074_2_SM00074_3_SM00133_1_SSF46585_1_SSF46585_2_SSF46585_3_SSF49562_1	full	accessory:PF00433.9_1_PF02185.5_1_PF02185.5_2_PF02185.5_3_PS50220_1_PS50220_2_PS50220_3_SM00074_1_SM00074_2_SM00074_3_SM00133_1_SSF46585_1_SSF46585_2_SSF46585_3_SSF49562_1	catalytic:PD000001_1_PF00069.12_1_PF07714.1_1_PS00107_1_PS00108_1_PS50011_1_SM00219_1_SM00220_1	full	catalytic:PD000001_1_PF00069.12_1_PF07714.1_1_PS00107_1_PS00108_1_PS50011_1_SM00219_1_SM00220_1	extended:SSF56112_1
27	27	PA79020.1	Variant affects accessory domains only	accessory:PF00027.14_1_PF00027.14_2_PR00103_1_PR00103_2_PR00103_3_PR00103_4_PR00103_5_PR00104_1_PR00104_2_PR00104_3_PR00104_4_PR00104_5_PR00104_6_PS00888_1_PS00888_2_PS00889_1_PS00889_2_PS50042_1_PS50042_2_SM00100_1_SM00100_2_SM00133_1_SSF46589_1_SSF51206_1_SSF51206_2_catalytic:PD000001_1_PF00069.12_1_PS00107_1_PS00108_1_PS50011_1_SM00219_1_SM00220_1_extended:SSF56112_1	missing	accessory:PF00027.14_1_PF00027.14_2_PR00103_1_PR00103_2_PR00103_3_PR00103_4_PR00103_5_PR00104_1_PR00104_2_PR00104_3_PR00104_4_PR00104_5_PR00104_6_PS00888_1_PS00888_2_PS00889_1_PS00889_2_PS50042_1_PS50042_2_SM00100_1_SM00100_2_SM00133_1_SSF51206_1_SSF51206_2_catalytic:PD000001_1_PF00069.12_1_PS00107_1_PS00108_1_PS50011_1_SM00219_1_SM00220_1_extended:SSF56112_1	accessory:PF00027.14_1_PF00027.14_2_PR00103_1_PR00103_2_PR00103_3_PR00103_4_PR00103_5_PR00104_1_PR00104_2_PR00104_3_PR00104_4_PR00104_5_PR00104_6_PS00888_1_PS00888_2_PS00889_1_PS00889_2_PS50042_1_PS50042_2_SM00100_1_SM00100_2_SM00133_1_SSF46589_1_SSF51206_1_SSF51206_2	missing	accessory:PF00027.14_1_PF00027.14_2_PR00103_1_PR00103_2_PR00103_3_PR00103_4_PR00103_5_PR00104_1_PR00104_2_PR00104_3_PR00104_4_PR00104_5_PR00104_6_PS00888_1_PS00888_2_PS00889_1_PS00889_2_PS50042_1_PS50042_2_SM00100_1_SM00100_2_SM00133_1_SSF51206_1_SSF51206_2	catalytic:PD000001_1_PF00069.12_1_PS00107_1_PS00108_1_PS50011_1_SM00219_1_SM00220_1	full	catalytic:PD000001_1_PF00069.12_1_PS00107_1_PS00108_1_PS50011_1_SM00219_1_SM00220_1	extended:SSF56112_1
27	27	PA79020.8	Variant affects accessory and catalytic domains	accessory:PF00027.14_1_PF00027.14_2_PR00103_1_PR00103_2_PR00103_3_PR00103_4_PR00103_5_PR00104_1_PR00104_2_PR00104_3_PR00104_4_PR00104_5_PR00104_6_PS00888_1_PS00888_2_PS00889_1_PS00889_2_PS50042_1_PS50042_2_SM00100_1_SM00100_2_SM00133_1_SSF46589_1_SSF51206_1_SSF51206_2_catalytic:PD000001_1_PF00069.12_1_PS00107_1_PS00108_1_PS50011_1_SM00219_1_SM00220_1_extended:SSF56112_1	missing	accessory:SSF46589_1	accessory:PF00027.14_1_PF00027.14_2_PR00103_1_PR00103_2_PR00103_3_PR00103_4_PR00103_5_PR00104_1_PR00104_2_PR00104_3_PR00104_4_PR00104_5_PR00104_6_PS00888_1_PS00888_2_PS00889_1_PS00889_2_PS50042_1_PS50042_2_SM00100_1_SM00100_2_SM00133_1_SSF46589_1_SSF51206_1_SSF51206_2	missing	accessory:SSF46589_1	catalytic:PD000001_1_PF00069.12_1_PS00107_1_PS00108_1_PS50011_1_SM00219_1_SM00220_1	lost catalytic domain	-	-
27	27	PA79020.7	Full complement	accessory:PF00027.14_1_PF00027.14_2_PR00103_1_PR00103_2_PR00103_3_PR00103_4_PR00103_5_PR00104_1_PR00104_2_PR00104_3_PR00104_4_PR00104_5_PR00104_6_PS00888_1_PS00888_2_PS00889_1_PS00889_2_PS50042_1_PS50042_2_SM00100_1_SM00100_2_SM00133_1_SSF46589_1_SSF51206_1_SSF51206_2_catalytic:PD000001_1_PF00069.12_1_PS00107_1_PS00108_1_PS50011_1_SM00219_1_SM00220_1_extended:SSF56112_1	full	accessory:PF00027.14_1_PF00027.14_2_PR00103_1_PR00103_2_PR00103_3_PR00103_4_PR00103_5_PR00104_1_PR00104_2_PR00104_3_PR00104_4_PR00104_5_PR00104_6_PS00888_1_PS00888_2_PS00889_1_PS00889_2_PS50042_1_PS50042_2_SM00100_1_SM00100_2_SM00133_1_SSF46589_1_SSF51206_1_SSF51206_2_catalytic:PD000001_1_PF00069.12_1_PS00107_1_PS00108_1_PS50011_1_SM00219_1_SM00220_1_extended:SSF56112_1	accessory:PF00027.14_1_PF00027.14_2_PR00103_1_PR00103_2_PR00103_3_PR00103_4_PR00103_5_PR00104_1_PR00104_2_PR00104_3_PR00104_4_PR00104_5_PR00104_6_PS00888_1_PS00888_2_PS00889_1_PS00889_2_PS50042_1_PS50042_2_SM00100_1_SM00100_2_SM00133_1_SSF46589_1_SSF51206_1_SSF51206_2	full	accessory:PF00027.14_1_PF00027.14_2_PR00103_1_PR00103_2_PR00103_3_PR00103_4_PR00103_5_PR00104_1_PR00104_2_PR00104_3_PR00104_4_PR00104_5_PR00104_6_PS00888_1_PS00888_2_PS00889_1_PS00889_2_PS50042_1_PS50042_2_SM00100_1_SM00100_2_SM00133_1_SSF46589_1_SSF51206_1_SSF51206_2	catalytic:PD000001_1_PF00069.12_1_PS00107_1_PS00108_1_PS50011_1_SM00219_1_SM00220_1	full	catalytic:PD000001_1_PF00069.12_1_PS00107_1_PS00108_1_PS50011_1_SM00219_1_SM00220_1	extended:SSF56112_1
28	28	PA108908.2	Variant affects accessory and catalytic domains	accessory:PF00027.14_1_PF00027.14_2_PR00103_1_PR00103_2_PR00103_3_PR00103_4_PR00103_5_PR00104_1_PR00104_2_PR00104_3_PR00104_4_PR00104_5_PR00104_6_PS00888_1_PS00888_2_PS00889_1_PS00889_2_PS50042_1_PS50042_2_SM00100_1_SM00100_2_SM00133_1_SSF51206_1_SSF51206_2_catalytic:PD000001_1_PD000001_2_PF00069.12_1_PS00107_1_PS00108_1_PS50011_1_SM00219_1_SM00220_1_extended:SSF56112_1	missing	accessory:SM00133_1_catalytic:PD000001_1_extended:SSF56112_1	accessory:PF00027.14_1_PF00027.14_2_PR00103_1_PR00103_2_PR00103_3_PR00103_4_PR00103_5_PR00104_1_PR00104_2_PR00104_3_PR00104_4_PR00104_5_PR00104_6_PS00888_1_PS00888_2_PS00889_1_PS00889_2_PS50042_1_PS50042_2_SM00100_1_SM00100_2_SM00133_1_SSF51206_1_SSF51206_2	missing	accessory:SM00133_1	catalytic:PD000001_1_PD000001_2_PF00069.12_1_PS00107_1_PS00108_1_PS50011_1_SM00219_1_SM00220_1	disrupted catalytic domain	catalytic:PD000001_1	extended:SSF56112_1
28	28	PA108908.1	Full complement	accessory:PF00027.14_1_PF00027.14_2_PR00103_1_PR00103_2_PR00103_3_PR00103_4_PR00103_5_PR00104_1_PR00104_2_PR00104_3_PR00104_4_PR00104_5_PR00104_6_PS00888_1_PS00888_2_PS00889_1_PS00889_2_PS50042_1_PS50042_2_SM00100_1_SM00100_2_SM00133_1_SSF51206_1_SSF51206_2_catalytic:PD000001_1_PD000001_2_PF00069.12_1_PS00107_1_PS00108_1_PS50011_1_SM00219_1_SM00220_1_extended:SSF56112_1	full	accessory:PF00027.14_1_PF00027.14_2_PR00103_1_PR00103_2_PR00103_3_PR00103_4_PR00103_5_PR00104_1_PR00104_2_PR00104_3_PR00104_4_PR00104_5_PR00104_6_PS00888_1_PS00888_2_PS00889_1_PS00889_2_PS50042_1_PS50042_2_SM00100_1_SM00100_2_SM00133_1_SSF51206_1_SSF51206_2_catalytic:PD000001_1_PD000001_2_PF00069.12_1_PS00107_1_PS00108_1_PS50011_1_SM00219_1_SM00220_1_extended:SSF56112_1	accessory:PF00027.14_1_PF00027.14_2_PR00103_1_PR00103_2_PR00103_3_PR00103_4_PR00103_5_PR00104_1_PR00104_2_PR00104_3_PR00104_4_PR00104_5_PR00104_6_PS00888_1_PS00888_2_PS00889_1_PS00889_2_PS50042_1_PS50042_2_SM00100_1_SM00100_2_SM00133_1_SSF51206_1_SSF51206_2	full	accessory:PF00027.14_1_PF00027.14_2_PR00103_1_PR00103_2_PR00103_3_PR00103_4_PR00103_5_PR00104_1_PR00104_2_PR00104_3_PR00104_4_PR00104_5_PR00104_6_PS00888_1_PS00888_2_PS00889_1_PS00889_2_PS50042_1_PS50042_2_SM00100_1_SM00100_2_SM00133_1_SSF51206_1_SSF51206_2	catalytic:PD000001_1_PD000001_2_PF00069.12_1_PS00107_1_PS00108_1_PS50011_1_SM00219_1_SM00220_1	full	catalytic:PD000001_1_PD000001_2_PF00069.12_1_PS00107_1_PS00108_1_PS50011_1_SM00219_1_SM00220_1	extended:SSF56112_1
29	29	PA104835.3	Variant removes all accessory domains	accessory:SM00133_1_catalytic:PD000001_1_PF00069.12_1_PR00109_1_PR00109_2_PR00109_3_PS00107_1_PS00108_1_PS50011_1_SM00219_1_SM00220_1_extended:SSF56112_1	missing	catalytic:PD000001_1_PF00069.12_1_PR00109_1_PR00109_2_PR00109_3_PS00107_1_PS00108_1_PS50011_1_SM00219_1_SM00220_1_extended:SSF56112_1	accessory:SM00133_1	lost all accessory domains	-	catalytic:PD000001_1_PF00069.12_1_PR00109_1_PR00109_2_PR00109_3_PS00107_1_PS00108_1_PS50011_1_SM00219_1_SM00220_1	full	catalytic:PD000001_1_PF00069.12_1_PR00109_1_PR00109_2_PR00109_3_PS00107_1_PS00108_1_PS50011_1_SM00219_1_SM00220_1	extended:SSF56112_1
29	29	PA104835.1	Full complement	accessory:SM00133_1_catalytic:PD000001_1_PF00069.12_1_PR00109_1_PR00109_2_PR00109_3_PS00107_1_PS00108_1_PS50011_1_SM00219_1_SM00220_1_extended:SSF56112_1	full	accessory:SM00133_1_catalytic:PD000001_1_PF00069.12_1_PR00109_1_PR00109_2_PR00109_3_PS00107_1_PS00108_1_PS50011_1_SM00219_1_SM00220_1_extended:SSF56112_1	accessory:SM00133_1	full	accessory:SM00133_1	catalytic:PD000001_1_PF00069.12_1_PR00109_1_PR00109_2_PR00109_3_PS00107_1_PS00108_1_PS50011_1_SM00219_1_SM00220_1	full	catalytic:PD000001_1_PF00069.12_1_PR00109_1_PR00109_2_PR00109_3_PS00107_1_PS00108_1_PS50011_1_SM00219_1_SM00220_1	extended:SSF56112_1
30	30	PA81488.1	Full complement	accessory:PF00433.9_1_SM00133_1_catalytic:PD000001_1_PF00069.12_1_PR00109_1_PR00109_2_PR00109_3_PS00107_1_PS00108_1_PS50011_1_SM00219_1_SM00220_1_extended:SSF56112_1	full	accessory:PF00433.9_1_SM00133_1_catalytic:PD000001_1_PF00069.12_1_PR00109_1_PR00109_2_PR00109_3_PS00107_1_PS00108_1_PS50011_1_SM00219_1_SM00220_1_extended:SSF56112_1	accessory:PF00433.9_1_SM00133_1	full	accessory:PF00433.9_1_SM00133_1	catalytic:PD000001_1_PF00069.12_1_PR00109_1_PR00109_2_PR00109_3_PS00107_1_PS00108_1_PS50011_1_SM00219_1_SM00220_1	full	catalytic:PD000001_1_PF00069.12_1_PR00109_1_PR00109_2_PR00109_3_PS00107_1_PS00108_1_PS50011_1_SM00219_1_SM00220_1	extended:SSF56112_1
31	31	PA106996.1	Full complement	accessory:SM00133_1_catalytic:PD000001_1_PF00069.12_1_PR00109_1_PR00109_2_PR00109_3_PS00107_1_PS00108_1_PS50011_1_SM00219_1_SM00220_1_extended:SSF56112_1	full	accessory:SM00133_1_catalytic:PD000001_1_PF00069.12_1_PR00109_1_PR00109_2_PR00109_3_PS00107_1_PS00108_1_PS50011_1_SM00219_1_SM00220_1_extended:SSF56112_1	accessory:SM00133_1	full	accessory:SM00133_1	catalytic:PD000001_1_PF00069.12_1_PR00109_1_PR00109_2_PR00109_3_PS00107_1_PS00108_1_PS50011_1_SM00219_1_SM00220_1	full	catalytic:PD000001_1_PF00069.12_1_PR00109_1_PR00109_2_PR00109_3_PS00107_1_PS00108_1_PS50011_1_SM00219_1_SM00220_1	extended:SSF56112_1
31	31	PA106996.2	Full complement	accessory:SM00133_1_catalytic:PD000001_1_PF00069.12_1_PR00109_1_PR00109_2_PR00109_3_PS00107_1_PS00108_1_PS50011_1_SM00219_1_SM00220_1_extended:SSF56112_1	full	accessory:SM00133_1_catalytic:PD000001_1_PF00069.12_1_PR00109_1_PR00109_2_PR00109_3_PS00107_1_PS00108_1_PS50011_1_SM00219_1_SM00220_1_extended:SSF56112_1	accessory:SM00133_1	full	accessory:SM00133_1	catalytic:PD000001_1_PF00069.12_1_PR00109_1_PR00109_2_PR00109_3_PS00107_1_PS00108_1_PS50011_1_SM00219_1_SM00220_1	full	catalytic:PD000001_1_PF00069.12_1_PR00109_1_PR00109_2_PR00109_3_PS00107_1_PS00108_1_PS50011_1_SM00219_1_SM00220_1	extended:SSF56112_1
31	31	PA106996.3	Full complement	accessory:SM00133_1_catalytic:PD000001_1_PF00069.12_1_PR00109_1_PR00109_2_PR00109_3_PS00107_1_PS00108_1_PS50011_1_SM00219_1_SM00220_1_extended:SSF56112_1	full	accessory:SM00133_1_catalytic:PD000001_1_PF00069.12_1_PR00109_1_PR00109_2_PR00109_3_PS00107_1_PS00108_1_PS50011_1_SM00219_1_SM00220_1_extended:SSF56112_1	accessory:SM00133_1	full	accessory:SM00133_1	catalytic:PD000001_1_PF00069.12_1_PR00109_1_PR00109_2_PR00109_3_PS00107_1_PS00108_1_PS50011_1_SM00219_1_SM00220_1	full	catalytic:PD000001_1_PF00069.12_1_PR00109_1_PR00109_2_PR00109_3_PS00107_1_PS00108_1_PS50011_1_SM00219_1_SM00220_1	extended:SSF56112_1
31	31	PA106996.4	Full complement	accessory:SM00133_1_catalytic:PD000001_1_PF00069.12_1_PR00109_1_PR00109_2_PR00109_3_PS00107_1_PS00108_1_PS50011_1_SM00219_1_SM00220_1_extended:SSF56112_1	full	accessory:SM00133_1_catalytic:PD000001_1_PF00069.12_1_PR00109_1_PR00109_2_PR00109_3_PS00107_1_PS00108_1_PS50011_1_SM00219_1_SM00220_1_extended:SSF56112_1	accessory:SM00133_1	full	accessory:SM00133_1	catalytic:PD000001_1_PF00069.12_1_PR00109_1_PR00109_2_PR00109_3_PS00107_1_PS00108_1_PS50011_1_SM00219_1_SM00220_1	full	catalytic:PD000001_1_PF00069.12_1_PR00109_1_PR00109_2_PR00109_3_PS00107_1_PS00108_1_PS50011_1_SM00219_1_SM00220_1	extended:SSF56112_1
32	32	PA1345.1	Variant affects accessory domains only	accessory:PF00130.10_1_PF00169.13_1_PF00433.9_1_PF00780.9_1_PR00194_1_PR00194_2_PR00194_3_PR00194_4_PS00479_1_PS00867_1_PS50003_1_PS50081_1_PS50219_1_PS50220_1_SM00036_1_SM00109_1_SM00133_1_SM00233_1_SSF46585_1_SSF46589_1_SSF50729_1_SSF57889_1_SSF63825_1_catalytic:PD000001_1_PF00069.12_1_PS00107_1_PS00108_1_PS50011_1_SM00219_1_SM00220_1_extended:SSF56112_1	missing	accessory:PF00130.10_1_PF00169.13_1_PF00433.9_1_PF00780.9_1_PR00194_1_PR00194_2_PR00194_3_PR00194_4_PS00479_1_PS00867_1_PS50003_1_PS50081_1_PS50219_1_PS50220_1_SM00036_1_SM00109_1_SM00133_1_SM00233_1_SSF50729_1_SSF57889_1_catalytic:PD000001_1_PF00069.12_1_PS00107_1_PS00108_1_PS50011_1_SM00219_1_SM00220_1_extended:SSF56112_1	accessory:PF00130.10_1_PF00169.13_1_PF00433.9_1_PF00780.9_1_PR00194_1_PR00194_2_PR00194_3_PR00194_4_PS00479_1_PS00867_1_PS50003_1_PS50081_1_PS50219_1_PS50220_1_SM00036_1_SM00109_1_SM00133_1_SM00233_1_SSF46585_1_SSF46589_1_SSF50729_1_SSF57889_1_SSF63825_1	missing	accessory:PF00130.10_1_PF00169.13_1_PF00433.9_1_PF00780.9_1_PR00194_1_PR00194_2_PR00194_3_PR00194_4_PS00479_1_PS00867_1_PS50003_1_PS50081_1_PS50219_1_PS50220_1_SM00036_1_SM00109_1_SM00133_1_SM00233_1_SSF50729_1_SSF57889_1	catalytic:PD000001_1_PF00069.12_1_PS00107_1_PS00108_1_PS50011_1_SM00219_1_SM00220_1	full	catalytic:PD000001_1_PF00069.12_1_PS00107_1_PS00108_1_PS50011_1_SM00219_1_SM00220_1	extended:SSF56112_1
32	32	PA1345.5	Variant affects accessory domains only	accessory:PF00130.10_1_PF00169.13_1_PF00433.9_1_PF00780.9_1_PR00194_1_PR00194_2_PR00194_3_PR00194_4_PS00479_1_PS00867_1_PS50003_1_PS50081_1_PS50219_1_PS50220_1_SM00036_1_SM00109_1_SM00133_1_SM00233_1_SSF46585_1_SSF46589_1_SSF50729_1_SSF57889_1_SSF63825_1_catalytic:PD000001_1_PF00069.12_1_PS00107_1_PS00108_1_PS50011_1_SM00219_1_SM00220_1_extended:SSF56112_1	missing	accessory:PF00433.9_1_SM00133_1_catalytic:PD000001_1_PF00069.12_1_PS00107_1_PS00108_1_PS50011_1_SM00219_1_SM00220_1_extended:SSF56112_1	accessory:PF00130.10_1_PF00169.13_1_PF00433.9_1_PF00780.9_1_PR00194_1_PR00194_2_PR00194_3_PR00194_4_PS00479_1_PS00867_1_PS50003_1_PS50081_1_PS50219_1_PS50220_1_SM00036_1_SM00109_1_SM00133_1_SM00233_1_SSF46585_1_SSF46589_1_SSF50729_1_SSF57889_1_SSF63825_1	missing	accessory:PF00433.9_1_SM00133_1	catalytic:PD000001_1_PF00069.12_1_PS00107_1_PS00108_1_PS50011_1_SM00219_1_SM00220_1	full	catalytic:PD000001_1_PF00069.12_1_PS00107_1_PS00108_1_PS50011_1_SM00219_1_SM00220_1	extended:SSF56112_1
32	32	PA1345.3	Variant affects accessory and catalytic domains	accessory:PF00130.10_1_PF00169.13_1_PF00433.9_1_PF00780.9_1_PR00194_1_PR00194_2_PR00194_3_PR00194_4_PS00479_1_PS00867_1_PS50003_1_PS50081_1_PS50219_1_PS50220_1_SM00036_1_SM00109_1_SM00133_1_SM00233_1_SSF46585_1_SSF46589_1_SSF50729_1_SSF57889_1_SSF63825_1_catalytic:PD000001_1_PF00069.12_1_PS00107_1_PS00108_1_PS50011_1_SM00219_1_SM00220_1_extended:SSF56112_1	missing	accessory:PF00130.10_1_PF00169.13_1_PF00780.9_1_PR00194_1_PR00194_2_PR00194_3_PR00194_4_PS00479_1_PS00867_1_PS50003_1_PS50081_1_PS50219_1_PS50220_1_SM00036_1_SM00109_1_SM00233_1_SSF46585_1_SSF46589_1_SSF50729_1_SSF57889_1	accessory:PF00130.10_1_PF00169.13_1_PF00433.9_1_PF00780.9_1_PR00194_1_PR00194_2_PR00194_3_PR00194_4_PS00479_1_PS00867_1_PS50003_1_PS50081_1_PS50219_1_PS50220_1_SM00036_1_SM00109_1_SM00133_1_SM00233_1_SSF46585_1_SSF46589_1_SSF50729_1_SSF57889_1_SSF63825_1	missing	accessory:PF00130.10_1_PF00169.13_1_PF00780.9_1_PR00194_1_PR00194_2_PR00194_3_PR00194_4_PS00479_1_PS00867_1_PS50003_1_PS50081_1_PS50219_1_PS50220_1_SM00036_1_SM00109_1_SM00233_1_SSF46585_1_SSF46589_1_SSF50729_1_SSF57889_1	catalytic:PD000001_1_PF00069.12_1_PS00107_1_PS00108_1_PS50011_1_SM00219_1_SM00220_1	lost catalytic domain	-	-
32	32	PA1345.4	Variant affects accessory and catalytic domains	accessory:PF00130.10_1_PF00169.13_1_PF00433.9_1_PF00780.9_1_PR00194_1_PR00194_2_PR00194_3_PR00194_4_PS00479_1_PS00867_1_PS50003_1_PS50081_1_PS50219_1_PS50220_1_SM00036_1_SM00109_1_SM00133_1_SM00233_1_SSF46585_1_SSF46589_1_SSF50729_1_SSF57889_1_SSF63825_1_catalytic:PD000001_1_PF00069.12_1_PS00107_1_PS00108_1_PS50011_1_SM00219_1_SM00220_1_extended:SSF56112_1	missing	accessory:PF00130.10_1_PF00169.13_1_PF00780.9_1_PS00479_1_PS00867_1_PS50003_1_PS50081_1_PS50219_1_SM00036_1_SM00109_1_SM00233_1_SSF50729_1_SSF57889_1_SSF63825_1	accessory:PF00130.10_1_PF00169.13_1_PF00433.9_1_PF00780.9_1_PR00194_1_PR00194_2_PR00194_3_PR00194_4_PS00479_1_PS00867_1_PS50003_1_PS50081_1_PS50219_1_PS50220_1_SM00036_1_SM00109_1_SM00133_1_SM00233_1_SSF46585_1_SSF46589_1_SSF50729_1_SSF57889_1_SSF63825_1	missing	accessory:PF00130.10_1_PF00169.13_1_PF00780.9_1_PS00479_1_PS00867_1_PS50003_1_PS50081_1_PS50219_1_SM00036_1_SM00109_1_SM00233_1_SSF50729_1_SSF57889_1_SSF63825_1	catalytic:PD000001_1_PF00069.12_1_PS00107_1_PS00108_1_PS50011_1_SM00219_1_SM00220_1	lost catalytic domain	-	-
33	33	PA79460.41	Variant affects accessory domains only	accessory:PF00433.9_1_PF00627.15_1_PF02985.7_1_PF02985.7_2_PS50030_1_SM00133_1_SSF46934_1_SSF48371_1_catalytic:PD000001_1_PD000001_2_PF00069.12_1_PS00107_1_PS00108_1_PS50011_1_SM00219_1_SM00220_1_extended:SSF56112_1	missing	accessory:PF00433.9_1_PF00627.15_1_PS50030_1_SM00133_1_SSF46934_1_catalytic:PD000001_1_PD000001_2_PF00069.12_1_PS00107_1_PS00108_1_PS50011_1_SM00219_1_SM00220_1_extended:SSF56112_1	accessory:PF00433.9_1_PF00627.15_1_PF02985.7_1_PF02985.7_2_PS50030_1_SM00133_1_SSF46934_1_SSF48371_1	missing	accessory:PF00433.9_1_PF00627.15_1_PS50030_1_SM00133_1_SSF46934_1	catalytic:PD000001_1_PD000001_2_PF00069.12_1_PS00107_1_PS00108_1_PS50011_1_SM00219_1_SM00220_1	full	catalytic:PD000001_1_PD000001_2_PF00069.12_1_PS00107_1_PS00108_1_PS50011_1_SM00219_1_SM00220_1	extended:SSF56112_1
33	33	PA79460.16	Variant affects accessory domains only	accessory:PF00433.9_1_PF00627.15_1_PF02985.7_1_PF02985.7_2_PS50030_1_SM00133_1_SSF46934_1_SSF48371_1_catalytic:PD000001_1_PD000001_2_PF00069.12_1_PS00107_1_PS00108_1_PS50011_1_SM00219_1_SM00220_1_extended:SSF56112_1	missing	accessory:PF00433.9_1_PF00627.15_1_PS50030_1_SSF46934_1_catalytic:PD000001_1_PD000001_2_PF00069.12_1_PS00107_1_PS00108_1_PS50011_1_SM00219_1_SM00220_1_extended:SSF56112_1	accessory:PF00433.9_1_PF00627.15_1_PF02985.7_1_PF02985.7_2_PS50030_1_SM00133_1_SSF46934_1_SSF48371_1	missing	accessory:PF00433.9_1_PF00627.15_1_PS50030_1_SSF46934_1	catalytic:PD000001_1_PD000001_2_PF00069.12_1_PS00107_1_PS00108_1_PS50011_1_SM00219_1_SM00220_1	full	catalytic:PD000001_1_PD000001_2_PF00069.12_1_PS00107_1_PS00108_1_PS50011_1_SM00219_1_SM00220_1	extended:SSF56112_1
33	33	PA79460.18	Variant affects accessory domains only	accessory:PF00433.9_1_PF00627.15_1_PF02985.7_1_PF02985.7_2_PS50030_1_SM00133_1_SSF46934_1_SSF48371_1_catalytic:PD000001_1_PD000001_2_PF00069.12_1_PS00107_1_PS00108_1_PS50011_1_SM00219_1_SM00220_1_extended:SSF56112_1	missing	accessory:PF00433.9_1_SM00133_1_catalytic:PD000001_1_PD000001_2_PF00069.12_1_PS00107_1_PS00108_1_PS50011_1_SM00219_1_SM00220_1_extended:SSF56112_1	accessory:PF00433.9_1_PF00627.15_1_PF02985.7_1_PF02985.7_2_PS50030_1_SM00133_1_SSF46934_1_SSF48371_1	missing	accessory:PF00433.9_1_SM00133_1	catalytic:PD000001_1_PD000001_2_PF00069.12_1_PS00107_1_PS00108_1_PS50011_1_SM00219_1_SM00220_1	full	catalytic:PD000001_1_PD000001_2_PF00069.12_1_PS00107_1_PS00108_1_PS50011_1_SM00219_1_SM00220_1	extended:SSF56112_1
33	33	PA79460.17	Variant affects accessory domains only	accessory:PF00433.9_1_PF00627.15_1_PF02985.7_1_PF02985.7_2_PS50030_1_SM00133_1_SSF46934_1_SSF48371_1_catalytic:PD000001_1_PD000001_2_PF00069.12_1_PS00107_1_PS00108_1_PS50011_1_SM00219_1_SM00220_1_extended:SSF56112_1	missing	accessory:PF00627.15_1_PS50030_1_SSF46934_1_SSF48371_1_catalytic:PD000001_1_PD000001_2_PF00069.12_1_PS00107_1_PS00108_1_PS50011_1_SM00219_1_SM00220_1_extended:SSF56112_1	accessory:PF00433.9_1_PF00627.15_1_PF02985.7_1_PF02985.7_2_PS50030_1_SM00133_1_SSF46934_1_SSF48371_1	missing	accessory:PF00627.15_1_PS50030_1_SSF46934_1_SSF48371_1	catalytic:PD000001_1_PD000001_2_PF00069.12_1_PS00107_1_PS00108_1_PS50011_1_SM00219_1_SM00220_1	full	catalytic:PD000001_1_PD000001_2_PF00069.12_1_PS00107_1_PS00108_1_PS50011_1_SM00219_1_SM00220_1	extended:SSF56112_1
33	33	PA79460.1	Variant affects accessory and catalytic domains	accessory:PF00433.9_1_PF00627.15_1_PF02985.7_1_PF02985.7_2_PS50030_1_SM00133_1_SSF46934_1_SSF48371_1_catalytic:PD000001_1_PD000001_2_PF00069.12_1_PS00107_1_PS00108_1_PS50011_1_SM00219_1_SM00220_1_extended:SSF56112_1	missing	accessory:PF02985.7_1_PF02985.7_2_SSF48371_1	accessory:PF00433.9_1_PF00627.15_1_PF02985.7_1_PF02985.7_2_PS50030_1_SM00133_1_SSF46934_1_SSF48371_1	missing	accessory:PF02985.7_1_PF02985.7_2_SSF48371_1	catalytic:PD000001_1_PD000001_2_PF00069.12_1_PS00107_1_PS00108_1_PS50011_1_SM00219_1_SM00220_1	lost catalytic domain	-	-
33	33	PA79460.5	Variant affects accessory and catalytic domains	accessory:PF00433.9_1_PF00627.15_1_PF02985.7_1_PF02985.7_2_PS50030_1_SM00133_1_SSF46934_1_SSF48371_1_catalytic:PD000001_1_PD000001_2_PF00069.12_1_PS00107_1_PS00108_1_PS50011_1_SM00219_1_SM00220_1_extended:SSF56112_1	missing	accessory:SSF48371_1	accessory:PF00433.9_1_PF00627.15_1_PF02985.7_1_PF02985.7_2_PS50030_1_SM00133_1_SSF46934_1_SSF48371_1	missing	accessory:SSF48371_1	catalytic:PD000001_1_PD000001_2_PF00069.12_1_PS00107_1_PS00108_1_PS50011_1_SM00219_1_SM00220_1	lost catalytic domain	-	-
35	35	PA78891.6	Variant affects accessory and catalytic domains	accessory:PF00433.9_1_catalytic:PD000001_1_PD000001_2_PF00069.12_1_PS00107_1_PS00108_1_PS50011_1_SM00219_1_SM00220_1_extended:SSF56112_1	missing	catalytic:PD000001_1_PF00069.12_1_PS00107_1_PS00108_1_PS50011_1_SM00220_1_extended:SSF56112_1	accessory:PF00433.9_1	lost all accessory domains	-	catalytic:PD000001_1_PD000001_2_PF00069.12_1_PS00107_1_PS00108_1_PS50011_1_SM00219_1_SM00220_1	disrupted catalytic domain	catalytic:PD000001_1_PF00069.12_1_PS00107_1_PS00108_1_PS50011_1_SM00220_1	extended:SSF56112_1
35	35	PA78891.1	Full complement	accessory:PF00433.9_1_catalytic:PD000001_1_PD000001_2_PF00069.12_1_PS00107_1_PS00108_1_PS50011_1_SM00219_1_SM00220_1_extended:SSF56112_1	full	accessory:PF00433.9_1_catalytic:PD000001_1_PD000001_2_PF00069.12_1_PS00107_1_PS00108_1_PS50011_1_SM00219_1_SM00220_1_extended:SSF56112_1	accessory:PF00433.9_1	full	accessory:PF00433.9_1	catalytic:PD000001_1_PD000001_2_PF00069.12_1_PS00107_1_PS00108_1_PS50011_1_SM00219_1_SM00220_1	full	catalytic:PD000001_1_PD000001_2_PF00069.12_1_PS00107_1_PS00108_1_PS50011_1_SM00219_1_SM00220_1	extended:SSF56112_1
36	36	PA151643.1	Full complement	accessory:PF00433.9_1_catalytic:PD000001_1_PD000001_2_PF00069.12_1_PS00107_1_PS00108_1_PS50011_1_SM00219_1_SM00220_1_extended:SSF56112_1	full	accessory:PF00433.9_1_catalytic:PD000001_1_PD000001_2_PF00069.12_1_PS00107_1_PS00108_1_PS50011_1_SM00219_1_SM00220_1_extended:SSF56112_1	accessory:PF00433.9_1	full	accessory:PF00433.9_1	catalytic:PD000001_1_PD000001_2_PF00069.12_1_PS00107_1_PS00108_1_PS50011_1_SM00219_1_SM00220_1	full	catalytic:PD000001_1_PD000001_2_PF00069.12_1_PS00107_1_PS00108_1_PS50011_1_SM00219_1_SM00220_1	extended:SSF56112_1
36	36	PA151643.2	Full complement	accessory:PF00433.9_1_catalytic:PD000001_1_PD000001_2_PF00069.12_1_PS00107_1_PS00108_1_PS50011_1_SM00219_1_SM00220_1_extended:SSF56112_1	full	accessory:PF00433.9_1_catalytic:PD000001_1_PD000001_2_PF00069.12_1_PS00107_1_PS00108_1_PS50011_1_SM00219_1_SM00220_1_extended:SSF56112_1	accessory:PF00433.9_1	full	accessory:PF00433.9_1	catalytic:PD000001_1_PD000001_2_PF00069.12_1_PS00107_1_PS00108_1_PS50011_1_SM00219_1_SM00220_1	full	catalytic:PD000001_1_PD000001_2_PF00069.12_1_PS00107_1_PS00108_1_PS50011_1_SM00219_1_SM00220_1	extended:SSF56112_1
38	38	PA107659.3	Full complement	catalytic:PD000001_1_PS00107_1_PS50011_1_SM00220_1_extended:SSF56112_1	full	catalytic:PD000001_1_PS00107_1_PS50011_1_SM00220_1_extended:SSF56112_1	-	no accessory domains in locus	-	catalytic:PD000001_1_PS00107_1_PS50011_1_SM00220_1	full	catalytic:PD000001_1_PS00107_1_PS50011_1_SM00220_1	extended:SSF56112_1
39	39	PA81421.1	Full complement	accessory:PF00130.10_1_PF00169.13_1_PF00433.9_1_PF00780.9_1_PF00786.13_1_PR00008_1_PR00008_2_PR00008_3_PR00008_4_PS00479_1_PS50003_1_PS50081_1_PS50108_1_PS50219_1_SM00036_1_SM00109_1_SM00133_1_SM00233_1_SM00285_1_SSF50729_1_SSF57889_1_catalytic:PD000001_1_PF00069.12_1_PS00107_1_PS00108_1_PS50011_1_SM00219_1_SM00220_1_extended:SSF56112_1	full	accessory:PF00130.10_1_PF00169.13_1_PF00433.9_1_PF00780.9_1_PF00786.13_1_PR00008_1_PR00008_2_PR00008_3_PR00008_4_PS00479_1_PS50003_1_PS50081_1_PS50108_1_PS50219_1_SM00036_1_SM00109_1_SM00133_1_SM00233_1_SM00285_1_SSF50729_1_SSF57889_1_catalytic:PD000001_1_PF00069.12_1_PS00107_1_PS00108_1_PS50011_1_SM00219_1_SM00220_1_extended:SSF56112_1	accessory:PF00130.10_1_PF00169.13_1_PF00433.9_1_PF00780.9_1_PF00786.13_1_PR00008_1_PR00008_2_PR00008_3_PR00008_4_PS00479_1_PS50003_1_PS50081_1_PS50108_1_PS50219_1_SM00036_1_SM00109_1_SM00133_1_SM00233_1_SM00285_1_SSF50729_1_SSF57889_1	full	accessory:PF00130.10_1_PF00169.13_1_PF00433.9_1_PF00780.9_1_PF00786.13_1_PR00008_1_PR00008_2_PR00008_3_PR00008_4_PS00479_1_PS50003_1_PS50081_1_PS50108_1_PS50219_1_SM00036_1_SM00109_1_SM00133_1_SM00233_1_SM00285_1_SSF50729_1_SSF57889_1	catalytic:PD000001_1_PF00069.12_1_PS00107_1_PS00108_1_PS50011_1_SM00219_1_SM00220_1	full	catalytic:PD000001_1_PF00069.12_1_PS00107_1_PS00108_1_PS50011_1_SM00219_1_SM00220_1	extended:SSF56112_1
40	40	PA82539.2	Full complement	accessory:PF00169.13_1_PF00780.9_1_PS50003_1_PS50081_1_PS50108_1_PS50219_1_SM00036_1_SM00233_1_SM00285_1_SSF50729_1_SSF57889_1	full	accessory:PF00169.13_1_PF00780.9_1_PS50003_1_PS50081_1_PS50108_1_PS50219_1_SM00036_1_SM00233_1_SM00285_1_SSF50729_1_SSF57889_1	accessory:PF00169.13_1_PF00780.9_1_PS50003_1_PS50081_1_PS50108_1_PS50219_1_SM00036_1_SM00233_1_SM00285_1_SSF50729_1_SSF57889_1	full	accessory:PF00169.13_1_PF00780.9_1_PS50003_1_PS50081_1_PS50108_1_PS50219_1_SM00036_1_SM00233_1_SM00285_1_SSF50729_1_SSF57889_1	-	no catalytic domains in locus	-	-
41	41	PA83153.1	Truncated orf	accessory:PF00433.9_1_SM00133_1_catalytic:PD000001_1_PF00069.12_1_PS00108_1_PS50011_1_SM00219_1_SM00220_1_extended:SSF56112_1	missing	accessory:PF00433.9_1_SM00133_1_catalytic:PD000001_1_PF00069.12_1_PS00108_1_PS50011_1_SM00219_1_SM00220_1	accessory:PF00433.9_1_SM00133_1	full	accessory:PF00433.9_1_SM00133_1	catalytic:PD000001_1_PF00069.12_1_PS00108_1_PS50011_1_SM00219_1_SM00220_1	full	catalytic:PD000001_1_PF00069.12_1_PS00108_1_PS50011_1_SM00219_1_SM00220_1	-
41	41	PA83153.2	Truncated orf	accessory:PF00433.9_1_SM00133_1_catalytic:PD000001_1_PF00069.12_1_PS00108_1_PS50011_1_SM00219_1_SM00220_1_extended:SSF56112_1	missing	accessory:PF00433.9_1_SM00133_1_catalytic:PD000001_1_PF00069.12_1_PS00108_1_PS50011_1_SM00219_1_SM00220_1	accessory:PF00433.9_1_SM00133_1	full	accessory:PF00433.9_1_SM00133_1	catalytic:PD000001_1_PF00069.12_1_PS00108_1_PS50011_1_SM00219_1_SM00220_1	full	catalytic:PD000001_1_PF00069.12_1_PS00108_1_PS50011_1_SM00219_1_SM00220_1	-
42	42	PA78872.1	Full complement	accessory:PF00169.13_1_PF00433.9_1_PF02185.5_1_PS50003_1_PS50081_1_SM00074_1_SM00109_1_SM00133_1_SM00233_1_catalytic:PD000001_1_PF00069.12_1_PS00107_1_PS00108_1_PS50011_1_SM00219_1_SM00220_1_extended:SSF56112_1	full	accessory:PF00169.13_1_PF00433.9_1_PF02185.5_1_PS50003_1_PS50081_1_SM00074_1_SM00109_1_SM00133_1_SM00233_1_catalytic:PD000001_1_PF00069.12_1_PS00107_1_PS00108_1_PS50011_1_SM00219_1_SM00220_1_extended:SSF56112_1	accessory:PF00169.13_1_PF00433.9_1_PF02185.5_1_PS50003_1_PS50081_1_SM00074_1_SM00109_1_SM00133_1_SM00233_1	full	accessory:PF00169.13_1_PF00433.9_1_PF02185.5_1_PS50003_1_PS50081_1_SM00074_1_SM00109_1_SM00133_1_SM00233_1	catalytic:PD000001_1_PF00069.12_1_PS00107_1_PS00108_1_PS50011_1_SM00219_1_SM00220_1	full	catalytic:PD000001_1_PF00069.12_1_PS00107_1_PS00108_1_PS50011_1_SM00219_1_SM00220_1	extended:SSF56112_1
43	43	PA80030.1	Variant affects accessory domains only	accessory:PF00169.13_1_PF00433.9_1_PF02185.5_1_PS00228_1_PS50003_1_PS50081_1_SM00074_1_SM00109_1_SM00133_1_SM00233_1_SSF50729_1_catalytic:PD000001_1_PF00069.12_1_PS00107_1_PS00108_1_PS50011_1_SM00219_1_SM00220_1_extended:SSF56112_1	missing	accessory:PF00169.13_1_PF00433.9_1_PF02185.5_1_PS50003_1_PS50081_1_SM00074_1_SM00109_1_SM00133_1_SM00233_1_catalytic:PD000001_1_PF00069.12_1_PS00107_1_PS00108_1_PS50011_1_SM00219_1_SM00220_1_extended:SSF56112_1	accessory:PF00169.13_1_PF00433.9_1_PF02185.5_1_PS00228_1_PS50003_1_PS50081_1_SM00074_1_SM00109_1_SM00133_1_SM00233_1_SSF50729_1	missing	accessory:PF00169.13_1_PF00433.9_1_PF02185.5_1_PS50003_1_PS50081_1_SM00074_1_SM00109_1_SM00133_1_SM00233_1	catalytic:PD000001_1_PF00069.12_1_PS00107_1_PS00108_1_PS50011_1_SM00219_1_SM00220_1	full	catalytic:PD000001_1_PF00069.12_1_PS00107_1_PS00108_1_PS50011_1_SM00219_1_SM00220_1	extended:SSF56112_1
43	43	PA80030.5	Variant affects accessory and catalytic domains	accessory:PF00169.13_1_PF00433.9_1_PF02185.5_1_PS00228_1_PS50003_1_PS50081_1_SM00074_1_SM00109_1_SM00133_1_SM00233_1_SSF50729_1_catalytic:PD000001_1_PF00069.12_1_PS00107_1_PS00108_1_PS50011_1_SM00219_1_SM00220_1_extended:SSF56112_1	missing	accessory:PF00169.13_1_PS00228_1_PS50003_1_PS50081_1_SM00109_1_SM00233_1_SSF50729_1	accessory:PF00169.13_1_PF00433.9_1_PF02185.5_1_PS00228_1_PS50003_1_PS50081_1_SM00074_1_SM00109_1_SM00133_1_SM00233_1_SSF50729_1	missing	accessory:PF00169.13_1_PS00228_1_PS50003_1_PS50081_1_SM00109_1_SM00233_1_SSF50729_1	catalytic:PD000001_1_PF00069.12_1_PS00107_1_PS00108_1_PS50011_1_SM00219_1_SM00220_1	lost catalytic domain	-	-
47	47	PA98549.2	Variant disrupts the catalytic domain	catalytic:PD000001_1_PD000001_2_PF00069.12_1_PS00108_1_PS50011_1_SM00219_1_SM00220_1_extended:SSF56112_1	missing	catalytic:PD000001_1_PF00069.12_1_PS00108_1_PS50011_1_SM00219_1_SM00220_1_extended:SSF56112_1	-	no accessory domains in locus	-	catalytic:PD000001_1_PD000001_2_PF00069.12_1_PS00108_1_PS50011_1_SM00219_1_SM00220_1	disrupted catalytic domain	catalytic:PD000001_1_PF00069.12_1_PS00108_1_PS50011_1_SM00219_1_SM00220_1	extended:SSF56112_1
47	47	PA98549.20	Variant disrupts the catalytic domain	catalytic:PD000001_1_PD000001_2_PF00069.12_1_PS00108_1_PS50011_1_SM00219_1_SM00220_1_extended:SSF56112_1	missing	catalytic:PD000001_1_PF00069.12_1_PS50011_1_SM00220_1_extended:SSF56112_1	-	no accessory domains in locus	-	catalytic:PD000001_1_PD000001_2_PF00069.12_1_PS00108_1_PS50011_1_SM00219_1_SM00220_1	disrupted catalytic domain	catalytic:PD000001_1_PF00069.12_1_PS50011_1_SM00220_1	extended:SSF56112_1
47	47	PA98549.1	Full complement	catalytic:PD000001_1_PD000001_2_PF00069.12_1_PS00108_1_PS50011_1_SM00219_1_SM00220_1_extended:SSF56112_1	full	catalytic:PD000001_1_PD000001_2_PF00069.12_1_PS00108_1_PS50011_1_SM00219_1_SM00220_1_extended:SSF56112_1	-	no accessory domains in locus	-	catalytic:PD000001_1_PD000001_2_PF00069.12_1_PS00108_1_PS50011_1_SM00219_1_SM00220_1	full	catalytic:PD000001_1_PD000001_2_PF00069.12_1_PS00108_1_PS50011_1_SM00219_1_SM00220_1	extended:SSF56112_1
49	49	PA82475.6	Variant removes all accessory domains	accessory:PF00433.9_1_PF00595.8_1_PS50106_1_SM00228_1_SSF50156_1_catalytic:PD000001_1_PF00069.12_1_PS00108_1_PS50011_1_SM00219_1_SM00220_1_extended:SSF56112_1	missing	catalytic:PD000001_1_PF00069.12_1_PS00108_1_PS50011_1_SM00219_1_SM00220_1_extended:SSF56112_1	accessory:PF00433.9_1_PF00595.8_1_PS50106_1_SM00228_1_SSF50156_1	lost all accessory domains	-	catalytic:PD000001_1_PF00069.12_1_PS00108_1_PS50011_1_SM00219_1_SM00220_1	full	catalytic:PD000001_1_PF00069.12_1_PS00108_1_PS50011_1_SM00219_1_SM00220_1	extended:SSF56112_1
49	49	PA82475.1	Full complement	accessory:PF00433.9_1_PF00595.8_1_PS50106_1_SM00228_1_SSF50156_1_catalytic:PD000001_1_PF00069.12_1_PS00108_1_PS50011_1_SM00219_1_SM00220_1_extended:SSF56112_1	full	accessory:PF00433.9_1_PF00595.8_1_PS50106_1_SM00228_1_SSF50156_1_catalytic:PD000001_1_PF00069.12_1_PS00108_1_PS50011_1_SM00219_1_SM00220_1_extended:SSF56112_1	accessory:PF00433.9_1_PF00595.8_1_PS50106_1_SM00228_1_SSF50156_1	full	accessory:PF00433.9_1_PF00595.8_1_PS50106_1_SM00228_1_SSF50156_1	catalytic:PD000001_1_PF00069.12_1_PS00108_1_PS50011_1_SM00219_1_SM00220_1	full	catalytic:PD000001_1_PF00069.12_1_PS00108_1_PS50011_1_SM00219_1_SM00220_1	extended:SSF56112_1
50	50	PA105039.1	Full complement	accessory:PF00433.9_1_PF00595.8_1_PS50106_1_SM00228_1_catalytic:PD000001_1_PF00069.12_1_PS00108_1_PS50011_1_SM00219_1_SM00220_1_extended:SSF56112_1	full	accessory:PF00433.9_1_PF00595.8_1_PS50106_1_SM00228_1_catalytic:PD000001_1_PF00069.12_1_PS00108_1_PS50011_1_SM00219_1_SM00220_1_extended:SSF56112_1	accessory:PF00433.9_1_PF00595.8_1_PS50106_1_SM00228_1	full	accessory:PF00433.9_1_PF00595.8_1_PS50106_1_SM00228_1	catalytic:PD000001_1_PF00069.12_1_PS00108_1_PS50011_1_SM00219_1_SM00220_1	full	catalytic:PD000001_1_PF00069.12_1_PS00108_1_PS50011_1_SM00219_1_SM00220_1	extended:SSF56112_1
51	51	PA151539.17	Variant removes the catalytic domain	accessory:PF00433.9_1_PF00595.8_1_PS50106_1_SM00228_1_SSF50156_1_catalytic:PD000001_1_PF00069.12_1_PS00108_1_PS50011_1_SM00219_1_SM00220_1_extended:SSF56112_1	missing	accessory:PF00433.9_1_PF00595.8_1_PS50106_1_SM00228_1_SSF50156_1	accessory:PF00433.9_1_PF00595.8_1_PS50106_1_SM00228_1_SSF50156_1	full	accessory:PF00433.9_1_PF00595.8_1_PS50106_1_SM00228_1_SSF50156_1	catalytic:PD000001_1_PF00069.12_1_PS00108_1_PS50011_1_SM00219_1_SM00220_1	lost catalytic domain	-	-
51	51	PA151539.2	Variant affects accessory domains only	accessory:PF00433.9_1_PF00595.8_1_PS50106_1_SM00228_1_SSF50156_1_catalytic:PD000001_1_PF00069.12_1_PS00108_1_PS50011_1_SM00219_1_SM00220_1_extended:SSF56112_1	missing	accessory:PF00433.9_1_PF00595.8_1_PS50106_1_SM00228_1_catalytic:PD000001_1_PF00069.12_1_PS00108_1_PS50011_1_SM00219_1_SM00220_1_extended:SSF56112_1	accessory:PF00433.9_1_PF00595.8_1_PS50106_1_SM00228_1_SSF50156_1	missing	accessory:PF00433.9_1_PF00595.8_1_PS50106_1_SM00228_1	catalytic:PD000001_1_PF00069.12_1_PS00108_1_PS50011_1_SM00219_1_SM00220_1	full	catalytic:PD000001_1_PF00069.12_1_PS00108_1_PS50011_1_SM00219_1_SM00220_1	extended:SSF56112_1
51	51	PA151539.1	Full complement	accessory:PF00433.9_1_PF00595.8_1_PS50106_1_SM00228_1_SSF50156_1_catalytic:PD000001_1_PF00069.12_1_PS00108_1_PS50011_1_SM00219_1_SM00220_1_extended:SSF56112_1	full	accessory:PF00433.9_1_PF00595.8_1_PS50106_1_SM00228_1_SSF50156_1_catalytic:PD000001_1_PF00069.12_1_PS00108_1_PS50011_1_SM00219_1_SM00220_1_extended:SSF56112_1	accessory:PF00433.9_1_PF00595.8_1_PS50106_1_SM00228_1_SSF50156_1	full	accessory:PF00433.9_1_PF00595.8_1_PS50106_1_SM00228_1_SSF50156_1	catalytic:PD000001_1_PF00069.12_1_PS00108_1_PS50011_1_SM00219_1_SM00220_1	full	catalytic:PD000001_1_PF00069.12_1_PS00108_1_PS50011_1_SM00219_1_SM00220_1	extended:SSF56112_1
54	54	PA79769.1	Full complement	catalytic:PD000001_1_PF00069.12_1_PS00107_1_PS00108_1_PS50011_1_SM00219_1_SM00220_1_extended:SSF56112_1	full	catalytic:PD000001_1_PF00069.12_1_PS00107_1_PS00108_1_PS50011_1_SM00219_1_SM00220_1_extended:SSF56112_1	-	no accessory domains in locus	-	catalytic:PD000001_1_PF00069.12_1_PS00107_1_PS00108_1_PS50011_1_SM00219_1_SM00220_1	full	catalytic:PD000001_1_PF00069.12_1_PS00107_1_PS00108_1_PS50011_1_SM00219_1_SM00220_1	extended:SSF56112_1
55	55	PA105132.1	Full complement	catalytic:PD000001_1_PF00069.12_1_PS00107_1_PS00108_1_PS50011_1_SM00219_1_SM00220_1_extended:SSF56112_1	full	catalytic:PD000001_1_PF00069.12_1_PS00107_1_PS00108_1_PS50011_1_SM00219_1_SM00220_1_extended:SSF56112_1	-	no accessory domains in locus	-	catalytic:PD000001_1_PF00069.12_1_PS00107_1_PS00108_1_PS50011_1_SM00219_1_SM00220_1	full	catalytic:PD000001_1_PF00069.12_1_PS00107_1_PS00108_1_PS50011_1_SM00219_1_SM00220_1	extended:SSF56112_1
55	55	PA105132.2	Full complement	catalytic:PD000001_1_PF00069.12_1_PS00107_1_PS00108_1_PS50011_1_SM00219_1_SM00220_1_extended:SSF56112_1	full	catalytic:PD000001_1_PF00069.12_1_PS00107_1_PS00108_1_PS50011_1_SM00219_1_SM00220_1_extended:SSF56112_1	-	no accessory domains in locus	-	catalytic:PD000001_1_PF00069.12_1_PS00107_1_PS00108_1_PS50011_1_SM00219_1_SM00220_1	full	catalytic:PD000001_1_PF00069.12_1_PS00107_1_PS00108_1_PS50011_1_SM00219_1_SM00220_1	extended:SSF56112_1
56	56	PA76092.1	Full complement	catalytic:PD000001_1_PF00069.12_1_PS00107_1_PS00108_1_PS50011_1_SM00219_1_SM00220_1_extended:SSF56112_1	full	catalytic:PD000001_1_PF00069.12_1_PS00107_1_PS00108_1_PS50011_1_SM00219_1_SM00220_1_extended:SSF56112_1	-	no accessory domains in locus	-	catalytic:PD000001_1_PF00069.12_1_PS00107_1_PS00108_1_PS50011_1_SM00219_1_SM00220_1	full	catalytic:PD000001_1_PF00069.12_1_PS00107_1_PS00108_1_PS50011_1_SM00219_1_SM00220_1	extended:SSF56112_1
57	57	PA110808.1	Full complement	accessory:SSF50729_1_catalytic:PD000001_1_PF00069.12_1_PR00109_1_PR00109_2_PR00109_3_PS00107_1_PS00108_1_PS50011_1_SM00219_1_SM00220_1_extended:SSF56112_1	full	accessory:SSF50729_1_catalytic:PD000001_1_PF00069.12_1_PR00109_1_PR00109_2_PR00109_3_PS00107_1_PS00108_1_PS50011_1_SM00219_1_SM00220_1_extended:SSF56112_1	accessory:SSF50729_1	full	accessory:SSF50729_1	catalytic:PD000001_1_PF00069.12_1_PR00109_1_PR00109_2_PR00109_3_PS00107_1_PS00108_1_PS50011_1_SM00219_1_SM00220_1	full	catalytic:PD000001_1_PF00069.12_1_PR00109_1_PR00109_2_PR00109_3_PS00107_1_PS00108_1_PS50011_1_SM00219_1_SM00220_1	extended:SSF56112_1
57	57	PA110808.2	Full complement	accessory:SSF50729_1_catalytic:PD000001_1_PF00069.12_1_PR00109_1_PR00109_2_PR00109_3_PS00107_1_PS00108_1_PS50011_1_SM00219_1_SM00220_1_extended:SSF56112_1	full	accessory:SSF50729_1_catalytic:PD000001_1_PF00069.12_1_PR00109_1_PR00109_2_PR00109_3_PS00107_1_PS00108_1_PS50011_1_SM00219_1_SM00220_1_extended:SSF56112_1	accessory:SSF50729_1	full	accessory:SSF50729_1	catalytic:PD000001_1_PF00069.12_1_PR00109_1_PR00109_2_PR00109_3_PS00107_1_PS00108_1_PS50011_1_SM00219_1_SM00220_1	full	catalytic:PD000001_1_PF00069.12_1_PR00109_1_PR00109_2_PR00109_3_PS00107_1_PS00108_1_PS50011_1_SM00219_1_SM00220_1	extended:SSF56112_1
57	57	PA110808.3	Full complement	accessory:SSF50729_1_catalytic:PD000001_1_PF00069.12_1_PR00109_1_PR00109_2_PR00109_3_PS00107_1_PS00108_1_PS50011_1_SM00219_1_SM00220_1_extended:SSF56112_1	full	accessory:SSF50729_1_catalytic:PD000001_1_PF00069.12_1_PR00109_1_PR00109_2_PR00109_3_PS00107_1_PS00108_1_PS50011_1_SM00219_1_SM00220_1_extended:SSF56112_1	accessory:SSF50729_1	full	accessory:SSF50729_1	catalytic:PD000001_1_PF00069.12_1_PR00109_1_PR00109_2_PR00109_3_PS00107_1_PS00108_1_PS50011_1_SM00219_1_SM00220_1	full	catalytic:PD000001_1_PF00069.12_1_PR00109_1_PR00109_2_PR00109_3_PS00107_1_PS00108_1_PS50011_1_SM00219_1_SM00220_1	extended:SSF56112_1
57	57	PA110808.4	Full complement	accessory:SSF50729_1_catalytic:PD000001_1_PF00069.12_1_PR00109_1_PR00109_2_PR00109_3_PS00107_1_PS00108_1_PS50011_1_SM00219_1_SM00220_1_extended:SSF56112_1	full	accessory:SSF50729_1_catalytic:PD000001_1_PF00069.12_1_PR00109_1_PR00109_2_PR00109_3_PS00107_1_PS00108_1_PS50011_1_SM00219_1_SM00220_1_extended:SSF56112_1	accessory:SSF50729_1	full	accessory:SSF50729_1	catalytic:PD000001_1_PF00069.12_1_PR00109_1_PR00109_2_PR00109_3_PS00107_1_PS00108_1_PS50011_1_SM00219_1_SM00220_1	full	catalytic:PD000001_1_PF00069.12_1_PR00109_1_PR00109_2_PR00109_3_PS00107_1_PS00108_1_PS50011_1_SM00219_1_SM00220_1	extended:SSF56112_1
58	58	PA75081.3	Variant removes all accessory domains	accessory:PS50078_1_SSF82615_1_catalytic:PD000001_1_PF00069.12_1_PF07714.1_1_PS00107_1_PS00109_1_PS50011_1_SM00219_1_SM00220_1_extended:SSF56112_1	missing	catalytic:PD000001_1_PF00069.12_1_PF07714.1_1_PS00107_1_PS00109_1_PS50011_1_SM00219_1_SM00220_1_extended:SSF56112_1	accessory:PS50078_1_SSF82615_1	lost all accessory domains	-	catalytic:PD000001_1_PF00069.12_1_PF07714.1_1_PS00107_1_PS00109_1_PS50011_1_SM00219_1_SM00220_1	full	catalytic:PD000001_1_PF00069.12_1_PF07714.1_1_PS00107_1_PS00109_1_PS50011_1_SM00219_1_SM00220_1	extended:SSF56112_1
58	58	PA75081.7	Variant removes all accessory domains	accessory:PS50078_1_SSF82615_1_catalytic:PD000001_1_PF00069.12_1_PF07714.1_1_PS00107_1_PS00109_1_PS50011_1_SM00219_1_SM00220_1_extended:SSF56112_1	missing	catalytic:PD000001_1_PF00069.12_1_PF07714.1_1_PS00107_1_PS00109_1_PS50011_1_SM00219_1_SM00220_1_extended:SSF56112_1	accessory:PS50078_1_SSF82615_1	lost all accessory domains	-	catalytic:PD000001_1_PF00069.12_1_PF07714.1_1_PS00107_1_PS00109_1_PS50011_1_SM00219_1_SM00220_1	full	catalytic:PD000001_1_PF00069.12_1_PF07714.1_1_PS00107_1_PS00109_1_PS50011_1_SM00219_1_SM00220_1	extended:SSF56112_1
58	58	PA75081.1	Full complement	accessory:PS50078_1_SSF82615_1_catalytic:PD000001_1_PF00069.12_1_PF07714.1_1_PS00107_1_PS00109_1_PS50011_1_SM00219_1_SM00220_1_extended:SSF56112_1	full	accessory:PS50078_1_SSF82615_1_catalytic:PD000001_1_PF00069.12_1_PF07714.1_1_PS00107_1_PS00109_1_PS50011_1_SM00219_1_SM00220_1_extended:SSF56112_1	accessory:PS50078_1_SSF82615_1	full	accessory:PS50078_1_SSF82615_1	catalytic:PD000001_1_PF00069.12_1_PF07714.1_1_PS00107_1_PS00109_1_PS50011_1_SM00219_1_SM00220_1	full	catalytic:PD000001_1_PF00069.12_1_PF07714.1_1_PS00107_1_PS00109_1_PS50011_1_SM00219_1_SM00220_1	extended:SSF56112_1
58	58	PA75081.2	Full complement	accessory:PS50078_1_SSF82615_1_catalytic:PD000001_1_PF00069.12_1_PF07714.1_1_PS00107_1_PS00109_1_PS50011_1_SM00219_1_SM00220_1_extended:SSF56112_1	full	accessory:PS50078_1_SSF82615_1_catalytic:PD000001_1_PF00069.12_1_PF07714.1_1_PS00107_1_PS00109_1_PS50011_1_SM00219_1_SM00220_1_extended:SSF56112_1	accessory:PS50078_1_SSF82615_1	full	accessory:PS50078_1_SSF82615_1	catalytic:PD000001_1_PF00069.12_1_PF07714.1_1_PS00107_1_PS00109_1_PS50011_1_SM00219_1_SM00220_1	full	catalytic:PD000001_1_PF00069.12_1_PF07714.1_1_PS00107_1_PS00109_1_PS50011_1_SM00219_1_SM00220_1	extended:SSF56112_1
58	58	PA75081.6	Full complement	accessory:PS50078_1_SSF82615_1_catalytic:PD000001_1_PF00069.12_1_PF07714.1_1_PS00107_1_PS00109_1_PS50011_1_SM00219_1_SM00220_1_extended:SSF56112_1	full	accessory:PS50078_1_SSF82615_1_catalytic:PD000001_1_PF00069.12_1_PF07714.1_1_PS00107_1_PS00109_1_PS50011_1_SM00219_1_SM00220_1_extended:SSF56112_1	accessory:PS50078_1_SSF82615_1	full	accessory:PS50078_1_SSF82615_1	catalytic:PD000001_1_PF00069.12_1_PF07714.1_1_PS00107_1_PS00109_1_PS50011_1_SM00219_1_SM00220_1	full	catalytic:PD000001_1_PF00069.12_1_PF07714.1_1_PS00107_1_PS00109_1_PS50011_1_SM00219_1_SM00220_1	extended:SSF56112_1
59	59	PA5407.1	Full complement	accessory:PS00092_1_catalytic:PD000001_1_PF00069.12_1_PF07714.1_1_PS00107_1_PS00108_1_PS50011_1_SM00219_1_SM00220_1_extended:SSF56112_1	full	accessory:PS00092_1_catalytic:PD000001_1_PF00069.12_1_PF07714.1_1_PS00107_1_PS00108_1_PS50011_1_SM00219_1_SM00220_1_extended:SSF56112_1	accessory:PS00092_1	full	accessory:PS00092_1	catalytic:PD000001_1_PF00069.12_1_PF07714.1_1_PS00107_1_PS00108_1_PS50011_1_SM00219_1_SM00220_1	full	catalytic:PD000001_1_PF00069.12_1_PF07714.1_1_PS00107_1_PS00108_1_PS50011_1_SM00219_1_SM00220_1	extended:SSF56112_1
60	60	PA5408.1	Full complement	catalytic:PD000001_1_PF00069.12_1_PF07714.1_1_PS00107_1_PS00108_1_PS50011_1_SM00219_1_SM00220_1_extended:SSF56112_1	full	catalytic:PD000001_1_PF00069.12_1_PF07714.1_1_PS00107_1_PS00108_1_PS50011_1_SM00219_1_SM00220_1_extended:SSF56112_1	-	no accessory domains in locus	-	catalytic:PD000001_1_PF00069.12_1_PF07714.1_1_PS00107_1_PS00108_1_PS50011_1_SM00219_1_SM00220_1	full	catalytic:PD000001_1_PF00069.12_1_PF07714.1_1_PS00107_1_PS00108_1_PS50011_1_SM00219_1_SM00220_1	extended:SSF56112_1
60	60	PA5408.3	Full complement	catalytic:PD000001_1_PF00069.12_1_PF07714.1_1_PS00107_1_PS00108_1_PS50011_1_SM00219_1_SM00220_1_extended:SSF56112_1	full	catalytic:PD000001_1_PF00069.12_1_PF07714.1_1_PS00107_1_PS00108_1_PS50011_1_SM00219_1_SM00220_1_extended:SSF56112_1	-	no accessory domains in locus	-	catalytic:PD000001_1_PF00069.12_1_PF07714.1_1_PS00107_1_PS00108_1_PS50011_1_SM00219_1_SM00220_1	full	catalytic:PD000001_1_PF00069.12_1_PF07714.1_1_PS00107_1_PS00108_1_PS50011_1_SM00219_1_SM00220_1	extended:SSF56112_1
61	61	PA109911.1	Variant disrupts the catalytic domain	accessory:PF00169.13_1_PF00615.8_1_PS50003_1_PS50132_1_SM00133_1_SM00233_1_SM00315_1_SSF48097_1_SSF50729_1_catalytic:PD000001_1_PF00069.12_1_PS00107_1_PS00108_1_PS50011_1_SM00219_1_SM00220_1_extended:PR00717_1_PR00717_2_PR00717_3_PR00717_4_PR00717_5_SSF56112_1	missing	accessory:PF00169.13_1_PF00615.8_1_PS50003_1_PS50132_1_SM00133_1_SM00233_1_SM00315_1_SSF48097_1_SSF50729_1_catalytic:PD000001_1_PF00069.12_1_PS00107_1_PS50011_1_SM00219_1_SM00220_1_extended:PR00717_1_PR00717_2_PR00717_3_PR00717_4_PR00717_5_SSF56112_1	accessory:PF00169.13_1_PF00615.8_1_PS50003_1_PS50132_1_SM00133_1_SM00233_1_SM00315_1_SSF48097_1_SSF50729_1	full	accessory:PF00169.13_1_PF00615.8_1_PS50003_1_PS50132_1_SM00133_1_SM00233_1_SM00315_1_SSF48097_1_SSF50729_1	catalytic:PD000001_1_PF00069.12_1_PS00107_1_PS00108_1_PS50011_1_SM00219_1_SM00220_1	disrupted catalytic domain	catalytic:PD000001_1_PF00069.12_1_PS00107_1_PS50011_1_SM00219_1_SM00220_1	extended:PR00717_1_PR00717_2_PR00717_3_PR00717_4_PR00717_5_SSF56112_1
61	61	PA109911.2	Variant affects accessory domains only	accessory:PF00169.13_1_PF00615.8_1_PS50003_1_PS50132_1_SM00133_1_SM00233_1_SM00315_1_SSF48097_1_SSF50729_1_catalytic:PD000001_1_PF00069.12_1_PS00107_1_PS00108_1_PS50011_1_SM00219_1_SM00220_1_extended:PR00717_1_PR00717_2_PR00717_3_PR00717_4_PR00717_5_SSF56112_1	missing	accessory:PF00169.13_1_PF00615.8_1_PS50003_1_PS50132_1_SM00133_1_SM00233_1_SSF48097_1_SSF50729_1_catalytic:PD000001_1_PF00069.12_1_PS00107_1_PS00108_1_PS50011_1_SM00219_1_SM00220_1_extended:PR00717_1_PR00717_2_PR00717_3_PR00717_4_PR00717_5_SSF56112_1	accessory:PF00169.13_1_PF00615.8_1_PS50003_1_PS50132_1_SM00133_1_SM00233_1_SM00315_1_SSF48097_1_SSF50729_1	missing	accessory:PF00169.13_1_PF00615.8_1_PS50003_1_PS50132_1_SM00133_1_SM00233_1_SSF48097_1_SSF50729_1	catalytic:PD000001_1_PF00069.12_1_PS00107_1_PS00108_1_PS50011_1_SM00219_1_SM00220_1	full	catalytic:PD000001_1_PF00069.12_1_PS00107_1_PS00108_1_PS50011_1_SM00219_1_SM00220_1	extended:PR00717_1_PR00717_2_PR00717_3_PR00717_4_PR00717_5_SSF56112_1
61	61	PA109911.3	Variant affects accessory domains only	accessory:PF00169.13_1_PF00615.8_1_PS50003_1_PS50132_1_SM00133_1_SM00233_1_SM00315_1_SSF48097_1_SSF50729_1_catalytic:PD000001_1_PF00069.12_1_PS00107_1_PS00108_1_PS50011_1_SM00219_1_SM00220_1_extended:PR00717_1_PR00717_2_PR00717_3_PR00717_4_PR00717_5_SSF56112_1	missing	accessory:PF00615.8_1_PS50003_1_PS50132_1_SM00133_1_SM00315_1_SSF48097_1_SSF50729_1_catalytic:PD000001_1_PF00069.12_1_PS00107_1_PS00108_1_PS50011_1_SM00219_1_SM00220_1_extended:PR00717_1_PR00717_2_PR00717_3_PR00717_4_PR00717_5_SSF56112_1	accessory:PF00169.13_1_PF00615.8_1_PS50003_1_PS50132_1_SM00133_1_SM00233_1_SM00315_1_SSF48097_1_SSF50729_1	missing	accessory:PF00615.8_1_PS50003_1_PS50132_1_SM00133_1_SM00315_1_SSF48097_1_SSF50729_1	catalytic:PD000001_1_PF00069.12_1_PS00107_1_PS00108_1_PS50011_1_SM00219_1_SM00220_1	full	catalytic:PD000001_1_PF00069.12_1_PS00107_1_PS00108_1_PS50011_1_SM00219_1_SM00220_1	extended:PR00717_1_PR00717_2_PR00717_3_PR00717_4_PR00717_5_SSF56112_1
61	61	PA109911.9	Variant affects accessory and catalytic domains	accessory:PF00169.13_1_PF00615.8_1_PS50003_1_PS50132_1_SM00133_1_SM00233_1_SM00315_1_SSF48097_1_SSF50729_1_catalytic:PD000001_1_PF00069.12_1_PS00107_1_PS00108_1_PS50011_1_SM00219_1_SM00220_1_extended:PR00717_1_PR00717_2_PR00717_3_PR00717_4_PR00717_5_SSF56112_1	missing	accessory:PF00615.8_1_PS50132_1_SM00315_1_SSF48097_1	accessory:PF00169.13_1_PF00615.8_1_PS50003_1_PS50132_1_SM00133_1_SM00233_1_SM00315_1_SSF48097_1_SSF50729_1	missing	accessory:PF00615.8_1_PS50132_1_SM00315_1_SSF48097_1	catalytic:PD000001_1_PF00069.12_1_PS00107_1_PS00108_1_PS50011_1_SM00219_1_SM00220_1	lost catalytic domain	-	-
62	62	PA111095.1	Full complement	accessory:PF00169.13_1_PF00615.8_1_PS50003_1_PS50132_1_SM00133_1_SM00233_1_SM00315_1_SSF48097_1_SSF50729_1_catalytic:PD000001_1_PF00069.12_1_PS00107_1_PS00108_1_PS50011_1_SM00219_1_SM00220_1_extended:PR00717_1_PR00717_2_PR00717_3_PR00717_4_PR00717_5_SSF56112_1	full	accessory:PF00169.13_1_PF00615.8_1_PS50003_1_PS50132_1_SM00133_1_SM00233_1_SM00315_1_SSF48097_1_SSF50729_1_catalytic:PD000001_1_PF00069.12_1_PS00107_1_PS00108_1_PS50011_1_SM00219_1_SM00220_1_extended:PR00717_1_PR00717_2_PR00717_3_PR00717_4_PR00717_5_SSF56112_1	accessory:PF00169.13_1_PF00615.8_1_PS50003_1_PS50132_1_SM00133_1_SM00233_1_SM00315_1_SSF48097_1_SSF50729_1	full	accessory:PF00169.13_1_PF00615.8_1_PS50003_1_PS50132_1_SM00133_1_SM00233_1_SM00315_1_SSF48097_1_SSF50729_1	catalytic:PD000001_1_PF00069.12_1_PS00107_1_PS00108_1_PS50011_1_SM00219_1_SM00220_1	full	catalytic:PD000001_1_PF00069.12_1_PS00107_1_PS00108_1_PS50011_1_SM00219_1_SM00220_1	extended:PR00717_1_PR00717_2_PR00717_3_PR00717_4_PR00717_5_SSF56112_1
62	62	PA111095.2	Full complement	accessory:PF00169.13_1_PF00615.8_1_PS50003_1_PS50132_1_SM00133_1_SM00233_1_SM00315_1_SSF48097_1_SSF50729_1_catalytic:PD000001_1_PF00069.12_1_PS00107_1_PS00108_1_PS50011_1_SM00219_1_SM00220_1_extended:PR00717_1_PR00717_2_PR00717_3_PR00717_4_PR00717_5_SSF56112_1	full	accessory:PF00169.13_1_PF00615.8_1_PS50003_1_PS50132_1_SM00133_1_SM00233_1_SM00315_1_SSF48097_1_SSF50729_1_catalytic:PD000001_1_PF00069.12_1_PS00107_1_PS00108_1_PS50011_1_SM00219_1_SM00220_1_extended:PR00717_1_PR00717_2_PR00717_3_PR00717_4_PR00717_5_SSF56112_1	accessory:PF00169.13_1_PF00615.8_1_PS50003_1_PS50132_1_SM00133_1_SM00233_1_SM00315_1_SSF48097_1_SSF50729_1	full	accessory:PF00169.13_1_PF00615.8_1_PS50003_1_PS50132_1_SM00133_1_SM00233_1_SM00315_1_SSF48097_1_SSF50729_1	catalytic:PD000001_1_PF00069.12_1_PS00107_1_PS00108_1_PS50011_1_SM00219_1_SM00220_1	full	catalytic:PD000001_1_PF00069.12_1_PS00107_1_PS00108_1_PS50011_1_SM00219_1_SM00220_1	extended:PR00717_1_PR00717_2_PR00717_3_PR00717_4_PR00717_5_SSF56112_1
63	63	PA83735.1	Full complement	accessory:PF00615.8_1_PS50132_1_SM00133_1_SM00315_1_SSF48097_1_catalytic:PD000001_1_PF00069.12_1_PS00107_1_PS00108_1_PS50011_1_SM00219_1_SM00220_1_extended:PR00717_1_PR00717_2_PR00717_3_PR00717_4_PR00717_5_SSF56112_1	full	accessory:PF00615.8_1_PS50132_1_SM00133_1_SM00315_1_SSF48097_1_catalytic:PD000001_1_PF00069.12_1_PS00107_1_PS00108_1_PS50011_1_SM00219_1_SM00220_1_extended:PR00717_1_PR00717_2_PR00717_3_PR00717_4_PR00717_5_SSF56112_1	accessory:PF00615.8_1_PS50132_1_SM00133_1_SM00315_1_SSF48097_1	full	accessory:PF00615.8_1_PS50132_1_SM00133_1_SM00315_1_SSF48097_1	catalytic:PD000001_1_PF00069.12_1_PS00107_1_PS00108_1_PS50011_1_SM00219_1_SM00220_1	full	catalytic:PD000001_1_PF00069.12_1_PS00107_1_PS00108_1_PS50011_1_SM00219_1_SM00220_1	extended:PR00717_1_PR00717_2_PR00717_3_PR00717_4_PR00717_5_SSF56112_1
64	64	PA109767.2	Variant affects accessory and catalytic domains	accessory:PF00615.8_1_PS50132_1_SM00133_1_SM00315_1_SSF48097_1_catalytic:PD000001_1_PF00069.12_1_PS00107_1_PS00108_1_PS50011_1_SM00219_1_SM00220_1_extended:PR00717_1_PR00717_2_PR00717_3_PR00717_4_PR00717_5_SSF56112_1	missing	accessory:PF00615.8_1_PS50132_1_SM00315_1_SSF48097_1	accessory:PF00615.8_1_PS50132_1_SM00133_1_SM00315_1_SSF48097_1	missing	accessory:PF00615.8_1_PS50132_1_SM00315_1_SSF48097_1	catalytic:PD000001_1_PF00069.12_1_PS00107_1_PS00108_1_PS50011_1_SM00219_1_SM00220_1	lost catalytic domain	-	-
64	64	PA109767.4	Variant affects accessory and catalytic domains	accessory:PF00615.8_1_PS50132_1_SM00133_1_SM00315_1_SSF48097_1_catalytic:PD000001_1_PF00069.12_1_PS00107_1_PS00108_1_PS50011_1_SM00219_1_SM00220_1_extended:PR00717_1_PR00717_2_PR00717_3_PR00717_4_PR00717_5_SSF56112_1	missing	accessory:PF00615.8_1_PS50132_1_SM00315_1_SSF48097_1	accessory:PF00615.8_1_PS50132_1_SM00133_1_SM00315_1_SSF48097_1	missing	accessory:PF00615.8_1_PS50132_1_SM00315_1_SSF48097_1	catalytic:PD000001_1_PF00069.12_1_PS00107_1_PS00108_1_PS50011_1_SM00219_1_SM00220_1	lost catalytic domain	-	-
64	64	PA109767.1	Full complement	accessory:PF00615.8_1_PS50132_1_SM00133_1_SM00315_1_SSF48097_1_catalytic:PD000001_1_PF00069.12_1_PS00107_1_PS00108_1_PS50011_1_SM00219_1_SM00220_1_extended:PR00717_1_PR00717_2_PR00717_3_PR00717_4_PR00717_5_SSF56112_1	full	accessory:PF00615.8_1_PS50132_1_SM00133_1_SM00315_1_SSF48097_1_catalytic:PD000001_1_PF00069.12_1_PS00107_1_PS00108_1_PS50011_1_SM00219_1_SM00220_1_extended:PR00717_1_PR00717_2_PR00717_3_PR00717_4_PR00717_5_SSF56112_1	accessory:PF00615.8_1_PS50132_1_SM00133_1_SM00315_1_SSF48097_1	full	accessory:PF00615.8_1_PS50132_1_SM00133_1_SM00315_1_SSF48097_1	catalytic:PD000001_1_PF00069.12_1_PS00107_1_PS00108_1_PS50011_1_SM00219_1_SM00220_1	full	catalytic:PD000001_1_PF00069.12_1_PS00107_1_PS00108_1_PS50011_1_SM00219_1_SM00220_1	extended:PR00717_1_PR00717_2_PR00717_3_PR00717_4_PR00717_5_SSF56112_1
65	65	PA226853.1	Full complement	accessory:PF00615.8_1_PS50132_1_SM00133_1_SM00315_1_SSF48097_1_catalytic:PD000001_1_PF00069.12_1_PS00107_1_PS00108_1_PS50011_1_SM00219_1_SM00220_1_extended:PR00717_1_PR00717_2_PR00717_3_PR00717_4_PR00717_5_SSF56112_1	full	accessory:PF00615.8_1_PS50132_1_SM00133_1_SM00315_1_SSF48097_1_catalytic:PD000001_1_PF00069.12_1_PS00107_1_PS00108_1_PS50011_1_SM00219_1_SM00220_1_extended:PR00717_1_PR00717_2_PR00717_3_PR00717_4_PR00717_5_SSF56112_1	accessory:PF00615.8_1_PS50132_1_SM00133_1_SM00315_1_SSF48097_1	full	accessory:PF00615.8_1_PS50132_1_SM00133_1_SM00315_1_SSF48097_1	catalytic:PD000001_1_PF00069.12_1_PS00107_1_PS00108_1_PS50011_1_SM00219_1_SM00220_1	full	catalytic:PD000001_1_PF00069.12_1_PS00107_1_PS00108_1_PS50011_1_SM00219_1_SM00220_1	extended:PR00717_1_PR00717_2_PR00717_3_PR00717_4_PR00717_5_SSF56112_1
65	65	PA226853.2	Full complement	accessory:PF00615.8_1_PS50132_1_SM00133_1_SM00315_1_SSF48097_1_catalytic:PD000001_1_PF00069.12_1_PS00107_1_PS00108_1_PS50011_1_SM00219_1_SM00220_1_extended:PR00717_1_PR00717_2_PR00717_3_PR00717_4_PR00717_5_SSF56112_1	full	accessory:PF00615.8_1_PS50132_1_SM00133_1_SM00315_1_SSF48097_1_catalytic:PD000001_1_PF00069.12_1_PS00107_1_PS00108_1_PS50011_1_SM00219_1_SM00220_1_extended:PR00717_1_PR00717_2_PR00717_3_PR00717_4_PR00717_5_SSF56112_1	accessory:PF00615.8_1_PS50132_1_SM00133_1_SM00315_1_SSF48097_1	full	accessory:PF00615.8_1_PS50132_1_SM00133_1_SM00315_1_SSF48097_1	catalytic:PD000001_1_PF00069.12_1_PS00107_1_PS00108_1_PS50011_1_SM00219_1_SM00220_1	full	catalytic:PD000001_1_PF00069.12_1_PS00107_1_PS00108_1_PS50011_1_SM00219_1_SM00220_1	extended:PR00717_1_PR00717_2_PR00717_3_PR00717_4_PR00717_5_SSF56112_1
65	65	PA226853.4	Full complement	accessory:PF00615.8_1_PS50132_1_SM00133_1_SM00315_1_SSF48097_1_catalytic:PD000001_1_PF00069.12_1_PS00107_1_PS00108_1_PS50011_1_SM00219_1_SM00220_1_extended:PR00717_1_PR00717_2_PR00717_3_PR00717_4_PR00717_5_SSF56112_1	full	accessory:PF00615.8_1_PS50132_1_SM00133_1_SM00315_1_SSF48097_1_catalytic:PD000001_1_PF00069.12_1_PS00107_1_PS00108_1_PS50011_1_SM00219_1_SM00220_1_extended:PR00717_1_PR00717_2_PR00717_3_PR00717_4_PR00717_5_SSF56112_1	accessory:PF00615.8_1_PS50132_1_SM00133_1_SM00315_1_SSF48097_1	full	accessory:PF00615.8_1_PS50132_1_SM00133_1_SM00315_1_SSF48097_1	catalytic:PD000001_1_PF00069.12_1_PS00107_1_PS00108_1_PS50011_1_SM00219_1_SM00220_1	full	catalytic:PD000001_1_PF00069.12_1_PS00107_1_PS00108_1_PS50011_1_SM00219_1_SM00220_1	extended:PR00717_1_PR00717_2_PR00717_3_PR00717_4_PR00717_5_SSF56112_1
65	65	PA226853.9	Full complement	accessory:PF00615.8_1_PS50132_1_SM00133_1_SM00315_1_SSF48097_1_catalytic:PD000001_1_PF00069.12_1_PS00107_1_PS00108_1_PS50011_1_SM00219_1_SM00220_1_extended:PR00717_1_PR00717_2_PR00717_3_PR00717_4_PR00717_5_SSF56112_1	full	accessory:PF00615.8_1_PS50132_1_SM00133_1_SM00315_1_SSF48097_1_catalytic:PD000001_1_PF00069.12_1_PS00107_1_PS00108_1_PS50011_1_SM00219_1_SM00220_1_extended:PR00717_1_PR00717_2_PR00717_3_PR00717_4_PR00717_5_SSF56112_1	accessory:PF00615.8_1_PS50132_1_SM00133_1_SM00315_1_SSF48097_1	full	accessory:PF00615.8_1_PS50132_1_SM00133_1_SM00315_1_SSF48097_1	catalytic:PD000001_1_PF00069.12_1_PS00107_1_PS00108_1_PS50011_1_SM00219_1_SM00220_1	full	catalytic:PD000001_1_PF00069.12_1_PS00107_1_PS00108_1_PS50011_1_SM00219_1_SM00220_1	extended:PR00717_1_PR00717_2_PR00717_3_PR00717_4_PR00717_5_SSF56112_1
65	65	PA226853.3	Variant disrupts the catalytic domain	accessory:PF00615.8_1_PS50132_1_SM00133_1_SM00315_1_SSF48097_1_catalytic:PD000001_1_PF00069.12_1_PS00107_1_PS00108_1_PS50011_1_SM00219_1_SM00220_1_extended:PR00717_1_PR00717_2_PR00717_3_PR00717_4_PR00717_5_SSF56112_1	missing	accessory:PF00615.8_1_PS50132_1_SM00133_1_SM00315_1_SSF48097_1_catalytic:PD000001_1_PF00069.12_1_PS00107_1_PS00108_1_PS50011_1_SM00219_1_SM00220_1_extended:PR00717_1_PR00717_2_SSF56112_1	accessory:PF00615.8_1_PS50132_1_SM00133_1_SM00315_1_SSF48097_1	full	accessory:PF00615.8_1_PS50132_1_SM00133_1_SM00315_1_SSF48097_1	catalytic:PD000001_1_PF00069.12_1_PS00107_1_PS00108_1_PS50011_1_SM00219_1_SM00220_1	full	catalytic:PD000001_1_PF00069.12_1_PS00107_1_PS00108_1_PS50011_1_SM00219_1_SM00220_1
66	66	PA111382.1	Full complement	accessory:PF00615.8_1_PS50132_1_SM00133_1_SM00315_1_SSF48097_1_catalytic:PD000001_1_PF00069.12_1_PS00107_1_PS50011_1_SM00219_1_SM00220_1_extended:PR00717_1_PR00717_2_PR00717_3_PR00717_4_PR00717_5_SSF56112_1	full	accessory:PF00615.8_1_PS50132_1_SM00133_1_SM00315_1_SSF48097_1_catalytic:PD000001_1_PF00069.12_1_PS00107_1_PS50011_1_SM00219_1_SM00220_1_extended:PR00717_1_PR00717_2_PR00717_3_PR00717_4_PR00717_5_SSF56112_1	accessory:PF00615.8_1_PS50132_1_SM00133_1_SM00315_1_SSF48097_1	full	accessory:PF00615.8_1_PS50132_1_SM00133_1_SM00315_1_SSF48097_1	catalytic:PD000001_1_PF00069.12_1_PS00107_1_PS50011_1_SM00219_1_SM00220_1	full	catalytic:PD000001_1_PF00069.12_1_PS00107_1_PS50011_1_SM00219_1_SM00220_1	extended:PR00717_1_PR00717_2_PR00717_3_PR00717_4_PR00717_5_SSF56112_1
67	67	PA151595.32	Full complement	accessory:PF00047.12_1_PF07653.3_1_PF07679.2_1_PF07686.2_1_PS50835_1_SM00408_1_SM00409_1_SSF48726_1_SSF50044_1_catalytic:PD000001_1_PF00069.12_1_PS00108_1_PS50011_1_SM00219_1_SM00220_1_extended:SSF56112_1	full	accessory:PF00047.12_1_PF07653.3_1_PF07679.2_1_PF07686.2_1_PS50835_1_SM00408_1_SM00409_1_SSF48726_1_SSF50044_1_catalytic:PD000001_1_PF00069.12_1_PS00108_1_PS50011_1_SM00219_1_SM00220_1_extended:SSF56112_1	accessory:PF00047.12_1_PF07653.3_1_PF07679.2_1_PF07686.2_1_PS50835_1_SM00408_1_SM00409_1_SSF48726_1_SSF50044_1	full	accessory:PF00047.12_1_PF07653.3_1_PF07679.2_1_PF07686.2_1_PS50835_1_SM00408_1_SM00409_1_SSF48726_1_SSF50044_1	catalytic:PD000001_1_PF00069.12_1_PS00108_1_PS50011_1_SM00219_1_SM00220_1	full	catalytic:PD000001_1_PF00069.12_1_PS00108_1_PS50011_1_SM00219_1_SM00220_1	extended:SSF56112_1
68	68	PA109332.1	Full complement	catalytic:PD000001_1_PF00069.12_1_PS00108_1_PS50011_1_SM00220_1_extended:SSF56112_1	full	catalytic:PD000001_1_PF00069.12_1_PS00108_1_PS50011_1_SM00220_1_extended:SSF56112_1	-	no accessory domains in locus	-	catalytic:PD000001_1_PF00069.12_1_PS00108_1_PS50011_1_SM00220_1	full	catalytic:PD000001_1_PF00069.12_1_PS00108_1_PS50011_1_SM00220_1	extended:SSF56112_1
69	69	PA76765.1	Full complement	catalytic:PD000001_1_PF00069.12_1_PS00107_1_PS00108_1_PS50011_1_SM00219_1_SM00220_1_extended:SSF56112_1	full	catalytic:PD000001_1_PF00069.12_1_PS00107_1_PS00108_1_PS50011_1_SM00219_1_SM00220_1_extended:SSF56112_1	-	no accessory domains in locus	-	catalytic:PD000001_1_PF00069.12_1_PS00107_1_PS00108_1_PS50011_1_SM00219_1_SM00220_1	full	catalytic:PD000001_1_PF00069.12_1_PS00107_1_PS00108_1_PS50011_1_SM00219_1_SM00220_1	extended:SSF56112_1
70	70	PA107960.3	Variant disrupts the catalytic domain	catalytic:PD000001_1_PF00069.12_1_PS00107_1_PS00108_1_PS50011_1_SM00219_1_SM00220_1_extended:SSF56112_1	missing	catalytic:PD000001_1_PF00069.12_1_PS00107_1_PS50011_1_SM00219_1_SM00220_1_extended:SSF56112_1	-	no accessory domains in locus	-	catalytic:PD000001_1_PF00069.12_1_PS00107_1_PS00108_1_PS50011_1_SM00219_1_SM00220_1	disrupted catalytic domain	catalytic:PD000001_1_PF00069.12_1_PS00107_1_PS50011_1_SM00219_1_SM00220_1	extended:SSF56112_1
70	70	PA107960.1	Full complement	catalytic:PD000001_1_PF00069.12_1_PS00107_1_PS00108_1_PS50011_1_SM00219_1_SM00220_1_extended:SSF56112_1	full	catalytic:PD000001_1_PF00069.12_1_PS00107_1_PS00108_1_PS50011_1_SM00219_1_SM00220_1_extended:SSF56112_1	-	no accessory domains in locus	-	catalytic:PD000001_1_PF00069.12_1_PS00107_1_PS00108_1_PS50011_1_SM00219_1_SM00220_1	full	catalytic:PD000001_1_PF00069.12_1_PS00107_1_PS00108_1_PS50011_1_SM00219_1_SM00220_1	extended:SSF56112_1
70	70	PA107960.2	Full complement	catalytic:PD000001_1_PF00069.12_1_PS00107_1_PS00108_1_PS50011_1_SM00219_1_SM00220_1_extended:SSF56112_1	full	catalytic:PD000001_1_PF00069.12_1_PS00107_1_PS00108_1_PS50011_1_SM00219_1_SM00220_1_extended:SSF56112_1	-	no accessory domains in locus	-	catalytic:PD000001_1_PF00069.12_1_PS00107_1_PS00108_1_PS50011_1_SM00219_1_SM00220_1	full	catalytic:PD000001_1_PF00069.12_1_PS00107_1_PS00108_1_PS50011_1_SM00219_1_SM00220_1	extended:SSF56112_1
72	72	PA71442.1	Full complement	catalytic:PD000001_1_PF00069.12_1_PS00107_1_PS00108_1_PS50011_1_SM00219_1_SM00220_1_extended:SSF56112_1	full	catalytic:PD000001_1_PF00069.12_1_PS00107_1_PS00108_1_PS50011_1_SM00219_1_SM00220_1_extended:SSF56112_1	-	no accessory domains in locus	-	catalytic:PD000001_1_PF00069.12_1_PS00107_1_PS00108_1_PS50011_1_SM00219_1_SM00220_1	full	catalytic:PD000001_1_PF00069.12_1_PS00107_1_PS00108_1_PS50011_1_SM00219_1_SM00220_1	extended:SSF56112_1
73	73	PA1636.1	Full complement	catalytic:PD000001_1_PF00069.12_1_PS00107_1_PS00108_1_PS50011_1_SM00219_1_SM00220_1_extended:SSF56112_1	full	catalytic:PD000001_1_PF00069.12_1_PS00107_1_PS00108_1_PS50011_1_SM00219_1_SM00220_1_extended:SSF56112_1	-	no accessory domains in locus	-	catalytic:PD000001_1_PF00069.12_1_PS00107_1_PS00108_1_PS50011_1_SM00219_1_SM00220_1	full	catalytic:PD000001_1_PF00069.12_1_PS00107_1_PS00108_1_PS50011_1_SM00219_1_SM00220_1	extended:SSF56112_1
74	74	PA75827.1	Full complement	accessory:PF00023.14_1_PF00023.14_2_PF00023.14_3_PF00023.14_4_PF00023.14_5_PF00023.14_6_PF00023.14_7_PF00023.14_8_PF00531.10_1_PR01415_1_PR01415_2_PS50017_1_PS50088_1_PS50088_2_PS50088_3_PS50088_4_PS50088_5_PS50088_6_PS50088_7_PS50297_1_SM00005_1_SM00248_1_SM00248_2_SM00248_3_SM00248_4_SM00248_5_SM00248_6_SM00248_7_SM00248_8_SM00248_9_SSF47986_1_catalytic:PD000001_1_PF00069.12_1_PS00107_1_PS00108…	full	accessory:PF00023.14_1_PF00023.14_2_PF00023.14_3_PF00023.14_4_PF00023.14_5_PF00023.14_6_PF00023.14_7_PF00023.14_8_PF00531.10_1_PR01415_1_PR01415_2_PS50017_1_PS50088_1_PS50088_2_PS50088_3_PS50088_4_PS50088_5_PS50088_6_PS50088_7_PS50297_1_SM00005_1_SM00248_1_SM00248_2_SM00248_3_SM00248_4_SM00248_5_SM00248_6_SM00248_7_SM00248_8_SM00248_9_SSF47986_1_catalytic:PD000001_1_PF00069.12_1_PS00107_1_PS00108…	accessory:PF00023.14_1_PF00023.14_2_PF00023.14_3_PF00023.14_4_PF00023.14_5_PF00023.14_6_PF00023.14_7_PF00023.14_8_PF00531.10_1_PR01415_1_PR01415_2_PS50017_1_PS50088_1_PS50088_2_PS50088_3_PS50088_4_PS50088_5_PS50088_6_PS50088_7_PS50297_1_SM00005_1_SM00248_1_SM00248_2_SM00248_3_SM00248_4_SM00248_5_SM00248_6_SM00248_7_SM00248_8_SM00248_9_SSF47986_1	full	accessory:PF00023.14_1_PF00023.14_2_PF00023.14_3_PF00023.14_4_PF00023.14_5_PF00023.14_6_PF00023.14_7_PF00023.14_8_PF00531.10_1_PR01415_1_PR01415_2_PS50017_1_PS50088_1_PS50088_2_PS50088_3_PS50088_4_PS50088_5_PS50088_6_PS50088_7_PS50297_1_SM00005_1_SM00248_1_SM00248_2_SM00248_3_SM00248_4_SM00248_5_SM00248_6_SM00248_7_SM00248_8_SM00248_9_SSF47986_1	catalytic:PD000001_1_PF00069.12_1_PS00107_1_PS00108_1_PS50011_1_SM00219_1_SM00220_1	full	catalytic:PD000001_1_PF00069.12_1_PS00107_1_PS00108_1_PS50011_1_SM00219_1_SM00220_1	extended:SSF56112_1
74	74	PA75827.2	Full complement	accessory:PF00023.14_1_PF00023.14_2_PF00023.14_3_PF00023.14_4_PF00023.14_5_PF00023.14_6_PF00023.14_7_PF00023.14_8_PF00531.10_1_PR01415_1_PR01415_2_PS50017_1_PS50088_1_PS50088_2_PS50088_3_PS50088_4_PS50088_5_PS50088_6_PS50088_7_PS50297_1_SM00005_1_SM00248_1_SM00248_2_SM00248_3_SM00248_4_SM00248_5_SM00248_6_SM00248_7_SM00248_8_SM00248_9_SSF47986_1_catalytic:PD000001_1_PF00069.12_1_PS00107_1_PS00108…	full	accessory:PF00023.14_1_PF00023.14_2_PF00023.14_3_PF00023.14_4_PF00023.14_5_PF00023.14_6_PF00023.14_7_PF00023.14_8_PF00531.10_1_PR01415_1_PR01415_2_PS50017_1_PS50088_1_PS50088_2_PS50088_3_PS50088_4_PS50088_5_PS50088_6_PS50088_7_PS50297_1_SM00005_1_SM00248_1_SM00248_2_SM00248_3_SM00248_4_SM00248_5_SM00248_6_SM00248_7_SM00248_8_SM00248_9_SSF47986_1_catalytic:PD000001_1_PF00069.12_1_PS00107_1_PS00108…	accessory:PF00023.14_1_PF00023.14_2_PF00023.14_3_PF00023.14_4_PF00023.14_5_PF00023.14_6_PF00023.14_7_PF00023.14_8_PF00531.10_1_PR01415_1_PR01415_2_PS50017_1_PS50088_1_PS50088_2_PS50088_3_PS50088_4_PS50088_5_PS50088_6_PS50088_7_PS50297_1_SM00005_1_SM00248_1_SM00248_2_SM00248_3_SM00248_4_SM00248_5_SM00248_6_SM00248_7_SM00248_8_SM00248_9_SSF47986_1	full	accessory:PF00023.14_1_PF00023.14_2_PF00023.14_3_PF00023.14_4_PF00023.14_5_PF00023.14_6_PF00023.14_7_PF00023.14_8_PF00531.10_1_PR01415_1_PR01415_2_PS50017_1_PS50088_1_PS50088_2_PS50088_3_PS50088_4_PS50088_5_PS50088_6_PS50088_7_PS50297_1_SM00005_1_SM00248_1_SM00248_2_SM00248_3_SM00248_4_SM00248_5_SM00248_6_SM00248_7_SM00248_8_SM00248_9_SSF47986_1	catalytic:PD000001_1_PF00069.12_1_PS00107_1_PS00108_1_PS50011_1_SM00219_1_SM00220_1	full	catalytic:PD000001_1_PF00069.12_1_PS00107_1_PS00108_1_PS50011_1_SM00219_1_SM00220_1	extended:SSF56112_1
75	75	PA79931.1	Full complement	accessory:PF03607.6_1_PF03607.6_2_PS50309_1_PS50309_2_SM00537_1_SM00537_2_SSF89837_1_SSF89837_2_catalytic:PD000001_1_PF00069.12_1_PS00107_1_PS00108_1_PS50011_1_SM00219_1_SM00220_1_extended:SSF56112_1	full	accessory:PF03607.6_1_PF03607.6_2_PS50309_1_PS50309_2_SM00537_1_SM00537_2_SSF89837_1_SSF89837_2_catalytic:PD000001_1_PF00069.12_1_PS00107_1_PS00108_1_PS50011_1_SM00219_1_SM00220_1_extended:SSF56112_1	accessory:PF03607.6_1_PF03607.6_2_PS50309_1_PS50309_2_SM00537_1_SM00537_2_SSF89837_1_SSF89837_2	full	accessory:PF03607.6_1_PF03607.6_2_PS50309_1_PS50309_2_SM00537_1_SM00537_2_SSF89837_1_SSF89837_2	catalytic:PD000001_1_PF00069.12_1_PS00107_1_PS00108_1_PS50011_1_SM00219_1_SM00220_1	full	catalytic:PD000001_1_PF00069.12_1_PS00107_1_PS00108_1_PS50011_1_SM00219_1_SM00220_1	extended:SSF56112_1
75	75	PA79931.8	Full complement	accessory:PF03607.6_1_PF03607.6_2_PS50309_1_PS50309_2_SM00537_1_SM00537_2_SSF89837_1_SSF89837_2_catalytic:PD000001_1_PF00069.12_1_PS00107_1_PS00108_1_PS50011_1_SM00219_1_SM00220_1_extended:SSF56112_1	full	accessory:PF03607.6_1_PF03607.6_2_PS50309_1_PS50309_2_SM00537_1_SM00537_2_SSF89837_1_SSF89837_2_catalytic:PD000001_1_PF00069.12_1_PS00107_1_PS00108_1_PS50011_1_SM00219_1_SM00220_1_extended:SSF56112_1	accessory:PF03607.6_1_PF03607.6_2_PS50309_1_PS50309_2_SM00537_1_SM00537_2_SSF89837_1_SSF89837_2	full	accessory:PF03607.6_1_PF03607.6_2_PS50309_1_PS50309_2_SM00537_1_SM00537_2_SSF89837_1_SSF89837_2	catalytic:PD000001_1_PF00069.12_1_PS00107_1_PS00108_1_PS50011_1_SM00219_1_SM00220_1	full	catalytic:PD000001_1_PF00069.12_1_PS00107_1_PS00108_1_PS50011_1_SM00219_1_SM00220_1	extended:SSF56112_1
75	75	PA79931.9	Full complement	accessory:PF03607.6_1_PF03607.6_2_PS50309_1_PS50309_2_SM00537_1_SM00537_2_SSF89837_1_SSF89837_2_catalytic:PD000001_1_PF00069.12_1_PS00107_1_PS00108_1_PS50011_1_SM00219_1_SM00220_1_extended:SSF56112_1	full	accessory:PF03607.6_1_PF03607.6_2_PS50309_1_PS50309_2_SM00537_1_SM00537_2_SSF89837_1_SSF89837_2_catalytic:PD000001_1_PF00069.12_1_PS00107_1_PS00108_1_PS50011_1_SM00219_1_SM00220_1_extended:SSF56112_1	accessory:PF03607.6_1_PF03607.6_2_PS50309_1_PS50309_2_SM00537_1_SM00537_2_SSF89837_1_SSF89837_2	full	accessory:PF03607.6_1_PF03607.6_2_PS50309_1_PS50309_2_SM00537_1_SM00537_2_SSF89837_1_SSF89837_2	catalytic:PD000001_1_PF00069.12_1_PS00107_1_PS00108_1_PS50011_1_SM00219_1_SM00220_1	full	catalytic:PD000001_1_PF00069.12_1_PS00107_1_PS00108_1_PS50011_1_SM00219_1_SM00220_1	extended:SSF56112_1
76	76	PA222183.10	Variant removes the catalytic domain	accessory:PF03607.6_1_PF03607.6_2_PS50309_1_PS50309_2_SM00537_1_SM00537_2_SSF89837_1_SSF89837_2_catalytic:PD000001_1_PF00069.12_1_PS00107_1_PS00108_1_PS50011_1_SM00219_1_SM00220_1_extended:SSF56112_1	missing	accessory:PF03607.6_1_PF03607.6_2_PS50309_1_PS50309_2_SM00537_1_SM00537_2_SSF89837_1_SSF89837_2	accessory:PF03607.6_1_PF03607.6_2_PS50309_1_PS50309_2_SM00537_1_SM00537_2_SSF89837_1_SSF89837_2	full	accessory:PF03607.6_1_PF03607.6_2_PS50309_1_PS50309_2_SM00537_1_SM00537_2_SSF89837_1_SSF89837_2	catalytic:PD000001_1_PF00069.12_1_PS00107_1_PS00108_1_PS50011_1_SM00219_1_SM00220_1	lost catalytic domain	-	-
76	76	PA222183.11	Variant removes the catalytic domain	accessory:PF03607.6_1_PF03607.6_2_PS50309_1_PS50309_2_SM00537_1_SM00537_2_SSF89837_1_SSF89837_2_catalytic:PD000001_1_PF00069.12_1_PS00107_1_PS00108_1_PS50011_1_SM00219_1_SM00220_1_extended:SSF56112_1	missing	accessory:PF03607.6_1_PF03607.6_2_PS50309_1_PS50309_2_SM00537_1_SM00537_2_SSF89837_1_SSF89837_2	accessory:PF03607.6_1_PF03607.6_2_PS50309_1_PS50309_2_SM00537_1_SM00537_2_SSF89837_1_SSF89837_2	full	accessory:PF03607.6_1_PF03607.6_2_PS50309_1_PS50309_2_SM00537_1_SM00537_2_SSF89837_1_SSF89837_2	catalytic:PD000001_1_PF00069.12_1_PS00107_1_PS00108_1_PS50011_1_SM00219_1_SM00220_1	lost catalytic domain	-	-
76	76	PA222183.6	Variant removes all accessory domains	accessory:PF03607.6_1_PF03607.6_2_PS50309_1_PS50309_2_SM00537_1_SM00537_2_SSF89837_1_SSF89837_2_catalytic:PD000001_1_PF00069.12_1_PS00107_1_PS00108_1_PS50011_1_SM00219_1_SM00220_1_extended:SSF56112_1	missing	catalytic:PD000001_1_PF00069.12_1_PS00107_1_PS00108_1_PS50011_1_SM00219_1_SM00220_1_extended:SSF56112_1	accessory:PF03607.6_1_PF03607.6_2_PS50309_1_PS50309_2_SM00537_1_SM00537_2_SSF89837_1_SSF89837_2	lost all accessory domains	-	catalytic:PD000001_1_PF00069.12_1_PS00107_1_PS00108_1_PS50011_1_SM00219_1_SM00220_1	full	catalytic:PD000001_1_PF00069.12_1_PS00107_1_PS00108_1_PS50011_1_SM00219_1_SM00220_1	extended:SSF56112_1
76	76	PA222183.7	Variant removes all accessory domains	accessory:PF03607.6_1_PF03607.6_2_PS50309_1_PS50309_2_SM00537_1_SM00537_2_SSF89837_1_SSF89837_2_catalytic:PD000001_1_PF00069.12_1_PS00107_1_PS00108_1_PS50011_1_SM00219_1_SM00220_1_extended:SSF56112_1	missing	catalytic:PD000001_1_PF00069.12_1_PS00107_1_PS00108_1_PS50011_1_SM00219_1_SM00220_1_extended:SSF56112_1	accessory:PF03607.6_1_PF03607.6_2_PS50309_1_PS50309_2_SM00537_1_SM00537_2_SSF89837_1_SSF89837_2	lost all accessory domains	-	catalytic:PD000001_1_PF00069.12_1_PS00107_1_PS00108_1_PS50011_1_SM00219_1_SM00220_1	full	catalytic:PD000001_1_PF00069.12_1_PS00107_1_PS00108_1_PS50011_1_SM00219_1_SM00220_1	extended:SSF56112_1
76	76	PA222183.8	Variant removes all accessory domains	accessory:PF03607.6_1_PF03607.6_2_PS50309_1_PS50309_2_SM00537_1_SM00537_2_SSF89837_1_SSF89837_2_catalytic:PD000001_1_PF00069.12_1_PS00107_1_PS00108_1_PS50011_1_SM00219_1_SM00220_1_extended:SSF56112_1	missing	catalytic:PD000001_1_PF00069.12_1_PS00107_1_PS00108_1_PS50011_1_SM00219_1_SM00220_1_extended:SSF56112_1	accessory:PF03607.6_1_PF03607.6_2_PS50309_1_PS50309_2_SM00537_1_SM00537_2_SSF89837_1_SSF89837_2	lost all accessory domains	-	catalytic:PD000001_1_PF00069.12_1_PS00107_1_PS00108_1_PS50011_1_SM00219_1_SM00220_1	full	catalytic:PD000001_1_PF00069.12_1_PS00107_1_PS00108_1_PS50011_1_SM00219_1_SM00220_1	extended:SSF56112_1
76	76	PA222183.5	Variant disrupts the catalytic domain	accessory:PF03607.6_1_PF03607.6_2_PS50309_1_PS50309_2_SM00537_1_SM00537_2_SSF89837_1_SSF89837_2_catalytic:PD000001_1_PF00069.12_1_PS00107_1_PS00108_1_PS50011_1_SM00219_1_SM00220_1_extended:SSF56112_1	missing	accessory:PF03607.6_1_PF03607.6_2_PS50309_1_PS50309_2_SM00537_1_SM00537_2_SSF89837_1_SSF89837_2_catalytic:PD000001_1_PF00069.12_1_PS00107_1_PS50011_1_SM00220_1_extended:SSF56112_1	accessory:PF03607.6_1_PF03607.6_2_PS50309_1_PS50309_2_SM00537_1_SM00537_2_SSF89837_1_SSF89837_2	full	accessory:PF03607.6_1_PF03607.6_2_PS50309_1_PS50309_2_SM00537_1_SM00537_2_SSF89837_1_SSF89837_2	catalytic:PD000001_1_PF00069.12_1_PS00107_1_PS00108_1_PS50011_1_SM00219_1_SM00220_1	disrupted catalytic domain	catalytic:PD000001_1_PF00069.12_1_PS00107_1_PS50011_1_SM00220_1	extended:SSF56112_1
76	76	PA222183.1	Full complement	accessory:PF03607.6_1_PF03607.6_2_PS50309_1_PS50309_2_SM00537_1_SM00537_2_SSF89837_1_SSF89837_2_catalytic:PD000001_1_PF00069.12_1_PS00107_1_PS00108_1_PS50011_1_SM00219_1_SM00220_1_extended:SSF56112_1	full	accessory:PF03607.6_1_PF03607.6_2_PS50309_1_PS50309_2_SM00537_1_SM00537_2_SSF89837_1_SSF89837_2_catalytic:PD000001_1_PF00069.12_1_PS00107_1_PS00108_1_PS50011_1_SM00219_1_SM00220_1_extended:SSF56112_1	accessory:PF03607.6_1_PF03607.6_2_PS50309_1_PS50309_2_SM00537_1_SM00537_2_SSF89837_1_SSF89837_2	full	accessory:PF03607.6_1_PF03607.6_2_PS50309_1_PS50309_2_SM00537_1_SM00537_2_SSF89837_1_SSF89837_2	catalytic:PD000001_1_PF00069.12_1_PS00107_1_PS00108_1_PS50011_1_SM00219_1_SM00220_1	full	catalytic:PD000001_1_PF00069.12_1_PS00107_1_PS00108_1_PS50011_1_SM00219_1_SM00220_1	extended:SSF56112_1
77	77	PA83579.1	Variant affects accessory domains only	accessory:PD000066_1_PF00018.13_1_PF00595.8_1_PF00625.8_1_PF02828.6_1_PF02828.6_2_PF07653.3_1_PS00856_1_PS50002_1_PS50052_1_PS50106_1_SM00072_1_SM00228_1_SM00326_1_SM00569_1_SM00569_2_SSF50044_1_SSF50156_1_SSF52540_1_catalytic:PD000001_1_PF00069.12_1_PS50011_1_SM00219_1_SM00220_1_extended:SSF56112_1	missing	accessory:PD000066_1_PF00018.13_1_PF00595.8_1_PF00625.8_1_PF02828.6_1_PF02828.6_2_PF07653.3_1_PS00856_1_PS50002_1_PS50052_1_PS50106_1_SM00072_1_SM00228_1_SM00326_1_SM00569_1_SM00569_2_SSF50044_1_SSF52540_1_catalytic:PD000001_1_PF00069.12_1_PS50011_1_SM00219_1_SM00220_1_extended:SSF56112_1	accessory:PD000066_1_PF00018.13_1_PF00595.8_1_PF00625.8_1_PF02828.6_1_PF02828.6_2_PF07653.3_1_PS00856_1_PS50002_1_PS50052_1_PS50106_1_SM00072_1_SM00228_1_SM00326_1_SM00569_1_SM00569_2_SSF50044_1_SSF50156_1_SSF52540_1	missing	accessory:PD000066_1_PF00018.13_1_PF00595.8_1_PF00625.8_1_PF02828.6_1_PF02828.6_2_PF07653.3_1_PS00856_1_PS50002_1_PS50052_1_PS50106_1_SM00072_1_SM00228_1_SM00326_1_SM00569_1_SM00569_2_SSF50044_1_SSF52540_1	catalytic:PD000001_1_PF00069.12_1_PS50011_1_SM00219_1_SM00220_1	full	catalytic:PD000001_1_PF00069.12_1_PS50011_1_SM00219_1_SM00220_1	extended:SSF56112_1
77	77	PA83579.2	Variant affects accessory domains only	accessory:PD000066_1_PF00018.13_1_PF00595.8_1_PF00625.8_1_PF02828.6_1_PF02828.6_2_PF07653.3_1_PS00856_1_PS50002_1_PS50052_1_PS50106_1_SM00072_1_SM00228_1_SM00326_1_SM00569_1_SM00569_2_SSF50044_1_SSF50156_1_SSF52540_1_catalytic:PD000001_1_PF00069.12_1_PS50011_1_SM00219_1_SM00220_1_extended:SSF56112_1	missing	accessory:PF00595.8_1_PF02828.6_1_PF02828.6_2_PS50106_1_SM00228_1_SM00569_1_SM00569_2_SSF50156_1_catalytic:PD000001_1_PF00069.12_1_PS50011_1_SM00219_1_SM00220_1_extended:SSF56112_1	accessory:PD000066_1_PF00018.13_1_PF00595.8_1_PF00625.8_1_PF02828.6_1_PF02828.6_2_PF07653.3_1_PS00856_1_PS50002_1_PS50052_1_PS50106_1_SM00072_1_SM00228_1_SM00326_1_SM00569_1_SM00569_2_SSF50044_1_SSF50156_1_SSF52540_1	missing	accessory:PF00595.8_1_PF02828.6_1_PF02828.6_2_PS50106_1_SM00228_1_SM00569_1_SM00569_2_SSF50156_1	catalytic:PD000001_1_PF00069.12_1_PS50011_1_SM00219_1_SM00220_1	full	catalytic:PD000001_1_PF00069.12_1_PS50011_1_SM00219_1_SM00220_1	extended:SSF56112_1
77	77	PA83579.3	Variant affects accessory and catalytic domains	accessory:PD000066_1_PF00018.13_1_PF00595.8_1_PF00625.8_1_PF02828.6_1_PF02828.6_2_PF07653.3_1_PS00856_1_PS50002_1_PS50052_1_PS50106_1_SM00072_1_SM00228_1_SM00326_1_SM00569_1_SM00569_2_SSF50044_1_SSF50156_1_SSF52540_1_catalytic:PD000001_1_PF00069.12_1_PS50011_1_SM00219_1_SM00220_1_extended:SSF56112_1	missing	accessory:PD000066_1_PF00018.13_1_PF00625.8_1_PF07653.3_1_PS00856_1_PS50002_1_PS50052_1_SM00072_1_SM00326_1_SSF50044_1_SSF52540_1	accessory:PD000066_1_PF00018.13_1_PF00595.8_1_PF00625.8_1_PF02828.6_1_PF02828.6_2_PF07653.3_1_PS00856_1_PS50002_1_PS50052_1_PS50106_1_SM00072_1_SM00228_1_SM00326_1_SM00569_1_SM00569_2_SSF50044_1_SSF50156_1_SSF52540_1	missing	accessory:PD000066_1_PF00018.13_1_PF00625.8_1_PF07653.3_1_PS00856_1_PS50002_1_PS50052_1_SM00072_1_SM00326_1_SSF50044_1_SSF52540_1	catalytic:PD000001_1_PF00069.12_1_PS50011_1_SM00219_1_SM00220_1	lost catalytic domain	-	-
78	78	PA111620.2	Variant removes the catalytic domain	accessory:SSF54427_1_catalytic:PD000001_1_PF00069.12_1_PS00107_1_PS00108_1_PS50011_1_SM00219_1_SM00220_1_extended:SSF56112_1	missing	accessory:SSF54427_1	accessory:SSF54427_1	full	accessory:SSF54427_1	catalytic:PD000001_1_PF00069.12_1_PS00107_1_PS00108_1_PS50011_1_SM00219_1_SM00220_1	lost catalytic domain	-	-
78	78	PA111620.1	Full complement	accessory:SSF54427_1_catalytic:PD000001_1_PF00069.12_1_PS00107_1_PS00108_1_PS50011_1_SM00219_1_SM00220_1_extended:SSF56112_1	full	accessory:SSF54427_1_catalytic:PD000001_1_PF00069.12_1_PS00107_1_PS00108_1_PS50011_1_SM00219_1_SM00220_1_extended:SSF56112_1	accessory:SSF54427_1	full	accessory:SSF54427_1	catalytic:PD000001_1_PF00069.12_1_PS00107_1_PS00108_1_PS50011_1_SM00219_1_SM00220_1	full	catalytic:PD000001_1_PF00069.12_1_PS00107_1_PS00108_1_PS50011_1_SM00219_1_SM00220_1	extended:SSF56112_1
79	79	PA78380.1	Full complement	accessory:SSF54427_1_catalytic:PD000001_1_PF00069.12_1_PS00107_1_PS00108_1_PS50011_1_SM00219_1_SM00220_1_extended:SSF56112_1	full	accessory:SSF54427_1_catalytic:PD000001_1_PF00069.12_1_PS00107_1_PS00108_1_PS50011_1_SM00219_1_SM00220_1_extended:SSF56112_1	accessory:SSF54427_1	full	accessory:SSF54427_1	catalytic:PD000001_1_PF00069.12_1_PS00107_1_PS00108_1_PS50011_1_SM00219_1_SM00220_1	full	catalytic:PD000001_1_PF00069.12_1_PS00107_1_PS00108_1_PS50011_1_SM00219_1_SM00220_1	extended:SSF56112_1
79	79	PA78380.3	Full complement	accessory:SSF54427_1_catalytic:PD000001_1_PF00069.12_1_PS00107_1_PS00108_1_PS50011_1_SM00219_1_SM00220_1_extended:SSF56112_1	full	accessory:SSF54427_1_catalytic:PD000001_1_PF00069.12_1_PS00107_1_PS00108_1_PS50011_1_SM00219_1_SM00220_1_extended:SSF56112_1	accessory:SSF54427_1	full	accessory:SSF54427_1	catalytic:PD000001_1_PF00069.12_1_PS00107_1_PS00108_1_PS50011_1_SM00219_1_SM00220_1	full	catalytic:PD000001_1_PF00069.12_1_PS00107_1_PS00108_1_PS50011_1_SM00219_1_SM00220_1	extended:SSF56112_1
79	79	PA78380.9	Full complement	accessory:SSF54427_1_catalytic:PD000001_1_PF00069.12_1_PS00107_1_PS00108_1_PS50011_1_SM00219_1_SM00220_1_extended:SSF56112_1	full	accessory:SSF54427_1_catalytic:PD000001_1_PF00069.12_1_PS00107_1_PS00108_1_PS50011_1_SM00219_1_SM00220_1_extended:SSF56112_1	accessory:SSF54427_1	full	accessory:SSF54427_1	catalytic:PD000001_1_PF00069.12_1_PS00107_1_PS00108_1_PS50011_1_SM00219_1_SM00220_1	full	catalytic:PD000001_1_PF00069.12_1_PS00107_1_PS00108_1_PS50011_1_SM00219_1_SM00220_1	extended:SSF56112_1
80	80	PA160209.5	Variant removes all accessory domains	accessory:SSF54427_1_catalytic:PD000001_1_PF00069.12_1_PS00107_1_PS00108_1_PS50011_1_SM00219_1_SM00220_1_extended:SSF56112_1	missing	catalytic:PD000001_1_PF00069.12_1_PS00107_1_PS00108_1_PS50011_1_SM00219_1_SM00220_1_extended:SSF56112_1	accessory:SSF54427_1	lost all accessory domains	-	catalytic:PD000001_1_PF00069.12_1_PS00107_1_PS00108_1_PS50011_1_SM00219_1_SM00220_1	full	catalytic:PD000001_1_PF00069.12_1_PS00107_1_PS00108_1_PS50011_1_SM00219_1_SM00220_1	extended:SSF56112_1
80	80	PA160209.11	Variant disrupts the catalytic domain	accessory:SSF54427_1_catalytic:PD000001_1_PF00069.12_1_PS00107_1_PS00108_1_PS50011_1_SM00219_1_SM00220_1_extended:SSF56112_1	missing	accessory:SSF54427_1_catalytic:PD000001_1_PF00069.12_1_PS00107_1_PS50011_1_SM00219_1_SM00220_1_extended:SSF56112_1	accessory:SSF54427_1	full	accessory:SSF54427_1	catalytic:PD000001_1_PF00069.12_1_PS00107_1_PS00108_1_PS50011_1_SM00219_1_SM00220_1	disrupted catalytic domain	catalytic:PD000001_1_PF00069.12_1_PS00107_1_PS50011_1_SM00219_1_SM00220_1	extended:SSF56112_1
80	80	PA160209.27	Variant disrupts the catalytic domain	accessory:SSF54427_1_catalytic:PD000001_1_PF00069.12_1_PS00107_1_PS00108_1_PS50011_1_SM00219_1_SM00220_1_extended:SSF56112_1	missing	accessory:SSF54427_1_catalytic:PD000001_1_PS50011_1_extended:SSF56112_1	accessory:SSF54427_1	full	accessory:SSF54427_1	catalytic:PD000001_1_PF00069.12_1_PS00107_1_PS00108_1_PS50011_1_SM00219_1_SM00220_1	disrupted catalytic domain	catalytic:PD000001_1_PS50011_1	extended:SSF56112_1
80	80	PA160209.4	Variant affects accessory and catalytic domains	accessory:SSF54427_1_catalytic:PD000001_1_PF00069.12_1_PS00107_1_PS00108_1_PS50011_1_SM00219_1_SM00220_1_extended:SSF56112_1	missing	catalytic:PD000001_1_PF00069.12_1_PS00107_1_PS50011_1_SM00219_1_SM00220_1_extended:SSF56112_1	accessory:SSF54427_1	lost all accessory domains	-	catalytic:PD000001_1_PF00069.12_1_PS00107_1_PS00108_1_PS50011_1_SM00219_1_SM00220_1	disrupted catalytic domain	catalytic:PD000001_1_PF00069.12_1_PS00107_1_PS50011_1_SM00219_1_SM00220_1	extended:SSF56112_1
80	80	PA160209.22	Variant affects accessory and catalytic domains	accessory:SSF54427_1_catalytic:PD000001_1_PF00069.12_1_PS00107_1_PS00108_1_PS50011_1_SM00219_1_SM00220_1_extended:SSF56112_1	missing	catalytic:PD000001_1_PS50011_1_extended:SSF56112_1	accessory:SSF54427_1	lost all accessory domains	-	catalytic:PD000001_1_PF00069.12_1_PS00107_1_PS00108_1_PS50011_1_SM00219_1_SM00220_1	disrupted catalytic domain	catalytic:PD000001_1_PS50011_1	extended:SSF56112_1
80	80	PA160209.1	Full complement	accessory:SSF54427_1_catalytic:PD000001_1_PF00069.12_1_PS00107_1_PS00108_1_PS50011_1_SM00219_1_SM00220_1_extended:SSF56112_1	full	accessory:SSF54427_1_catalytic:PD000001_1_PF00069.12_1_PS00107_1_PS00108_1_PS50011_1_SM00219_1_SM00220_1_extended:SSF56112_1	accessory:SSF54427_1	full	accessory:SSF54427_1	catalytic:PD000001_1_PF00069.12_1_PS00107_1_PS00108_1_PS50011_1_SM00219_1_SM00220_1	full	catalytic:PD000001_1_PF00069.12_1_PS00107_1_PS00108_1_PS50011_1_SM00219_1_SM00220_1	extended:SSF56112_1
80	80	PA160209.14	Full complement	accessory:SSF54427_1_catalytic:PD000001_1_PF00069.12_1_PS00107_1_PS00108_1_PS50011_1_SM00219_1_SM00220_1_extended:SSF56112_1	full	accessory:SSF54427_1_catalytic:PD000001_1_PF00069.12_1_PS00107_1_PS00108_1_PS50011_1_SM00219_1_SM00220_1_extended:SSF56112_1	accessory:SSF54427_1	full	accessory:SSF54427_1	catalytic:PD000001_1_PF00069.12_1_PS00107_1_PS00108_1_PS50011_1_SM00219_1_SM00220_1	full	catalytic:PD000001_1_PF00069.12_1_PS00107_1_PS00108_1_PS50011_1_SM00219_1_SM00220_1	extended:SSF56112_1
80	80	PA160209.16	Full complement	accessory:SSF54427_1_catalytic:PD000001_1_PF00069.12_1_PS00107_1_PS00108_1_PS50011_1_SM00219_1_SM00220_1_extended:SSF56112_1	full	accessory:SSF54427_1_catalytic:PD000001_1_PF00069.12_1_PS00107_1_PS00108_1_PS50011_1_SM00219_1_SM00220_1_extended:SSF56112_1	accessory:SSF54427_1	full	accessory:SSF54427_1	catalytic:PD000001_1_PF00069.12_1_PS00107_1_PS00108_1_PS50011_1_SM00219_1_SM00220_1	full	catalytic:PD000001_1_PF00069.12_1_PS00107_1_PS00108_1_PS50011_1_SM00219_1_SM00220_1	extended:SSF56112_1
80	80	PA160209.2	Full complement	accessory:SSF54427_1_catalytic:PD000001_1_PF00069.12_1_PS00107_1_PS00108_1_PS50011_1_SM00219_1_SM00220_1_extended:SSF56112_1	full	accessory:SSF54427_1_catalytic:PD000001_1_PF00069.12_1_PS00107_1_PS00108_1_PS50011_1_SM00219_1_SM00220_1_extended:SSF56112_1	accessory:SSF54427_1	full	accessory:SSF54427_1	catalytic:PD000001_1_PF00069.12_1_PS00107_1_PS00108_1_PS50011_1_SM00219_1_SM00220_1	full	catalytic:PD000001_1_PF00069.12_1_PS00107_1_PS00108_1_PS50011_1_SM00219_1_SM00220_1	extended:SSF56112_1
80	80	PA160209.3	Full complement	accessory:SSF54427_1_catalytic:PD000001_1_PF00069.12_1_PS00107_1_PS00108_1_PS50011_1_SM00219_1_SM00220_1_extended:SSF56112_1	full	accessory:SSF54427_1_catalytic:PD000001_1_PF00069.12_1_PS00107_1_PS00108_1_PS50011_1_SM00219_1_SM00220_1_extended:SSF56112_1	accessory:SSF54427_1	full	accessory:SSF54427_1	catalytic:PD000001_1_PF00069.12_1_PS00107_1_PS00108_1_PS50011_1_SM00219_1_SM00220_1	full	catalytic:PD000001_1_PF00069.12_1_PS00107_1_PS00108_1_PS50011_1_SM00219_1_SM00220_1	extended:SSF56112_1
81	81	PA107361.3	Variant disrupts the catalytic domain	accessory:SSF54427_1_catalytic:PD000001_1_PF00069.12_1_PS00108_1_PS50011_1_SM00219_1_SM00220_1_extended:SSF56112_1	missing	accessory:SSF54427_1_catalytic:PD000001_1_PF00069.12_1_PS00108_1_PS50011_1_SM00220_1_extended:SSF56112_1	accessory:SSF54427_1	full	accessory:SSF54427_1	catalytic:PD000001_1_PF00069.12_1_PS00108_1_PS50011_1_SM00219_1_SM00220_1	disrupted catalytic domain	catalytic:PD000001_1_PF00069.12_1_PS00108_1_PS50011_1_SM00220_1	extended:SSF56112_1
81	81	PA107361.1	Full complement	accessory:SSF54427_1_catalytic:PD000001_1_PF00069.12_1_PS00108_1_PS50011_1_SM00219_1_SM00220_1_extended:SSF56112_1	full	accessory:SSF54427_1_catalytic:PD000001_1_PF00069.12_1_PS00108_1_PS50011_1_SM00219_1_SM00220_1_extended:SSF56112_1	accessory:SSF54427_1	full	accessory:SSF54427_1	catalytic:PD000001_1_PF00069.12_1_PS00108_1_PS50011_1_SM00219_1_SM00220_1	full	catalytic:PD000001_1_PF00069.12_1_PS00108_1_PS50011_1_SM00219_1_SM00220_1	extended:SSF56112_1
83	83	PA103394.1	Full complement	catalytic:PD000001_1_PF00069.12_1_PR00109_1_PR00109_2_PR00109_3_PR00109_4_PR01049_1_PR01049_2_PR01049_3_PR01049_4_PR01049_5_PR01049_6_PR01049_7_PS00107_1_PS00108_1_PS50011_1_SM00219_1_SM00220_1_extended:SSF56112_1	full	catalytic:PD000001_1_PF00069.12_1_PR00109_1_PR00109_2_PR00109_3_PR00109_4_PR01049_1_PR01049_2_PR01049_3_PR01049_4_PR01049_5_PR01049_6_PR01049_7_PS00107_1_PS00108_1_PS50011_1_SM00219_1_SM00220_1_extended:SSF56112_1	-	no accessory domains in locus	-	catalytic:PD000001_1_PF00069.12_1_PR00109_1_PR00109_2_PR00109_3_PR00109_4_PR01049_1_PR01049_2_PR01049_3_PR01049_4_PR01049_5_PR01049_6_PR01049_7_PS00107_1_PS00108_1_PS50011_1_SM00219_1_SM00220_1	full	catalytic:PD000001_1_PF00069.12_1_PR00109_1_PR00109_2_PR00109_3_PR00109_4_PR01049_1_PR01049_2_PR01049_3_PR01049_4_PR01049_5_PR01049_6_PR01049_7_PS00107_1_PS00108_1_PS50011_1_SM00219_1_SM00220_1	extended:SSF56112_1
84	84	PA82875.1	Full complement	catalytic:PD000001_1_PF00069.12_1_PR00109_1_PR00109_2_PR00109_3_PR01049_1_PR01049_2_PR01049_3_PR01049_4_PR01049_5_PR01049_6_PR01049_7_PS00107_1_PS00108_1_PS50011_1_SM00219_1_SM00220_1_extended:SSF56112_1	full	catalytic:PD000001_1_PF00069.12_1_PR00109_1_PR00109_2_PR00109_3_PR01049_1_PR01049_2_PR01049_3_PR01049_4_PR01049_5_PR01049_6_PR01049_7_PS00107_1_PS00108_1_PS50011_1_SM00219_1_SM00220_1_extended:SSF56112_1	-	no accessory domains in locus	-	catalytic:PD000001_1_PF00069.12_1_PR00109_1_PR00109_2_PR00109_3_PR01049_1_PR01049_2_PR01049_3_PR01049_4_PR01049_5_PR01049_6_PR01049_7_PS00107_1_PS00108_1_PS50011_1_SM00219_1_SM00220_1	full	catalytic:PD000001_1_PF00069.12_1_PR00109_1_PR00109_2_PR00109_3_PR01049_1_PR01049_2_PR01049_3_PR01049_4_PR01049_5_PR01049_6_PR01049_7_PS00107_1_PS00108_1_PS50011_1_SM00219_1_SM00220_1	extended:SSF56112_1
85	85	PA177427.1	Full complement	catalytic:PD000001_1_PF00069.12_1_PS00107_1_PS00108_1_PS50011_1_SM00219_1_SM00220_1_extended:SSF56112_1	full	catalytic:PD000001_1_PF00069.12_1_PS00107_1_PS00108_1_PS50011_1_SM00219_1_SM00220_1_extended:SSF56112_1	-	no accessory domains in locus	-	catalytic:PD000001_1_PF00069.12_1_PS00107_1_PS00108_1_PS50011_1_SM00219_1_SM00220_1	full	catalytic:PD000001_1_PF00069.12_1_PS00107_1_PS00108_1_PS50011_1_SM00219_1_SM00220_1	extended:SSF56112_1
86	86	PA98263.1	Full complement	accessory:PF02149.8_1_PS50032_1_catalytic:PD000001_1_PF00069.12_1_PS00107_1_PS00108_1_PS50011_1_SM00219_1_SM00220_1_extended:SSF56112_1	full	accessory:PF02149.8_1_PS50032_1_catalytic:PD000001_1_PF00069.12_1_PS00107_1_PS00108_1_PS50011_1_SM00219_1_SM00220_1_extended:SSF56112_1	accessory:PF02149.8_1_PS50032_1	full	accessory:PF02149.8_1_PS50032_1	catalytic:PD000001_1_PF00069.12_1_PS00107_1_PS00108_1_PS50011_1_SM00219_1_SM00220_1	full	catalytic:PD000001_1_PF00069.12_1_PS00107_1_PS00108_1_PS50011_1_SM00219_1_SM00220_1	extended:SSF56112_1
87	87	PA78249.1	Full complement	catalytic:PD000001_1_PF00069.12_1_PS00107_1_PS00108_1_PS50011_1_SM00219_1_SM00220_1_extended:SSF56112_1	full	catalytic:PD000001_1_PF00069.12_1_PS00107_1_PS00108_1_PS50011_1_SM00219_1_SM00220_1_extended:SSF56112_1	-	no accessory domains in locus	-	catalytic:PD000001_1_PF00069.12_1_PS00107_1_PS00108_1_PS50011_1_SM00219_1_SM00220_1	full	catalytic:PD000001_1_PF00069.12_1_PS00107_1_PS00108_1_PS50011_1_SM00219_1_SM00220_1	extended:SSF56112_1
88	88	PA75250.9	Variant affects accessory domains only	accessory:PF00089.10_1_PR00722_1_PR00722_2_PR00722_3_PS00134_1_PS00135_1_PS50240_1_SM00020_1_SSF50494_1	missing	accessory:PF00089.10_1_PS00135_1_PS50240_1_SM00020_1_SSF50494_1	accessory:PF00089.10_1_PR00722_1_PR00722_2_PR00722_3_PS00134_1_PS00135_1_PS50240_1_SM00020_1_SSF50494_1	missing	accessory:PF00089.10_1_PS00135_1_PS50240_1_SM00020_1_SSF50494_1	-	no catalytic domains in locus	-	-
88	88	PA75250.1	Full complement	accessory:PF00089.10_1_PR00722_1_PR00722_2_PR00722_3_PS00134_1_PS00135_1_PS50240_1_SM00020_1_SSF50494_1	full	accessory:PF00089.10_1_PR00722_1_PR00722_2_PR00722_3_PS00134_1_PS00135_1_PS50240_1_SM00020_1_SSF50494_1	accessory:PF00089.10_1_PR00722_1_PR00722_2_PR00722_3_PS00134_1_PS00135_1_PS50240_1_SM00020_1_SSF50494_1	full	accessory:PF00089.10_1_PR00722_1_PR00722_2_PR00722_3_PS00134_1_PS00135_1_PS50240_1_SM00020_1_SSF50494_1	-	no catalytic domains in locus	-	-
89	89	PA98882.1	Variant removes the catalytic domain	accessory:PF00097.10_1_PS50089_1_SM00184_1_SSF46579_1_SSF46579_2_SSF57850_1_catalytic:PD000001_1_PF00069.12_1_PS50011_1_SM00219_1_SM00220_1_extended:SSF56112_1	missing	accessory:PF00097.10_1_PS50089_1_SM00184_1_SSF46579_1_SSF46579_2_SSF57850_1	accessory:PF00097.10_1_PS50089_1_SM00184_1_SSF46579_1_SSF46579_2_SSF57850_1	full	accessory:PF00097.10_1_PS50089_1_SM00184_1_SSF46579_1_SSF46579_2_SSF57850_1	catalytic:PD000001_1_PF00069.12_1_PS50011_1_SM00219_1_SM00220_1	lost catalytic domain	-	-
89	89	PA81941.1	Variant removes all accessory domains	accessory:PF00097.10_1_PS50089_1_SM00184_1_SSF46579_1_SSF46579_2_SSF57850_1_catalytic:PD000001_1_PF00069.12_1_PS50011_1_SM00219_1_SM00220_1_extended:SSF56112_1	missing	catalytic:PD000001_1_PF00069.12_1_PS50011_1_SM00219_1_SM00220_1_extended:SSF56112_1	accessory:PF00097.10_1_PS50089_1_SM00184_1_SSF46579_1_SSF46579_2_SSF57850_1	lost all accessory domains	-	catalytic:PD000001_1_PF00069.12_1_PS50011_1_SM00219_1_SM00220_1	full	catalytic:PD000001_1_PF00069.12_1_PS50011_1_SM00219_1_SM00220_1	extended:SSF56112_1
89	89	PA81941.3	Variant removes all accessory domains	accessory:PF00097.10_1_PS50089_1_SM00184_1_SSF46579_1_SSF46579_2_SSF57850_1_catalytic:PD000001_1_PF00069.12_1_PS50011_1_SM00219_1_SM00220_1_extended:SSF56112_1	missing	catalytic:PD000001_1_PF00069.12_1_PS50011_1_SM00219_1_SM00220_1_extended:SSF56112_1	accessory:PF00097.10_1_PS50089_1_SM00184_1_SSF46579_1_SSF46579_2_SSF57850_1	lost all accessory domains	-	catalytic:PD000001_1_PF00069.12_1_PS50011_1_SM00219_1_SM00220_1	full	catalytic:PD000001_1_PF00069.12_1_PS50011_1_SM00219_1_SM00220_1	extended:SSF56112_1
90	90	PA222365.1	Full complement	catalytic:PD000001_1_PF00069.12_1_PS00107_1_PS00108_1_PS50011_1_SM00219_1_SM00220_1_extended:SSF56112_1	full	catalytic:PD000001_1_PF00069.12_1_PS00107_1_PS00108_1_PS50011_1_SM00219_1_SM00220_1_extended:SSF56112_1	-	no accessory domains in locus	-	catalytic:PD000001_1_PF00069.12_1_PS00107_1_PS00108_1_PS50011_1_SM00219_1_SM00220_1	full	catalytic:PD000001_1_PF00069.12_1_PS00107_1_PS00108_1_PS50011_1_SM00219_1_SM00220_1	extended:SSF56112_1
91	91	PA21280.1	Full complement	catalytic:PD000001_1_PF00069.12_1_PS00107_1_PS00108_1_PS50011_1_SM00219_1_SM00220_1_extended:SSF56112_1	full	catalytic:PD000001_1_PF00069.12_1_PS00107_1_PS00108_1_PS50011_1_SM00219_1_SM00220_1_extended:SSF56112_1	-	no accessory domains in locus	-	catalytic:PD000001_1_PF00069.12_1_PS00107_1_PS00108_1_PS50011_1_SM00219_1_SM00220_1	full	catalytic:PD000001_1_PF00069.12_1_PS00107_1_PS00108_1_PS50011_1_SM00219_1_SM00220_1	extended:SSF56112_1
92	92	PA157844.3	Variant disrupts the catalytic domain	catalytic:PD000001_1_PF00069.12_1_PS00107_1_PS00108_1_PS50011_1_SM00219_1_SM00220_1_extended:SSF56112_1	missing	catalytic:PD000001_1_PF00069.12_1_PS00108_1_PS50011_1_SM00219_1_SM00220_1_extended:SSF56112_1	-	no accessory domains in locus	-	catalytic:PD000001_1_PF00069.12_1_PS00107_1_PS00108_1_PS50011_1_SM00219_1_SM00220_1	disrupted catalytic domain	catalytic:PD000001_1_PF00069.12_1_PS00108_1_PS50011_1_SM00219_1_SM00220_1	extended:SSF56112_1
92	92	PA157844.1	Full complement	catalytic:PD000001_1_PF00069.12_1_PS00107_1_PS00108_1_PS50011_1_SM00219_1_SM00220_1_extended:SSF56112_1	full	catalytic:PD000001_1_PF00069.12_1_PS00107_1_PS00108_1_PS50011_1_SM00219_1_SM00220_1_extended:SSF56112_1	-	no accessory domains in locus	-	catalytic:PD000001_1_PF00069.12_1_PS00107_1_PS00108_1_PS50011_1_SM00219_1_SM00220_1	full	catalytic:PD000001_1_PF00069.12_1_PS00107_1_PS00108_1_PS50011_1_SM00219_1_SM00220_1	extended:SSF56112_1
92	92	PA157844.4	Full complement	catalytic:PD000001_1_PF00069.12_1_PS00107_1_PS00108_1_PS50011_1_SM00219_1_SM00220_1_extended:SSF56112_1	full	catalytic:PD000001_1_PF00069.12_1_PS00107_1_PS00108_1_PS50011_1_SM00219_1_SM00220_1_extended:SSF56112_1	-	no accessory domains in locus	-	catalytic:PD000001_1_PF00069.12_1_PS00107_1_PS00108_1_PS50011_1_SM00219_1_SM00220_1	full	catalytic:PD000001_1_PF00069.12_1_PS00107_1_PS00108_1_PS50011_1_SM00219_1_SM00220_1	extended:SSF56112_1
92	92	PA157844.8	Full complement	catalytic:PD000001_1_PF00069.12_1_PS00107_1_PS00108_1_PS50011_1_SM00219_1_SM00220_1_extended:SSF56112_1	full	catalytic:PD000001_1_PF00069.12_1_PS00107_1_PS00108_1_PS50011_1_SM00219_1_SM00220_1_extended:SSF56112_1	-	no accessory domains in locus	-	catalytic:PD000001_1_PF00069.12_1_PS00107_1_PS00108_1_PS50011_1_SM00219_1_SM00220_1	full	catalytic:PD000001_1_PF00069.12_1_PS00107_1_PS00108_1_PS50011_1_SM00219_1_SM00220_1	extended:SSF56112_1
93	93	PA81197.1	Full complement	catalytic:PD000001_1_PF00069.12_1_PS00107_1_PS00108_1_PS50011_1_SM00219_1_SM00220_1_extended:SSF56112_1	full	catalytic:PD000001_1_PF00069.12_1_PS00107_1_PS00108_1_PS50011_1_SM00219_1_SM00220_1_extended:SSF56112_1	-	no accessory domains in locus	-	catalytic:PD000001_1_PF00069.12_1_PS00107_1_PS00108_1_PS50011_1_SM00219_1_SM00220_1	full	catalytic:PD000001_1_PF00069.12_1_PS00107_1_PS00108_1_PS50011_1_SM00219_1_SM00220_1	extended:SSF56112_1
94	94	PA100143.1	Full complement	catalytic:PD000001_1_PF00069.12_1_PF07714.1_1_PS00107_1_PS00108_1_PS50011_1_SM00219_1_SM00220_1_extended:SSF56112_1	full	catalytic:PD000001_1_PF00069.12_1_PF07714.1_1_PS00107_1_PS00108_1_PS50011_1_SM00219_1_SM00220_1_extended:SSF56112_1	-	no accessory domains in locus	-	catalytic:PD000001_1_PF00069.12_1_PF07714.1_1_PS00107_1_PS00108_1_PS50011_1_SM00219_1_SM00220_1	full	catalytic:PD000001_1_PF00069.12_1_PF07714.1_1_PS00107_1_PS00108_1_PS50011_1_SM00219_1_SM00220_1	extended:SSF56112_1
95	95	PA165901.3	Variant disrupts the catalytic domain	catalytic:PD000001_1_PF00069.12_1_PS00107_1_PS00108_1_PS50011_1_SM00219_1_SM00220_1_extended:SSF56112_1	missing	catalytic:PD000001_1_PF00069.12_1_PS00108_1_PS50011_1_SM00219_1_SM00220_1_extended:SSF56112_1	-	no accessory domains in locus	-	catalytic:PD000001_1_PF00069.12_1_PS00107_1_PS00108_1_PS50011_1_SM00219_1_SM00220_1	disrupted catalytic domain	catalytic:PD000001_1_PF00069.12_1_PS00108_1_PS50011_1_SM00219_1_SM00220_1	extended:SSF56112_1
95	95	PA165901.1	Full complement	catalytic:PD000001_1_PF00069.12_1_PS00107_1_PS00108_1_PS50011_1_SM00219_1_SM00220_1_extended:SSF56112_1	full	catalytic:PD000001_1_PF00069.12_1_PS00107_1_PS00108_1_PS50011_1_SM00219_1_SM00220_1_extended:SSF56112_1	-	no accessory domains in locus	-	catalytic:PD000001_1_PF00069.12_1_PS00107_1_PS00108_1_PS50011_1_SM00219_1_SM00220_1	full	catalytic:PD000001_1_PF00069.12_1_PS00107_1_PS00108_1_PS50011_1_SM00219_1_SM00220_1	extended:SSF56112_1
96	96	PA104313.1	Variant disrupts the catalytic domain	accessory:PS50112_1_SM00091_1_SM00091_2_SSF55785_1_SSF55785_2_SSF55785_3_catalytic:PD000001_1_PF00069.12_1_PS00107_1_PS00108_1_PS50011_1_SM00219_1_SM00220_1_extended:SSF56112_1	missing	accessory:PS50112_1_SM00091_1_SM00091_2_SSF55785_1_SSF55785_2_SSF55785_3_catalytic:PD000001_1_PF00069.12_1_PS00107_1_PS50011_1_SM00219_1_SM00220_1_extended:SSF56112_1	accessory:PS50112_1_SM00091_1_SM00091_2_SSF55785_1_SSF55785_2_SSF55785_3	full	accessory:PS50112_1_SM00091_1_SM00091_2_SSF55785_1_SSF55785_2_SSF55785_3	catalytic:PD000001_1_PF00069.12_1_PS00107_1_PS00108_1_PS50011_1_SM00219_1_SM00220_1	disrupted catalytic domain	catalytic:PD000001_1_PF00069.12_1_PS00107_1_PS50011_1_SM00219_1_SM00220_1	extended:SSF56112_1
96	96	PA104313.10	Full complement	accessory:PS50112_1_SM00091_1_SM00091_2_SSF55785_1_SSF55785_2_SSF55785_3_catalytic:PD000001_1_PF00069.12_1_PS00107_1_PS00108_1_PS50011_1_SM00219_1_SM00220_1_extended:SSF56112_1	full	accessory:PS50112_1_SM00091_1_SM00091_2_SSF55785_1_SSF55785_2_SSF55785_3_catalytic:PD000001_1_PF00069.12_1_PS00107_1_PS00108_1_PS50011_1_SM00219_1_SM00220_1_extended:SSF56112_1	accessory:PS50112_1_SM00091_1_SM00091_2_SSF55785_1_SSF55785_2_SSF55785_3	full	accessory:PS50112_1_SM00091_1_SM00091_2_SSF55785_1_SSF55785_2_SSF55785_3	catalytic:PD000001_1_PF00069.12_1_PS00107_1_PS00108_1_PS50011_1_SM00219_1_SM00220_1	full	catalytic:PD000001_1_PF00069.12_1_PS00107_1_PS00108_1_PS50011_1_SM00219_1_SM00220_1	extended:SSF56112_1
96	96	PA104313.9	Full complement	accessory:PS50112_1_SM00091_1_SM00091_2_SSF55785_1_SSF55785_2_SSF55785_3_catalytic:PD000001_1_PF00069.12_1_PS00107_1_PS00108_1_PS50011_1_SM00219_1_SM00220_1_extended:SSF56112_1	full	accessory:PS50112_1_SM00091_1_SM00091_2_SSF55785_1_SSF55785_2_SSF55785_3_catalytic:PD000001_1_PF00069.12_1_PS00107_1_PS00108_1_PS50011_1_SM00219_1_SM00220_1_extended:SSF56112_1	accessory:PS50112_1_SM00091_1_SM00091_2_SSF55785_1_SSF55785_2_SSF55785_3	full	accessory:PS50112_1_SM00091_1_SM00091_2_SSF55785_1_SSF55785_2_SSF55785_3	catalytic:PD000001_1_PF00069.12_1_PS00107_1_PS00108_1_PS50011_1_SM00219_1_SM00220_1	full	catalytic:PD000001_1_PF00069.12_1_PS00107_1_PS00108_1_PS50011_1_SM00219_1_SM00220_1	extended:SSF56112_1
98	98	PA101683.1	Full complement	catalytic:PD000001_1_PF00069.12_1_PF07714.1_1_PS00107_1_PS00108_1_PS50011_1_SM00219_1_SM00220_1_extended:SSF56112_1	full	catalytic:PD000001_1_PF00069.12_1_PF07714.1_1_PS00107_1_PS00108_1_PS50011_1_SM00219_1_SM00220_1_extended:SSF56112_1	-	no accessory domains in locus	-	catalytic:PD000001_1_PF00069.12_1_PF07714.1_1_PS00107_1_PS00108_1_PS50011_1_SM00219_1_SM00220_1	full	catalytic:PD000001_1_PF00069.12_1_PF07714.1_1_PS00107_1_PS00108_1_PS50011_1_SM00219_1_SM00220_1	extended:SSF56112_1
99	99	PA113234.1	Full complement	accessory:PS50030_1_catalytic:PD000001_1_PF00069.12_1_PF07714.1_1_PS00107_1_PS00108_1_PS50011_1_SM00219_1_SM00220_1_extended:SSF56112_1	full	accessory:PS50030_1_catalytic:PD000001_1_PF00069.12_1_PF07714.1_1_PS00107_1_PS00108_1_PS50011_1_SM00219_1_SM00220_1_extended:SSF56112_1	accessory:PS50030_1	full	accessory:PS50030_1	catalytic:PD000001_1_PF00069.12_1_PF07714.1_1_PS00107_1_PS00108_1_PS50011_1_SM00219_1_SM00220_1	full	catalytic:PD000001_1_PF00069.12_1_PF07714.1_1_PS00107_1_PS00108_1_PS50011_1_SM00219_1_SM00220_1	extended:SSF56112_1
100	100	PA151721.7	Full complement	accessory:PS50030_1_catalytic:PD000001_1_PF00069.12_1_PS00108_1_PS50011_1_SM00219_1_SM00220_1_extended:SSF56112_1	full	accessory:PS50030_1_catalytic:PD000001_1_PF00069.12_1_PS00108_1_PS50011_1_SM00219_1_SM00220_1_extended:SSF56112_1	accessory:PS50030_1	full	accessory:PS50030_1	catalytic:PD000001_1_PF00069.12_1_PS00108_1_PS50011_1_SM00219_1_SM00220_1	full	catalytic:PD000001_1_PF00069.12_1_PS00108_1_PS50011_1_SM00219_1_SM00220_1	extended:SSF56112_1
102	102	PA78025.13	Variant affects accessory and catalytic domains	accessory:PS50030_1_catalytic:PD000001_1_PF00069.12_1_PF07714.1_1_PR00109_1_PR00109_2_PR00109_3_PS00107_1_PS00108_1_PS50011_1_SM00219_1_SM00220_1_extended:SSF56112_1	missing	catalytic:PD000001_1_PF00069.12_1_PR00109_1_PR00109_2_PS00107_1_PS00108_1_PS50011_1_SM00219_1_SM00220_1_extended:SSF56112_1	accessory:PS50030_1	lost all accessory domains	-	catalytic:PD000001_1_PF00069.12_1_PF07714.1_1_PR00109_1_PR00109_2_PR00109_3_PS00107_1_PS00108_1_PS50011_1_SM00219_1_SM00220_1	disrupted catalytic domain	catalytic:PD000001_1_PF00069.12_1_PR00109_1_PR00109_2_PS00107_1_PS00108_1_PS50011_1_SM00219_1_SM00220_1	extended:SSF56112_1
102	102	PA78025.9	Variant affects accessory and catalytic domains	accessory:PS50030_1_catalytic:PD000001_1_PF00069.12_1_PF07714.1_1_PR00109_1_PR00109_2_PR00109_3_PS00107_1_PS00108_1_PS50011_1_SM00219_1_SM00220_1_extended:SSF56112_1	missing	catalytic:PD000001_1_PF00069.12_1_PR00109_1_PR00109_2_PS00107_1_PS00108_1_PS50011_1_SM00219_1_SM00220_1_extended:SSF56112_1	accessory:PS50030_1	lost all accessory domains	-	catalytic:PD000001_1_PF00069.12_1_PF07714.1_1_PR00109_1_PR00109_2_PR00109_3_PS00107_1_PS00108_1_PS50011_1_SM00219_1_SM00220_1	disrupted catalytic domain	catalytic:PD000001_1_PF00069.12_1_PR00109_1_PR00109_2_PS00107_1_PS00108_1_PS50011_1_SM00219_1_SM00220_1	extended:SSF56112_1
102	102	PA78025.1	Full complement	accessory:PS50030_1_catalytic:PD000001_1_PF00069.12_1_PF07714.1_1_PR00109_1_PR00109_2_PR00109_3_PS00107_1_PS00108_1_PS50011_1_SM00219_1_SM00220_1_extended:SSF56112_1	full	accessory:PS50030_1_catalytic:PD000001_1_PF00069.12_1_PF07714.1_1_PR00109_1_PR00109_2_PR00109_3_PS00107_1_PS00108_1_PS50011_1_SM00219_1_SM00220_1_extended:SSF56112_1	accessory:PS50030_1	full	accessory:PS50030_1	catalytic:PD000001_1_PF00069.12_1_PF07714.1_1_PR00109_1_PR00109_2_PR00109_3_PS00107_1_PS00108_1_PS50011_1_SM00219_1_SM00220_1	full	catalytic:PD000001_1_PF00069.12_1_PF07714.1_1_PR00109_1_PR00109_2_PR00109_3_PS00107_1_PS00108_1_PS50011_1_SM00219_1_SM00220_1	extended:SSF56112_1
103	103	PA176867.7	Variant affects accessory and catalytic domains	accessory:PF00627.15_1_PF02149.8_1_PS50030_1_PS50032_1_SM00165_1_catalytic:PD000001_1_PF00069.12_1_PF07714.1_1_PR00109_1_PR00109_2_PR00109_3_PS00107_1_PS00108_1_PS50011_1_SM00219_1_SM00220_1_extended:SSF56112_1	missing	accessory:PF02149.8_1_PS50032_1	accessory:PF00627.15_1_PF02149.8_1_PS50030_1_PS50032_1_SM00165_1	missing	accessory:PF02149.8_1_PS50032_1	catalytic:PD000001_1_PF00069.12_1_PF07714.1_1_PR00109_1_PR00109_2_PR00109_3_PS00107_1_PS00108_1_PS50011_1_SM00219_1_SM00220_1	lost catalytic domain	-	-
103	103	PA176867.3	Variant affects accessory and catalytic domains	accessory:PF00627.15_1_PF02149.8_1_PS50030_1_PS50032_1_SM00165_1_catalytic:PD000001_1_PF00069.12_1_PF07714.1_1_PR00109_1_PR00109_2_PR00109_3_PS00107_1_PS00108_1_PS50011_1_SM00219_1_SM00220_1_extended:SSF56112_1	missing	accessory:PS50032_1	accessory:PF00627.15_1_PF02149.8_1_PS50030_1_PS50032_1_SM00165_1	missing	accessory:PS50032_1	catalytic:PD000001_1_PF00069.12_1_PF07714.1_1_PR00109_1_PR00109_2_PR00109_3_PS00107_1_PS00108_1_PS50011_1_SM00219_1_SM00220_1	lost catalytic domain	-	-
103	103	PA176867.1	Full complement	accessory:PF00627.15_1_PF02149.8_1_PS50030_1_PS50032_1_SM00165_1_catalytic:PD000001_1_PF00069.12_1_PF07714.1_1_PR00109_1_PR00109_2_PR00109_3_PS00107_1_PS00108_1_PS50011_1_SM00219_1_SM00220_1_extended:SSF56112_1	full	accessory:PF00627.15_1_PF02149.8_1_PS50030_1_PS50032_1_SM00165_1_catalytic:PD000001_1_PF00069.12_1_PF07714.1_1_PR00109_1_PR00109_2_PR00109_3_PS00107_1_PS00108_1_PS50011_1_SM00219_1_SM00220_1_extended:SSF56112_1	accessory:PF00627.15_1_PF02149.8_1_PS50030_1_PS50032_1_SM00165_1	full	accessory:PF00627.15_1_PF02149.8_1_PS50030_1_PS50032_1_SM00165_1	catalytic:PD000001_1_PF00069.12_1_PF07714.1_1_PR00109_1_PR00109_2_PR00109_3_PS00107_1_PS00108_1_PS50011_1_SM00219_1_SM00220_1	full	catalytic:PD000001_1_PF00069.12_1_PF07714.1_1_PR00109_1_PR00109_2_PR00109_3_PS00107_1_PS00108_1_PS50011_1_SM00219_1_SM00220_1	extended:SSF56112_1
103	103	PA176867.2	Full complement	accessory:PF00627.15_1_PF02149.8_1_PS50030_1_PS50032_1_SM00165_1_catalytic:PD000001_1_PF00069.12_1_PF07714.1_1_PR00109_1_PR00109_2_PR00109_3_PS00107_1_PS00108_1_PS50011_1_SM00219_1_SM00220_1_extended:SSF56112_1	full	accessory:PF00627.15_1_PF02149.8_1_PS50030_1_PS50032_1_SM00165_1_catalytic:PD000001_1_PF00069.12_1_PF07714.1_1_PR00109_1_PR00109_2_PR00109_3_PS00107_1_PS00108_1_PS50011_1_SM00219_1_SM00220_1_extended:SSF56112_1	accessory:PF00627.15_1_PF02149.8_1_PS50030_1_PS50032_1_SM00165_1	full	accessory:PF00627.15_1_PF02149.8_1_PS50030_1_PS50032_1_SM00165_1	catalytic:PD000001_1_PF00069.12_1_PF07714.1_1_PR00109_1_PR00109_2_PR00109_3_PS00107_1_PS00108_1_PS50011_1_SM00219_1_SM00220_1	full	catalytic:PD000001_1_PF00069.12_1_PF07714.1_1_PR00109_1_PR00109_2_PR00109_3_PS00107_1_PS00108_1_PS50011_1_SM00219_1_SM00220_1	extended:SSF56112_1
104	104	PA222127.1	Variant affects accessory domains only	accessory:PF00627.15_1_PF02149.8_1_PS50030_1_PS50032_1_SM00165_1_catalytic:PD000001_1_PF00069.12_1_PF07714.1_1_PR00109_1_PR00109_2_PR00109_3_PS00107_1_PS00108_1_PS50011_1_SM00219_1_SM00220_1_extended:SSF56112_1	missing	accessory:PF02149.8_1_PS50032_1_catalytic:PD000001_1_PF00069.12_1_PF07714.1_1_PR00109_1_PR00109_2_PR00109_3_PS00107_1_PS00108_1_PS50011_1_SM00219_1_SM00220_1_extended:SSF56112_1	accessory:PF00627.15_1_PF02149.8_1_PS50030_1_PS50032_1_SM00165_1	missing	accessory:PF02149.8_1_PS50032_1	catalytic:PD000001_1_PF00069.12_1_PF07714.1_1_PR00109_1_PR00109_2_PR00109_3_PS00107_1_PS00108_1_PS50011_1_SM00219_1_SM00220_1	full	catalytic:PD000001_1_PF00069.12_1_PF07714.1_1_PR00109_1_PR00109_2_PR00109_3_PS00107_1_PS00108_1_PS50011_1_SM00219_1_SM00220_1	extended:SSF56112_1
104	104	PA222127.2	Full complement	accessory:PF00627.15_1_PF02149.8_1_PS50030_1_PS50032_1_SM00165_1_catalytic:PD000001_1_PF00069.12_1_PF07714.1_1_PR00109_1_PR00109_2_PR00109_3_PS00107_1_PS00108_1_PS50011_1_SM00219_1_SM00220_1_extended:SSF56112_1	full	accessory:PF00627.15_1_PF02149.8_1_PS50030_1_PS50032_1_SM00165_1_catalytic:PD000001_1_PF00069.12_1_PF07714.1_1_PR00109_1_PR00109_2_PR00109_3_PS00107_1_PS00108_1_PS50011_1_SM00219_1_SM00220_1_extended:SSF56112_1	accessory:PF00627.15_1_PF02149.8_1_PS50030_1_PS50032_1_SM00165_1	full	accessory:PF00627.15_1_PF02149.8_1_PS50030_1_PS50032_1_SM00165_1	catalytic:PD000001_1_PF00069.12_1_PF07714.1_1_PR00109_1_PR00109_2_PR00109_3_PS00107_1_PS00108_1_PS50011_1_SM00219_1_SM00220_1	full	catalytic:PD000001_1_PF00069.12_1_PF07714.1_1_PR00109_1_PR00109_2_PR00109_3_PS00107_1_PS00108_1_PS50011_1_SM00219_1_SM00220_1	extended:SSF56112_1
104	104	PA222127.4	Full complement	accessory:PF00627.15_1_PF02149.8_1_PS50030_1_PS50032_1_SM00165_1_catalytic:PD000001_1_PF00069.12_1_PF07714.1_1_PR00109_1_PR00109_2_PR00109_3_PS00107_1_PS00108_1_PS50011_1_SM00219_1_SM00220_1_extended:SSF56112_1	full	accessory:PF00627.15_1_PF02149.8_1_PS50030_1_PS50032_1_SM00165_1_catalytic:PD000001_1_PF00069.12_1_PF07714.1_1_PR00109_1_PR00109_2_PR00109_3_PS00107_1_PS00108_1_PS50011_1_SM00219_1_SM00220_1_extended:SSF56112_1	accessory:PF00627.15_1_PF02149.8_1_PS50030_1_PS50032_1_SM00165_1	full	accessory:PF00627.15_1_PF02149.8_1_PS50030_1_PS50032_1_SM00165_1	catalytic:PD000001_1_PF00069.12_1_PF07714.1_1_PR00109_1_PR00109_2_PR00109_3_PS00107_1_PS00108_1_PS50011_1_SM00219_1_SM00220_1	full	catalytic:PD000001_1_PF00069.12_1_PF07714.1_1_PR00109_1_PR00109_2_PR00109_3_PS00107_1_PS00108_1_PS50011_1_SM00219_1_SM00220_1	extended:SSF56112_1
104	104	PA222127.5	Full complement	accessory:PF00627.15_1_PF02149.8_1_PS50030_1_PS50032_1_SM00165_1_catalytic:PD000001_1_PF00069.12_1_PF07714.1_1_PR00109_1_PR00109_2_PR00109_3_PS00107_1_PS00108_1_PS50011_1_SM00219_1_SM00220_1_extended:SSF56112_1	full	accessory:PF00627.15_1_PF02149.8_1_PS50030_1_PS50032_1_SM00165_1_catalytic:PD000001_1_PF00069.12_1_PF07714.1_1_PR00109_1_PR00109_2_PR00109_3_PS00107_1_PS00108_1_PS50011_1_SM00219_1_SM00220_1_extended:SSF56112_1	accessory:PF00627.15_1_PF02149.8_1_PS50030_1_PS50032_1_SM00165_1	full	accessory:PF00627.15_1_PF02149.8_1_PS50030_1_PS50032_1_SM00165_1	catalytic:PD000001_1_PF00069.12_1_PF07714.1_1_PR00109_1_PR00109_2_PR00109_3_PS00107_1_PS00108_1_PS50011_1_SM00219_1_SM00220_1	full	catalytic:PD000001_1_PF00069.12_1_PF07714.1_1_PR00109_1_PR00109_2_PR00109_3_PS00107_1_PS00108_1_PS50011_1_SM00219_1_SM00220_1	extended:SSF56112_1
105	105	PA21301.1	Full complement	accessory:PF00627.15_1_PF02149.8_1_PS50030_1_PS50032_1_SM00165_1_catalytic:PD000001_1_PF00069.12_1_PF07714.1_1_PR00109_1_PR00109_2_PR00109_3_PS00107_1_PS00108_1_PS50011_1_SM00219_1_SM00220_1_extended:SSF56112_1	full	accessory:PF00627.15_1_PF02149.8_1_PS50030_1_PS50032_1_SM00165_1_catalytic:PD000001_1_PF00069.12_1_PF07714.1_1_PR00109_1_PR00109_2_PR00109_3_PS00107_1_PS00108_1_PS50011_1_SM00219_1_SM00220_1_extended:SSF56112_1	accessory:PF00627.15_1_PF02149.8_1_PS50030_1_PS50032_1_SM00165_1	full	accessory:PF00627.15_1_PF02149.8_1_PS50030_1_PS50032_1_SM00165_1	catalytic:PD000001_1_PF00069.12_1_PF07714.1_1_PR00109_1_PR00109_2_PR00109_3_PS00107_1_PS00108_1_PS50011_1_SM00219_1_SM00220_1	full	catalytic:PD000001_1_PF00069.12_1_PF07714.1_1_PR00109_1_PR00109_2_PR00109_3_PS00107_1_PS00108_1_PS50011_1_SM00219_1_SM00220_1	extended:SSF56112_1
106	106	PA102562.19	Variant removes the catalytic domain	accessory:PF00627.15_1_PF02149.8_1_PS50030_1_PS50032_1_SM00165_1_SSF46934_1_catalytic:PD000001_1_PF00069.12_1_PF07714.1_1_PR00109_1_PR00109_2_PR00109_3_PS00107_1_PS00108_1_PS50011_1_SM00219_1_SM00220_1_extended:SSF56112_1	missing	accessory:PF00627.15_1_PF02149.8_1_PS50030_1_PS50032_1_SM00165_1_SSF46934_1	accessory:PF00627.15_1_PF02149.8_1_PS50030_1_PS50032_1_SM00165_1_SSF46934_1	full	accessory:PF00627.15_1_PF02149.8_1_PS50030_1_PS50032_1_SM00165_1_SSF46934_1	catalytic:PD000001_1_PF00069.12_1_PF07714.1_1_PR00109_1_PR00109_2_PR00109_3_PS00107_1_PS00108_1_PS50011_1_SM00219_1_SM00220_1	lost catalytic domain	-	-
106	106	PA102562.3	Variant removes the catalytic domain	accessory:PF00627.15_1_PF02149.8_1_PS50030_1_PS50032_1_SM00165_1_SSF46934_1_catalytic:PD000001_1_PF00069.12_1_PF07714.1_1_PR00109_1_PR00109_2_PR00109_3_PS00107_1_PS00108_1_PS50011_1_SM00219_1_SM00220_1_extended:SSF56112_1	missing	accessory:PF00627.15_1_PF02149.8_1_PS50030_1_PS50032_1_SM00165_1_SSF46934_1	accessory:PF00627.15_1_PF02149.8_1_PS50030_1_PS50032_1_SM00165_1_SSF46934_1	full	accessory:PF00627.15_1_PF02149.8_1_PS50030_1_PS50032_1_SM00165_1_SSF46934_1	catalytic:PD000001_1_PF00069.12_1_PF07714.1_1_PR00109_1_PR00109_2_PR00109_3_PS00107_1_PS00108_1_PS50011_1_SM00219_1_SM00220_1	lost catalytic domain	-	-
106	106	PA102562.1	Variant affects accessory domains only	accessory:PF00627.15_1_PF02149.8_1_PS50030_1_PS50032_1_SM00165_1_SSF46934_1_catalytic:PD000001_1_PF00069.12_1_PF07714.1_1_PR00109_1_PR00109_2_PR00109_3_PS00107_1_PS00108_1_PS50011_1_SM00219_1_SM00220_1_extended:SSF56112_1	missing	accessory:PF00627.15_1_PF02149.8_1_PS50030_1_PS50032_1_SM00165_1_catalytic:PD000001_1_PF00069.12_1_PF07714.1_1_PR00109_1_PR00109_2_PR00109_3_PS00107_1_PS00108_1_PS50011_1_SM00219_1_SM00220_1_extended:SSF56112_1	accessory:PF00627.15_1_PF02149.8_1_PS50030_1_PS50032_1_SM00165_1_SSF46934_1	missing	accessory:PF00627.15_1_PF02149.8_1_PS50030_1_PS50032_1_SM00165_1	catalytic:PD000001_1_PF00069.12_1_PF07714.1_1_PR00109_1_PR00109_2_PR00109_3_PS00107_1_PS00108_1_PS50011_1_SM00219_1_SM00220_1	full	catalytic:PD000001_1_PF00069.12_1_PF07714.1_1_PR00109_1_PR00109_2_PR00109_3_PS00107_1_PS00108_1_PS50011_1_SM00219_1_SM00220_1	extended:SSF56112_1
106	106	PA102562.2	Variant affects accessory domains only	accessory:PF00627.15_1_PF02149.8_1_PS50030_1_PS50032_1_SM00165_1_SSF46934_1_catalytic:PD000001_1_PF00069.12_1_PF07714.1_1_PR00109_1_PR00109_2_PR00109_3_PS00107_1_PS00108_1_PS50011_1_SM00219_1_SM00220_1_extended:SSF56112_1	missing	accessory:PF00627.15_1_PF02149.8_1_PS50030_1_PS50032_1_SM00165_1_catalytic:PD000001_1_PF00069.12_1_PF07714.1_1_PR00109_1_PR00109_2_PR00109_3_PS00107_1_PS00108_1_PS50011_1_SM00219_1_SM00220_1_extended:SSF56112_1	accessory:PF00627.15_1_PF02149.8_1_PS50030_1_PS50032_1_SM00165_1_SSF46934_1	missing	accessory:PF00627.15_1_PF02149.8_1_PS50030_1_PS50032_1_SM00165_1	catalytic:PD000001_1_PF00069.12_1_PF07714.1_1_PR00109_1_PR00109_2_PR00109_3_PS00107_1_PS00108_1_PS50011_1_SM00219_1_SM00220_1	full	catalytic:PD000001_1_PF00069.12_1_PF07714.1_1_PR00109_1_PR00109_2_PR00109_3_PS00107_1_PS00108_1_PS50011_1_SM00219_1_SM00220_1	extended:SSF56112_1
110	110	PA102141.2	Variant disrupts the catalytic domain	catalytic:PD000001_1_PF00069.12_1_PF07714.1_1_PS00107_1_PS00108_1_PS50011_1_SM00219_1_SM00220_1_extended:SSF56112_1	missing	catalytic:PD000001_1_PF00069.12_1_PS00107_1_PS50011_1_SM00219_1_SM00220_1_extended:SSF56112_1	-	no accessory domains in locus	-	catalytic:PD000001_1_PF00069.12_1_PF07714.1_1_PS00107_1_PS00108_1_PS50011_1_SM00219_1_SM00220_1	disrupted catalytic domain	catalytic:PD000001_1_PF00069.12_1_PS00107_1_PS50011_1_SM00219_1_SM00220_1	extended:SSF56112_1
110	110	PA102141.1	Full complement	catalytic:PD000001_1_PF00069.12_1_PF07714.1_1_PS00107_1_PS00108_1_PS50011_1_SM00219_1_SM00220_1_extended:SSF56112_1	full	catalytic:PD000001_1_PF00069.12_1_PF07714.1_1_PS00107_1_PS00108_1_PS50011_1_SM00219_1_SM00220_1_extended:SSF56112_1	-	no accessory domains in locus	-	catalytic:PD000001_1_PF00069.12_1_PF07714.1_1_PS00107_1_PS00108_1_PS50011_1_SM00219_1_SM00220_1	full	catalytic:PD000001_1_PF00069.12_1_PF07714.1_1_PS00107_1_PS00108_1_PS50011_1_SM00219_1_SM00220_1	extended:SSF56112_1
111	111	PA80445.2	Variant disrupts the catalytic domain	catalytic:PD000001_1_PF00069.12_1_PS00107_1_PS00108_1_PS50011_1_SM00219_1_SM00220_1_extended:SSF56112_1	missing	catalytic:PD000001_1_PF00069.12_1_PS00108_1_PS50011_1_SM00219_1_SM00220_1_extended:SSF56112_1	-	no accessory domains in locus	-	catalytic:PD000001_1_PF00069.12_1_PS00107_1_PS00108_1_PS50011_1_SM00219_1_SM00220_1	disrupted catalytic domain	catalytic:PD000001_1_PF00069.12_1_PS00108_1_PS50011_1_SM00219_1_SM00220_1	extended:SSF56112_1
111	111	PA80445.1	Full complement	catalytic:PD000001_1_PF00069.12_1_PS00107_1_PS00108_1_PS50011_1_SM00219_1_SM00220_1_extended:SSF56112_1	full	catalytic:PD000001_1_PF00069.12_1_PS00107_1_PS00108_1_PS50011_1_SM00219_1_SM00220_1_extended:SSF56112_1	-	no accessory domains in locus	-	catalytic:PD000001_1_PF00069.12_1_PS00107_1_PS00108_1_PS50011_1_SM00219_1_SM00220_1	full	catalytic:PD000001_1_PF00069.12_1_PS00107_1_PS00108_1_PS50011_1_SM00219_1_SM00220_1	extended:SSF56112_1
112	112	PA74978.1	Full complement	catalytic:PD000001_1_PF00069.12_1_PS00107_1_PS50011_1_SM00219_1_SM00220_1_extended:SSF56112_1	full	catalytic:PD000001_1_PF00069.12_1_PS00107_1_PS50011_1_SM00219_1_SM00220_1_extended:SSF56112_1	-	no accessory domains in locus	-	catalytic:PD000001_1_PF00069.12_1_PS00107_1_PS50011_1_SM00219_1_SM00220_1	full	catalytic:PD000001_1_PF00069.12_1_PS00107_1_PS50011_1_SM00219_1_SM00220_1	extended:SSF56112_1
113	113	PA104281.1	Full complement	catalytic:PD000001_1_PF00069.12_1_PR00109_1_PR00109_2_PR00109_3_PS00107_1_PS00108_1_PS50011_1_SM00219_1_SM00220_1_extended:SSF56112_1	full	catalytic:PD000001_1_PF00069.12_1_PR00109_1_PR00109_2_PR00109_3_PS00107_1_PS00108_1_PS50011_1_SM00219_1_SM00220_1_extended:SSF56112_1	-	no accessory domains in locus	-	catalytic:PD000001_1_PF00069.12_1_PR00109_1_PR00109_2_PR00109_3_PS00107_1_PS00108_1_PS50011_1_SM00219_1_SM00220_1	full	catalytic:PD000001_1_PF00069.12_1_PR00109_1_PR00109_2_PR00109_3_PS00107_1_PS00108_1_PS50011_1_SM00219_1_SM00220_1	extended:SSF56112_1
113	113	PA104281.2	Full complement	catalytic:PD000001_1_PF00069.12_1_PR00109_1_PR00109_2_PR00109_3_PS00107_1_PS00108_1_PS50011_1_SM00219_1_SM00220_1_extended:SSF56112_1	full	catalytic:PD000001_1_PF00069.12_1_PR00109_1_PR00109_2_PR00109_3_PS00107_1_PS00108_1_PS50011_1_SM00219_1_SM00220_1_extended:SSF56112_1	-	no accessory domains in locus	-	catalytic:PD000001_1_PF00069.12_1_PR00109_1_PR00109_2_PR00109_3_PS00107_1_PS00108_1_PS50011_1_SM00219_1_SM00220_1	full	catalytic:PD000001_1_PF00069.12_1_PR00109_1_PR00109_2_PR00109_3_PS00107_1_PS00108_1_PS50011_1_SM00219_1_SM00220_1	extended:SSF56112_1
114	114	PA151049.3	Variant disrupts the catalytic domain	catalytic:PD000001_1_PF00069.12_1_PR00109_1_PR00109_2_PR00109_3_PS00107_1_PS00108_1_PS50011_1_SM00219_1_SM00220_1_extended:SSF56112_1	missing	catalytic:PD000001_1_PF00069.12_1_PS00107_1_PS00108_1_PS50011_1_SM00219_1_SM00220_1_extended:SSF56112_1	-	no accessory domains in locus	-	catalytic:PD000001_1_PF00069.12_1_PR00109_1_PR00109_2_PR00109_3_PS00107_1_PS00108_1_PS50011_1_SM00219_1_SM00220_1	disrupted catalytic domain	catalytic:PD000001_1_PF00069.12_1_PS00107_1_PS00108_1_PS50011_1_SM00219_1_SM00220_1	extended:SSF56112_1
114	114	PA151049.1	Full complement	catalytic:PD000001_1_PF00069.12_1_PR00109_1_PR00109_2_PR00109_3_PS00107_1_PS00108_1_PS50011_1_SM00219_1_SM00220_1_extended:SSF56112_1	full	catalytic:PD000001_1_PF00069.12_1_PR00109_1_PR00109_2_PR00109_3_PS00107_1_PS00108_1_PS50011_1_SM00219_1_SM00220_1_extended:SSF56112_1	-	no accessory domains in locus	-	catalytic:PD000001_1_PF00069.12_1_PR00109_1_PR00109_2_PR00109_3_PS00107_1_PS00108_1_PS50011_1_SM00219_1_SM00220_1	full	catalytic:PD000001_1_PF00069.12_1_PR00109_1_PR00109_2_PR00109_3_PS00107_1_PS00108_1_PS50011_1_SM00219_1_SM00220_1	extended:SSF56112_1
115	115	PA75478.1	Full complement	accessory:PS50030_1_catalytic:PD000001_1_PF00069.12_1_PS00107_1_PS00108_1_PS50011_1_SM00219_1_SM00220_1_extended:SSF56112_1	full	accessory:PS50030_1_catalytic:PD000001_1_PF00069.12_1_PS00107_1_PS00108_1_PS50011_1_SM00219_1_SM00220_1_extended:SSF56112_1	accessory:PS50030_1	full	accessory:PS50030_1	catalytic:PD000001_1_PF00069.12_1_PS00107_1_PS00108_1_PS50011_1_SM00219_1_SM00220_1	full	catalytic:PD000001_1_PF00069.12_1_PS00107_1_PS00108_1_PS50011_1_SM00219_1_SM00220_1	extended:SSF56112_1
116	116	PA79519.1	Full complement	catalytic:PD000001_1_PF00069.12_1_PS00107_1_PS00108_1_PS50011_1_SM00219_1_SM00220_1_extended:SSF56112_1	full	catalytic:PD000001_1_PF00069.12_1_PS00107_1_PS00108_1_PS50011_1_SM00219_1_SM00220_1_extended:SSF56112_1	-	no accessory domains in locus	-	catalytic:PD000001_1_PF00069.12_1_PS00107_1_PS00108_1_PS50011_1_SM00219_1_SM00220_1	full	catalytic:PD000001_1_PF00069.12_1_PS00107_1_PS00108_1_PS50011_1_SM00219_1_SM00220_1	extended:SSF56112_1
117	117	PA84122.1	Full complement	catalytic:PD000001_1_PF00069.12_1_PS00107_1_PS00108_1_PS50011_1_SM00219_1_SM00220_1_extended:SSF56112_1	full	catalytic:PD000001_1_PF00069.12_1_PS00107_1_PS00108_1_PS50011_1_SM00219_1_SM00220_1_extended:SSF56112_1	-	no accessory domains in locus	-	catalytic:PD000001_1_PF00069.12_1_PS00107_1_PS00108_1_PS50011_1_SM00219_1_SM00220_1	full	catalytic:PD000001_1_PF00069.12_1_PS00107_1_PS00108_1_PS50011_1_SM00219_1_SM00220_1	extended:SSF56112_1
118	118	PA113173.1	Variant disrupts the catalytic domain	catalytic:PD000001_1_PF00069.12_1_PS00107_1_PS00108_1_PS50011_1_SM00219_1_SM00220_1_extended:SSF56112_1	missing	catalytic:PD000001_1_PF00069.12_1_PS00108_1_PS50011_1_SM00219_1_SM00220_1_extended:SSF56112_1	-	no accessory domains in locus	-	catalytic:PD000001_1_PF00069.12_1_PS00107_1_PS00108_1_PS50011_1_SM00219_1_SM00220_1	disrupted catalytic domain	catalytic:PD000001_1_PF00069.12_1_PS00108_1_PS50011_1_SM00219_1_SM00220_1	extended:SSF56112_1
118	118	PA113173.10	Full complement	catalytic:PD000001_1_PF00069.12_1_PS00107_1_PS00108_1_PS50011_1_SM00219_1_SM00220_1_extended:SSF56112_1	full	catalytic:PD000001_1_PF00069.12_1_PS00107_1_PS00108_1_PS50011_1_SM00219_1_SM00220_1_extended:SSF56112_1	-	no accessory domains in locus	-	catalytic:PD000001_1_PF00069.12_1_PS00107_1_PS00108_1_PS50011_1_SM00219_1_SM00220_1	full	catalytic:PD000001_1_PF00069.12_1_PS00107_1_PS00108_1_PS50011_1_SM00219_1_SM00220_1	extended:SSF56112_1
119	119	PA121277.1	Full complement	accessory:PS00093_1_catalytic:PD000001_1_PF00069.12_1_PF07714.1_1_PS00107_1_PS00108_1_PS50011_1_SM00219_1_SM00220_1_extended:SSF56112_1	full	accessory:PS00093_1_catalytic:PD000001_1_PF00069.12_1_PF07714.1_1_PS00107_1_PS00108_1_PS50011_1_SM00219_1_SM00220_1_extended:SSF56112_1	accessory:PS00093_1	full	accessory:PS00093_1	catalytic:PD000001_1_PF00069.12_1_PF07714.1_1_PS00107_1_PS00108_1_PS50011_1_SM00219_1_SM00220_1	full	catalytic:PD000001_1_PF00069.12_1_PF07714.1_1_PS00107_1_PS00108_1_PS50011_1_SM00219_1_SM00220_1	extended:SSF56112_1
127	127	PA157073.1	Full complement	catalytic:PD000001_1_PF00069.12_1_PS00108_1_PS50011_1_SM00219_1_SM00220_1_extended:SSF56112_1	full	catalytic:PD000001_1_PF00069.12_1_PS00108_1_PS50011_1_SM00219_1_SM00220_1_extended:SSF56112_1	-	no accessory domains in locus	-	catalytic:PD000001_1_PF00069.12_1_PS00108_1_PS50011_1_SM00219_1_SM00220_1	full	catalytic:PD000001_1_PF00069.12_1_PS00108_1_PS50011_1_SM00219_1_SM00220_1	extended:SSF56112_1
129	129	PA112238.1	Full complement	catalytic:PD000001_1_PF00069.12_1_PS00108_1_PS50011_1_SM00219_1_SM00220_1_extended:SSF56112_1	full	catalytic:PD000001_1_PF00069.12_1_PS00108_1_PS50011_1_SM00219_1_SM00220_1_extended:SSF56112_1	-	no accessory domains in locus	-	catalytic:PD000001_1_PF00069.12_1_PS00108_1_PS50011_1_SM00219_1_SM00220_1	full	catalytic:PD000001_1_PF00069.12_1_PS00108_1_PS50011_1_SM00219_1_SM00220_1	extended:SSF56112_1
133	133	PA182396.2	Variant disrupts the catalytic domain	catalytic:PD000001_1_PF00069.12_1_PF07714.1_1_PS00107_1_PS00108_1_PS50011_1_SM00219_1_SM00220_1_extended:SSF56112_1	missing	catalytic:PD000001_1_extended:SSF56112_1	-	no accessory domains in locus	-	catalytic:PD000001_1_PF00069.12_1_PF07714.1_1_PS00107_1_PS00108_1_PS50011_1_SM00219_1_SM00220_1	disrupted catalytic domain	catalytic:PD000001_1	extended:SSF56112_1
133	133	PA105229.1	Full complement	catalytic:PD000001_1_PF00069.12_1_PF07714.1_1_PS00107_1_PS00108_1_PS50011_1_SM00219_1_SM00220_1_extended:SSF56112_1	full	catalytic:PD000001_1_PF00069.12_1_PF07714.1_1_PS00107_1_PS00108_1_PS50011_1_SM00219_1_SM00220_1_extended:SSF56112_1	-	no accessory domains in locus	-	catalytic:PD000001_1_PF00069.12_1_PF07714.1_1_PS00107_1_PS00108_1_PS50011_1_SM00219_1_SM00220_1	full	catalytic:PD000001_1_PF00069.12_1_PF07714.1_1_PS00107_1_PS00108_1_PS50011_1_SM00219_1_SM00220_1	extended:SSF56112_1
133	133	PA105229.8	Full complement	catalytic:PD000001_1_PF00069.12_1_PF07714.1_1_PS00107_1_PS00108_1_PS50011_1_SM00219_1_SM00220_1_extended:SSF56112_1	full	catalytic:PD000001_1_PF00069.12_1_PF07714.1_1_PS00107_1_PS00108_1_PS50011_1_SM00219_1_SM00220_1_extended:SSF56112_1	-	no accessory domains in locus	-	catalytic:PD000001_1_PF00069.12_1_PF07714.1_1_PS00107_1_PS00108_1_PS50011_1_SM00219_1_SM00220_1	full	catalytic:PD000001_1_PF00069.12_1_PF07714.1_1_PS00107_1_PS00108_1_PS50011_1_SM00219_1_SM00220_1	extended:SSF56112_1
134	134	PA103742.1	Full complement	catalytic:PD000001_1_PF00069.12_1_PR00109_1_PR00109_2_PR00109_3_PS00108_1_PS50011_1_SM00219_1_SM00220_1_extended:SSF56112_1	full	catalytic:PD000001_1_PF00069.12_1_PR00109_1_PR00109_2_PR00109_3_PS00108_1_PS50011_1_SM00219_1_SM00220_1_extended:SSF56112_1	-	no accessory domains in locus	-	catalytic:PD000001_1_PF00069.12_1_PR00109_1_PR00109_2_PR00109_3_PS00108_1_PS50011_1_SM00219_1_SM00220_1	full	catalytic:PD000001_1_PF00069.12_1_PR00109_1_PR00109_2_PR00109_3_PS00108_1_PS50011_1_SM00219_1_SM00220_1	extended:SSF56112_1
140	140	PA78688.1	Full complement	catalytic:PD000001_1_PF00069.12_1_PF07714.1_1_PS00107_1_PS00108_1_PS50011_1_SM00219_1_SM00220_1_extended:SSF56112_1	full	catalytic:PD000001_1_PF00069.12_1_PF07714.1_1_PS00107_1_PS00108_1_PS50011_1_SM00219_1_SM00220_1_extended:SSF56112_1	-	no accessory domains in locus	-	catalytic:PD000001_1_PF00069.12_1_PF07714.1_1_PS00107_1_PS00108_1_PS50011_1_SM00219_1_SM00220_1	full	catalytic:PD000001_1_PF00069.12_1_PF07714.1_1_PS00107_1_PS00108_1_PS50011_1_SM00219_1_SM00220_1	extended:SSF56112_1
140	140	PA78688.3	Full complement	catalytic:PD000001_1_PF00069.12_1_PF07714.1_1_PS00107_1_PS00108_1_PS50011_1_SM00219_1_SM00220_1_extended:SSF56112_1	full	catalytic:PD000001_1_PF00069.12_1_PF07714.1_1_PS00107_1_PS00108_1_PS50011_1_SM00219_1_SM00220_1_extended:SSF56112_1	-	no accessory domains in locus	-	catalytic:PD000001_1_PF00069.12_1_PF07714.1_1_PS00107_1_PS00108_1_PS50011_1_SM00219_1_SM00220_1	full	catalytic:PD000001_1_PF00069.12_1_PF07714.1_1_PS00107_1_PS00108_1_PS50011_1_SM00219_1_SM00220_1	extended:SSF56112_1
142	142	PA81988.1	Full complement	catalytic:PD000001_1_PF00069.12_1_PS00108_1_PS50011_1_SM00219_1_SM00220_1_extended:SSF56112_1	full	catalytic:PD000001_1_PF00069.12_1_PS00108_1_PS50011_1_SM00219_1_SM00220_1_extended:SSF56112_1	-	no accessory domains in locus	-	catalytic:PD000001_1_PF00069.12_1_PS00108_1_PS50011_1_SM00219_1_SM00220_1	full	catalytic:PD000001_1_PF00069.12_1_PS00108_1_PS50011_1_SM00219_1_SM00220_1	extended:SSF56112_1
143	143	PA80137.8	Variant removes all accessory domains	accessory:PS00211_1_catalytic:PD000001_1_PF00069.12_1_PS00107_1_PS00108_1_PS50011_1_SM00219_1_SM00220_1_extended:SSF56112_1	missing	catalytic:PD000001_1_PF00069.12_1_PS00107_1_PS00108_1_PS50011_1_SM00219_1_SM00220_1_extended:SSF56112_1	accessory:PS00211_1	lost all accessory domains	-	catalytic:PD000001_1_PF00069.12_1_PS00107_1_PS00108_1_PS50011_1_SM00219_1_SM00220_1	full	catalytic:PD000001_1_PF00069.12_1_PS00107_1_PS00108_1_PS50011_1_SM00219_1_SM00220_1	extended:SSF56112_1
143	143	PA80137.1	Full complement	accessory:PS00211_1_catalytic:PD000001_1_PF00069.12_1_PS00107_1_PS00108_1_PS50011_1_SM00219_1_SM00220_1_extended:SSF56112_1	full	accessory:PS00211_1_catalytic:PD000001_1_PF00069.12_1_PS00107_1_PS00108_1_PS50011_1_SM00219_1_SM00220_1_extended:SSF56112_1	accessory:PS00211_1	full	accessory:PS00211_1	catalytic:PD000001_1_PF00069.12_1_PS00107_1_PS00108_1_PS50011_1_SM00219_1_SM00220_1	full	catalytic:PD000001_1_PF00069.12_1_PS00107_1_PS00108_1_PS50011_1_SM00219_1_SM00220_1	extended:SSF56112_1
144	144	PA112082.1	Full complement	catalytic:PD000001_1_PF00069.12_1_PS00107_1_PS00108_1_PS50011_1_SM00219_1_SM00220_1_extended:SSF56112_1	full	catalytic:PD000001_1_PF00069.12_1_PS00107_1_PS00108_1_PS50011_1_SM00219_1_SM00220_1_extended:SSF56112_1	-	no accessory domains in locus	-	catalytic:PD000001_1_PF00069.12_1_PS00107_1_PS00108_1_PS50011_1_SM00219_1_SM00220_1	full	catalytic:PD000001_1_PF00069.12_1_PS00107_1_PS00108_1_PS50011_1_SM00219_1_SM00220_1	extended:SSF56112_1
145	145	PA112103.1	Full complement	catalytic:PD000001_1_PF00069.12_1_PS00107_1_PS00108_1_PS50011_1_SM00219_1_SM00220_1_extended:SSF56112_1	full	catalytic:PD000001_1_PF00069.12_1_PS00107_1_PS00108_1_PS50011_1_SM00219_1_SM00220_1_extended:SSF56112_1	-	no accessory domains in locus	-	catalytic:PD000001_1_PF00069.12_1_PS00107_1_PS00108_1_PS50011_1_SM00219_1_SM00220_1	full	catalytic:PD000001_1_PF00069.12_1_PS00107_1_PS00108_1_PS50011_1_SM00219_1_SM00220_1	extended:SSF56112_1
145	145	PA112103.2	Full complement	catalytic:PD000001_1_PF00069.12_1_PS00107_1_PS00108_1_PS50011_1_SM00219_1_SM00220_1_extended:SSF56112_1	full	catalytic:PD000001_1_PF00069.12_1_PS00107_1_PS00108_1_PS50011_1_SM00219_1_SM00220_1_extended:SSF56112_1	-	no accessory domains in locus	-	catalytic:PD000001_1_PF00069.12_1_PS00107_1_PS00108_1_PS50011_1_SM00219_1_SM00220_1	full	catalytic:PD000001_1_PF00069.12_1_PS00107_1_PS00108_1_PS50011_1_SM00219_1_SM00220_1	extended:SSF56112_1
145	145	PA112103.20	Full complement	catalytic:PD000001_1_PF00069.12_1_PS00107_1_PS00108_1_PS50011_1_SM00219_1_SM00220_1_extended:SSF56112_1	full	catalytic:PD000001_1_PF00069.12_1_PS00107_1_PS00108_1_PS50011_1_SM00219_1_SM00220_1_extended:SSF56112_1	-	no accessory domains in locus	-	catalytic:PD000001_1_PF00069.12_1_PS00107_1_PS00108_1_PS50011_1_SM00219_1_SM00220_1	full	catalytic:PD000001_1_PF00069.12_1_PS00107_1_PS00108_1_PS50011_1_SM00219_1_SM00220_1	extended:SSF56112_1
146	146	PA107122.1	Full complement	catalytic:PD000001_1_PF00069.12_1_PS00107_1_PS00108_1_PS50011_1_SM00219_1_SM00220_1_extended:SSF56112_1	full	catalytic:PD000001_1_PF00069.12_1_PS00107_1_PS00108_1_PS50011_1_SM00219_1_SM00220_1_extended:SSF56112_1	-	no accessory domains in locus	-	catalytic:PD000001_1_PF00069.12_1_PS00107_1_PS00108_1_PS50011_1_SM00219_1_SM00220_1	full	catalytic:PD000001_1_PF00069.12_1_PS00107_1_PS00108_1_PS50011_1_SM00219_1_SM00220_1	extended:SSF56112_1
146	146	PA107122.2	Full complement	catalytic:PD000001_1_PF00069.12_1_PS00107_1_PS00108_1_PS50011_1_SM00219_1_SM00220_1_extended:SSF56112_1	full	catalytic:PD000001_1_PF00069.12_1_PS00107_1_PS00108_1_PS50011_1_SM00219_1_SM00220_1_extended:SSF56112_1	-	no accessory domains in locus	-	catalytic:PD000001_1_PF00069.12_1_PS00107_1_PS00108_1_PS50011_1_SM00219_1_SM00220_1	full	catalytic:PD000001_1_PF00069.12_1_PS00107_1_PS00108_1_PS50011_1_SM00219_1_SM00220_1	extended:SSF56112_1
147	147	PA107042.1	Full complement	accessory:PF00498.12_1_PS50006_1_SM00240_1_SSF49879_1_catalytic:PD000001_1_PF00069.12_1_PS00108_1_PS50011_1_SM00219_1_SM00220_1_extended:SSF56112_1	full	accessory:PF00498.12_1_PS50006_1_SM00240_1_SSF49879_1_catalytic:PD000001_1_PF00069.12_1_PS00108_1_PS50011_1_SM00219_1_SM00220_1_extended:SSF56112_1	accessory:PF00498.12_1_PS50006_1_SM00240_1_SSF49879_1	full	accessory:PF00498.12_1_PS50006_1_SM00240_1_SSF49879_1	catalytic:PD000001_1_PF00069.12_1_PS00108_1_PS50011_1_SM00219_1_SM00220_1	full	catalytic:PD000001_1_PF00069.12_1_PS00108_1_PS50011_1_SM00219_1_SM00220_1	extended:SSF56112_1
147	147	PA107042.2	Full complement	accessory:PF00498.12_1_PS50006_1_SM00240_1_SSF49879_1_catalytic:PD000001_1_PF00069.12_1_PS00108_1_PS50011_1_SM00219_1_SM00220_1_extended:SSF56112_1	full	accessory:PF00498.12_1_PS50006_1_SM00240_1_SSF49879_1_catalytic:PD000001_1_PF00069.12_1_PS00108_1_PS50011_1_SM00219_1_SM00220_1_extended:SSF56112_1	accessory:PF00498.12_1_PS50006_1_SM00240_1_SSF49879_1	full	accessory:PF00498.12_1_PS50006_1_SM00240_1_SSF49879_1	catalytic:PD000001_1_PF00069.12_1_PS00108_1_PS50011_1_SM00219_1_SM00220_1	full	catalytic:PD000001_1_PF00069.12_1_PS00108_1_PS50011_1_SM00219_1_SM00220_1	extended:SSF56112_1
148	148	PA82206.1	Variant removes the catalytic domain	accessory:PF01423.10_1_SM00651_1_SSF50182_1_catalytic:PD000001_1_PF00069.12_1_PS00108_1_PS50011_1_SM00219_1_SM00220_1_extended:SSF56112_1	missing	accessory:PF01423.10_1_SM00651_1_SSF50182_1	accessory:PF01423.10_1_SM00651_1_SSF50182_1	full	accessory:PF01423.10_1_SM00651_1_SSF50182_1	catalytic:PD000001_1_PF00069.12_1_PS00108_1_PS50011_1_SM00219_1_SM00220_1	lost catalytic domain	-	-
148	148	PA100276.1	Variant removes all accessory domains	accessory:PF01423.10_1_SM00651_1_SSF50182_1_catalytic:PD000001_1_PF00069.12_1_PS00108_1_PS50011_1_SM00219_1_SM00220_1_extended:SSF56112_1	missing	catalytic:PD000001_1_PF00069.12_1_PS00108_1_PS50011_1_SM00219_1_SM00220_1_extended:SSF56112_1	accessory:PF01423.10_1_SM00651_1_SSF50182_1	lost all accessory domains	-	catalytic:PD000001_1_PF00069.12_1_PS00108_1_PS50011_1_SM00219_1_SM00220_1	full	catalytic:PD000001_1_PF00069.12_1_PS00108_1_PS50011_1_SM00219_1_SM00220_1	extended:SSF56112_1
148	148	PA100276.10	Variant removes all accessory domains	accessory:PF01423.10_1_SM00651_1_SSF50182_1_catalytic:PD000001_1_PF00069.12_1_PS00108_1_PS50011_1_SM00219_1_SM00220_1_extended:SSF56112_1	missing	catalytic:PD000001_1_PF00069.12_1_PS00108_1_PS50011_1_SM00219_1_SM00220_1_extended:SSF56112_1	accessory:PF01423.10_1_SM00651_1_SSF50182_1	lost all accessory domains	-	catalytic:PD000001_1_PF00069.12_1_PS00108_1_PS50011_1_SM00219_1_SM00220_1	full	catalytic:PD000001_1_PF00069.12_1_PS00108_1_PS50011_1_SM00219_1_SM00220_1	extended:SSF56112_1
148	148	PA100276.2	Variant removes all accessory domains	accessory:PF01423.10_1_SM00651_1_SSF50182_1_catalytic:PD000001_1_PF00069.12_1_PS00108_1_PS50011_1_SM00219_1_SM00220_1_extended:SSF56112_1	missing	catalytic:PD000001_1_PF00069.12_1_PS00108_1_PS50011_1_SM00219_1_SM00220_1_extended:SSF56112_1	accessory:PF01423.10_1_SM00651_1_SSF50182_1	lost all accessory domains	-	catalytic:PD000001_1_PF00069.12_1_PS00108_1_PS50011_1_SM00219_1_SM00220_1	full	catalytic:PD000001_1_PF00069.12_1_PS00108_1_PS50011_1_SM00219_1_SM00220_1	extended:SSF56112_1
149	149	PA105069.1	Full complement	accessory:PF00130.10_1_PF00130.10_2_PR00008_1_PR00008_2_PR00008_3_PR00008_4_PS00479_1_PS00479_2_PS50003_1_PS50081_1_PS50081_2_SM00109_1_SM00109_2_SM00233_1_SSF50729_1_SSF57889_1_SSF57889_2_catalytic:PD000001_1_PF00069.12_1_PS00107_1_PS00108_1_PS50011_1_SM00219_1_SM00220_1_extended:SSF56112_1	full	accessory:PF00130.10_1_PF00130.10_2_PR00008_1_PR00008_2_PR00008_3_PR00008_4_PS00479_1_PS00479_2_PS50003_1_PS50081_1_PS50081_2_SM00109_1_SM00109_2_SM00233_1_SSF50729_1_SSF57889_1_SSF57889_2_catalytic:PD000001_1_PF00069.12_1_PS00107_1_PS00108_1_PS50011_1_SM00219_1_SM00220_1_extended:SSF56112_1	accessory:PF00130.10_1_PF00130.10_2_PR00008_1_PR00008_2_PR00008_3_PR00008_4_PS00479_1_PS00479_2_PS50003_1_PS50081_1_PS50081_2_SM00109_1_SM00109_2_SM00233_1_SSF50729_1_SSF57889_1_SSF57889_2	full	accessory:PF00130.10_1_PF00130.10_2_PR00008_1_PR00008_2_PR00008_3_PR00008_4_PS00479_1_PS00479_2_PS50003_1_PS50081_1_PS50081_2_SM00109_1_SM00109_2_SM00233_1_SSF50729_1_SSF57889_1_SSF57889_2	catalytic:PD000001_1_PF00069.12_1_PS00107_1_PS00108_1_PS50011_1_SM00219_1_SM00220_1	full	catalytic:PD000001_1_PF00069.12_1_PS00107_1_PS00108_1_PS50011_1_SM00219_1_SM00220_1	extended:SSF56112_1
150	150	PA77375.1	Full complement	accessory:PF00130.10_1_PF00130.10_2_PF00169.13_1_PR00008_1_PR00008_2_PR00008_3_PR00008_4_PS00479_1_PS00479_2_PS50003_1_PS50081_1_PS50081_2_SM00109_1_SM00109_2_SM00233_1_SSF50729_1_SSF57889_1_SSF57889_2_catalytic:PD000001_1_PF00069.12_1_PS00107_1_PS00108_1_PS50011_1_SM00219_1_SM00220_1_extended:SSF56112_1	full	accessory:PF00130.10_1_PF00130.10_2_PF00169.13_1_PR00008_1_PR00008_2_PR00008_3_PR00008_4_PS00479_1_PS00479_2_PS50003_1_PS50081_1_PS50081_2_SM00109_1_SM00109_2_SM00233_1_SSF50729_1_SSF57889_1_SSF57889_2_catalytic:PD000001_1_PF00069.12_1_PS00107_1_PS00108_1_PS50011_1_SM00219_1_SM00220_1_extended:SSF56112_1	accessory:PF00130.10_1_PF00130.10_2_PF00169.13_1_PR00008_1_PR00008_2_PR00008_3_PR00008_4_PS00479_1_PS00479_2_PS50003_1_PS50081_1_PS50081_2_SM00109_1_SM00109_2_SM00233_1_SSF50729_1_SSF57889_1_SSF57889_2	full	accessory:PF00130.10_1_PF00130.10_2_PF00169.13_1_PR00008_1_PR00008_2_PR00008_3_PR00008_4_PS00479_1_PS00479_2_PS50003_1_PS50081_1_PS50081_2_SM00109_1_SM00109_2_SM00233_1_SSF50729_1_SSF57889_1_SSF57889_2	catalytic:PD000001_1_PF00069.12_1_PS00107_1_PS00108_1_PS50011_1_SM00219_1_SM00220_1	full	catalytic:PD000001_1_PF00069.12_1_PS00107_1_PS00108_1_PS50011_1_SM00219_1_SM00220_1	extended:SSF56112_1
150	150	PA77375.8	Full complement	accessory:PF00130.10_1_PF00130.10_2_PF00169.13_1_PR00008_1_PR00008_2_PR00008_3_PR00008_4_PS00479_1_PS00479_2_PS50003_1_PS50081_1_PS50081_2_SM00109_1_SM00109_2_SM00233_1_SSF50729_1_SSF57889_1_SSF57889_2_catalytic:PD000001_1_PF00069.12_1_PS00107_1_PS00108_1_PS50011_1_SM00219_1_SM00220_1_extended:SSF56112_1	full	accessory:PF00130.10_1_PF00130.10_2_PF00169.13_1_PR00008_1_PR00008_2_PR00008_3_PR00008_4_PS00479_1_PS00479_2_PS50003_1_PS50081_1_PS50081_2_SM00109_1_SM00109_2_SM00233_1_SSF50729_1_SSF57889_1_SSF57889_2_catalytic:PD000001_1_PF00069.12_1_PS00107_1_PS00108_1_PS50011_1_SM00219_1_SM00220_1_extended:SSF56112_1	accessory:PF00130.10_1_PF00130.10_2_PF00169.13_1_PR00008_1_PR00008_2_PR00008_3_PR00008_4_PS00479_1_PS00479_2_PS50003_1_PS50081_1_PS50081_2_SM00109_1_SM00109_2_SM00233_1_SSF50729_1_SSF57889_1_SSF57889_2	full	accessory:PF00130.10_1_PF00130.10_2_PF00169.13_1_PR00008_1_PR00008_2_PR00008_3_PR00008_4_PS00479_1_PS00479_2_PS50003_1_PS50081_1_PS50081_2_SM00109_1_SM00109_2_SM00233_1_SSF50729_1_SSF57889_1_SSF57889_2	catalytic:PD000001_1_PF00069.12_1_PS00107_1_PS00108_1_PS50011_1_SM00219_1_SM00220_1	full	catalytic:PD000001_1_PF00069.12_1_PS00107_1_PS00108_1_PS50011_1_SM00219_1_SM00220_1	extended:SSF56112_1
151	151	PA84517.1	Full complement	accessory:PF00130.10_1_PF00130.10_2_PF00169.13_1_PR00008_1_PR00008_2_PR00008_3_PR00008_4_PS00479_1_PS00479_2_PS50003_1_PS50081_1_PS50081_2_SM00109_1_SM00109_2_SM00233_1_SSF50729_1_SSF57889_1_SSF57889_2_catalytic:PD000001_1_PF00069.12_1_PS00107_1_PS00108_1_PS50011_1_SM00219_1_SM00220_1_extended:SSF56112_1	full	accessory:PF00130.10_1_PF00130.10_2_PF00169.13_1_PR00008_1_PR00008_2_PR00008_3_PR00008_4_PS00479_1_PS00479_2_PS50003_1_PS50081_1_PS50081_2_SM00109_1_SM00109_2_SM00233_1_SSF50729_1_SSF57889_1_SSF57889_2_catalytic:PD000001_1_PF00069.12_1_PS00107_1_PS00108_1_PS50011_1_SM00219_1_SM00220_1_extended:SSF56112_1	accessory:PF00130.10_1_PF00130.10_2_PF00169.13_1_PR00008_1_PR00008_2_PR00008_3_PR00008_4_PS00479_1_PS00479_2_PS50003_1_PS50081_1_PS50081_2_SM00109_1_SM00109_2_SM00233_1_SSF50729_1_SSF57889_1_SSF57889_2	full	accessory:PF00130.10_1_PF00130.10_2_PF00169.13_1_PR00008_1_PR00008_2_PR00008_3_PR00008_4_PS00479_1_PS00479_2_PS50003_1_PS50081_1_PS50081_2_SM00109_1_SM00109_2_SM00233_1_SSF50729_1_SSF57889_1_SSF57889_2	catalytic:PD000001_1_PF00069.12_1_PS00107_1_PS00108_1_PS50011_1_SM00219_1_SM00220_1	full	catalytic:PD000001_1_PF00069.12_1_PS00107_1_PS00108_1_PS50011_1_SM00219_1_SM00220_1	extended:SSF56112_1
152	152	PA110771.1	Full complement	catalytic:PD000001_1_PF00069.12_1_PS00108_1_PS50011_1_SM00219_1_SM00220_1_extended:SSF56112_1	full	catalytic:PD000001_1_PF00069.12_1_PS00108_1_PS50011_1_SM00219_1_SM00220_1_extended:SSF56112_1	-	no accessory domains in locus	-	catalytic:PD000001_1_PF00069.12_1_PS00108_1_PS50011_1_SM00219_1_SM00220_1	full	catalytic:PD000001_1_PF00069.12_1_PS00108_1_PS50011_1_SM00219_1_SM00220_1	extended:SSF56112_1
152	152	PA110771.2	Full complement	catalytic:PD000001_1_PF00069.12_1_PS00108_1_PS50011_1_SM00219_1_SM00220_1_extended:SSF56112_1	full	catalytic:PD000001_1_PF00069.12_1_PS00108_1_PS50011_1_SM00219_1_SM00220_1_extended:SSF56112_1	-	no accessory domains in locus	-	catalytic:PD000001_1_PF00069.12_1_PS00108_1_PS50011_1_SM00219_1_SM00220_1	full	catalytic:PD000001_1_PF00069.12_1_PS00108_1_PS50011_1_SM00219_1_SM00220_1	extended:SSF56112_1
152	152	PA110771.5	Full complement	catalytic:PD000001_1_PF00069.12_1_PS00108_1_PS50011_1_SM00219_1_SM00220_1_extended:SSF56112_1	full	catalytic:PD000001_1_PF00069.12_1_PS00108_1_PS50011_1_SM00219_1_SM00220_1_extended:SSF56112_1	-	no accessory domains in locus	-	catalytic:PD000001_1_PF00069.12_1_PS00108_1_PS50011_1_SM00219_1_SM00220_1	full	catalytic:PD000001_1_PF00069.12_1_PS00108_1_PS50011_1_SM00219_1_SM00220_1	extended:SSF56112_1
153	153	PA73584.1	Variant disrupts the catalytic domain	catalytic:PD000001_1_PF00069.12_1_PF07714.1_1_PR00109_1_PR00109_2_PR00109_3_PR00109_4_PS00107_1_PS00108_1_PS50011_1_SM00219_1_SM00220_1_extended:SSF56112_1	missing	catalytic:PD000001_1_PF00069.12_1_PF07714.1_1_PS00107_1_PS00108_1_PS50011_1_SM00219_1_SM00220_1_extended:SSF56112_1	-	no accessory domains in locus	-	catalytic:PD000001_1_PF00069.12_1_PF07714.1_1_PR00109_1_PR00109_2_PR00109_3_PR00109_4_PS00107_1_PS00108_1_PS50011_1_SM00219_1_SM00220_1	disrupted catalytic domain	catalytic:PD000001_1_PF00069.12_1_PF07714.1_1_PS00107_1_PS00108_1_PS50011_1_SM00219_1_SM00220_1	extended:SSF56112_1
153	153	PA73584.3	Full complement	catalytic:PD000001_1_PF00069.12_1_PF07714.1_1_PR00109_1_PR00109_2_PR00109_3_PR00109_4_PS00107_1_PS00108_1_PS50011_1_SM00219_1_SM00220_1_extended:SSF56112_1	full	catalytic:PD000001_1_PF00069.12_1_PF07714.1_1_PR00109_1_PR00109_2_PR00109_3_PR00109_4_PS00107_1_PS00108_1_PS50011_1_SM00219_1_SM00220_1_extended:SSF56112_1	-	no accessory domains in locus	-	catalytic:PD000001_1_PF00069.12_1_PF07714.1_1_PR00109_1_PR00109_2_PR00109_3_PR00109_4_PS00107_1_PS00108_1_PS50011_1_SM00219_1_SM00220_1	full	catalytic:PD000001_1_PF00069.12_1_PF07714.1_1_PR00109_1_PR00109_2_PR00109_3_PR00109_4_PS00107_1_PS00108_1_PS50011_1_SM00219_1_SM00220_1	extended:SSF56112_1
153	153	PA73584.5	Full complement	catalytic:PD000001_1_PF00069.12_1_PF07714.1_1_PR00109_1_PR00109_2_PR00109_3_PR00109_4_PS00107_1_PS00108_1_PS50011_1_SM00219_1_SM00220_1_extended:SSF56112_1	full	catalytic:PD000001_1_PF00069.12_1_PF07714.1_1_PR00109_1_PR00109_2_PR00109_3_PR00109_4_PS00107_1_PS00108_1_PS50011_1_SM00219_1_SM00220_1_extended:SSF56112_1	-	no accessory domains in locus	-	catalytic:PD000001_1_PF00069.12_1_PF07714.1_1_PR00109_1_PR00109_2_PR00109_3_PR00109_4_PS00107_1_PS00108_1_PS50011_1_SM00219_1_SM00220_1	full	catalytic:PD000001_1_PF00069.12_1_PF07714.1_1_PR00109_1_PR00109_2_PR00109_3_PR00109_4_PS00107_1_PS00108_1_PS50011_1_SM00219_1_SM00220_1	extended:SSF56112_1
154	154	PA222336.5	Variant disrupts the catalytic domain	accessory:PF04212.4_1_SSF54427_1_catalytic:PD000001_1_PF00069.12_1_PF07714.1_1_PS00107_1_PS00108_1_PS50011_1_SM00219_1_SM00220_1_extended:SSF56112_1	missing	accessory:PF04212.4_1_SSF54427_1_catalytic:PD000001_1_PF00069.12_1_PS00108_1_PS50011_1_SM00219_1_SM00220_1_extended:SSF56112_1	accessory:PF04212.4_1_SSF54427_1	full	accessory:PF04212.4_1_SSF54427_1	catalytic:PD000001_1_PF00069.12_1_PF07714.1_1_PS00107_1_PS00108_1_PS50011_1_SM00219_1_SM00220_1	disrupted catalytic domain	catalytic:PD000001_1_PF00069.12_1_PS00108_1_PS50011_1_SM00219_1_SM00220_1	extended:SSF56112_1
154	154	PA222336.3	Variant affects accessory and catalytic domains	accessory:PF04212.4_1_SSF54427_1_catalytic:PD000001_1_PF00069.12_1_PF07714.1_1_PS00107_1_PS00108_1_PS50011_1_SM00219_1_SM00220_1_extended:SSF56112_1	missing	catalytic:PD000001_1_PF00069.12_1_PS00107_1_PS00108_1_PS50011_1_SM00219_1_SM00220_1_extended:SSF56112_1	accessory:PF04212.4_1_SSF54427_1	lost all accessory domains	-	catalytic:PD000001_1_PF00069.12_1_PF07714.1_1_PS00107_1_PS00108_1_PS50011_1_SM00219_1_SM00220_1	disrupted catalytic domain	catalytic:PD000001_1_PF00069.12_1_PS00107_1_PS00108_1_PS50011_1_SM00219_1_SM00220_1	extended:SSF56112_1
154	154	PA222336.1	Full complement	accessory:PF04212.4_1_SSF54427_1_catalytic:PD000001_1_PF00069.12_1_PF07714.1_1_PS00107_1_PS00108_1_PS50011_1_SM00219_1_SM00220_1_extended:SSF56112_1	full	accessory:PF04212.4_1_SSF54427_1_catalytic:PD000001_1_PF00069.12_1_PF07714.1_1_PS00107_1_PS00108_1_PS50011_1_SM00219_1_SM00220_1_extended:SSF56112_1	accessory:PF04212.4_1_SSF54427_1	full	accessory:PF04212.4_1_SSF54427_1	catalytic:PD000001_1_PF00069.12_1_PF07714.1_1_PS00107_1_PS00108_1_PS50011_1_SM00219_1_SM00220_1	full	catalytic:PD000001_1_PF00069.12_1_PF07714.1_1_PS00107_1_PS00108_1_PS50011_1_SM00219_1_SM00220_1	extended:SSF56112_1
155	155	PA99516.2	Variant disrupts the catalytic domain	catalytic:PD000001_1_PD000001_2_PF00069.12_1_PS00107_1_PS50011_1_SM00219_1_SM00220_1_extended:SSF56112_1	missing	catalytic:PD000001_1_PS00107_1_PS50011_1_extended:SSF56112_1	-	no accessory domains in locus	-	catalytic:PD000001_1_PD000001_2_PF00069.12_1_PS00107_1_PS50011_1_SM00219_1_SM00220_1	disrupted catalytic domain	catalytic:PD000001_1_PS00107_1_PS50011_1	extended:SSF56112_1
155	155	PA99516.1	Full complement	catalytic:PD000001_1_PD000001_2_PF00069.12_1_PS00107_1_PS50011_1_SM00219_1_SM00220_1_extended:SSF56112_1	full	catalytic:PD000001_1_PD000001_2_PF00069.12_1_PS00107_1_PS50011_1_SM00219_1_SM00220_1_extended:SSF56112_1	-	no accessory domains in locus	-	catalytic:PD000001_1_PD000001_2_PF00069.12_1_PS00107_1_PS50011_1_SM00219_1_SM00220_1	full	catalytic:PD000001_1_PD000001_2_PF00069.12_1_PS00107_1_PS50011_1_SM00219_1_SM00220_1	extended:SSF56112_1
156	156	PA84299.6	Variant disrupts the catalytic domain	catalytic:PD000001_1_PD000001_2_PF00069.12_1_PS00107_1_PS00108_1_PS50011_1_SM00219_1_SM00220_1_extended:SSF56112_1	missing	catalytic:PD000001_1_PS00107_1_PS50011_1_extended:SSF56112_1	-	no accessory domains in locus	-	catalytic:PD000001_1_PD000001_2_PF00069.12_1_PS00107_1_PS00108_1_PS50011_1_SM00219_1_SM00220_1	disrupted catalytic domain	catalytic:PD000001_1_PS00107_1_PS50011_1	extended:SSF56112_1
156	156	PA84299.1	Full complement	catalytic:PD000001_1_PD000001_2_PF00069.12_1_PS00107_1_PS00108_1_PS50011_1_SM00219_1_SM00220_1_extended:SSF56112_1	full	catalytic:PD000001_1_PD000001_2_PF00069.12_1_PS00107_1_PS00108_1_PS50011_1_SM00219_1_SM00220_1_extended:SSF56112_1	-	no accessory domains in locus	-	catalytic:PD000001_1_PD000001_2_PF00069.12_1_PS00107_1_PS00108_1_PS50011_1_SM00219_1_SM00220_1	full	catalytic:PD000001_1_PD000001_2_PF00069.12_1_PS00107_1_PS00108_1_PS50011_1_SM00219_1_SM00220_1	extended:SSF56112_1
158	158	PA134180.1	Full complement	catalytic:PD000001_1_PF00069.12_1_PF07714.1_1_PR00109_1_PR00109_2_PR00109_3_PS00107_1_PS00108_1_PS50011_1_SM00219_1_SM00220_1_extended:SSF56112_1	full	catalytic:PD000001_1_PF00069.12_1_PF07714.1_1_PR00109_1_PR00109_2_PR00109_3_PS00107_1_PS00108_1_PS50011_1_SM00219_1_SM00220_1_extended:SSF56112_1	-	no accessory domains in locus	-	catalytic:PD000001_1_PF00069.12_1_PF07714.1_1_PR00109_1_PR00109_2_PR00109_3_PS00107_1_PS00108_1_PS50011_1_SM00219_1_SM00220_1	full	catalytic:PD000001_1_PF00069.12_1_PF07714.1_1_PR00109_1_PR00109_2_PR00109_3_PS00107_1_PS00108_1_PS50011_1_SM00219_1_SM00220_1	extended:SSF56112_1
158	158	PA134180.2	Full complement	catalytic:PD000001_1_PF00069.12_1_PF07714.1_1_PR00109_1_PR00109_2_PR00109_3_PS00107_1_PS00108_1_PS50011_1_SM00219_1_SM00220_1_extended:SSF56112_1	full	catalytic:PD000001_1_PF00069.12_1_PF07714.1_1_PR00109_1_PR00109_2_PR00109_3_PS00107_1_PS00108_1_PS50011_1_SM00219_1_SM00220_1_extended:SSF56112_1	-	no accessory domains in locus	-	catalytic:PD000001_1_PF00069.12_1_PF07714.1_1_PR00109_1_PR00109_2_PR00109_3_PS00107_1_PS00108_1_PS50011_1_SM00219_1_SM00220_1	full	catalytic:PD000001_1_PF00069.12_1_PF07714.1_1_PR00109_1_PR00109_2_PR00109_3_PS00107_1_PS00108_1_PS50011_1_SM00219_1_SM00220_1	extended:SSF56112_1
159	159	PA221952.1	Full complement	catalytic:PD000001_1_PF00069.12_1_PF07714.1_1_PS00107_1_PS00108_1_PS50011_1_SM00219_1_SM00220_1_extended:SSF56112_1	full	catalytic:PD000001_1_PF00069.12_1_PF07714.1_1_PS00107_1_PS00108_1_PS50011_1_SM00219_1_SM00220_1_extended:SSF56112_1	-	no accessory domains in locus	-	catalytic:PD000001_1_PF00069.12_1_PF07714.1_1_PS00107_1_PS00108_1_PS50011_1_SM00219_1_SM00220_1	full	catalytic:PD000001_1_PF00069.12_1_PF07714.1_1_PS00107_1_PS00108_1_PS50011_1_SM00219_1_SM00220_1	extended:SSF56112_1
161	161	PA82384.1	Full complement	catalytic:PD000001_1_PF00069.12_1_PS00107_1_PS00108_1_PS50011_1_SM00219_1_SM00220_1_extended:SSF56112_1	full	catalytic:PD000001_1_PF00069.12_1_PS00107_1_PS00108_1_PS50011_1_SM00219_1_SM00220_1_extended:SSF56112_1	-	no accessory domains in locus	-	catalytic:PD000001_1_PF00069.12_1_PS00107_1_PS00108_1_PS50011_1_SM00219_1_SM00220_1	full	catalytic:PD000001_1_PF00069.12_1_PS00107_1_PS00108_1_PS50011_1_SM00219_1_SM00220_1	extended:SSF56112_1
162	162	PA176994.1	Variant disrupts the catalytic domain	catalytic:PD000001_1_PD000001_2_PF00069.12_1_PS00107_1_PS00108_1_PS50011_1_SM00219_1_SM00220_1_extended:SSF56112_1	missing	catalytic:PD000001_1_PF00069.12_1_PS00107_1_PS00108_1_PS50011_1_SM00219_1_SM00220_1_extended:SSF56112_1	-	no accessory domains in locus	-	catalytic:PD000001_1_PD000001_2_PF00069.12_1_PS00107_1_PS00108_1_PS50011_1_SM00219_1_SM00220_1	disrupted catalytic domain	catalytic:PD000001_1_PF00069.12_1_PS00107_1_PS00108_1_PS50011_1_SM00219_1_SM00220_1	extended:SSF56112_1
162	162	PA176994.10	Variant disrupts the catalytic domain	catalytic:PD000001_1_PD000001_2_PF00069.12_1_PS00107_1_PS00108_1_PS50011_1_SM00219_1_SM00220_1_extended:SSF56112_1	missing	catalytic:PD000001_1_PF00069.12_1_PS00107_1_PS00108_1_PS50011_1_SM00219_1_SM00220_1_extended:SSF56112_1	-	no accessory domains in locus	-	catalytic:PD000001_1_PD000001_2_PF00069.12_1_PS00107_1_PS00108_1_PS50011_1_SM00219_1_SM00220_1	disrupted catalytic domain	catalytic:PD000001_1_PF00069.12_1_PS00107_1_PS00108_1_PS50011_1_SM00219_1_SM00220_1	extended:SSF56112_1
162	162	PA176994.11	Variant disrupts the catalytic domain	catalytic:PD000001_1_PD000001_2_PF00069.12_1_PS00107_1_PS00108_1_PS50011_1_SM00219_1_SM00220_1_extended:SSF56112_1	missing	catalytic:PD000001_1_PF00069.12_1_PS00107_1_PS00108_1_PS50011_1_SM00219_1_SM00220_1_extended:SSF56112_1	-	no accessory domains in locus	-	catalytic:PD000001_1_PD000001_2_PF00069.12_1_PS00107_1_PS00108_1_PS50011_1_SM00219_1_SM00220_1	disrupted catalytic domain	catalytic:PD000001_1_PF00069.12_1_PS00107_1_PS00108_1_PS50011_1_SM00219_1_SM00220_1	extended:SSF56112_1
162	162	PA176994.2	Variant disrupts the catalytic domain	catalytic:PD000001_1_PD000001_2_PF00069.12_1_PS00107_1_PS00108_1_PS50011_1_SM00219_1_SM00220_1_extended:SSF56112_1	missing	catalytic:PD000001_1_PF00069.12_1_PS00107_1_PS00108_1_PS50011_1_SM00219_1_SM00220_1_extended:SSF56112_1	-	no accessory domains in locus	-	catalytic:PD000001_1_PD000001_2_PF00069.12_1_PS00107_1_PS00108_1_PS50011_1_SM00219_1_SM00220_1	disrupted catalytic domain	catalytic:PD000001_1_PF00069.12_1_PS00107_1_PS00108_1_PS50011_1_SM00219_1_SM00220_1	extended:SSF56112_1
162	162	PA176994.3	Variant disrupts the catalytic domain	catalytic:PD000001_1_PD000001_2_PF00069.12_1_PS00107_1_PS00108_1_PS50011_1_SM00219_1_SM00220_1_extended:SSF56112_1	missing	catalytic:PD000001_1_PF00069.12_1_PS00107_1_PS00108_1_PS50011_1_SM00219_1_SM00220_1_extended:SSF56112_1	-	no accessory domains in locus	-	catalytic:PD000001_1_PD000001_2_PF00069.12_1_PS00107_1_PS00108_1_PS50011_1_SM00219_1_SM00220_1	disrupted catalytic domain	catalytic:PD000001_1_PF00069.12_1_PS00107_1_PS00108_1_PS50011_1_SM00219_1_SM00220_1	extended:SSF56112_1
162	162	PA176994.4	Variant disrupts the catalytic domain	catalytic:PD000001_1_PD000001_2_PF00069.12_1_PS00107_1_PS00108_1_PS50011_1_SM00219_1_SM00220_1_extended:SSF56112_1	missing	catalytic:PD000001_1_PF00069.12_1_PS00107_1_PS50011_1_SM00219_1_SM00220_1_extended:SSF56112_1	-	no accessory domains in locus	-	catalytic:PD000001_1_PD000001_2_PF00069.12_1_PS00107_1_PS00108_1_PS50011_1_SM00219_1_SM00220_1	disrupted catalytic domain	catalytic:PD000001_1_PF00069.12_1_PS00107_1_PS50011_1_SM00219_1_SM00220_1	extended:SSF56112_1
162	162	PA176994.8	Full complement	catalytic:PD000001_1_PD000001_2_PF00069.12_1_PS00107_1_PS00108_1_PS50011_1_SM00219_1_SM00220_1_extended:SSF56112_1	full	catalytic:PD000001_1_PD000001_2_PF00069.12_1_PS00107_1_PS00108_1_PS50011_1_SM00219_1_SM00220_1_extended:SSF56112_1	-	no accessory domains in locus	-	catalytic:PD000001_1_PD000001_2_PF00069.12_1_PS00107_1_PS00108_1_PS50011_1_SM00219_1_SM00220_1	full	catalytic:PD000001_1_PD000001_2_PF00069.12_1_PS00107_1_PS00108_1_PS50011_1_SM00219_1_SM00220_1	extended:SSF56112_1
163	163	PA77541.1	Full complement	accessory:SSF53167_1_SSF54236_1_catalytic:PD000001_1_PF00069.12_1_PR00109_1_PR00109_2_PR00109_3_PS00107_1_PS00108_1_PS50011_1_SM00219_1_SM00220_1_extended:SSF56112_1	full	accessory:SSF53167_1_SSF54236_1_catalytic:PD000001_1_PF00069.12_1_PR00109_1_PR00109_2_PR00109_3_PS00107_1_PS00108_1_PS50011_1_SM00219_1_SM00220_1_extended:SSF56112_1	accessory:SSF53167_1_SSF54236_1	full	accessory:SSF53167_1_SSF54236_1	catalytic:PD000001_1_PF00069.12_1_PR00109_1_PR00109_2_PR00109_3_PS00107_1_PS00108_1_PS50011_1_SM00219_1_SM00220_1	full	catalytic:PD000001_1_PF00069.12_1_PR00109_1_PR00109_2_PR00109_3_PS00107_1_PS00108_1_PS50011_1_SM00219_1_SM00220_1	extended:SSF56112_1
163	163	PA77541.2	Full complement	accessory:SSF53167_1_SSF54236_1_catalytic:PD000001_1_PF00069.12_1_PR00109_1_PR00109_2_PR00109_3_PS00107_1_PS00108_1_PS50011_1_SM00219_1_SM00220_1_extended:SSF56112_1	full	accessory:SSF53167_1_SSF54236_1_catalytic:PD000001_1_PF00069.12_1_PR00109_1_PR00109_2_PR00109_3_PS00107_1_PS00108_1_PS50011_1_SM00219_1_SM00220_1_extended:SSF56112_1	accessory:SSF53167_1_SSF54236_1	full	accessory:SSF53167_1_SSF54236_1	catalytic:PD000001_1_PF00069.12_1_PR00109_1_PR00109_2_PR00109_3_PS00107_1_PS00108_1_PS50011_1_SM00219_1_SM00220_1	full	catalytic:PD000001_1_PF00069.12_1_PR00109_1_PR00109_2_PR00109_3_PS00107_1_PS00108_1_PS50011_1_SM00219_1_SM00220_1	extended:SSF56112_1
163	163	PA77541.5	Full complement	accessory:SSF53167_1_SSF54236_1_catalytic:PD000001_1_PF00069.12_1_PR00109_1_PR00109_2_PR00109_3_PS00107_1_PS00108_1_PS50011_1_SM00219_1_SM00220_1_extended:SSF56112_1	full	accessory:SSF53167_1_SSF54236_1_catalytic:PD000001_1_PF00069.12_1_PR00109_1_PR00109_2_PR00109_3_PS00107_1_PS00108_1_PS50011_1_SM00219_1_SM00220_1_extended:SSF56112_1	accessory:SSF53167_1_SSF54236_1	full	accessory:SSF53167_1_SSF54236_1	catalytic:PD000001_1_PF00069.12_1_PR00109_1_PR00109_2_PR00109_3_PS00107_1_PS00108_1_PS50011_1_SM00219_1_SM00220_1	full	catalytic:PD000001_1_PF00069.12_1_PR00109_1_PR00109_2_PR00109_3_PS00107_1_PS00108_1_PS50011_1_SM00219_1_SM00220_1	extended:SSF56112_1
164	164	PA72220.12	Variant affects accessory and catalytic domains	accessory:SSF49590_1_SSF54236_1_catalytic:PD000001_1_PF00069.12_1_PR00109_1_PR00109_2_PR00109_3_PS00108_1_PS50011_1_SM00219_1_SM00220_1_extended:SSF56112_1	missing	catalytic:PD000001_1_PF00069.12_1_PR00109_1_PR00109_2_PS00108_1_PS50011_1_SM00219_1_SM00220_1_extended:SSF56112_1	accessory:SSF49590_1_SSF54236_1	lost all accessory domains	-	catalytic:PD000001_1_PF00069.12_1_PR00109_1_PR00109_2_PR00109_3_PS00108_1_PS50011_1_SM00219_1_SM00220_1	disrupted catalytic domain	catalytic:PD000001_1_PF00069.12_1_PR00109_1_PR00109_2_PS00108_1_PS50011_1_SM00219_1_SM00220_1	extended:SSF56112_1
164	164	PA72220.13	Variant affects accessory and catalytic domains	accessory:SSF49590_1_SSF54236_1_catalytic:PD000001_1_PF00069.12_1_PR00109_1_PR00109_2_PR00109_3_PS00108_1_PS50011_1_SM00219_1_SM00220_1_extended:SSF56112_1	missing	catalytic:PD000001_1_PF00069.12_1_PR00109_1_PR00109_2_PS00108_1_PS50011_1_SM00219_1_SM00220_1_extended:SSF56112_1	accessory:SSF49590_1_SSF54236_1	lost all accessory domains	-	catalytic:PD000001_1_PF00069.12_1_PR00109_1_PR00109_2_PR00109_3_PS00108_1_PS50011_1_SM00219_1_SM00220_1	disrupted catalytic domain	catalytic:PD000001_1_PF00069.12_1_PR00109_1_PR00109_2_PS00108_1_PS50011_1_SM00219_1_SM00220_1	extended:SSF56112_1
164	164	PA72220.17	Variant affects accessory and catalytic domains	accessory:SSF49590_1_SSF54236_1_catalytic:PD000001_1_PF00069.12_1_PR00109_1_PR00109_2_PR00109_3_PS00108_1_PS50011_1_SM00219_1_SM00220_1_extended:SSF56112_1	missing	catalytic:PD000001_1	accessory:SSF49590_1_SSF54236_1	lost all accessory domains	-	catalytic:PD000001_1_PF00069.12_1_PR00109_1_PR00109_2_PR00109_3_PS00108_1_PS50011_1_SM00219_1_SM00220_1	disrupted catalytic domain	catalytic:PD000001_1	-
164	164	PA72220.1	Full complement	accessory:SSF49590_1_SSF54236_1_catalytic:PD000001_1_PF00069.12_1_PR00109_1_PR00109_2_PR00109_3_PS00108_1_PS50011_1_SM00219_1_SM00220_1_extended:SSF56112_1	full	accessory:SSF49590_1_SSF54236_1_catalytic:PD000001_1_PF00069.12_1_PR00109_1_PR00109_2_PR00109_3_PS00108_1_PS50011_1_SM00219_1_SM00220_1_extended:SSF56112_1	accessory:SSF49590_1_SSF54236_1	full	accessory:SSF49590_1_SSF54236_1	catalytic:PD000001_1_PF00069.12_1_PR00109_1_PR00109_2_PR00109_3_PS00108_1_PS50011_1_SM00219_1_SM00220_1	full	catalytic:PD000001_1_PF00069.12_1_PR00109_1_PR00109_2_PR00109_3_PS00108_1_PS50011_1_SM00219_1_SM00220_1	extended:SSF56112_1
164	164	PA72220.2	Full complement	accessory:SSF49590_1_SSF54236_1_catalytic:PD000001_1_PF00069.12_1_PR00109_1_PR00109_2_PR00109_3_PS00108_1_PS50011_1_SM00219_1_SM00220_1_extended:SSF56112_1	full	accessory:SSF49590_1_SSF54236_1_catalytic:PD000001_1_PF00069.12_1_PR00109_1_PR00109_2_PR00109_3_PS00108_1_PS50011_1_SM00219_1_SM00220_1_extended:SSF56112_1	accessory:SSF49590_1_SSF54236_1	full	accessory:SSF49590_1_SSF54236_1	catalytic:PD000001_1_PF00069.12_1_PR00109_1_PR00109_2_PR00109_3_PS00108_1_PS50011_1_SM00219_1_SM00220_1	full	catalytic:PD000001_1_PF00069.12_1_PR00109_1_PR00109_2_PR00109_3_PS00108_1_PS50011_1_SM00219_1_SM00220_1	extended:SSF56112_1
165	165	PA105751.3	Variant removes all accessory domains	accessory:SSF54236_1_catalytic:PD000001_1_PF00069.12_1_PS00107_1_PS50011_1_SM00219_1_SM00220_1_extended:SSF56112_1	missing	catalytic:PD000001_1_PF00069.12_1_PS00107_1_PS50011_1_SM00219_1_SM00220_1_extended:SSF56112_1	accessory:SSF54236_1	lost all accessory domains	-	catalytic:PD000001_1_PF00069.12_1_PS00107_1_PS50011_1_SM00219_1_SM00220_1	full	catalytic:PD000001_1_PF00069.12_1_PS00107_1_PS50011_1_SM00219_1_SM00220_1	extended:SSF56112_1
165	165	PA105751.1	Full complement	accessory:SSF54236_1_catalytic:PD000001_1_PF00069.12_1_PS00107_1_PS50011_1_SM00219_1_SM00220_1_extended:SSF56112_1	full	accessory:SSF54236_1_catalytic:PD000001_1_PF00069.12_1_PS00107_1_PS50011_1_SM00219_1_SM00220_1_extended:SSF56112_1	accessory:SSF54236_1	full	accessory:SSF54236_1	catalytic:PD000001_1_PF00069.12_1_PS00107_1_PS50011_1_SM00219_1_SM00220_1	full	catalytic:PD000001_1_PF00069.12_1_PS00107_1_PS50011_1_SM00219_1_SM00220_1	extended:SSF56112_1
166	166	PA107464.2	Variant disrupts the catalytic domain	accessory:SSF54236_1_catalytic:PD000001_1_PF00069.12_1_PS00107_1_PS50011_1_SM00219_1_SM00220_1_extended:SSF56112_1	missing	accessory:SSF54236_1_catalytic:PD000001_1_PS50011_1_SM00220_1_extended:SSF56112_1	accessory:SSF54236_1	full	accessory:SSF54236_1	catalytic:PD000001_1_PF00069.12_1_PS00107_1_PS50011_1_SM00219_1_SM00220_1	disrupted catalytic domain	catalytic:PD000001_1_PS50011_1_SM00220_1	extended:SSF56112_1
166	166	PA107464.1	Full complement	accessory:SSF54236_1_catalytic:PD000001_1_PF00069.12_1_PS00107_1_PS50011_1_SM00219_1_SM00220_1_extended:SSF56112_1	full	accessory:SSF54236_1_catalytic:PD000001_1_PF00069.12_1_PS00107_1_PS50011_1_SM00219_1_SM00220_1_extended:SSF56112_1	accessory:SSF54236_1	full	accessory:SSF54236_1	catalytic:PD000001_1_PF00069.12_1_PS00107_1_PS50011_1_SM00219_1_SM00220_1	full	catalytic:PD000001_1_PF00069.12_1_PS00107_1_PS50011_1_SM00219_1_SM00220_1	extended:SSF56112_1
167	167	PA161143.2	Variant disrupts the catalytic domain	catalytic:PD000001_1_PD000001_2_PF00069.12_1_PS00108_1_PS50011_1_SM00219_1_SM00220_1_extended:SSF56112_1	missing	catalytic:PD000001_1_PD000001_2_PF00069.12_1_PS50011_1_SM00220_1_extended:SSF56112_1	-	no accessory domains in locus	-	catalytic:PD000001_1_PD000001_2_PF00069.12_1_PS00108_1_PS50011_1_SM00219_1_SM00220_1	disrupted catalytic domain	catalytic:PD000001_1_PD000001_2_PF00069.12_1_PS50011_1_SM00220_1	extended:SSF56112_1
167	167	PA161143.1	Variant disrupts the catalytic domain	catalytic:PD000001_1_PD000001_2_PF00069.12_1_PS00108_1_PS50011_1_SM00219_1_SM00220_1_extended:SSF56112_1	missing	catalytic:PD000001_1_PF00069.12_1_PS00108_1_PS50011_1_SM00219_1_SM00220_1_extended:SSF56112_1	-	no accessory domains in locus	-	catalytic:PD000001_1_PD000001_2_PF00069.12_1_PS00108_1_PS50011_1_SM00219_1_SM00220_1	disrupted catalytic domain	catalytic:PD000001_1_PF00069.12_1_PS00108_1_PS50011_1_SM00219_1_SM00220_1	extended:SSF56112_1
167	167	PA161143.3	Variant disrupts the catalytic domain	catalytic:PD000001_1_PD000001_2_PF00069.12_1_PS00108_1_PS50011_1_SM00219_1_SM00220_1_extended:SSF56112_1	missing	catalytic:PD000001_1_PS50011_1_extended:SSF56112_1	-	no accessory domains in locus	-	catalytic:PD000001_1_PD000001_2_PF00069.12_1_PS00108_1_PS50011_1_SM00219_1_SM00220_1	disrupted catalytic domain	catalytic:PD000001_1_PS50011_1	extended:SSF56112_1
170	170	PA72665.3	Variant affects accessory domains only	accessory:PF05773.6_1_PS50908_1_SM00591_1_SSF52954_1_SSF55681_1_catalytic:PD000001_1_PD000001_2_PD000001_3_PF00069.12_1_PF00069.12_2_PS00107_1_PS00108_1_PS50011_1_PS50011_2_SM00219_1_SM00220_1_SM00220_2_extended:SSF56112_1_SSF56112_2_SSF56112_3	missing	accessory:SSF52954_1_SSF55681_1_catalytic:PD000001_1_PD000001_2_PD000001_3_PF00069.12_1_PF00069.12_2_PS00107_1_PS00108_1_PS50011_1_PS50011_2_SM00219_1_SM00220_1_SM00220_2_extended:SSF56112_1_SSF56112_2	accessory:PF05773.6_1_PS50908_1_SM00591_1_SSF52954_1_SSF55681_1	missing	accessory:SSF52954_1_SSF55681_1	catalytic:PD000001_1_PD000001_2_PD000001_3_PF00069.12_1_PF00069.12_2_PS00107_1_PS00108_1_PS50011_1_PS50011_2_SM00219_1_SM00220_1_SM00220_2	full	catalytic:PD000001_1_PD000001_2_PD000001_3_PF00069.12_1_PF00069.12_2_PS00107_1_PS00108_1_PS50011_1_PS50011_2_SM00219_1_SM00220_1_SM00220_2	extended:SSF56112_1_SSF56112_2
170	170	PA72665.2	Variant affects accessory domains only	accessory:PF05773.6_1_PS50908_1_SM00591_1_SSF52954_1_SSF55681_1_catalytic:PD000001_1_PD000001_2_PD000001_3_PF00069.12_1_PF00069.12_2_PS00107_1_PS00108_1_PS50011_1_PS50011_2_SM00219_1_SM00220_1_SM00220_2_extended:SSF56112_1_SSF56112_2_SSF56112_3	missing	accessory:PS50908_1_SSF52954_1_SSF55681_1_catalytic:PD000001_1_PD000001_2_PD000001_3_PF00069.12_1_PF00069.12_2_PS00107_1_PS00108_1_PS50011_1_PS50011_2_SM00219_1_SM00220_1_SM00220_2_extended:SSF56112_1_SSF56112_2_SSF56112_3	accessory:PF05773.6_1_PS50908_1_SM00591_1_SSF52954_1_SSF55681_1	missing	accessory:PS50908_1_SSF52954_1_SSF55681_1	catalytic:PD000001_1_PD000001_2_PD000001_3_PF00069.12_1_PF00069.12_2_PS00107_1_PS00108_1_PS50011_1_PS50011_2_SM00219_1_SM00220_1_SM00220_2	full	catalytic:PD000001_1_PD000001_2_PD000001_3_PF00069.12_1_PF00069.12_2_PS00107_1_PS00108_1_PS50011_1_PS50011_2_SM00219_1_SM00220_1_SM00220_2	extended:SSF56112_1_SSF56112_2_SSF56112_3
170	170	PA72665.7	Variant affects accessory and catalytic domains	accessory:PF05773.6_1_PS50908_1_SM00591_1_SSF52954_1_SSF55681_1_catalytic:PD000001_1_PD000001_2_PD000001_3_PF00069.12_1_PF00069.12_2_PS00107_1_PS00108_1_PS50011_1_PS50011_2_SM00219_1_SM00220_1_SM00220_2_extended:SSF56112_1_SSF56112_2_SSF56112_3	missing	accessory:SSF55681_1_catalytic:PD000001_1_PF00069.12_1_PS00108_1_PS50011_1_SM00220_1_extended:SSF56112_1	accessory:PF05773.6_1_PS50908_1_SM00591_1_SSF52954_1_SSF55681_1	missing	accessory:SSF55681_1	catalytic:PD000001_1_PD000001_2_PD000001_3_PF00069.12_1_PF00069.12_2_PS00107_1_PS00108_1_PS50011_1_PS50011_2_SM00219_1_SM00220_1_SM00220_2	disrupted catalytic domain	catalytic:PD000001_1_PF00069.12_1_PS00108_1_PS50011_1_SM00220_1	extended:SSF56112_1
170	170	PA72665.4	Variant affects accessory and catalytic domains	accessory:PF05773.6_1_PS50908_1_SM00591_1_SSF52954_1_SSF55681_1_catalytic:PD000001_1_PD000001_2_PD000001_3_PF00069.12_1_PF00069.12_2_PS00107_1_PS00108_1_PS50011_1_PS50011_2_SM00219_1_SM00220_1_SM00220_2_extended:SSF56112_1_SSF56112_2_SSF56112_3	missing	catalytic:PD000001_1_PF00069.12_1_PS50011_1_SM00219_1_SM00220_1_extended:SSF56112_1	accessory:PF05773.6_1_PS50908_1_SM00591_1_SSF52954_1_SSF55681_1	lost all accessory domains	-	catalytic:PD000001_1_PD000001_2_PD000001_3_PF00069.12_1_PF00069.12_2_PS00107_1_PS00108_1_PS50011_1_PS50011_2_SM00219_1_SM00220_1_SM00220_2	disrupted catalytic domain	catalytic:PD000001_1_PF00069.12_1_PS50011_1_SM00219_1_SM00220_1	extended:SSF56112_1
170	170	PA72665.1	Full complement	accessory:PF05773.6_1_PS50908_1_SM00591_1_SSF52954_1_SSF55681_1_catalytic:PD000001_1_PD000001_2_PD000001_3_PF00069.12_1_PF00069.12_2_PS00107_1_PS00108_1_PS50011_1_PS50011_2_SM00219_1_SM00220_1_SM00220_2_extended:SSF56112_1_SSF56112_2_SSF56112_3	full	accessory:PF05773.6_1_PS50908_1_SM00591_1_SSF52954_1_SSF55681_1_catalytic:PD000001_1_PD000001_2_PD000001_3_PF00069.12_1_PF00069.12_2_PS00107_1_PS00108_1_PS50011_1_PS50011_2_SM00219_1_SM00220_1_SM00220_2_extended:SSF56112_1_SSF56112_2_SSF56112_3	accessory:PF05773.6_1_PS50908_1_SM00591_1_SSF52954_1_SSF55681_1	full	accessory:PF05773.6_1_PS50908_1_SM00591_1_SSF52954_1_SSF55681_1	catalytic:PD000001_1_PD000001_2_PD000001_3_PF00069.12_1_PF00069.12_2_PS00107_1_PS00108_1_PS50011_1_PS50011_2_SM00219_1_SM00220_1_SM00220_2	full	catalytic:PD000001_1_PD000001_2_PD000001_3_PF00069.12_1_PF00069.12_2_PS00107_1_PS00108_1_PS50011_1_PS50011_2_SM00219_1_SM00220_1_SM00220_2	extended:SSF56112_1_SSF56112_2_SSF56112_3
171	171	PA74147.5	Variant removes the catalytic domain	accessory:SSF50998_1_catalytic:PD000001_1_PD000001_2_PF00069.12_1_PS00108_1_PS50011_1_SM00219_1_SM00220_1_extended:SSF56112_1	missing	accessory:SSF50998_1	accessory:SSF50998_1	full	accessory:SSF50998_1	catalytic:PD000001_1_PD000001_2_PF00069.12_1_PS00108_1_PS50011_1_SM00219_1_SM00220_1	lost catalytic domain	-	-
171	171	PA74147.4	Variant disrupts the catalytic domain	accessory:SSF50998_1_catalytic:PD000001_1_PD000001_2_PF00069.12_1_PS00108_1_PS50011_1_SM00219_1_SM00220_1_extended:SSF56112_1	missing	accessory:SSF50998_1_catalytic:PD000001_1_PD000001_2_PF00069.12_1_PS50011_1_SM00220_1_extended:SSF56112_1	accessory:SSF50998_1	full	accessory:SSF50998_1	catalytic:PD000001_1_PD000001_2_PF00069.12_1_PS00108_1_PS50011_1_SM00219_1_SM00220_1	disrupted catalytic domain	catalytic:PD000001_1_PD000001_2_PF00069.12_1_PS50011_1_SM00220_1	extended:SSF56112_1
171	171	PA74147.1	Full complement	accessory:SSF50998_1_catalytic:PD000001_1_PD000001_2_PF00069.12_1_PS00108_1_PS50011_1_SM00219_1_SM00220_1_extended:SSF56112_1	full	accessory:SSF50998_1_catalytic:PD000001_1_PD000001_2_PF00069.12_1_PS00108_1_PS50011_1_SM00219_1_SM00220_1_extended:SSF56112_1	accessory:SSF50998_1	full	accessory:SSF50998_1	catalytic:PD000001_1_PD000001_2_PF00069.12_1_PS00108_1_PS50011_1_SM00219_1_SM00220_1	full	catalytic:PD000001_1_PD000001_2_PF00069.12_1_PS00108_1_PS50011_1_SM00219_1_SM00220_1	extended:SSF56112_1
172	172	PA75860.1	Full complement	accessory:PF00035.10_1_PF00035.10_2_PS50137_1_PS50137_2_SM00358_1_SM00358_2_SSF54768_1_SSF54768_2_catalytic:PD000001_1_PF00069.12_1_PS00107_1_PS00108_1_PS50011_1_SM00219_1_SM00220_1_extended:SSF56112_1	full	accessory:PF00035.10_1_PF00035.10_2_PS50137_1_PS50137_2_SM00358_1_SM00358_2_SSF54768_1_SSF54768_2_catalytic:PD000001_1_PF00069.12_1_PS00107_1_PS00108_1_PS50011_1_SM00219_1_SM00220_1_extended:SSF56112_1	accessory:PF00035.10_1_PF00035.10_2_PS50137_1_PS50137_2_SM00358_1_SM00358_2_SSF54768_1_SSF54768_2	full	accessory:PF00035.10_1_PF00035.10_2_PS50137_1_PS50137_2_SM00358_1_SM00358_2_SSF54768_1_SSF54768_2	catalytic:PD000001_1_PF00069.12_1_PS00107_1_PS00108_1_PS50011_1_SM00219_1_SM00220_1	full	catalytic:PD000001_1_PF00069.12_1_PS00107_1_PS00108_1_PS50011_1_SM00219_1_SM00220_1	extended:SSF56112_1
172	172	PA75860.7	Full complement	accessory:PF00035.10_1_PF00035.10_2_PS50137_1_PS50137_2_SM00358_1_SM00358_2_SSF54768_1_SSF54768_2_catalytic:PD000001_1_PF00069.12_1_PS00107_1_PS00108_1_PS50011_1_SM00219_1_SM00220_1_extended:SSF56112_1	full	accessory:PF00035.10_1_PF00035.10_2_PS50137_1_PS50137_2_SM00358_1_SM00358_2_SSF54768_1_SSF54768_2_catalytic:PD000001_1_PF00069.12_1_PS00107_1_PS00108_1_PS50011_1_SM00219_1_SM00220_1_extended:SSF56112_1	accessory:PF00035.10_1_PF00035.10_2_PS50137_1_PS50137_2_SM00358_1_SM00358_2_SSF54768_1_SSF54768_2	full	accessory:PF00035.10_1_PF00035.10_2_PS50137_1_PS50137_2_SM00358_1_SM00358_2_SSF54768_1_SSF54768_2	catalytic:PD000001_1_PF00069.12_1_PS00107_1_PS00108_1_PS50011_1_SM00219_1_SM00220_1	full	catalytic:PD000001_1_PF00069.12_1_PS00107_1_PS00108_1_PS50011_1_SM00219_1_SM00220_1	extended:SSF56112_1
173	173	PA128432.1	Full complement	catalytic:PD000001_1_PF00069.12_1_PS00109_1_PS50011_1_SM00219_1_SM00220_1_extended:SSF56112_1	full	catalytic:PD000001_1_PF00069.12_1_PS00109_1_PS50011_1_SM00219_1_SM00220_1_extended:SSF56112_1	-	no accessory domains in locus	-	catalytic:PD000001_1_PF00069.12_1_PS00109_1_PS50011_1_SM00219_1_SM00220_1	full	catalytic:PD000001_1_PF00069.12_1_PS00109_1_PS50011_1_SM00219_1_SM00220_1	extended:SSF56112_1
175	175	PA167922.1	Full complement	catalytic:PD000001_1_PF00069.12_1_PS00107_1_PS00108_1_PS50011_1_SM00219_1_SM00220_1_extended:SSF56112_1	full	catalytic:PD000001_1_PF00069.12_1_PS00107_1_PS00108_1_PS50011_1_SM00219_1_SM00220_1_extended:SSF56112_1	-	no accessory domains in locus	-	catalytic:PD000001_1_PF00069.12_1_PS00107_1_PS00108_1_PS50011_1_SM00219_1_SM00220_1	full	catalytic:PD000001_1_PF00069.12_1_PS00107_1_PS00108_1_PS50011_1_SM00219_1_SM00220_1	extended:SSF56112_1
177	177	PA109028.1	Variant affects accessory domains only	accessory:PF00047.12_1_PF00047.12_2_PF07679.2_1_PF07679.2_2_PF07686.2_1_PF07686.2_2_PS50083_1_PS50835_1_PS50835_2_SM00150_1_SM00150_2_SM00408_1_SM00408_2_SM00409_1_SM00409_2_SSF46966_1_SSF46966_2_SSF46966_3_SSF46966_4_SSF48726_1_SSF48726_2	missing	accessory:PF00047.12_1_PF00047.12_2_PF07679.2_1_PF07679.2_2_PF07686.2_1_PF07686.2_2_PS50835_1_PS50835_2_SM00408_1_SM00408_2_SM00409_1_SM00409_2_SSF48726_1_SSF48726_2	accessory:PF00047.12_1_PF00047.12_2_PF07679.2_1_PF07679.2_2_PF07686.2_1_PF07686.2_2_PS50083_1_PS50835_1_PS50835_2_SM00150_1_SM00150_2_SM00408_1_SM00408_2_SM00409_1_SM00409_2_SSF46966_1_SSF46966_2_SSF46966_3_SSF46966_4_SSF48726_1_SSF48726_2	missing	accessory:PF00047.12_1_PF00047.12_2_PF07679.2_1_PF07679.2_2_PF07686.2_1_PF07686.2_2_PS50835_1_PS50835_2_SM00408_1_SM00408_2_SM00409_1_SM00409_2_SSF48726_1_SSF48726_2	-	no catalytic domains in locus	-	-
177	177	PA109028.3	Variant affects accessory domains only	accessory:PF00047.12_1_PF00047.12_2_PF07679.2_1_PF07679.2_2_PF07686.2_1_PF07686.2_2_PS50083_1_PS50835_1_PS50835_2_SM00150_1_SM00150_2_SM00408_1_SM00408_2_SM00409_1_SM00409_2_SSF46966_1_SSF46966_2_SSF46966_3_SSF46966_4_SSF48726_1_SSF48726_2	missing	accessory:PF00047.12_1_PF00047.12_2_PF07679.2_1_PF07679.2_2_PF07686.2_1_PF07686.2_2_PS50835_1_PS50835_2_SM00408_1_SM00408_2_SM00409_1_SM00409_2_SSF48726_1_SSF48726_2	accessory:PF00047.12_1_PF00047.12_2_PF07679.2_1_PF07679.2_2_PF07686.2_1_PF07686.2_2_PS50083_1_PS50835_1_PS50835_2_SM00150_1_SM00150_2_SM00408_1_SM00408_2_SM00409_1_SM00409_2_SSF46966_1_SSF46966_2_SSF46966_3_SSF46966_4_SSF48726_1_SSF48726_2	missing	accessory:PF00047.12_1_PF00047.12_2_PF07679.2_1_PF07679.2_2_PF07686.2_1_PF07686.2_2_PS50835_1_PS50835_2_SM00408_1_SM00408_2_SM00409_1_SM00409_2_SSF48726_1_SSF48726_2	-	no catalytic domains in locus	-	-
177	177	PA119620.1	Variant affects accessory domains only	accessory:PF00047.12_1_PF00047.12_2_PF07679.2_1_PF07679.2_2_PF07686.2_1_PF07686.2_2_PS50083_1_PS50835_1_PS50835_2_SM00150_1_SM00150_2_SM00408_1_SM00408_2_SM00409_1_SM00409_2_SSF46966_1_SSF46966_2_SSF46966_3_SSF46966_4_SSF48726_1_SSF48726_2	missing	accessory:PF00047.12_1_PF07679.2_1_PF07679.2_2_PF07686.2_1_PS50835_1_SM00409_1_SM00409_2_SSF48726_1_SSF48726_2	accessory:PF00047.12_1_PF00047.12_2_PF07679.2_1_PF07679.2_2_PF07686.2_1_PF07686.2_2_PS50083_1_PS50835_1_PS50835_2_SM00150_1_SM00150_2_SM00408_1_SM00408_2_SM00409_1_SM00409_2_SSF46966_1_SSF46966_2_SSF46966_3_SSF46966_4_SSF48726_1_SSF48726_2	missing	accessory:PF00047.12_1_PF07679.2_1_PF07679.2_2_PF07686.2_1_PS50835_1_SM00409_1_SM00409_2_SSF48726_1_SSF48726_2	-	no catalytic domains in locus	-	-
177	177	PA115669.1	Variant affects accessory domains only	accessory:PF00047.12_1_PF00047.12_2_PF07679.2_1_PF07679.2_2_PF07686.2_1_PF07686.2_2_PS50083_1_PS50835_1_PS50835_2_SM00150_1_SM00150_2_SM00408_1_SM00408_2_SM00409_1_SM00409_2_SSF46966_1_SSF46966_2_SSF46966_3_SSF46966_4_SSF48726_1_SSF48726_2	missing	accessory:PF00047.12_1_PF07679.2_1_PF07686.2_1_PS50835_1_SM00408_1_SM00409_1_SSF48726_1	accessory:PF00047.12_1_PF00047.12_2_PF07679.2_1_PF07679.2_2_PF07686.2_1_PF07686.2_2_PS50083_1_PS50835_1_PS50835_2_SM00150_1_SM00150_2_SM00408_1_SM00408_2_SM00409_1_SM00409_2_SSF46966_1_SSF46966_2_SSF46966_3_SSF46966_4_SSF48726_1_SSF48726_2	missing	accessory:PF00047.12_1_PF07679.2_1_PF07686.2_1_PS50835_1_SM00408_1_SM00409_1_SSF48726_1	-	no catalytic domains in locus	-	-
177	177	PA160189.3	Variant affects accessory domains only	accessory:PF00047.12_1_PF00047.12_2_PF07679.2_1_PF07679.2_2_PF07686.2_1_PF07686.2_2_PS50083_1_PS50835_1_PS50835_2_SM00150_1_SM00150_2_SM00408_1_SM00408_2_SM00409_1_SM00409_2_SSF46966_1_SSF46966_2_SSF46966_3_SSF46966_4_SSF48726_1_SSF48726_2	missing	accessory:PS50083_1_SM00150_1_SM00150_2_SSF46966_1_SSF46966_2_SSF46966_3	accessory:PF00047.12_1_PF00047.12_2_PF07679.2_1_PF07679.2_2_PF07686.2_1_PF07686.2_2_PS50083_1_PS50835_1_PS50835_2_SM00150_1_SM00150_2_SM00408_1_SM00408_2_SM00409_1_SM00409_2_SSF46966_1_SSF46966_2_SSF46966_3_SSF46966_4_SSF48726_1_SSF48726_2	missing	accessory:PS50083_1_SM00150_1_SM00150_2_SSF46966_1_SSF46966_2_SSF46966_3	-	no catalytic domains in locus	-	-
177	177	PA160189.1	Variant affects accessory domains only	accessory:PF00047.12_1_PF00047.12_2_PF07679.2_1_PF07679.2_2_PF07686.2_1_PF07686.2_2_PS50083_1_PS50835_1_PS50835_2_SM00150_1_SM00150_2_SM00408_1_SM00408_2_SM00409_1_SM00409_2_SSF46966_1_SSF46966_2_SSF46966_3_SSF46966_4_SSF48726_1_SSF48726_2	missing	accessory:PS50083_1_SSF46966_1_SSF46966_2_SSF46966_3_SSF46966_4	accessory:PF00047.12_1_PF00047.12_2_PF07679.2_1_PF07679.2_2_PF07686.2_1_PF07686.2_2_PS50083_1_PS50835_1_PS50835_2_SM00150_1_SM00150_2_SM00408_1_SM00408_2_SM00409_1_SM00409_2_SSF46966_1_SSF46966_2_SSF46966_3_SSF46966_4_SSF48726_1_SSF48726_2	missing	accessory:PS50083_1_SSF46966_1_SSF46966_2_SSF46966_3_SSF46966_4	-	no catalytic domains in locus	-	-
178	178	PA78875.1	Variant disrupts the catalytic domain	accessory:PF00041.8_1_PF00041.8_2_PF00047.12_1_PF00047.12_2_PF00047.12_3_PF00047.12_4_PF00047.12_5_PF00047.12_6_PF00047.12_7_PF00047.12_8_PF07679.2_1_PF07679.2_2_PF07679.2_3_PF07679.2_4_PF07679.2_5_PF07679.2_6_PF07679.2_7_PF07679.2_8_PF07686.2_1_PF07686.2_2_PF07686.2_3_PS50835_1_PS50835_2_PS50835_3_PS50835_4_PS50835_5_PS50835_6_PS50835_7_PS50835_8_SM00060_1_SM00060_2_SM00408_1_SM00408_2_SM00408_3…	missing	accessory:PF00041.8_1_PF00041.8_2_PF00047.12_1_PF00047.12_2_PF00047.12_3_PF00047.12_4_PF00047.12_5_PF00047.12_6_PF00047.12_7_PF00047.12_8_PF07679.2_1_PF07679.2_2_PF07679.2_3_PF07679.2_4_PF07679.2_5_PF07679.2_6_PF07679.2_7_PF07679.2_8_PF07686.2_1_PF07686.2_2_PF07686.2_3_PS50835_1_PS50835_2_PS50835_3_PS50835_4_PS50835_5_PS50835_6_PS50835_7_PS50835_8_SM00060_1_SM00060_2_SM00408_1_SM00408_2_SM00408_3…	accessory:PF00041.8_1_PF00041.8_2_PF00047.12_1_PF00047.12_2_PF00047.12_3_PF00047.12_4_PF00047.12_5_PF00047.12_6_PF00047.12_7_PF00047.12_8_PF07679.2_1_PF07679.2_2_PF07679.2_3_PF07679.2_4_PF07679.2_5_PF07679.2_6_PF07679.2_7_PF07679.2_8_PF07686.2_1_PF07686.2_2_PF07686.2_3_PS50835_1_PS50835_2_PS50835_3_PS50835_4_PS50835_5_PS50835_6_PS50835_7_PS50835_8_SM00060_1_SM00060_2_SM00408_1_SM00408_2_SM00408_3…	full	accessory:PF00041.8_1_PF00041.8_2_PF00047.12_1_PF00047.12_2_PF00047.12_3_PF00047.12_4_PF00047.12_5_PF00047.12_6_PF00047.12_7_PF00047.12_8_PF07679.2_1_PF07679.2_2_PF07679.2_3_PF07679.2_4_PF07679.2_5_PF07679.2_6_PF07679.2_7_PF07679.2_8_PF07686.2_1_PF07686.2_2_PF07686.2_3_PS50835_1_PS50835_2_PS50835_3_PS50835_4_PS50835_5_PS50835_6_PS50835_7_PS50835_8_SM00060_1_SM00060_2_SM00408_1_SM00408_2_SM00408_3…	catalytic:PD000001_1_PD000001_2_PF00069.12_1_PF00069.12_2_PR01049_1_PR01049_2_PS00107_1_PS00108_1_PS00108_2_PS50011_1_PS50011_2_SM00219_1_SM00220_1_SM00220_2	disrupted catalytic domain	catalytic:PD000001_1_PD000001_2_PF00069.12_1_PF00069.12_2_PS00107_1_PS00108_1_PS00108_2_PS50011_1_PS50011_2_SM00219_1_SM00220_1_SM00220_2	extended:SSF56112_1_SSF56112_2
178	178	PA78875.9	Variant affects accessory domains only	accessory:PF00041.8_1_PF00041.8_2_PF00047.12_1_PF00047.12_2_PF00047.12_3_PF00047.12_4_PF00047.12_5_PF00047.12_6_PF00047.12_7_PF00047.12_8_PF07679.2_1_PF07679.2_2_PF07679.2_3_PF07679.2_4_PF07679.2_5_PF07679.2_6_PF07679.2_7_PF07679.2_8_PF07686.2_1_PF07686.2_2_PF07686.2_3_PS50835_1_PS50835_2_PS50835_3_PS50835_4_PS50835_5_PS50835_6_PS50835_7_PS50835_8_SM00060_1_SM00060_2_SM00408_1_SM00408_2_SM00408_3…	missing	accessory:PF00041.8_1_PF00041.8_2_PF00047.12_1_PF00047.12_2_PF00047.12_3_PF00047.12_4_PF00047.12_5_PF00047.12_6_PF00047.12_7_PF07679.2_1_PF07679.2_2_PF07679.2_3_PF07679.2_4_PF07679.2_5_PF07679.2_6_PF07679.2_7_PF07686.2_1_PF07686.2_2_PF07686.2_3_PS50835_1_PS50835_2_PS50835_3_PS50835_4_PS50835_5_PS50835_6_PS50835_7_SM00060_1_SM00060_2_SM00408_1_SM00408_2_SM00408_3_SM00408_4_SM00408_5_SM00408_6_SM00…	accessory:PF00041.8_1_PF00041.8_2_PF00047.12_1_PF00047.12_2_PF00047.12_3_PF00047.12_4_PF00047.12_5_PF00047.12_6_PF00047.12_7_PF00047.12_8_PF07679.2_1_PF07679.2_2_PF07679.2_3_PF07679.2_4_PF07679.2_5_PF07679.2_6_PF07679.2_7_PF07679.2_8_PF07686.2_1_PF07686.2_2_PF07686.2_3_PS50835_1_PS50835_2_PS50835_3_PS50835_4_PS50835_5_PS50835_6_PS50835_7_PS50835_8_SM00060_1_SM00060_2_SM00408_1_SM00408_2_SM00408_3…	missing	accessory:PF00041.8_1_PF00041.8_2_PF00047.12_1_PF00047.12_2_PF00047.12_3_PF00047.12_4_PF00047.12_5_PF00047.12_6_PF00047.12_7_PF07679.2_1_PF07679.2_2_PF07679.2_3_PF07679.2_4_PF07679.2_5_PF07679.2_6_PF07679.2_7_PF07686.2_1_PF07686.2_2_PF07686.2_3_PS50835_1_PS50835_2_PS50835_3_PS50835_4_PS50835_5_PS50835_6_PS50835_7_SM00060_1_SM00060_2_SM00408_1_SM00408_2_SM00408_3_SM00408_4_SM00408_5_SM00408_6_SM00…	catalytic:PD000001_1_PD000001_2_PF00069.12_1_PF00069.12_2_PR01049_1_PR01049_2_PS00107_1_PS00108_1_PS00108_2_PS50011_1_PS50011_2_SM00219_1_SM00220_1_SM00220_2	full	catalytic:PD000001_1_PD000001_2_PF00069.12_1_PF00069.12_2_PR01049_1_PR01049_2_PS00107_1_PS00108_1_PS00108_2_PS50011_1_PS50011_2_SM00219_1_SM00220_1_SM00220_2	extended:SSF56112_1_SSF56112_2
178	178	PA78875.6	Variant affects accessory and catalytic domains	accessory:PF00041.8_1_PF00041.8_2_PF00047.12_1_PF00047.12_2_PF00047.12_3_PF00047.12_4_PF00047.12_5_PF00047.12_6_PF00047.12_7_PF00047.12_8_PF07679.2_1_PF07679.2_2_PF07679.2_3_PF07679.2_4_PF07679.2_5_PF07679.2_6_PF07679.2_7_PF07679.2_8_PF07686.2_1_PF07686.2_2_PF07686.2_3_PS50835_1_PS50835_2_PS50835_3_PS50835_4_PS50835_5_PS50835_6_PS50835_7_PS50835_8_SM00060_1_SM00060_2_SM00408_1_SM00408_2_SM00408_3…	missing	accessory:PF00047.12_1_PF00047.12_2_PF07679.2_1_PF07679.2_2_PF07686.2_1_PS50835_1_PS50835_2_SM00408_1_SM00408_2_SM00409_1_SM00409_2_SSF48726_1_SSF48726_2	accessory:PF00041.8_1_PF00041.8_2_PF00047.12_1_PF00047.12_2_PF00047.12_3_PF00047.12_4_PF00047.12_5_PF00047.12_6_PF00047.12_7_PF00047.12_8_PF07679.2_1_PF07679.2_2_PF07679.2_3_PF07679.2_4_PF07679.2_5_PF07679.2_6_PF07679.2_7_PF07679.2_8_PF07686.2_1_PF07686.2_2_PF07686.2_3_PS50835_1_PS50835_2_PS50835_3_PS50835_4_PS50835_5_PS50835_6_PS50835_7_PS50835_8_SM00060_1_SM00060_2_SM00408_1_SM00408_2_SM00408_3…	missing	accessory:PF00047.12_1_PF00047.12_2_PF07679.2_1_PF07679.2_2_PF07686.2_1_PS50835_1_PS50835_2_SM00408_1_SM00408_2_SM00409_1_SM00409_2_SSF48726_1_SSF48726_2	catalytic:PD000001_1_PD000001_2_PF00069.12_1_PF00069.12_2_PR01049_1_PR01049_2_PS00107_1_PS00108_1_PS00108_2_PS50011_1_PS50011_2_SM00219_1_SM00220_1_SM00220_2	lost catalytic domain	-	-
178	178	PA78875.2	Variant affects accessory and catalytic domains	accessory:PF00041.8_1_PF00041.8_2_PF00047.12_1_PF00047.12_2_PF00047.12_3_PF00047.12_4_PF00047.12_5_PF00047.12_6_PF00047.12_7_PF00047.12_8_PF07679.2_1_PF07679.2_2_PF07679.2_3_PF07679.2_4_PF07679.2_5_PF07679.2_6_PF07679.2_7_PF07679.2_8_PF07686.2_1_PF07686.2_2_PF07686.2_3_PS50835_1_PS50835_2_PS50835_3_PS50835_4_PS50835_5_PS50835_6_PS50835_7_PS50835_8_SM00060_1_SM00060_2_SM00408_1_SM00408_2_SM00408_3…	missing	accessory:PF07679.2_1_PF07686.2_1_PS50835_1_SM00408_1_SM00409_1_SSF48726_1	accessory:PF00041.8_1_PF00041.8_2_PF00047.12_1_PF00047.12_2_PF00047.12_3_PF00047.12_4_PF00047.12_5_PF00047.12_6_PF00047.12_7_PF00047.12_8_PF07679.2_1_PF07679.2_2_PF07679.2_3_PF07679.2_4_PF07679.2_5_PF07679.2_6_PF07679.2_7_PF07679.2_8_PF07686.2_1_PF07686.2_2_PF07686.2_3_PS50835_1_PS50835_2_PS50835_3_PS50835_4_PS50835_5_PS50835_6_PS50835_7_PS50835_8_SM00060_1_SM00060_2_SM00408_1_SM00408_2_SM00408_3…	missing	accessory:PF07679.2_1_PF07686.2_1_PS50835_1_SM00408_1_SM00409_1_SSF48726_1	catalytic:PD000001_1_PD000001_2_PF00069.12_1_PF00069.12_2_PR01049_1_PR01049_2_PS00107_1_PS00108_1_PS00108_2_PS50011_1_PS50011_2_SM00219_1_SM00220_1_SM00220_2	lost catalytic domain	-	-
179	179	PA104975.1	Full complement	catalytic:PD000001_1_PF00069.12_1_PS00107_1_PS00108_1_PS50011_1_SM00219_1_SM00220_1_extended:SSF56112_1	full	catalytic:PD000001_1_PF00069.12_1_PS00107_1_PS00108_1_PS50011_1_SM00219_1_SM00220_1_extended:SSF56112_1	-	no accessory domains in locus	-	catalytic:PD000001_1_PF00069.12_1_PS00107_1_PS00108_1_PS50011_1_SM00219_1_SM00220_1	full	catalytic:PD000001_1_PF00069.12_1_PS00107_1_PS00108_1_PS50011_1_SM00219_1_SM00220_1	extended:SSF56112_1
180	180	PA178631.1	Variant removes the catalytic domain	accessory:SSF57059_1_catalytic:PD000001_1_PF00069.12_1_PS00107_1_PS00108_1_PS50011_1_SM00219_1_SM00220_1_extended:SSF56112_1	missing	accessory:SSF57059_1	accessory:SSF57059_1	full	accessory:SSF57059_1	catalytic:PD000001_1_PF00069.12_1_PS00107_1_PS00108_1_PS50011_1_SM00219_1_SM00220_1	lost catalytic domain	-	-
180	180	PA99442.1	Variant removes all accessory domains	accessory:SSF57059_1_catalytic:PD000001_1_PF00069.12_1_PS00107_1_PS00108_1_PS50011_1_SM00219_1_SM00220_1_extended:SSF56112_1	missing	catalytic:PD000001_1_PF00069.12_1_PS00107_1_PS00108_1_PS50011_1_SM00219_1_SM00220_1_extended:SSF56112_1	accessory:SSF57059_1	lost all accessory domains	-	catalytic:PD000001_1_PF00069.12_1_PS00107_1_PS00108_1_PS50011_1_SM00219_1_SM00220_1	full	catalytic:PD000001_1_PF00069.12_1_PS00107_1_PS00108_1_PS50011_1_SM00219_1_SM00220_1	extended:SSF56112_1
181	181	PA82188.1	Full complement	catalytic:PD000001_1_PF00069.12_1_PS00108_1_PS50011_1_SM00219_1_SM00220_1_extended:SSF56112_1	full	catalytic:PD000001_1_PF00069.12_1_PS00108_1_PS50011_1_SM00219_1_SM00220_1_extended:SSF56112_1	-	no accessory domains in locus	-	catalytic:PD000001_1_PF00069.12_1_PS00108_1_PS50011_1_SM00219_1_SM00220_1	full	catalytic:PD000001_1_PF00069.12_1_PS00108_1_PS50011_1_SM00219_1_SM00220_1	extended:SSF56112_1
183	183	PA179839.1	Variant affects accessory and catalytic domains	accessory:PF02985.7_1_PF02985.7_2_PF02985.7_3_SSF48371_1_catalytic:PD000001_1_PD000001_2_PF00069.12_1_PS50011_1_SM00219_1_SM00220_1_extended:SSF56112_1	missing	accessory:SSF48371_1	accessory:PF02985.7_1_PF02985.7_2_PF02985.7_3_SSF48371_1	missing	accessory:SSF48371_1	catalytic:PD000001_1_PD000001_2_PF00069.12_1_PS50011_1_SM00219_1_SM00220_1	lost catalytic domain	-	-
183	183	PA160407.1	Full complement	accessory:PF02985.7_1_PF02985.7_2_PF02985.7_3_SSF48371_1_catalytic:PD000001_1_PD000001_2_PF00069.12_1_PS50011_1_SM00219_1_SM00220_1_extended:SSF56112_1	full	accessory:PF02985.7_1_PF02985.7_2_PF02985.7_3_SSF48371_1_catalytic:PD000001_1_PD000001_2_PF00069.12_1_PS50011_1_SM00219_1_SM00220_1_extended:SSF56112_1	accessory:PF02985.7_1_PF02985.7_2_PF02985.7_3_SSF48371_1	full	accessory:PF02985.7_1_PF02985.7_2_PF02985.7_3_SSF48371_1	catalytic:PD000001_1_PD000001_2_PF00069.12_1_PS50011_1_SM00219_1_SM00220_1	full	catalytic:PD000001_1_PD000001_2_PF00069.12_1_PS50011_1_SM00219_1_SM00220_1	extended:SSF56112_1
185	185	PA107089.3	Variant removes all accessory domains	accessory:PF00787.11_1_PF04212.4_1_PS50195_1_SM00312_1_SSF64268_1_catalytic:PD000001_1_PF00069.12_1_PS50011_1_SM00220_1_extended:SSF56112_1_SSF56112_2	missing	catalytic:PD000001_1_PF00069.12_1_PS50011_1_SM00220_1_extended:SSF56112_1	accessory:PF00787.11_1_PF04212.4_1_PS50195_1_SM00312_1_SSF64268_1	lost all accessory domains	-	catalytic:PD000001_1_PF00069.12_1_PS50011_1_SM00220_1	full	catalytic:PD000001_1_PF00069.12_1_PS50011_1_SM00220_1	extended:SSF56112_1
185	185	PA107089.1	Variant affects accessory and catalytic domains	accessory:PF00787.11_1_PF04212.4_1_PS50195_1_SM00312_1_SSF64268_1_catalytic:PD000001_1_PF00069.12_1_PS50011_1_SM00220_1_extended:SSF56112_1_SSF56112_2	missing	accessory:PF04212.4_1_SSF64268_1_catalytic:PD000001_1_PS50011_1_extended:SSF56112_1_SSF56112_2	accessory:PF00787.11_1_PF04212.4_1_PS50195_1_SM00312_1_SSF64268_1	missing	accessory:PF04212.4_1_SSF64268_1	catalytic:PD000001_1_PF00069.12_1_PS50011_1_SM00220_1	disrupted catalytic domain	catalytic:PD000001_1_PS50011_1	extended:SSF56112_1_SSF56112_2
185	185	PA107089.4	Variant affects accessory and catalytic domains	accessory:PF00787.11_1_PF04212.4_1_PS50195_1_SM00312_1_SSF64268_1_catalytic:PD000001_1_PF00069.12_1_PS50011_1_SM00220_1_extended:SSF56112_1_SSF56112_2	missing	catalytic:PD000001_1_PS50011_1_extended:SSF56112_1_SSF56112_2	accessory:PF00787.11_1_PF04212.4_1_PS50195_1_SM00312_1_SSF64268_1	lost all accessory domains	-	catalytic:PD000001_1_PF00069.12_1_PS50011_1_SM00220_1	disrupted catalytic domain	catalytic:PD000001_1_PS50011_1	extended:SSF56112_1_SSF56112_2
[truncated: 1,116 more rows]

## Sheet: complement single
PREGID	domain complement
1	accessory:PF00433.9_1_PF00787.11_1_PS50195_1_SM00133_1_SM00312_1_SSF64268_1_catalytic:PD000001_1_PF00069.12_1_PS00107_1_PS00108_1_PS50011_1_SM00219_1_SM00220_1_extended:SSF56112_1
2	accessory:PF00433.9_1_SM00133_1_catalytic:PD000001_1_PF00069.12_1_PS00107_1_PS00108_1_PS50011_1_SM00219_1_SM00220_1_extended:SSF56112_1
[truncated: 653 more rows]

## Sheet: Raw
PREGID	PAID	Field4	memberprediction	pred_count	domain type	member_desc	start	stop	score	IPRmotif	IPRdesc
[truncated: 19,899 more rows]

## Sheet: NMD
304	NMD	This variant removes all accessory domains	PA110895.10	BlastProDom	PD000001	1	PD000001_1	RIK2_MOUSE_P58801;	24	283	3e-152	IPR000719	Protein kinase
[truncated: 851 more rows]
