# Supplementary material for: Genome-wide review of transcriptional complexity in mouse protein kinases and phosphatases
Source: Genome Biol. 2006 Jan 26;7(1):R5. doi: 10.1186/gb-2006-7-1-r5 (PMC1431701; doi:10.1186/gb-2006-7-1-r5)
Supplement: Additional data file 11 — An Excel file summarizing the predicted domain combination and variant type for the 1473 full-length ORFs identified in the domain structure analysis. [file gb-2006-7-1-r5-S11.xls]

## Sheet: putative FL
1	FANTOM	170746	TB170746.37	-	2510015P22	non-coding	-	-					1
1	FANTOM	170746	TA170746.41	PA170746.1	5031426D23	coding	no	Full complement					1
1	FANTOM	170746	TB170746.13	-	5832447I09	non-coding	-	-					1
1	FANTOM	170746	TA170746.43	PA170746.1	5930412E05	coding	-	Full complement					1
1	FANTOM	170746	TA170746.40	PA170746.1	6030407L13	coding	no	Full complement					1
1	FANTOM	170746	TB170746.12	-	A330005P07	non-coding	-	-					1
1	FANTOM	170746	TB170746.10	-	A730028J04	non-coding	-	-					1
1	PUBLIC	170746	TA170746.44	PA170746.1	AF312007	coding	no	Full complement					1
1	PUBLIC	170746	TA170746.38	PA170746.6	BC018363	coding	no	Variant affects accessory domains only					1
1	FANTOM	170746	TB170746.15	-	C920004G11	non-coding	-	-					1
1	FANTOM	170746	TA170746.9	PA170746.9	F430203J07	coding	NMD	This variant lacks some accessory domains					1
1	FANTOM	170746	TA170746.39	PA170746.1	F630225M08	coding	no	Full complement					1
1	FANTOM	170746	TA170746.1	PA170746.1	F830003J24	coding	no	Full complement					1
1	FANTOM	170746	TA170746.4	PA170746.1	F830021P16	coding	no	Full complement					1
1	FANTOM	170746	TA170746.5	PA170746.1	G930012P05	coding	no	Full complement					1
1	FANTOM	170746	TA170746.42	PA170746.1	I0C0002C09	coding	no	Full complement					1
1	FANTOM	170746	TA170746.3	PA170746.1	I830026G17	coding	no	Full complement					1
1	FANTOM	170746	TA170746.7	PA170746.7	I830037L04	coding	no	Variant affects accessory domains only					1
1	FANTOM	170746	TA170746.45	PA170746.1	I830041F02	coding	no	Full complement					1
1	FANTOM	170746	TA170746.6	PA170746.6	I830044M04	coding	no	Variant affects accessory domains only					1
1	FANTOM	170746	TA170746.2	PA170746.1	I920026K24	coding	no	Full complement					1
1	PUBLIC	170746	TA170746.8	PA170746.8	NM_177547	coding	NMD	-					1
2	FANTOM	72558	TA72558.1	PA72558.1	9130219F08	coding	-	Full complement					2
2	PUBLIC	72558	TA72558.2	PA72558.2	BC026549	coding	no	Full complement					2
2	FANTOM	72558	TA72558.4	PA72558.4	C730001F16	coding	no	Full complement					2
3	FANTOM	109340	TA109340.1	PA109340.1	3632410E02	coding	-	Full complement					3
3	FANTOM	109340	TB109340.3	-	A730081A20	non-coding	-	-					3
3	PUBLIC	109340	TA109340.33	PA109340.33	BC002222	coding	-	Truncated ORF, no prediction					3
3	FANTOM	109340	TA109340.5	PA109340.5	E030009M09	coding	no	Full complement					3
3	FANTOM	109340	TA109340.6	PA109340.6	I530027P19	coding	no	Full complement					3
4	FANTOM	76761	TB76761.22	-	3110005L17	non-coding	-	-					4
4	FANTOM	76761	TA76761.23	PA76761.23	3110027G01	coding	-	Truncated ORF, no prediction					4
4	FANTOM	76761	TB76761.10	-	4932418B07	non-coding	-	-					4
4	FANTOM	76761	TA76761.9	PA76761.9	6430519H03	coding	no	Variant disrupts the catalytic domain					4
4	FANTOM	76761	TB76761.12	-	7420416F16	non-coding	-	-					4
4	PUBLIC	76761	TA76761.24	PA76761.9	AY341881	coding	no	Variant disrupts the catalytic domain					4
4	FANTOM	76761	TB76761.11	-	B230369O03	non-coding	-	-					4
4	PUBLIC	76761	TA76761.1	PA76761.1	BC035298	coding	no	Full complement					4
4	PUBLIC	76761	TB76761.3	-	BC038372	non-coding	-	-					4
4	FANTOM	76761	TB76761.14	-	E030027M20	non-coding	-	-					4
4	FANTOM	76761	TB76761.13	-	F830212J15	non-coding	-	-					4
5	FANTOM	72145	TA72145.3	PA72145.3	1110069D02	coding	-	Truncated ORF, no prediction					5
5	PUBLIC	72145	TA72145.1	PA72145.1	BC012964	coding	NMD	NMD predictions suspect for this locus, intron in 3' UTR					5
5	FANTOM	72145	TA72145.18	PA72145.1	F730035M09	coding	NMD	NMD predictions suspect for this locus, intron in 3' UTR					5
6	FANTOM	106565	TB106565.3	-	2610524K04	non-coding	-	-					6
6	FANTOM	106565	TA106565.23	PA106565.23	4921506H01	coding	no	Variant affects accessory and catalytic domains					6
6	PUBLIC	106565	TA106565.2	PA106565.2	BC054113	coding	no	Variant disrupts the catalytic domain					6
6	FANTOM	106565	TA106565.1	PA106565.1	C330026J02	coding	no	Full complement					6
7	FANTOM	222219	TA222219.9	PA222219.9	2410137E07	coding	-	Truncated ORF, no prediction					7
7	FANTOM	222219	TB222219.3	-	4930444L02	non-coding	-	-					7
7	PUBLIC	222219	TA222219.10	PA222219.10	AF084468	coding	-	Truncated ORF, no prediction					7
7	PUBLIC	222219	TA222219.11	PA222219.11	BC049076	coding	-	Truncated ORF, no prediction					7
7	FANTOM	222219	TA222219.1	PA222219.1	G370051M10	coding	no	Full complement					7
7	FANTOM	222219	TA222219.2	PA222219.2	I730025J19	coding	no	Full complement					7
8	FANTOM	111039	TB111039.2	-	9330189H06	non-coding	-	-					8
8	FANTOM	111039	TB111039.24	-	A230077E04	non-coding	-	-					8
8	FANTOM	111039	TB111039.5	-	A630013N13	non-coding	-	-					8
8	PUBLIC	111039	TA111039.23	PA111039.1	AY083469	coding	no	Full complement					8
8	PUBLIC	111039	TB111039.4	-	BC008162	non-coding	-	-					8
8	PUBLIC	111039	TB111039.22	-	BC038683	non-coding	-	-					8
8	FANTOM	111039	TA111039.1	PA111039.1	F630106I02	coding	no	Full complement					8
9	FANTOM	72449	TA72449.7	PA72449.7	3010084H03	coding	no	Variant affects accessory and catalytic domains					9
9	FANTOM	72449	TA72449.32	PA72449.1	5031430C14	coding	no	Variant disrupts the catalytic domain					9
9	FANTOM	72449	TB72449.8	-	A830097D02	non-coding	-	-					9
9	PUBLIC	72449	TB72449.11	-	AF141019	non-coding	-	-					9
9	PUBLIC	72449	TA72449.29	PA72449.1	AJ131021	coding	no	Variant disrupts the catalytic domain					9
9	PUBLIC	72449	TB72449.2	-	BC038251	non-coding	-	-					9
9	PUBLIC	72449	TA72449.28	PA72449.1	BC043064	coding	no	Variant disrupts the catalytic domain					9
9	PUBLIC	72449	TA72449.31	PA72449.1	BC051079	coding	no	Variant disrupts the catalytic domain					9
9	PUBLIC	72449	TA72449.1	PA72449.1	BC055331	coding	no	Variant disrupts the catalytic domain					9
9	PUBLIC	72449	TA72449.30	PA72449.1	BC056946	coding	no	Variant disrupts the catalytic domain					9
9	FANTOM	72449	TB72449.6	-	D030052D12	non-coding	-	-					9
9	PUBLIC	72449	TA72449.27	PA72449.27	X57237	coding	-	Truncated ORF, no prediction					9
10	FANTOM	76346	TA76346.10	PA76346.10	2610318I15	coding	-	Truncated ORF, no prediction					10
10	FANTOM	76346	TB76346.7	-	4732464A07	non-coding	-	-					10
10	FANTOM	76346	TA76346.13	PA76346.1	7420405O19	coding	no	Full complement					10
10	FANTOM	76346	TB76346.15	-	9530080G04	non-coding	-	-					10
10	FANTOM	76346	TB76346.31	-	A130069G23	non-coding	-	-					10
10	FANTOM	76346	TA76346.5	PA76346.5	B020006N20	coding	no	Full complement					10
10	PUBLIC	76346	TA76346.1	PA76346.1	BC038491	coding	no	Full complement					10
10	FANTOM	76346	TB76346.32	-	C130018G06	non-coding	-	-					10
10	FANTOM	76346	TA76346.6	PA76346.6	D730014H09	coding	no	Variant affects accessory and catalytic domains					10
10	FANTOM	76346	TB76346.9	-	E230002J16	non-coding	-	-					10
10	FANTOM	76346	TB76346.14	-	F430010B03	non-coding	-	-					10
11	FANTOM	160279	TA160279.1	PA160279.1	3830402N06	coding	no	Full complement					11
11	PUBLIC	160279	TA160279.23	PA160279.1	AJ007938	coding	no	Full complement					11
11	PUBLIC	160279	TA160279.2	PA160279.2	BC005694	coding	no	Variant disrupts the catalytic domain					11
11	PUBLIC	160279	TA160279.3	PA160279.3	BC051631	coding	NMD	This variant has fewer accessory and catalytic domains					11
11	FANTOM	160279	TA160279.25	PA160279.1	F830018A17	coding	no	Full complement					11
11	FANTOM	160279	TB160279.24	-	G430107K15	non-coding	-	-					11
12	FANTOM	104574	TB104574.45	-	2410016A19	non-coding	-	-					12
12	FANTOM	104574	TA104574.42	PA104574.42	4732465F20	coding	-	Truncated ORF, no prediction					12
12	FANTOM	104574	TB104574.43	-	B930014H19	non-coding	-	-					12
12	PUBLIC	104574	TA104574.2	PA104574.1	BC026151	coding	no	-					12
12	PUBLIC	104574	TB104574.5	-	BC028759	non-coding	-	-					12
12	PUBLIC	104574	TA104574.3	PA104574.1	BC040377	coding	no	-					12
12	FANTOM	104574	TB104574.41	-	D030074P07	non-coding	-	-					12
12	FANTOM	104574	TA104574.4	PA104574.1	G430127A20	coding	NMD	-					12
12	FANTOM	104574	TA104574.1	PA104574.1	K430312O07	coding	no	-					12
12	PUBLIC	104574	TA104574.44	PA104574.1	U22445	coding	no	-					12
13	FANTOM	72372	TB72372.6	-	7120462H11	non-coding	-	-					13
13	PUBLIC	72372	TA72372.1	PA72372.1	AF124142	coding	no	Full complement					13
13	FANTOM	72372	TA72372.5	PA72372.5	D930002M15	coding	-	Truncated ORF, no prediction					13
14	FANTOM	79314	TA79314.4	PA79314.4	A530023F15	coding	no	Variant affects accessory domains only					14
14	FANTOM	79314	TA79314.16	PA79314.1	F630112A02	coding	no	Full complement					14
14	PUBLIC	79314	TA79314.15	PA79314.1	M94335	coding	no	Full complement					14
14	PUBLIC	79314	TA79314.1	PA79314.1	X65687	coding	no	Full complement					14
15	FANTOM	111888	TA111888.1	PA111888.1	G630064A09	coding	no	Full complement					15
16	FANTOM	174673	TB174673.5	-	A030012A03	non-coding	-	-					16
16	FANTOM	174673	TA174673.4	PA174673.4	C230094C20	coding	no	Variant affects accessory and catalytic domains					16
16	FANTOM	174673	TA174673.1	PA174673.1	I920160M19	coding	no	Full complement					16
16	PUBLIC	174673	TA174673.2	PA174673.2	M25811	coding	no	Full complement					16
16	PUBLIC	174673	TA174673.3	PA174673.1	X52684	coding	no	Full complement					16
17	FANTOM	78761	TB78761.8	-	9330184D14	non-coding	-	-					17
17	FANTOM	78761	TB78761.10	-	A130082F03	non-coding	-	-					17
17	PUBLIC	78761	TB78761.14	-	BC038148	non-coding	-	-					17
17	PUBLIC	78761	TA78761.2	PA157627.1	BC048553	coding	no	Variant affects accessory and catalytic domains					17
17	FANTOM	78761	TA78761.11	PA78761.11	D230012A21	coding	no	Full complement					17
17	FANTOM	78761	TB78761.12	-	E430019E24	non-coding	-	-					17
17	PUBLIC	78761	TA78761.1	PA78761.1	X53532	coding	no	Full complement					17
17	PUBLIC	78761	TB78761.5	-	X59274	non-coding	-	-					17
18	FANTOM	107191	TB107191.12	-	5830406C15	non-coding	-	-					18
18	FANTOM	107191	TB107191.15	-	9430073I10	non-coding	-	-					18
18	FANTOM	107191	TB107191.4	-	9630025F12	non-coding	-	-					18
18	FANTOM	107191	TA107191.3	PA107191.3	A730046G04	coding	NMD	This variant has fewer accessory and catalytic domains					18
18	PUBLIC	107191	TA107191.14	PA107191.2	AF028009	coding	no	Full complement					18
18	FANTOM	107191	TA107191.1	PA107191.1	C230050N24	coding	no	Full complement					18
18	FANTOM	107191	TA107191.2	PA107191.2	D630014L18	coding	no	Full complement					18
19	FANTOM	111836	TB111836.2	-	4732457K18	non-coding	-	-					19
19	PUBLIC	111836	TA111836.3	PA111836.1	BC031121	coding	no	Full complement					19
19	FANTOM	111836	TA111836.8	PA111836.1	C430032B21	coding	no	Full complement					19
19	PUBLIC	111836	TA111836.9	PA111836.1	D90242	coding	no	Full complement					19
19	FANTOM	111836	TA111836.4	PA111836.4	F830001O17	coding	no	Variant affects accessory domains only					19
19	FANTOM	111836	TA111836.1	PA111836.1	I530001H18	coding	no	Full complement					19
20	FANTOM	72874	TA72874.16	PA72874.16	5033430N11	coding	-	Truncated ORF, no prediction					20
20	PUBLIC	72874	TA72874.1	PA72874.1	AB011812	coding	no	Full complement					20
20	PUBLIC	72874	TA72874.17	PA72874.7	AF251036	coding	no	Variant disrupts the catalytic domain					20
20	PUBLIC	72874	TA72874.4	PA72874.4	BC051416	coding	no	Variant affects accessory and catalytic domains					20
20	FANTOM	72874	TA72874.7	PA72874.7	F730217L10	coding	no	Variant disrupts the catalytic domain					20
20	PUBLIC	72874	TA72874.2	PA72874.7	M69042	coding	no	Variant disrupts the catalytic domain					20
20	PUBLIC	72874	TA72874.3	PA72874.7	X60304	coding	no	Variant disrupts the catalytic domain					20
21	FANTOM	71730	TA71730.10	PA71730.10	6330414F10	coding	-	Truncated ORF, no prediction					21
21	FANTOM	71730	TA71730.9	PA71730.9	A130035A12	coding	no	Variant affects accessory domains only					21
21	PUBLIC	71730	TA71730.4	PA71730.4	AB062122	coding	no	Variant affects accessory domains only					21
21	PUBLIC	71730	TA71730.1	PA71730.1	D11091	coding	no	Full complement					21
21	FANTOM	71730	TA71730.12	PA71730.12	I730028F08	coding	-	Truncated ORF, no prediction					21
21	PUBLIC	71730	TA71730.8	PA71730.8	NM_178075	coding	no	-					21
22	FANTOM	110704	TB110704.5	-	2310021H13	non-coding	-	-					22
22	PUBLIC	110704	TA110704.10	PA110704.1	BC021630	coding	no	Full complement					22
22	PUBLIC	110704	TB110704.7	-	BC023253	non-coding	-	-					22
22	PUBLIC	110704	TA110704.9	PA110704.1	D28577	coding	no	Full complement					22
22	FANTOM	110704	TA110704.6	PA110704.6	G270001M09	coding	-	Truncated ORF, no prediction					22
22	FANTOM	110704	TA110704.1	PA110704.1	G830017D05	coding	no	Full complement					22
22	FANTOM	110704	TA110704.8	PA110704.1	I530012G20	coding	no	Full complement					22
23	FANTOM	79446	TB79446.39	-	A730006E10	non-coding	-	-					23
23	PUBLIC	79446	TA79446.2	PA79446.6	AB110830	coding	no	Variant affects accessory domains only					23
23	PUBLIC	79446	TB79446.38	-	BC033047	non-coding	-	-					23
23	PUBLIC	79446	TA79446.37	PA79446.37	BC057694	coding	-	Truncated ORF, no prediction					23
23	FANTOM	79446	TA79446.4	PA79446.4	C630033J17	coding	no	Variant affects accessory domains only					23
23	FANTOM	79446	TB79446.5	-	G630050M14	non-coding	-	-					23
23	FANTOM	79446	TA79446.6	PA79446.6	M5C1010G15	coding	no	Variant affects accessory domains only					23
23	PUBLIC	79446	TA79446.1	PA79446.1	M94632	coding	no	Full complement					23
24	PUBLIC	84314	TA84314.1	PA84314.1	BC034126	coding	no	Full complement					24
24	FANTOM	84314	TA84314.3	PA84314.3	D330006L06	coding	no	Variant affects accessory domains only					24
24	FANTOM	84314	TB84314.4	-	E030028P03	non-coding	-	-					24
24	FANTOM	84314	TB84314.5	-	F630107C11	non-coding	-	-					24
25	FANTOM	104463	TA104463.4	PA104463.4	4631416I22	coding	no	Variant affects accessory and catalytic domains					25
25	FANTOM	104463	TA104463.1	PA104463.1	4932431F01	coding	no	Full complement					25
25	FANTOM	104463	TB104463.6	-	5930406C05	non-coding	-	-					25
25	FANTOM	104463	TA104463.5	PA104463.5	6030436C20	coding	no	Variant affects accessory and catalytic domains					25
25	FANTOM	104463	TA104463.3	PA104463.3	B230361G21	coding	no	Variant affects accessory and catalytic domains					25
25	PUBLIC	104463	TA104463.2	PA104463.2	BC052073	coding	no	Full complement					25
25	FANTOM	104463	TB104463.23	-	C130001L23	non-coding	-	-					25
25	FANTOM	104463	TA104463.22	PA104463.22	C430019G13	coding	-	Truncated ORF, no prediction					25
25	FANTOM	104463	TA104463.28	PA104463.1	C530043P11	coding	no	Full complement					25
25	FANTOM	104463	TA104463.25	PA104463.25	D030006F11	coding	-	Truncated ORF, no prediction					25
25	FANTOM	104463	TB104463.27	-	D430005K01	non-coding	-	-					25
25	FANTOM	104463	TA104463.24	PA104463.24	E330010D20	coding	-	Truncated ORF, no prediction					25
25	FANTOM	104463	TB104463.7	-	F430113G19	non-coding	-	-					25
25	FANTOM	104463	TA104463.26	PA104463.1	F630223H24	coding	no	Full complement					25
26	FANTOM	108564	TB108564.4	-	6330544D07	non-coding	-	-					26
26	FANTOM	108564	TA108564.3	PA108564.3	6330564M23	coding	no	Variant disrupts the catalytic domain					26
26	PUBLIC	108564	TB108564.40	-	BC031702	non-coding	-	-					26
26	PUBLIC	108564	TA108564.2	PA108564.2	BC052923	coding	no	Full complement					26
26	FANTOM	108564	TB108564.8	-	C920027J16	non-coding	-	-					26
26	FANTOM	108564	TA108564.39	PA108564.39	F630327E15	coding	-	Truncated ORF, no prediction					26
26	FANTOM	108564	TA108564.1	PA108564.1	G530007J07	coding	no	Full complement					26
26	FANTOM	108564	TA108564.41	PA108564.1	G530125M24	coding	no	Full complement					26
27	FANTOM	79020	TB79020.9	-	9930030A11	non-coding	-	-					27
27	FANTOM	79020	TB79020.10	-	A430088G19	non-coding	-	-					27
27	PUBLIC	79020	TA79020.1	PA79020.1	AF084547	coding	no	Variant affects accessory domains only					27
27	FANTOM	79020	TB79020.11	-	B130006G24	non-coding	-	-					27
27	FANTOM	79020	TB79020.15	-	D130047G02	non-coding	-	-					27
27	FANTOM	79020	TA79020.8	PA79020.8	D130060M14	coding	no	Variant affects accessory and catalytic domains					27
27	FANTOM	79020	TA79020.7	PA79020.7	D130073L22	coding	no	Full complement					27
27	FANTOM	79020	TB79020.19	-	D830017E01	non-coding	-	-					27
28	FANTOM	108908	TA108908.1	PA108908.1	C130016C24	coding	no	Full complement					28
28	FANTOM	108908	TB108908.11	-	E030047N08	non-coding	-	-					28
28	FANTOM	108908	TB108908.3	-	G730007I04	non-coding	-	-					28
28	FANTOM	108908	TA108908.2	PA108908.2	G730017I02	coding	no	Variant affects accessory and catalytic domains					28
28	PUBLIC	108908	TA108908.10	PA108908.1	L12460	coding	no	Full complement					28
29	FANTOM	104835	TA104835.20	PA104835.1	9430023P19	coding	no	Full complement					29
29	FANTOM	104835	TA104835.25	PA104835.3	9830107H15	coding	no	Variant removes all accessory domains					29
29	FANTOM	104835	TA104835.23	PA104835.1	9930125L16	coding	no	Full complement					29
29	FANTOM	104835	TA104835.3	PA104835.3	A230094I17	coding	no	Variant removes all accessory domains					29
29	PUBLIC	104835	TA104835.22	PA104835.22	AJ238004	coding	-	Truncated ORF, no prediction					29
29	FANTOM	104835	TA104835.19	PA104835.1	B020002C10	coding	no	Full complement					29
29	PUBLIC	104835	TA104835.2	PA104835.1	BC006875	coding	no	Full complement					29
29	FANTOM	104835	TA104835.21	PA104835.1	C130038G06	coding	no	Full complement					29
29	FANTOM	104835	TB104835.18	-	D830045O03	non-coding	-	-					29
29	FANTOM	104835	TB104835.17	-	E030049F08	non-coding	-	-					29
29	FANTOM	104835	TA104835.1	PA104835.1	F630034H07	coding	no	Full complement					29
29	FANTOM	104835	TA104835.24	PA104835.1	I830053D15	coding	no	Full complement					29
30	FANTOM	81488	TB81488.4	-	2210403K08	non-coding	-	-					30
30	PUBLIC	81488	TA81488.2	PA81488.2	AF239743	coding	-	Truncated ORF, no prediction					30
30	PUBLIC	81488	TA81488.1	PA81488.1	BC054834	coding	no	Full complement					30
30	PUBLIC	81488	TA81488.5	PA81488.1	M12303	coding	no	Full complement					30
31	FANTOM	106996	TB106996.5	-	6030432E13	non-coding	-	-					31
31	FANTOM	106996	TA106996.7	PA106996.3	7120440D11	coding	no	Full complement					31
31	FANTOM	106996	TA106996.33	PA106996.33	9530066I02	coding	-	Truncated ORF, no prediction					31
31	FANTOM	106996	TA106996.4	PA106996.4	A830055H24	coding	no	Full complement					31
31	FANTOM	106996	TA106996.3	PA106996.3	B330021M16	coding	no	Full complement					31
31	PUBLIC	106996	TA106996.2	PA106996.2	BC054533	coding	no	Full complement					31
31	FANTOM	106996	TA106996.8	PA106996.2	C130049B02	coding	no	Full complement					31
31	FANTOM	106996	TA106996.35	PA106996.35	C130091E04	coding	-	Truncated ORF, no prediction					31
31	FANTOM	106996	TA106996.1	PA106996.1	G530133E14	coding	no	Full complement					31
31	PUBLIC	106996	TA106996.36	PA106996.2	J02626	coding	no	Full complement					31
31	PUBLIC	106996	TA106996.34	PA106996.34	X61434	coding	-	Truncated ORF, no prediction					31
32	FANTOM	1345	TB1345.11	-	3425403F13	non-coding	-	-					32
32	PUBLIC	1345	TA1345.2	PA1345.2	AF070066	coding	-	Truncated ORF, no prediction					32
32	PUBLIC	1345	TA1345.5	PA1345.5	AF086823	coding	no	Variant affects accessory domains only					32
32	PUBLIC	1345	TA1345.1	PA1345.1	AF086824	coding	no	Variant affects accessory domains only					32
32	PUBLIC	1345	TA1345.4	PA1345.4	BC023775	coding	no	Variant affects accessory and catalytic domains					32
32	PUBLIC	1345	TB1345.25	-	BC031156	non-coding	-	-					32
32	FANTOM	1345	TB1345.16	-	C030025P15	non-coding	-	-					32
32	FANTOM	1345	TB1345.13	-	C130034A22	non-coding	-	-					32
32	FANTOM	1345	TB1345.14	-	E430007A19	non-coding	-	-					32
32	FANTOM	1345	TA1345.12	PA1345.5	G830029F05	coding	no	Variant affects accessory domains only					32
32	PUBLIC	1345	TA1345.3	PA1345.3	U39904	coding	no	Variant affects accessory and catalytic domains					32
33	FANTOM	79460	TA79460.17	PA79460.17	4831438F24	coding	no	Variant affects accessory domains only					33
33	FANTOM	79460	TA79460.35	PA79460.35	4921505H05	coding	-	Truncated ORF, no prediction					33
33	FANTOM	79460	TA79460.40	PA79460.41	4931418E17	coding	-	Variant affects accessory domains only					33
33	FANTOM	79460	TA79460.16	PA79460.16	4932411G09	coding	no	Variant affects accessory domains only					33
33	FANTOM	79460	TB79460.19	-	9630060M07	non-coding	-	-					33
33	FANTOM	79460	TA79460.34	PA79460.34	A730024C05	coding	-	Truncated ORF, no prediction					33
33	PUBLIC	79460	TA79460.39	PA79460.41	AB023958	coding	no	Variant affects accessory domains only					33
33	PUBLIC	79460	TB79460.36	-	AB028209	non-coding	-	-					33
33	PUBLIC	79460	TA79460.1	PA79460.1	AF145021	coding	no	Variant affects accessory and catalytic domains					33
33	PUBLIC	79460	TA79460.33	PA79460.33	AK129430	coding	-	Truncated ORF, no prediction					33
33	PUBLIC	79460	TA79460.12	PA79460.12	AY015061	coding	no	-					33
33	PUBLIC	79460	TA79460.11	PA79460.11	AY015062	coding	no	-					33
33	FANTOM	79460	TA79460.5	PA79460.5	B230331C12	coding	no	Variant affects accessory and catalytic domains					33
33	FANTOM	79460	TB79460.7	-	B230371C07	non-coding	-	-					33
33	FANTOM	79460	TB79460.20	-	B430302L02	non-coding	-	-					33
33	FANTOM	79460	TB79460.8	-	B430309A01	non-coding	-	-					33
33	FANTOM	79460	TA79460.18	PA79460.18	B930098K05	coding	no	Variant affects accessory domains only					33
33	PUBLIC	79460	TB79460.37	-	BC024819	non-coding	-	-					33
33	PUBLIC	79460	TB79460.38	-	BC040025	non-coding	-	-					33
33	PUBLIC	79460	TA79460.41	PA79460.41	BC053028	coding	no	Variant affects accessory domains only					33
33	FANTOM	79460	TB79460.6	-	D030057P17	non-coding	-	-					33
33	FANTOM	79460	TB79460.4	-	D430008F02	non-coding	-	-					33
34	FANTOM	178870	TA178870.1	PA178870.1	A230050F21	coding	-	Truncated ORF, no prediction					34
34	PUBLIC	3272	TA3272.1	PA3272.1	AF104414	coding	no	Truncated ORF, no prediction					34
35	FANTOM	78891	TB78891.13	-	5330426F05	non-coding	-	-					35
35	FANTOM	78891	TA78891.7	PA78891.7	5830476G13	coding	-	Truncated ORF, no prediction					35
35	FANTOM	78891	TA78891.6	PA78891.6	9530097A09	coding	no	Variant affects accessory and catalytic domains					35
35	FANTOM	78891	TA78891.12	PA78891.12	A530077D16	coding	-	Truncated ORF, no prediction					35
35	FANTOM	78891	TB78891.8	-	A630042A18	non-coding	-	-					35
35	PUBLIC	78891	TA78891.2	PA78891.1	AY292399	coding	no	Full complement					35
35	PUBLIC	78891	TA78891.1	PA78891.1	BC009658	coding	no	Full complement					35
35	FANTOM	78891	TB78891.9	-	C530003K12	non-coding	-	-					35
35	FANTOM	78891	TA78891.23	PA78891.23	D230045N10	coding	-	Truncated ORF, no prediction					35
36	PUBLIC	151643	TA151643.2	PA151643.2	AY223819	coding	no	Full complement					36
36	PUBLIC	151643	TA151643.3	PA151643.2	AY292400	coding	no	Full complement					36
36	FANTOM	151643	TB151643.6	-	B230328I19	non-coding	-	-					36
36	PUBLIC	151643	TB151643.19	-	BC038621	non-coding	-	-					36
36	PUBLIC	151643	TA151643.1	PA151643.1	BC062170	coding	no	Full complement					36
36	FANTOM	151643	TA151643.7	PA151643.2	D330021I07	coding	no	Full complement					36
38	FANTOM	107659	TA107659.3	PA107659.3	7420445H18	coding	no	Full complement					38
38	FANTOM	107659	TB107659.7	-	7420488E15	non-coding	-	-					38
38	FANTOM	107659	TA107659.1	PA107659.1	A330093C21	coding	-	Truncated ORF, no prediction					38
38	FANTOM	107659	TB107659.4	-	A930014J19	non-coding	-	-					38
38	PUBLIC	107659	TA107659.2	PA107659.2	AF492452	coding	-	Truncated ORF, no prediction					38
38	PUBLIC	133694	TA133694.1	PA133694.1	AK129148	coding	-	Truncated ORF, no prediction					38
38	FANTOM	107659	TB107659.5	-	C130003I04	non-coding	-	-					38
38	FANTOM	107659	TB107659.6	-	D830041L12	non-coding	-	-					38
39	PUBLIC	81421	TA81421.1	PA81421.1	AY277589	coding	no	Full complement					39
39	PUBLIC	81421	TB81421.3	-	BC033425	non-coding	-	-					39
39	PUBLIC	81421	TB81421.2	-	BC039229	non-coding	-	-					39
39	PUBLIC	81421	TA81421.17	PA81421.17	BC049921	coding	-	Truncated ORF, no prediction					39
39	FANTOM	81421	TB81421.7	-	E860030L24	non-coding	-	-					39
40	FANTOM	82539	TA82539.2	PA82539.2	4932409C10	coding	no	Full complement					40
40	PUBLIC	82539	TA82539.1	PA82539.1	BC046418	coding	-	Truncated ORF, no prediction					40
41	PUBLIC	83153	TB83153.6	-	BC024150	non-coding	-	-					41
41	PUBLIC	83153	TB83153.5	-	BC056615	non-coding	-	-					41
41	PUBLIC	83153	TA83153.7	PA83153.8	NM_032418	coding	no	-					41
41	PUBLIC	83153	TA83153.3	PA83153.3	S60313	coding	NMD	-					41
41	PUBLIC	83153	TA83153.1	PA83153.1	S60314	coding	no	Truncated ORF, no prediction					41
41	PUBLIC	83153	TA83153.4	PA83153.4	S60315	coding	NMD	This variant lacks some accessory domains					41
41	PUBLIC	83153	TA83153.2	PA83153.2	S60316	coding	no	Truncated ORF, no prediction					41
42	FANTOM	78872	TA78872.6	PA78872.6	7120492D13	coding	-	Truncated ORF, no prediction					42
42	FANTOM	78872	TA78872.30	PA78872.30	9130015K21	coding	-	Truncated ORF, no prediction					42
42	FANTOM	78872	TA78872.12	PA78872.12	9530058G20	coding	-	Truncated ORF, no prediction					42
42	FANTOM	78872	TA78872.27	PA78872.27	A530031K09	coding	-	Truncated ORF, no prediction					42
42	FANTOM	78872	TB78872.34	-	B230113H15	non-coding	-	-					42
42	FANTOM	78872	TA78872.14	PA78872.14	B230208F12	coding	-	Truncated ORF, no prediction					42
42	PUBLIC	78872	TB78872.32	-	BC019779	non-coding	-	-					42
42	PUBLIC	78872	TB78872.4	-	BC029113	non-coding	-	-					42
42	PUBLIC	78872	TB78872.31	-	BC037469	non-coding	-	-					42
42	FANTOM	78872	TB78872.33	-	C230085M14	non-coding	-	-					42
42	FANTOM	78872	TB78872.36	-	D130076J07	non-coding	-	-					42
42	FANTOM	78872	TB78872.7	-	E330024G11	non-coding	-	-					42
42	FANTOM	78872	TB78872.35	-	E430032I07	non-coding	-	-					42
42	FANTOM	78872	TB78872.29	-	F730018E15	non-coding	-	-					42
42	FANTOM	78872	TB78872.5	-	G530142C09	non-coding	-	-					42
42	FANTOM	78872	TA78872.28	PA78872.28	G730023D12	coding	-	Truncated ORF, no prediction					42
42	FANTOM	78872	TB78872.10	-	I830134H11	non-coding	-	-					42
42	PUBLIC	78872	TA78872.1	PA78872.1	U58513	coding	no	Full complement					42
43	FANTOM	80030	TB80030.40	-	1110055K06	non-coding	-	-					43
43	FANTOM	80030	TB80030.37	-	5033428C23	non-coding	-	-					43
43	FANTOM	80030	TB80030.8	-	5830426N14	non-coding	-	-					43
43	FANTOM	80030	TB80030.6	-	6430547K17	non-coding	-	-					43
43	FANTOM	80030	TB80030.7	-	A130056G21	non-coding	-	-					43
43	FANTOM	80030	TB80030.9	-	A630050F23	non-coding	-	-					43
43	PUBLIC	80030	TA80030.2	PA80030.2	BC057154	coding	-	Truncated ORF, no prediction					43
43	FANTOM	80030	TA80030.38	PA80030.38	C730031O10	coding	-	Truncated ORF, no prediction					43
43	FANTOM	80030	TA80030.5	PA80030.5	D130032B08	coding	no	Variant affects accessory and catalytic domains					43
43	FANTOM	80030	TA80030.36	PA80030.36	D830036F23	coding	-	Truncated ORF, no prediction					43
43	FANTOM	80030	TA80030.39	PA80030.5	F630326J04	coding	no	Variant affects accessory and catalytic domains					43
43	FANTOM	80030	TA80030.35	PA80030.35	G530017K17	coding	-	Truncated ORF, no prediction					43
43	PUBLIC	80030	TA80030.1	PA80030.1	U58512	coding	no	Variant affects accessory domains only					43
47	FANTOM	98549	TA98549.20	PA98549.20	1700028B20	coding	no	Variant disrupts the catalytic domain					47
47	FANTOM	98549	TA98549.19	PA98549.19	2700091H24	coding	-	Truncated ORF, no prediction					47
47	FANTOM	98549	TA98549.1	PA98549.1	4932703D20	coding	no	Full complement					47
47	FANTOM	98549	TA98549.2	PA98549.2	6530414K12	coding	no	Variant disrupts the catalytic domain					47
47	FANTOM	98549	TB98549.4	-	D030046G01	non-coding	-	-					47
47	FANTOM	98549	TB98549.3	-	I830012F14	non-coding	-	-					47
49	FANTOM	82475	TB82475.7	-	9430008B02	non-coding	-	-					49
49	PUBLIC	82475	TA82475.3	PA82475.3	AK122411	coding	-	Truncated ORF, no prediction					49
49	PUBLIC	82475	TA82475.27	PA82475.27	AY312167	coding	-	Truncated ORF, no prediction					49
49	PUBLIC	82475	TB82475.5	-	BC039230	non-coding	-	-					49
49	PUBLIC	82475	TA82475.1	PA82475.1	BC054524	coding	no	Full complement					49
49	FANTOM	82475	TA82475.6	PA82475.6	C230009I24	coding	no	Variant removes all accessory domains					49
50	FANTOM	105039	TA105039.6	PA105039.6	4930420O11	coding	-	-					50
50	FANTOM	105039	TB105039.7	-	5730552G23	non-coding	-	-					50
50	FANTOM	105039	TA105039.27	PA105039.27	6720429F19	coding	-	Truncated ORF, no prediction					50
50	FANTOM	105039	TA105039.26	PA105039.26	9630027C05	coding	-	Truncated ORF, no prediction					50
50	FANTOM	105039	TB105039.9	-	A130082N17	non-coding	-	-					50
50	FANTOM	105039	TB105039.18	-	A430018C18	non-coding	-	-					50
50	FANTOM	105039	TA105039.5	PA105039.5	A530026C06	coding	no	-					50
50	PUBLIC	105039	TA105039.25	PA105039.25	AK129114	coding	-	Truncated ORF, no prediction					50
50	FANTOM	105039	TA105039.29	PA105039.3	B130002D03	coding	no	-					50
50	FANTOM	105039	TB105039.4	-	B430318O09	non-coding	-	-					50
50	PUBLIC	105039	TA105039.2	PA105039.2	BC042511	coding	-	Truncated ORF, no prediction					50
50	FANTOM	105039	TA105039.3	PA105039.3	C130073N23	coding	no	-					50
50	FANTOM	105039	TB105039.10	-	D330020B21	non-coding	-	-					50
50	FANTOM	105039	TA105039.1	PA105039.1	G431004F08	coding	no	Full complement					50
50	PUBLIC	105039	TA105039.28	PA105039.28	Z78145	coding	-	Truncated ORF, no prediction					50
51	FANTOM	151539	TA151539.17	PA151539.17	1200012K12	coding	no	Variant removes the catalytic domain					51
51	PUBLIC	151539	TA151539.16	PA151539.16	AB093264	coding	-	Truncated ORF, no prediction					51
51	FANTOM	151539	TB151539.9	-	B230374J18	non-coding	-	-					51
51	PUBLIC	151539	TA151539.1	PA151539.1	BC060703	coding	no	Full complement					51
51	FANTOM	151539	TB151539.8	-	C130039O07	non-coding	-	-					51
51	FANTOM	151539	TB151539.7	-	D930027C18	non-coding	-	-					51
51	PUBLIC	151539	TA151539.2	PA151539.2	U02313	coding	no	Variant affects accessory domains only					51
52	PUBLIC	84925	TA84925.1	PA84925.1	BC024265	coding	NMD	-					52
52	FANTOM	84925	TB84925.2	-	C130034L06	non-coding	-	-					52
52	FANTOM	84925	TA84925.3	PA177484.1	F630326M14	coding	no	Truncated ORF, no prediction					52
53	FANTOM	111602	TA111602.1	PA111602.1	A230108M20	coding	NMD	-					53
53	PUBLIC	111602	TB111602.3	-	BC048862	non-coding	-	-					53
53	PUBLIC	111602	TB111602.5	-	BC059191	non-coding	-	-					53
54	PUBLIC	79769	TA79769.1	PA79769.1	AB041542	coding	no	Full complement					54
55	FANTOM	105132	TA105132.1	PA105132.1	9630050F05	coding	no	Full complement					55
55	FANTOM	105132	TA105132.9	PA105132.1	A730009C22	coding	no	Full complement					55
55	FANTOM	105132	TB105132.3	-	A730030K15	non-coding	-	-					55
55	FANTOM	105132	TA105132.10	PA105132.1	A930015B13	coding	no	Full complement					55
55	PUBLIC	105132	TA105132.2	PA105132.2	BC055002	coding	no	Full complement					55
56	FANTOM	76092	TB76092.3	-	2510009F08	non-coding	-	-					56
56	PUBLIC	76092	TA76092.2	PA76092.1	AJ250840	coding	no	Full complement					56
56	PUBLIC	76092	TA76092.4	PA76092.1	BC052404	coding	no	Full complement					56
56	PUBLIC	76092	TA76092.1	PA76092.1	BC056396	coding	no	Full complement					56
57	FANTOM	110808	TA110808.3	PA110808.3	9930010N10	coding	no	Full complement					57
57	FANTOM	110808	TB110808.7	-	A230107M19	non-coding	-	-					57
57	FANTOM	110808	TA110808.16	PA110808.16	A930012N24	coding	-	Truncated ORF, no prediction					57
57	PUBLIC	110808	TA110808.15	PA110808.1	AF126294	coding	no	Full complement					57
57	PUBLIC	110808	TA110808.2	PA110808.2	AY062008	coding	-	Full complement					57
57	FANTOM	110808	TB110808.6	-	B930037J22	non-coding	-	-					57
57	FANTOM	110808	TB110808.5	-	E230030E01	non-coding	-	-					57
57	FANTOM	110808	TA110808.4	PA110808.4	G430008O11	coding	no	Full complement					57
57	FANTOM	110808	TA110808.1	PA110808.1	I920188K11	coding	no	Full complement					57
58	FANTOM	75081	TA75081.19	PA75081.19	1700028H20	coding	-	Truncated ORF, no prediction					58
58	FANTOM	75081	TA75081.20	PA75081.20	1700057O13	coding	-	Truncated ORF, no prediction					58
58	FANTOM	75081	TA75081.21	PA75081.1	9430065A16	coding	no	Full complement					58
58	FANTOM	75081	TA75081.22	PA75081.1	9830107I20	coding	no	Full complement					58
58	FANTOM	75081	TA75081.7	PA75081.7	B130030L15	coding	no	Variant removes all accessory domains					58
58	PUBLIC	75081	TA75081.1	PA75081.1	BC026785	coding	no	Full complement					58
58	PUBLIC	75081	TA75081.18	PA75081.18	BC051483	coding	-	Truncated ORF, no prediction					58
58	PUBLIC	75081	TA75081.2	PA75081.2	BC057940	coding	no	Full complement					58
58	FANTOM	75081	TA75081.6	PA75081.6	D230045J16	coding	no	Full complement					58
58	FANTOM	75081	TA75081.8	PA75081.8	D330030K03	coding	-	Truncated ORF, no prediction					58
58	PUBLIC	75081	TA75081.3	PA75081.3	L29480	coding	no	Truncated ORF, no prediction					58
58	PUBLIC	75081	TA75081.23	PA75081.1	NM_011495	coding	no	Full complement					58
59	FANTOM	5407	TA5407.12	PA5407.1	2410042H09	coding	no	Full complement					59
59	PUBLIC	5407	TA5407.1	PA5407.1	BC003261	coding	no	Full complement					59
59	PUBLIC	5407	TA5407.11	PA5407.1	D21099	coding	no	Full complement					59
59	PUBLIC	5407	TA5407.2	PA5407.1	U69107	coding	no	Full complement					59
60	PUBLIC	5408	TA5408.27	PA5408.1	AF007817	coding	no	Full complement					60
60	PUBLIC	5408	TA5408.26	PA5408.3	AY336976	coding	no	Full complement					60
60	PUBLIC	5408	TA5408.1	PA5408.1	BC014711	coding	no	Full complement					60
60	FANTOM	5408	TA5408.3	PA5408.3	I530019A07	coding	no	Full complement					60
60	PUBLIC	5408	TA5408.28	PA5408.3	U80932	coding	no	Full complement					60
61	FANTOM	109911	TA109911.3	PA109911.3	4833444A01	coding	no	Variant affects accessory domains only					61
61	FANTOM	109911	TA109911.1	PA109911.1	6330521B11	coding	no	Variant disrupts the catalytic domain					61
61	FANTOM	109911	TB109911.5	-	A430078A03	non-coding	-	-					61
61	FANTOM	109911	TA109911.9	PA109911.9	C230050J15	coding	no	Variant affects accessory and catalytic domains					61
61	FANTOM	109911	TA109911.2	PA109911.2	C230089L21	coding	no	Variant affects accessory domains only					61
61	FANTOM	109911	TB109911.4	-	F830211P10	non-coding	-	-					61
62	PUBLIC	111095	TA111095.16	PA111095.1	AF333028	coding	no	Full complement					62
62	PUBLIC	111095	TA111095.14	PA111095.14	BC003196	coding	-	Truncated ORF, no prediction					62
62	PUBLIC	111095	TB111095.3	-	BC033272	non-coding	-	-					62
62	PUBLIC	111095	TB111095.4	-	BC038312	non-coding	-	-					62
62	PUBLIC	111095	TA111095.2	PA111095.2	BC053922	coding	no	Full complement					62
62	FANTOM	111095	TA111095.1	PA111095.1	F730204J01	coding	no	Full complement					62
62	FANTOM	111095	TA111095.15	PA111095.15	I830174E23	coding	-	Truncated ORF, no prediction					62
63	PUBLIC	83735	TA83735.1	PA83735.1	AF085240	coding	no	Full complement					63
64	FANTOM	109767	TA109767.1	PA109767.1	4921526M11	coding	no	Full complement					64
64	FANTOM	109767	TA109767.4	PA109767.4	6820406D08	coding	no	Variant affects accessory and catalytic domains					64
64	FANTOM	109767	TA109767.2	PA109767.2	A830025H08	coding	no	Variant affects accessory and catalytic domains					64
64	PUBLIC	109767	TA109767.11	PA109767.1	AF040745	coding	no	Full complement					64
65	FANTOM	226853	TA226853.11	PA226853.11	4732472F05	coding	-	Truncated ORF, no prediction					65
65	PUBLIC	226853	TA226853.1	PA226853.1	AF040747	coding	no	Full complement					65
65	PUBLIC	226853	TA226853.10	PA226853.9	AF040748	coding	no	Full complement					65
65	PUBLIC	226853	TA226853.2	PA226853.2	AF040749	coding	no	Full complement					65
65	PUBLIC	226853	TB226853.6	-	BC057206	non-coding	-	-					65
65	FANTOM	226853	TA226853.4	PA226853.4	D130046K22	coding	no	Full complement					65
65	FANTOM	226853	TA226853.3	PA226853.3	I730005B09	coding	no	Variant disrupts the catalytic domain					65
65	PUBLIC	226853	TA226853.8	PA226853.2	Y15797	coding	no	Full complement					65
65	PUBLIC	226853	TA226853.9	PA226853.9	Y15798	coding	no	Full complement					65
65	PUBLIC	226853	TA226853.7	PA226853.1	Y15799	coding	no	Full complement					65
65	PUBLIC	226853	TA226853.5	PA226853.5	Y15800	coding	NMD	This variant has fewer accessory and catalytic domains					65
66	FANTOM	111382	TA111382.11	PA111382.1	6030478C10	coding	no	Full complement					66
66	FANTOM	111382	TA111382.1	PA111382.1	6430572D22	coding	no	Full complement					66
66	PUBLIC	111382	TA111382.10	PA111382.1	AF040746	coding	no	Full complement					66
66	PUBLIC	111382	TA111382.9	PA111382.1	BC019379	coding	no	Full complement					66
66	PUBLIC	111382	TB111382.4	-	BC058625	non-coding	-	-					66
66	FANTOM	111382	TB111382.2	-	F830022N06	non-coding	-	-					66
67	FANTOM	90607	TB90607.19	-	6720464I07	non-coding	-	-					67
67	FANTOM	151595	TB151595.6	-	7120435D18	non-coding	-	-					67
67	PUBLIC	151595	TB151595.3	-	BC035955	non-coding	-	-					67
67	PUBLIC	151595	TA151595.2	PA151595.2	BC051169	coding	-	Truncated ORF, no prediction					67
67	PUBLIC	151595	TA151595.1	PA151595.1	BC060724	coding	-	Truncated ORF, no prediction					67
67	FANTOM	151595	TB151595.8	-	D230045D18	non-coding	-	-					67
67	FANTOM	177556	TA177556.1	PA177556.1	E330027P06	coding	no	-					67
67	FANTOM	151595	TA151595.32	PA151595.32	E430005K11	coding	no	Full complement					67
68	FANTOM	109332	TA109332.1	PA109332.1	C130022K08	coding	no	Full complement					68
68	FANTOM	109332	TB109332.3	-	D930008F12	non-coding	-	-					68
68	FANTOM	109332	TB109332.2	-	E530005C20	non-coding	-	-					68
69	FANTOM	76765	TB76765.3	-	3110009A03	non-coding	-	-					69
69	FANTOM	76765	TA76765.11	PA76765.1	4930558I12	coding	no	Full complement					69
69	FANTOM	76765	TA76765.14	PA76765.1	9530091H16	coding	no	Full complement					69
69	FANTOM	76765	TA76765.10	PA76765.10	A530085G23	coding	-	Truncated ORF, no prediction					69
69	PUBLIC	76765	TA76765.1	PA76765.1	AY092028	coding	no	Full complement					69
69	PUBLIC	76765	TA76765.12	PA76765.1	BC006579	coding	no	Full complement					69
69	FANTOM	76765	TA76765.13	PA76765.1	C920007K17	coding	no	Full complement					69
70	FANTOM	107960	TA107960.9	PA107960.9	6030449M12	coding	-	Truncated ORF, no prediction					70
70	FANTOM	107960	TA107960.2	PA107960.2	D830007F02	coding	no	Full complement					70
70	FANTOM	107960	TA107960.3	PA107960.3	F420007B19	coding	no	Variant disrupts the catalytic domain					70
70	FANTOM	107960	TA107960.1	PA107960.1	I920041I20	coding	no	Full complement					70
72	FANTOM	71442	TA71442.10	PA71442.10	9430096B03	coding	-	Truncated ORF, no prediction					72
72	PUBLIC	71442	TA71442.1	PA71442.1	AB007143	coding	no	Full complement					72
72	PUBLIC	71442	TB71442.9	-	BC012210	non-coding	-	-					72
72	PUBLIC	71442	TB71442.2	-	BC023238	non-coding	-	-					72
72	FANTOM	71442	TB71442.3	-	F930102A07	non-coding	-	-					72
73	FANTOM	1636	TB1636.3	-	1110062I02	non-coding	-	-					73
73	PUBLIC	1636	TA1636.13	PA1636.1	AB018002	coding	no	Full complement					73
73	PUBLIC	1636	TA1636.12	PA1636.12	AF052942	coding	-	Truncated ORF, no prediction					73
73	PUBLIC	1636	TA1636.1	PA1636.1	BC022165	coding	no	Full complement					73
73	FANTOM	1636	TB1636.2	-	F930027D02	non-coding	-	-					73
74	FANTOM	75827	TB75827.14	-	2310039H24	non-coding	-	-					74
74	FANTOM	75827	TA75827.27	PA75827.27	2810425C21	coding	-	Truncated ORF, no prediction					74
74	FANTOM	75827	TB75827.16	-	A130084P08	non-coding	-	-					74
74	PUBLIC	75827	TA75827.1	PA75827.1	AY245540	coding	no	Full complement					74
74	PUBLIC	75827	TA75827.3	PA75827.2	AY245541	coding	no	Full complement					74
74	PUBLIC	75827	TA75827.4	PA75827.4	BC021490	coding	-	Truncated ORF, no prediction					74
74	PUBLIC	75827	TA75827.26	PA75827.26	BC026671	coding	-	Truncated ORF, no prediction					74
74	PUBLIC	75827	TB75827.7	-	BC037483	non-coding	-	-					74
74	PUBLIC	75827	TA75827.17	PA75827.17	BC060161	coding	NMD	This variant lacks some accessory domains					74
74	FANTOM	75827	TA75827.13	PA75827.2	I530016B07	coding	no	Full complement					74
74	PUBLIC	75827	TA75827.2	PA75827.2	X97048	coding	no	Full complement					74
75	FANTOM	79931	TB79931.11	-	6330415M09	non-coding	-	-					75
75	PUBLIC	79931	TB79931.5	-	BC052071	non-coding	-	-					75
75	PUBLIC	79931	TA79931.1	PA79931.1	BC056921	coding	no	Full complement					75
75	PUBLIC	79931	TB79931.12	-	BC060192	non-coding	-	-					75
75	FANTOM	79931	TA79931.9	PA79931.9	C230072O15	coding	no	Full complement					75
75	FANTOM	79931	TB79931.10	-	C330005E20	non-coding	-	-					75
75	FANTOM	79931	TA79931.8	PA79931.8	C330011I05	coding	no	Full complement					75
76	FANTOM	222183	TB222183.4	-	1700113D08	non-coding	-	-					76
76	FANTOM	222183	TB222183.34	-	2810480F11	non-coding	-	-					76
76	FANTOM	222183	TA222183.7	PA222183.7	6430542M22	coding	no	Variant removes all accessory domains					76
76	FANTOM	222183	TB222183.30	-	9430016L22	non-coding	-	-					76
76	FANTOM	222183	TA222183.10	PA222183.10	A830044L14	coding	no	Variant removes the catalytic domain					76
76	PUBLIC	222183	TA222183.9	PA222183.9	AB093234	coding	-	Truncated ORF, no prediction					76
76	PUBLIC	222183	TA222183.1	PA222183.1	AF155819	coding	no	Full complement					76
76	PUBLIC	222183	TA222183.5	PA222183.5	AF155820	coding	no	Variant disrupts the catalytic domain					76
76	PUBLIC	222183	TA222183.8	PA222183.8	AF155821	coding	no	Variant removes all accessory domains					76
76	FANTOM	222183	TB222183.3	-	B230033A15	non-coding	-	-					76
76	FANTOM	222183	TB222183.12	-	B530045K18	non-coding	-	-					76
76	FANTOM	222183	TB222183.31	-	B730010B18	non-coding	-	-					76
76	PUBLIC	222183	TA222183.36	PA222183.11	BC050903	coding	no	Variant removes the catalytic domain					76
76	PUBLIC	222183	TA222183.33	PA222183.11	BC064783	coding	no	Variant removes the catalytic domain					76
76	FANTOM	222183	TB222183.2	-	C030001G11	non-coding	-	-					76
76	FANTOM	222183	TA222183.6	PA222183.6	C030016N17	coding	no	Variant removes all accessory domains					76
76	FANTOM	222183	TA222183.35	PA222183.11	E130111C01	coding	no	Variant removes the catalytic domain					76
76	FANTOM	222183	TA222183.11	PA222183.11	G270058I01	coding	no	Variant removes the catalytic domain					76
77	FANTOM	83579	TA83579.4	PA83579.4	9130022I12	coding	-	Truncated ORF, no prediction					77
77	PUBLIC	83579	TA83579.3	PA83579.3	BC009740	coding	no	Variant affects accessory and catalytic domains					77
77	FANTOM	83579	TA83579.9	PA83579.9	D930030D08	coding	-	Truncated ORF, no prediction					77
77	PUBLIC	83579	TA83579.2	PA83579.2	Y17137	coding	no	Variant affects accessory domains only					77
77	PUBLIC	83579	TA83579.1	PA83579.1	Y17138	coding	no	Variant affects accessory domains only					77
78	FANTOM	111620	TB111620.3	-	A130020E07	non-coding	-	-					78
78	FANTOM	111620	TB111620.4	-	A730070P22	non-coding	-	-					78
78	PUBLIC	111620	TA111620.15	PA111620.15	AK122410	coding	-	Truncated ORF, no prediction					78
78	PUBLIC	111620	TA111620.16	PA111620.1	BC031745	coding	no	Full complement					78
78	FANTOM	111620	TA111620.1	PA111620.1	C630031A06	coding	no	Full complement					78
78	PUBLIC	111620	TA111620.14	PA111620.1	X14836	coding	no	Full complement					78
78	PUBLIC	111620	TA111620.2	PA111620.2	X87142	coding	no	Variant removes the catalytic domain					78
79	FANTOM	78380	TA78380.38	PA78380.3	5930429P18	coding	-	Full complement					79
79	PUBLIC	78380	TA78380.1	PA78380.1	AF395884	coding	no	Full complement					79
79	PUBLIC	78380	TA78380.2	PA78380.9	BC019162	coding	no	Full complement					79
79	PUBLIC	78380	TA78380.3	PA78380.3	BC025597	coding	no	Full complement					79
79	FANTOM	78380	TB78380.8	-	C130090G16	non-coding	-	-					79
79	FANTOM	78380	TA78380.7	PA78380.7	E330023A07	coding	NMD	This variant removes all accessory domains					79
79	FANTOM	78380	TA78380.9	PA78380.9	F630106A17	coding	-	Full complement					79
79	FANTOM	78380	TB78380.39	-	G830012I04	non-coding	-	-					79
80	FANTOM	160209	TA160209.3	PA160209.3	2810011D23	coding	no	Full complement					80
80	FANTOM	160209	TA160209.23	PA160209.23	3322402C18	coding	-	Truncated ORF, no prediction					80
80	FANTOM	160209	TB160209.25	-	6330443J11	non-coding	-	-					80
80	FANTOM	160209	TB160209.24	-	6332417E24	non-coding	-	-					80
80	FANTOM	160209	TA160209.5	PA160209.5	6430579P05	coding	no	Variant removes all accessory domains					80
80	FANTOM	160209	TA160209.14	PA160209.14	7120453N09	coding	no	Full complement					80
80	FANTOM	160209	TB160209.17	-	8030469K03	non-coding	-	-					80
80	FANTOM	160209	TA160209.1	PA160209.1	A230093D17	coding	no	Full complement					80
80	FANTOM	160209	TB160209.15	-	A630002O16	non-coding	-	-					80
80	FANTOM	160209	TB160209.12	-	A630085C10	non-coding	-	-					80
80	FANTOM	160209	TB160209.8	-	A730018N16	non-coding	-	-					80
80	FANTOM	160209	TA160209.27	PA160209.27	A930004H12	coding	no	Variant disrupts the catalytic domain					80
80	PUBLIC	160209	TA160209.7	PA160209.7	AF059029	coding	-	Truncated ORF, no prediction					80
80	FANTOM	160209	TA160209.4	PA160209.4	B130009G18	coding	no	Variant affects accessory and catalytic domains					80
80	FANTOM	160209	TB160209.21	-	B130010E01	non-coding	-	-					80
80	PUBLIC	160209	TB160209.10	-	BC042895	non-coding	-	-					80
80	PUBLIC	160209	TA160209.2	PA160209.2	BC052894	coding	no	Full complement					80
80	PUBLIC	160209	TB160209.13	-	BC057103	non-coding	-	-					80
80	FANTOM	160209	TA160209.22	PA160209.22	C230009O18	coding	no	Variant affects accessory and catalytic domains					80
80	FANTOM	160209	TB160209.26	-	D030072K19	non-coding	-	-					80
80	FANTOM	160209	TA160209.16	PA160209.16	D530006I24	coding	no	Full complement					80
80	FANTOM	160209	TB160209.20	-	D830045E03	non-coding	-	-					80
80	FANTOM	160209	TB160209.28	-	F830203H21	non-coding	-	-					80
80	FANTOM	160209	TA160209.11	PA160209.11	G830045H04	coding	no	Variant disrupts the catalytic domain					80
81	FANTOM	107361	TA107361.1	PA107361.1	B230386M10	coding	no	Full complement					81
81	FANTOM	107361	TA107361.34	PA107361.1	B930031B11	coding	no	Full complement					81
81	PUBLIC	107361	TB107361.7	-	BC024803	non-coding	-	-					81
81	FANTOM	107361	TB107361.6	-	C230074O03	non-coding	-	-					81
81	FANTOM	107361	TA107361.3	PA107361.3	K430313E02	coding	no	Variant disrupts the catalytic domain					81
81	PUBLIC	107361	TA107361.2	PA107361.1	X63615	coding	no	Full complement					81
83	FANTOM	103394	TA103394.1	PA103394.1	1500017I02	coding	-	Full complement					83
83	FANTOM	103394	TB103394.3	-	A430010P18	non-coding	-	-					83
83	FANTOM	103394	TB103394.2	-	E430038C01	non-coding	-	-					83
84	FANTOM	82875	TB82875.3	-	9630043L11	non-coding	-	-					84
84	PUBLIC	82875	TA82875.1	PA82875.1	BC055102	coding	no	Full complement					84
84	PUBLIC	82875	TA82875.7	PA82875.1	J03293	coding	no	Full complement					84
84	PUBLIC	82875	TA82875.6	PA82875.1	M16216	coding	no	Full complement					84
84	PUBLIC	82875	TA82875.4	PA82875.4	NM_011079	coding	no	-					84
85	FANTOM	177427	TA177427.1	PA177427.1	6430541I17	coding	no	Full complement					85
85	PUBLIC	177427	TA177427.4	PA177427.1	BC056929	coding	no	Full complement					85
85	FANTOM	177427	TA177427.5	PA177427.1	C730036H08	coding	no	Full complement					85
86	FANTOM	98263	TB98263.6	-	2410015K02	non-coding	-	-					86
86	FANTOM	98263	TA98263.1	PA98263.1	2610209I22	coding	no	Full complement					86
86	FANTOM	98263	TA98263.14	PA98263.1	9430031C20	coding	no	Full complement					86
86	PUBLIC	98263	TA98263.16	PA98263.16	AK129076	coding	-	Truncated ORF, no prediction					86
86	PUBLIC	98263	TB98263.13	-	BC020416	non-coding	-	-					86
86	PUBLIC	98263	TB98263.3	-	BC055065	non-coding	-	-					86
86	FANTOM	98263	TB98263.2	-	C230071G22	non-coding	-	-					86
86	FANTOM	98263	TA98263.17	PA98263.1	C530047P13	coding	no	Full complement					86
86	PUBLIC	98263	TA98263.15	PA98263.1	L76158	coding	no	Full complement					86
87	FANTOM	78249	TA78249.35	PA78249.1	4933424O07	coding	no	Full complement					87
87	FANTOM	78249	TB78249.7	-	5830412G09	non-coding	-	-					87
87	FANTOM	78249	TB78249.6	-	A430105B14	non-coding	-	-					87
87	FANTOM	78249	TB78249.12	-	A430110E23	non-coding	-	-					87
87	FANTOM	78249	TA78249.13	PA78249.1	A730057B21	coding	no	Full complement					87
87	FANTOM	78249	TB78249.8	-	A730097A20	non-coding	-	-					87
87	FANTOM	78249	TB78249.9	-	C230012N14	non-coding	-	-					87
87	PUBLIC	78249	TA78249.34	PA78249.34	J03057	coding	-	Truncated ORF, no prediction					87
87	PUBLIC	78249	TA78249.33	PA78249.33	M16206	coding	-	Truncated ORF, no prediction					87
87	PUBLIC	78249	TA78249.2	PA78249.2	M64266	coding	no	-					87
87	PUBLIC	78249	TA78249.1	PA78249.1	X58995	coding	-	Full complement					87
88	PUBLIC	84151	TA84151.1	PA84151.1	BC050128	coding	no	Full complement					88
88	FANTOM	84151	TA84151.7	PA84151.1	E130013P03	coding	no	Full complement					88
88	FANTOM	84151	TA84151.5	PA84151.1	E430001D12	coding	no	Full complement					88
88	FANTOM	84151	TA84151.6	PA84151.1	F630048F18	coding	no	Full complement					88
88	FANTOM	84151	TB84151.2	-	F730227K01	non-coding	-	-					88
89	PUBLIC	81941	TA81941.1	PA81941.1	BC017634	coding	no	Full complement					89
89	FANTOM	81941	TA81941.3	PA81941.3	D430043A01	coding	no	Full complement					89
90	FANTOM	222365	TA222365.2	PA222365.1	6330520C09	coding	no	Full complement					90
90	PUBLIC	222365	TA222365.6	PA222365.1	AB023027	coding	no	Full complement					90
90	PUBLIC	222365	TA222365.1	PA222365.1	AF181984	coding	no	Full complement					90
90	PUBLIC	222365	TA222365.4	PA222365.4	BC051996	coding	-	Truncated ORF, no prediction					90
90	PUBLIC	222365	TA222365.3	PA222365.1	BC055891	coding	no	Full complement					90
91	PUBLIC	21280	TA21280.1	PA21280.1	AF428262	coding	no	Full complement					91
91	PUBLIC	21280	TA21280.6	PA21280.1	AY212936	coding	no	Full complement					91
92	FANTOM	157844	TB157844.21	-	5430437N04	non-coding	-	-					92
92	FANTOM	157844	TB157844.5	-	A130026P20	non-coding	-	-					92
92	FANTOM	157844	TB157844.18	-	A630059D12	non-coding	-	-					92
92	PUBLIC	157844	TA157844.3	PA157844.3	AY273822	coding	no	Variant disrupts the catalytic domain					92
92	FANTOM	157844	TB157844.6	-	C530009I05	non-coding	-	-					92
92	FANTOM	157844	TA157844.17	PA157844.17	D430003N14	coding	-	Truncated ORF, no prediction					92
92	FANTOM	157844	TB157844.19	-	E330007L01	non-coding	-	-					92
92	FANTOM	157844	TA157844.4	PA157844.4	F630019N12	coding	no	Full complement					92
92	FANTOM	157844	TA157844.20	PA157844.1	F630031O04	coding	no	Full complement					92
92	FANTOM	157844	TA157844.2	PA157844.1	F630119H01	coding	no	Full complement					92
92	FANTOM	157844	TA157844.1	PA157844.1	M5C1091G17	coding	no	Full complement					92
92	FANTOM	157844	TA157844.8	PA157844.8	M5C1102I08	coding	no	Full complement					92
93	PUBLIC	81197	TA81197.1	PA81197.1	BC014825	coding	no	Full complement					93
93	PUBLIC	81197	TB81197.3	-	BC025510	non-coding	-	-					93
93	PUBLIC	81197	TB81197.2	-	BC042494	non-coding	-	-					93
93	PUBLIC	81197	TB81197.4	-	BC057155	non-coding	-	-					93
93	FANTOM	81197	TA81197.6	PA81197.1	F630026A20	coding	no	Full complement					93
93	FANTOM	81197	TA81197.17	PA81197.17	F830013M23	coding	-	Truncated ORF, no prediction					93
94	FANTOM	100143	TA100143.1	PA100143.1	4921505G21	coding	no	Full complement					94
95	PUBLIC	165901	TA165901.2	PA165901.1	AF055919	coding	no	Full complement					95
95	FANTOM	165901	TB165901.6	-	B930050N07	non-coding	-	-					95
95	FANTOM	165901	TA165901.3	PA165901.3	G270012H10	coding	no	Variant disrupts the catalytic domain					95
95	FANTOM	165901	TA165901.1	PA165901.1	M5C1039G04	coding	no	Full complement					95
96	FANTOM	104313	TA104313.1	PA104313.1	4432411M05	coding	no	Variant disrupts the catalytic domain					96
96	PUBLIC	104313	TA104313.11	PA104313.11	AK129063	coding	-	Truncated ORF, no prediction					96
96	FANTOM	104313	TB104313.4	-	B930080N15	non-coding	-	-					96
96	PUBLIC	104313	TB104313.5	-	BC029725	non-coding	-	-					96
96	FANTOM	104313	TB104313.3	-	C330013N09	non-coding	-	-					96
96	FANTOM	104313	TA104313.10	PA104313.10	D030041G04	coding	no	Full complement					96
96	FANTOM	104313	TA104313.9	PA104313.9	D030051B04	coding	-	Full complement					96
96	FANTOM	104313	TB104313.2	-	F830031M04	non-coding	-	-					96
96	PUBLIC	104313	TA104313.8	PA104313.8	NM_080850	coding	no	-					96
98	FANTOM	101683	TB101683.3	-	4833424K13	non-coding	-	-					98
98	PUBLIC	101683	TB101683.4	-	BC046808	non-coding	-	-					98
98	PUBLIC	101683	TA101683.2	PA101683.2	BC056498	coding	-	Truncated ORF, no prediction					98
98	FANTOM	101683	TA101683.1	PA101683.1	K230015H09	coding	no	Full complement					98
99	FANTOM	113234	TB113234.3	-	C130051M16	non-coding	-	-					99
99	FANTOM	113234	TA113234.1	PA113234.1	D130011H01	coding	no	Full complement					99
99	FANTOM	113234	TA113234.25	PA113234.25	E030044O14	coding	-	Truncated ORF, no prediction					99
99	FANTOM	113234	TB113234.2	-	F830207B15	non-coding	-	-					99
100	FANTOM	151721	TB151721.8	-	4631409N24	non-coding	-	-					100
100	FANTOM	151721	TA151721.7	PA151721.7	5730525O22	coding	no	Full complement					100
100	FANTOM	151721	TB151721.13	-	9030204A07	non-coding	-	-					100
100	PUBLIC	151721	TB151721.12	-	AK128893	non-coding	-	-					100
100	PUBLIC	151721	TA151721.14	PA151721.14	AK129257	coding	-	Truncated ORF, no prediction					100
100	PUBLIC	151721	TA151721.10	PA151721.10	BC033915	coding	-	Truncated ORF, no prediction					100
100	PUBLIC	151721	TB151721.11	-	BC058975	non-coding	-	-					100
100	PUBLIC	151721	TA151721.1	PA151721.1	BC063268	coding	-	Truncated ORF, no prediction					100
102	FANTOM	78025	TA78025.9	PA78025.9	4632419F02	coding	no	Variant affects accessory and catalytic domains					102
102	FANTOM	78025	TB78025.11	-	5730403H11	non-coding	-	-					102
102	FANTOM	78025	TB78025.22	-	9630056M11	non-coding	-	-					102
102	FANTOM	78025	TB78025.14	-	A330092I03	non-coding	-	-					102
102	FANTOM	78025	TA78025.13	PA78025.13	A530064K17	coding	no	Variant affects accessory and catalytic domains					102
102	PUBLIC	78025	TA78025.1	PA78025.1	AB067780	coding	no	Full complement					102
102	FANTOM	78025	TB78025.8	-	G630080D20	non-coding	-	-					102
102	PUBLIC	78025	TA78025.23	PA78025.23	NM_178710	coding	no	-					102
103	FANTOM	176867	TA176867.3	PA176867.3	2410090P21	coding	no	Variant affects accessory and catalytic domains					103
103	FANTOM	176867	TA176867.7	PA176867.7	9530083K10	coding	no	Variant affects accessory and catalytic domains					103
103	PUBLIC	176867	TB176867.8	-	AF177024	non-coding	-	-					103
103	PUBLIC	176867	TA176867.2	PA176867.2	AY151083	coding	no	Full complement					103
103	FANTOM	176867	TA176867.1	PA176867.1	I920055D13	coding	no	Full complement					103
104	FANTOM	222127	TB222127.6	-	9930104N18	non-coding	-	-					104
104	FANTOM	222127	TA222127.3	PA222127.3	B130065L16	coding	-	Truncated ORF, no prediction					104
104	PUBLIC	222127	TA222127.5	PA222127.5	BC058556	coding	no	Full complement					104
104	FANTOM	222127	TA222127.2	PA222127.2	F630110A02	coding	no	Full complement					104
104	FANTOM	222127	TA222127.4	PA222127.4	F830207O17	coding	no	Full complement					104
104	FANTOM	222127	TA222127.17	PA222127.2	F830226F07	coding	no	Full complement					104
104	PUBLIC	222127	TA222127.1	PA222127.1	X70764	coding	no	Variant affects accessory domains only					104
105	FANTOM	21301	TB21301.5	-	9230023K11	non-coding	-	-					105
105	PUBLIC	21301	TA21301.1	PA21301.1	AF453686	coding	no	Full complement					105
105	FANTOM	21301	TB21301.10	-	B930025N23	non-coding	-	-					105
106	FANTOM	102562	TA102562.18	PA102562.18	0610021N13	coding	-	Truncated ORF, no prediction					106
106	FANTOM	102562	TA102562.3	PA102562.3	1600015G02	coding	no	Variant removes the catalytic domain					106
106	FANTOM	102562	TA102562.1	PA102562.1	3732418K07	coding	-	Variant affects accessory domains only					106
106	FANTOM	102562	TB102562.6	-	9930021N02	non-coding	-	-					106
106	FANTOM	102562	TB102562.9	-	A430080F22	non-coding	-	-					106
106	PUBLIC	102562	TA102562.21	PA102562.1	AF240782	coding	no	Variant affects accessory domains only					106
106	PUBLIC	102562	TA102562.11	PA102562.2	AF240783	coding	no	Variant affects accessory domains only					106
106	PUBLIC	102562	TA102562.4	PA102562.4	AK122565	coding	-	Truncated ORF, no prediction					106
106	PUBLIC	102562	TA102562.19	PA102562.19	BC026445	coding	no	Variant removes the catalytic domain					106
106	FANTOM	102562	TB102562.8	-	C430017L17	non-coding	-	-					106
106	FANTOM	102562	TB102562.5	-	D030065P19	non-coding	-	-					106
106	FANTOM	102562	TA102562.2	PA102562.2	G730048I02	coding	no	Variant affects accessory domains only					106
106	PUBLIC	102562	TB102562.20	-	L10913	non-coding	-	-					106
106	PUBLIC	102562	TA102562.7	PA102562.7	X57244	coding	-	Truncated ORF, no prediction					106
108	FANTOM	103226	TB103226.14	-	2310008I11	non-coding	-	-					108
108	FANTOM	103226	TA103226.1	PA103226.1	6330416N04	coding	-	Truncated ORF, no prediction					108
108	FANTOM	103226	TB103226.17	-	9130430P12	non-coding	-	-					108
108	FANTOM	103226	TA103226.4	PA103226.4	A830082D05	coding	-	Truncated ORF, no prediction					108
110	FANTOM	102141	TA102141.2	PA102141.2	1700020B19	coding	no	Variant disrupts the catalytic domain					110
110	FANTOM	102141	TA102141.1	PA102141.1	4933424F08	coding	no	Full complement					110
111	FANTOM	80445	TA80445.2	PA80445.2	4930402K08	coding	no	Variant disrupts the catalytic domain					111
111	PUBLIC	80445	TA80445.1	PA80445.1	AF329484	coding	no	Full complement					111
111	PUBLIC	80445	TA80445.3	PA80445.1	BC049542	coding	no	Full complement					111
112	PUBLIC	74978	TA74978.1	PA74978.1	BC048470	coding	no	Full complement					112
113	FANTOM	104281	TA104281.1	PA104281.1	4930430N14	coding	no	Full complement					113
113	PUBLIC	104281	TA104281.3	PA104281.1	BC050772	coding	no	Full complement					113
113	PUBLIC	104281	TA104281.2	PA104281.2	U01840	coding	no	Full complement					113
114	PUBLIC	151049	TA151049.3	PA151049.3	AF019926	coding	no	Variant disrupts the catalytic domain					114
114	PUBLIC	151049	TA151049.1	PA151049.1	BC061175	coding	no	Full complement					114
115	FANTOM	75478	TB75478.19	-	2010012F07	non-coding	-	-					115
115	PUBLIC	75478	TB75478.21	-	AF062522	non-coding	-	-					115
115	PUBLIC	75478	TA75478.1	PA75478.1	AF387809	coding	no	Full complement					115
115	PUBLIC	75478	TA75478.20	PA75478.1	BC020189	coding	no	Full complement					115
115	FANTOM	75478	TA75478.5	PA75478.5	C230021A06	coding	-	Truncated ORF, no prediction					115
115	FANTOM	75478	TB75478.6	-	E030034B15	non-coding	-	-					115
116	FANTOM	79519	TB79519.3	-	A830008N09	non-coding	-	-					116
116	PUBLIC	79519	TA79519.18	PA79519.18	BC022727	coding	-	Truncated ORF, no prediction					116
116	PUBLIC	79519	TA79519.4	PA79519.1	BC027376	coding	no	Full complement					116
116	PUBLIC	79519	TA79519.1	PA79519.1	NM_138606	coding	no	Full complement					116
117	PUBLIC	84122	TA84122.1	PA84122.1	BC042885	coding	no	Full complement					117
117	PUBLIC	84122	TA84122.10	PA84122.1	BC053019	coding	no	Full complement					117
117	FANTOM	84122	TA84122.4	PA84122.4	F630003I04	coding	-	Truncated ORF, no prediction					117
117	FANTOM	84122	TB84122.2	-	F630102O16	non-coding	-	-					117
117	FANTOM	84122	TA84122.3	PA84122.3	F930117K24	coding	-	Truncated ORF, no prediction					117
118	FANTOM	113173	TA113173.1	PA113173.1	A330080E07	coding	no	Variant disrupts the catalytic domain					118
118	PUBLIC	113173	TA113173.10	PA113173.10	BC017621	coding	no	Full complement					118
119	FANTOM	121277	TA121277.1	PA121277.1	4921509C19	coding	no	Full complement					119
120	FANTOM	112738	TA112738.1	PA112738.1	4930509O22	coding	NMD	-					120
126	PUBLIC	84036	TA84036.1	PA84036.1	AJ245452	coding	-	Truncated ORF, no prediction					126
127	FANTOM	157073	TA157073.1	PA157073.1	4931427P12	coding	no	Full complement					127
127	PUBLIC	157073	TA157073.3	PA157073.1	AJ245454	coding	no	Full complement					127
129	FANTOM	112238	TA112238.1	PA112238.1	4933423E17	coding	-	Full complement					129
131	FANTOM	112258	TA112258.1	PA112258.1	4932415M13	coding	NMD	-					131
133	FANTOM	157027	TA157027.3	PA182396.1	A930014I17	coding	no	Truncated ORF, no prediction					133
133	FANTOM	157027	TB157027.4	-	B930079D21	non-coding	-	-					133
133	PUBLIC	105229	TA105229.15	PA105229.15	BC051189	coding	NMD	-					133
133	FANTOM	105229	TA105229.8	PA105229.8	C030043O08	coding	-	Full complement					133
133	FANTOM	105229	TA105229.1	PA105229.1	C230008I02	coding	no	Full complement					133
133	FANTOM	157027	TA157027.1	PA182396.2	E030025G19	coding	no	Variant disrupts the catalytic domain					133
133	FANTOM	105229	TA105229.2	PA105229.1	E130304F04	coding	-	Full complement					133
134	FANTOM	103742	TB103742.4	-	1810024B03	non-coding	-	-					134
134	FANTOM	103742	TB103742.2	-	4833432D21	non-coding	-	-					134
134	FANTOM	103742	TA103742.1	PA103742.1	D730002F24	coding	no	Full complement					134
139	FANTOM	77845	TB77845.3	-	B230104P22	non-coding	-	-					139
139	PUBLIC	77845	TA77845.1	PA77845.1	BC040467	coding	-	Truncated ORF, no prediction					139
140	FANTOM	78688	TA78688.8	PA78688.3	1200013B22	coding	no	Full complement					140
140	FANTOM	78688	TA78688.3	PA78688.3	9130215K18	coding	no	Full complement					140
140	FANTOM	78688	TA78688.6	PA78688.1	9330154N24	coding	no	Full complement					140
140	PUBLIC	78688	TA78688.7	PA78688.3	BC033302	coding	no	Full complement					140
140	PUBLIC	78688	TA78688.1	PA78688.1	BC046833	coding	no	Full complement					140
140	FANTOM	78688	TB78688.4	-	D230016I11	non-coding	-	-					140
142	FANTOM	81988	TA81988.7	PA81988.7	9930013M24	coding	NMD	-					142
142	PUBLIC	81988	TA81988.1	PA81988.1	AF039840	coding	no	Full complement					142
142	PUBLIC	81988	TA81988.24	PA81988.1	BC019184	coding	no	Full complement					142
143	FANTOM	80137	TA80137.9	PA80137.9	9130604K18	coding	no	-					143
143	PUBLIC	80137	TA80137.1	PA80137.1	BC031467	coding	no	Full complement					143
143	FANTOM	80137	TB80137.7	-	D230024N09	non-coding	-	-					143
143	FANTOM	80137	TA80137.5	PA80137.1	E130306K23	coding	no	Full complement					143
143	FANTOM	80137	TA80137.6	PA80137.1	F630104E22	coding	no	Full complement					143
143	FANTOM	80137	TA80137.8	PA80137.8	F830215L16	coding	no	Variant removes all accessory domains					143
143	FANTOM	80137	TA80137.19	PA80137.1	G730015P03	coding	no	Full complement					143
144	PUBLIC	112082	TA112082.2	PA112082.2	BC024559	coding	-	Truncated ORF, no prediction					144
144	PUBLIC	112082	TA112082.13	PA112082.1	BC052206	coding	-	Full complement					144
144	PUBLIC	112082	TA112082.5	PA112082.1	BC063064	coding	no	Full complement					144
144	FANTOM	112082	TA112082.1	PA112082.1	F630205L24	coding	no	Full complement					144
144	FANTOM	112082	TB112082.12	-	F830019F21	non-coding	-	-					144
144	PUBLIC	112082	TA112082.11	PA112082.11	X76850	coding	-	Truncated ORF, no prediction					144
145	FANTOM	112103	TA112103.20	PA112103.20	2410048M24	coding	no	Full complement					145
145	PUBLIC	112103	TA112103.3	PA112103.2	BC021369	coding	no	Full complement					145
145	FANTOM	112103	TB112103.4	-	C430023D03	non-coding	-	-					145
145	FANTOM	112103	TA112103.2	PA112103.2	F630006I22	coding	no	Full complement					145
145	FANTOM	112103	TA112103.1	PA112103.1	F830001F05	coding	no	Full complement					145
145	FANTOM	112103	TB112103.5	-	F930102L22	non-coding	-	-					145
145	PUBLIC	112103	TA112103.21	PA112103.2	Y11091	coding	no	Full complement					145
146	FANTOM	107122	TA107122.5	PA107122.5	2010016G11	coding	-	Truncated ORF, no prediction					146
146	FANTOM	107122	TA107122.25	PA107122.25	5830416A01	coding	-	Truncated ORF, no prediction					146
146	PUBLIC	107122	TA107122.2	PA107122.2	BC010256	coding	no	Full complement					146
146	PUBLIC	107122	TB107122.23	-	BC013844	non-coding	-	-					146
146	FANTOM	107122	TA107122.24	PA107122.24	D030063B11	coding	-	Truncated ORF, no prediction					146
146	FANTOM	107122	TA107122.1	PA107122.1	F630011G09	coding	no	Full complement					146
146	PUBLIC	107122	TA107122.27	PA107122.2	Y11092	coding	no	Full complement					146
147	PUBLIC	107042	TA107042.16	PA107042.1	AF086905	coding	no	Full complement					147
147	FANTOM	107042	TA107042.1	PA107042.1	B130011G17	coding	no	Full complement					147
147	PUBLIC	107042	TA107042.17	PA107042.1	BC056617	coding	no	Full complement					147
147	FANTOM	107042	TB107042.4	-	E430022D12	non-coding	-	-					147
147	FANTOM	107042	TA107042.2	PA107042.2	F630034O07	coding	no	Full complement					147
148	FANTOM	100276	TA100276.3	PA100276.3	2310004N11	coding	-	Truncated ORF, no prediction					148
148	PUBLIC	100276	TA100276.5	PA100276.2	AB102946	coding	no	Full complement					148
148	PUBLIC	100276	TA100276.2	PA100276.2	AY336057	coding	no	Full complement					148
148	PUBLIC	100276	TA100276.10	PA100276.10	BC046981	coding	no	Full complement					148
148	FANTOM	100276	TA100276.9	PA100276.9	D030020P12	coding	-	Truncated ORF, no prediction					148
148	FANTOM	100276	TA100276.1	PA100276.1	F630106J08	coding	no	Full complement					148
149	FANTOM	105069	TA105069.1	PA105069.1	9930101D06	coding	no	Full complement					149
149	FANTOM	105069	TA105069.2	PA105069.1	E430025N11	coding	no	Full complement					149
149	FANTOM	105069	TA105069.13	PA105069.13	F630035A21	coding	-	Truncated ORF, no prediction					149
149	FANTOM	105069	TA105069.5	PA105069.5	F630118M16	coding	-	Truncated ORF, no prediction					149
150	FANTOM	77375	TB77375.10	-	4930557O20	non-coding	-	-					150
150	FANTOM	77375	TA77375.8	PA77375.8	4932418O05	coding	no	Full complement					150
150	FANTOM	77375	TB77375.13	-	5730497N19	non-coding	-	-					150
150	FANTOM	178753	TA178753.1	PA178753.1	A430087B06	coding	no	-					150
150	FANTOM	77375	TB77375.12	-	A630099L06	non-coding	-	-					150
150	PUBLIC	77375	TB77375.18	-	BC023383	non-coding	-	-					150
150	PUBLIC	77375	TB77375.2	-	BC027320	non-coding	-	-					150
150	PUBLIC	77375	TA77375.1	PA77375.1	BC037012	coding	no	Full complement					150
150	PUBLIC	77375	TB77375.19	-	BC043660	non-coding	-	-					150
150	FANTOM	77375	TB77375.9	-	C730009D23	non-coding	-	-					150
151	PUBLIC	84517	TA84517.1	PA84517.1	Z34524	coding	no	Full complement					151
152	FANTOM	110771	TA110771.5	PA110771.5	5730484K07	coding	no	Full complement					152
152	PUBLIC	110771	TA110771.15	PA110771.1	AF007247	coding	no	Full complement					152
152	PUBLIC	110771	TA110771.3	PA110771.1	AF013166	coding	no	Full complement					152
152	PUBLIC	110771	TA110771.16	PA110771.1	BC057576	coding	no	Full complement					152
152	FANTOM	110771	TA110771.17	PA110771.1	D230049B03	coding	no	Full complement					152
152	FANTOM	110771	TA110771.1	PA110771.1	I920097A15	coding	no	Full complement					152
152	FANTOM	110771	TA110771.4	PA110771.4	I920184K11	coding	NMD	-					152
152	PUBLIC	110771	TA110771.2	PA110771.2	U95610	coding	no	Full complement					152
153	FANTOM	73584	TA73584.16	PA73584.3	4930406M24	coding	no	Full complement					153
153	FANTOM	73584	TA73584.6	PA73584.6	7120488M07	coding	-	Truncated ORF, no prediction					153
153	FANTOM	73584	TA73584.17	PA73584.3	8430416F07	coding	no	Full complement					153
153	PUBLIC	73584	TA73584.15	PA73584.1	AF099067	coding	no	Variant disrupts the catalytic domain					153
153	PUBLIC	73584	TA73584.14	PA73584.1	AJ223071	coding	no	Variant disrupts the catalytic domain					153
153	PUBLIC	73584	TA73584.1	PA73584.1	BC057939	coding	no	Variant disrupts the catalytic domain					153
153	FANTOM	73584	TA73584.3	PA73584.3	C730045O10	coding	no	Full complement					153
153	FANTOM	73584	TB73584.4	-	G430031P07	non-coding	-	-					153
153	FANTOM	73584	TA73584.5	PA73584.5	I730057F21	coding	no	Full complement					153
153	FANTOM	73584	TB73584.7	-	M5C1025H01	non-coding	-	-					153
153	PUBLIC	73584	TA73584.2	PA73584.3	Y09234	coding	no	Full complement					153
154	FANTOM	222336	TA222336.3	PA222336.3	1200015E14	coding	-	Variant affects accessory and catalytic domains					154
154	FANTOM	222336	TA222336.5	PA222336.5	6330551L10	coding	no	Variant disrupts the catalytic domain					154
154	PUBLIC	222336	TA222336.2	PA222336.2	BC037093	coding	-	Truncated ORF, no prediction					154
154	PUBLIC	222336	TB222336.6	-	BC039958	non-coding	-	-					154
154	FANTOM	222336	TA222336.1	PA222336.1	F630101N18	coding	no	Full complement					154
155	FANTOM	99516	TA99516.1	PA99516.1	1700054C12	coding	no	Full complement					155
155	PUBLIC	99516	TA99516.6	PA99516.6	BC047277	coding	-	Truncated ORF, no prediction					155
155	FANTOM	99516	TB99516.8	-	D530005H18	non-coding	-	-					155
155	FANTOM	99516	TA99516.2	PA99516.2	G730027B12	coding	no	Variant disrupts the catalytic domain					155
156	FANTOM	84299	TA84299.5	PA84299.5	9230008I20	coding	-	Truncated ORF, no prediction					156
156	FANTOM	84299	TA84299.14	PA84299.1	A830054C09	coding	no	Full complement					156
156	PUBLIC	84299	TA84299.1	PA84299.1	BC058514	coding	no	Full complement					156
156	FANTOM	84299	TA84299.15	PA84299.1	C630029K16	coding	no	Full complement					156
156	FANTOM	84299	TA84299.7	PA84299.1	D130012P03	coding	no	Full complement					156
156	FANTOM	84299	TA84299.13	PA84299.1	E130019B17	coding	no	Full complement					156
156	FANTOM	84299	TA84299.6	PA84299.6	E130306L18	coding	no	Variant disrupts the catalytic domain					156
156	FANTOM	84299	TA84299.4	PA84299.1	F830112H21	coding	no	Full complement					156
158	FANTOM	134180	TB134180.19	-	4833436M20	non-coding	-	-					158
158	PUBLIC	134180	TA134180.22	PA134180.2	AF053756	coding	no	Full complement					158
158	PUBLIC	134180	TA134180.23	PA134180.2	AF072370	coding	no	Full complement					158
158	PUBLIC	134180	TA134180.21	PA134180.21	AK122357	coding	-	Truncated ORF, no prediction					158
158	PUBLIC	134180	TB134180.20	-	BC023281	non-coding	-	-					158
158	PUBLIC	134180	TA134180.3	PA134180.3	BC030850	coding	-	Truncated ORF, no prediction					158
158	PUBLIC	134180	TB134180.4	-	BC053062	non-coding	-	-					158
158	PUBLIC	134180	TA134180.2	PA134180.2	BC057121	coding	no	Full complement					158
158	PUBLIC	134180	TA134180.1	PA134180.1	BC059835	coding	no	Full complement					158
158	FANTOM	134180	TA134180.24	PA134180.2	F830028M21	coding	no	Full complement					158
158	FANTOM	134180	TA134180.18	PA134180.1	G370087L15	coding	no	Full complement					158
159	FANTOM	221952	TB221952.3	-	4732420K19	non-coding	-	-					159
159	FANTOM	221952	TB221952.6	-	7330406M14	non-coding	-	-					159
159	FANTOM	221952	TB221952.4	-	A730035K02	non-coding	-	-					159
159	FANTOM	221952	TB221952.5	-	A830085I22	non-coding	-	-					159
159	PUBLIC	221952	TA221952.1	PA221952.1	AB019577	coding	-	Full complement					159
159	PUBLIC	221952	TA221952.16	PA221952.1	AF145922	coding	no	Full complement					159
159	PUBLIC	221952	TA221952.14	PA221952.14	AK122331	coding	-	Truncated ORF, no prediction					159
159	PUBLIC	221952	TB221952.2	-	BC013691	non-coding	-	-					159
159	PUBLIC	221952	TA221952.17	PA221952.1	BC046778	coding	no	Full complement					159
159	FANTOM	221952	TB221952.20	-	E030037L18	non-coding	-	-					159
159	FANTOM	221952	TA221952.19	PA221952.1	G370033E02	coding	no	Full complement					159
159	FANTOM	221952	TA221952.18	PA221952.1	I920070I03	coding	no	Full complement					159
161	FANTOM	82384	TA82384.6	PA82384.1	4930545J15	coding	no	Full complement					161
161	FANTOM	82384	TB82384.4	-	B130064I06	non-coding	-	-					161
161	PUBLIC	82384	TB82384.10	-	BC033931	non-coding	-	-					161
161	PUBLIC	82384	TB82384.11	-	BC047088	non-coding	-	-					161
161	PUBLIC	82384	TA82384.1	PA82384.1	BC051641	coding	-	Full complement					161
161	PUBLIC	82384	TB82384.2	-	BC057369	non-coding	-	-					161
162	FANTOM	176994	TA176994.4	PA176994.4	4921506N09	coding	no	Variant disrupts the catalytic domain					162
162	FANTOM	176994	TA176994.9	PA176994.9	4930521I15	coding	-	Truncated ORF, no prediction					162
162	PUBLIC	176994	TA176994.2	PA176994.2	AF045252	coding	no	Variant disrupts the catalytic domain					162
162	PUBLIC	176994	TA176994.8	PA176994.8	AF045253	coding	no	Full complement					162
162	PUBLIC	176994	TA176994.5	PA176994.8	AF045254	coding	no	Full complement					162
162	PUBLIC	176994	TA176994.11	PA176994.11	AX775743	coding	no	Variant disrupts the catalytic domain					162
162	FANTOM	176994	TB176994.6	-	C130066B01	non-coding	-	-					162
162	FANTOM	176994	TA176994.3	PA176994.3	G430004D23	coding	no	Variant disrupts the catalytic domain					162
162	FANTOM	176994	TA176994.1	PA176994.1	G430124E20	coding	no	Variant disrupts the catalytic domain					162
162	PUBLIC	176994	TA176994.10	PA176994.10	U56909	coding	no	Variant disrupts the catalytic domain					162
163	FANTOM	77541	TB77541.22	-	2010306I20	non-coding	-	-					163
163	PUBLIC	77541	TA77541.2	PA77541.2	BC018243	coding	no	Full complement					163
163	FANTOM	77541	TA77541.5	PA77541.5	D030026H10	coding	no	Full complement					163
163	FANTOM	77541	TB77541.4	-	F430007N19	non-coding	-	-					163
163	FANTOM	77541	TA77541.24	PA77541.1	F630220I21	coding	no	Full complement					163
163	FANTOM	77541	TA77541.23	PA77541.23	G530123D13	coding	-	Truncated ORF, no prediction					163
163	PUBLIC	77541	TA77541.1	PA77541.1	U12473	coding	no	Full complement					163
164	FANTOM	72220	TB72220.34	-	1110025O09	non-coding	-	-					164
164	FANTOM	72220	TA72220.12	PA72220.12	2610009E10	coding	-	Variant affects accessory and catalytic domains					164
164	PUBLIC	72220	TA72220.35	PA72220.1	AF026524	coding	no	Full complement					164
164	PUBLIC	72220	TA72220.2	PA72220.2	AF088910	coding	no	Full complement					164
164	FANTOM	72220	TA72220.13	PA72220.13	B230014C21	coding	no	Variant affects accessory and catalytic domains					164
164	PUBLIC	72220	TB72220.6	-	BC004772	non-coding	-	-					164
164	PUBLIC	72220	TB72220.8	-	BC019210	non-coding	-	-					164
164	PUBLIC	72220	TB72220.33	-	BC020334	non-coding	-	-					164
164	PUBLIC	72220	TA72220.1	PA72220.1	BC037723	coding	no	Full complement					164
164	FANTOM	72220	TA72220.18	PA72220.17	D130002N23	coding	no	Variant affects accessory and catalytic domains					164
164	FANTOM	72220	TB72220.16	-	D930029B08	non-coding	-	-					164
164	FANTOM	72220	TB72220.15	-	E130011A22	non-coding	-	-					164
164	FANTOM	72220	TB72220.14	-	F530206N16	non-coding	-	-					164
164	FANTOM	72220	TB72220.11	-	F730004C20	non-coding	-	-					164
164	FANTOM	72220	TA72220.9	PA72220.19	F830015F03	coding	NMD	This variant lacks some accessory domains					164
164	FANTOM	72220	TA72220.17	PA72220.17	F830112E09	coding	no	Variant affects accessory and catalytic domains					164
164	FANTOM	72220	TA72220.36	PA72220.1	G730008F11	coding	no	Full complement					164
164	FANTOM	72220	TA72220.19	PA72220.19	I830016M06	coding	NMD	This variant lacks some accessory domains					164
165	PUBLIC	105751	TA105751.2	PA105751.1	AB016589	coding	no	Full complement					165
165	PUBLIC	105751	TA105751.3	PA105751.3	BC037446	coding	no	Variant disrupts the catalytic domain					165
165	FANTOM	105751	TA105751.1	PA105751.1	E430020M09	coding	no	Full complement					165
166	FANTOM	107464	TA107464.16	PA107464.16	1110055O20	coding	-	Truncated ORF, no prediction					166
166	FANTOM	107464	TA107464.1	PA107464.1	1200008B05	coding	no	Full complement					166
166	PUBLIC	107464	TA107464.17	PA107464.1	AF145705	coding	no	Full complement					166
166	PUBLIC	107464	TA107464.15	PA107464.1	AF191839	coding	no	Full complement					166
166	FANTOM	107464	TA107464.2	PA107464.2	I730064N04	coding	no	Variant disrupts the catalytic domain					166
167	FANTOM	161143	TB161143.4	-	A530060H22	non-coding	-	-					167
167	FANTOM	161143	TA161143.1	PA161143.1	B430203C15	coding	no	Variant disrupts the catalytic domain					167
167	FANTOM	161143	TA161143.2	PA161143.2	F730204A06	coding	no	Variant disrupts the catalytic domain					167
167	FANTOM	161143	TA161143.12	PA161143.1	F830203E20	coding	no	Variant disrupts the catalytic domain					167
167	FANTOM	161143	TA161143.3	PA161143.3	F830207A18	coding	no	Variant disrupts the catalytic domain					167
169	FANTOM	112137	TA112137.1	PA112137.1	1700091F14	coding	NMD	-					169
170	FANTOM	72665	TA72665.21	PA72665.21	2610011M03	coding	-	Truncated ORF, no prediction					170
170	FANTOM	72665	TA72665.22	PA72665.22	2900069K12	coding	-	Truncated ORF, no prediction					170
170	FANTOM	72665	TA72665.7	PA72665.7	4933428O03	coding	no	Variant affects accessory and catalytic domains					170
170	PUBLIC	72665	TA72665.3	PA72665.3	AF193342	coding	no	Variant affects accessory domains only					170
170	PUBLIC	72665	TA72665.1	PA72665.1	AF193343	coding	no	Full complement					170
170	PUBLIC	72665	TA72665.2	PA72665.2	AF193344	coding	no	Variant affects accessory domains only					170
170	PUBLIC	72665	TA72665.8	PA72665.8	AK129334	coding	-	Truncated ORF, no prediction					170
170	PUBLIC	72665	TA72665.4	PA72665.4	BC023958	coding	no	Variant affects accessory and catalytic domains					170
171	FANTOM	74147	TA74147.10	PA74147.10	1110001I11	coding	-	Truncated ORF, no prediction					171
171	FANTOM	74147	TA74147.5	PA74147.5	2410004L11	coding	no	Variant removes the catalytic domain					171
171	FANTOM	74147	TA74147.4	PA74147.4	B020010I18	coding	no	Variant disrupts the catalytic domain					171
171	FANTOM	74147	TA74147.6	PA74147.6	B230374M04	coding	no	-					171
171	PUBLIC	74147	TA74147.1	PA74147.1	BC054809	coding	no	Full complement					171
172	FANTOM	75860	TB75860.10	-	2310047A08	non-coding	-	-					172
172	FANTOM	75860	TA75860.7	PA75860.7	4732414G15	coding	no	Full complement					172
172	PUBLIC	75860	TA75860.2	PA75860.7	BC016422	coding	no	Full complement					172
172	PUBLIC	75860	TA75860.1	PA75860.1	M65029	coding	no	Full complement					172
172	PUBLIC	75860	TA75860.11	PA75860.7	M93567	coding	no	Full complement					172
172	PUBLIC	75860	TA75860.3	PA75860.3	S48937	coding	-	Truncated ORF, no prediction					172
173	FANTOM	128432	TA128432.1	PA128432.1	G270071A07	coding	no	Full complement					173
174	FANTOM	80669	TB80669.3	-	9830004H17	non-coding	-	-					174
174	PUBLIC	80669	TA80669.1	PA80669.1	BC019408	coding	-	Truncated ORF, no prediction					174
175	FANTOM	167922	TA167922.7	PA167922.7	1190006F07	coding	-	Truncated ORF, no prediction					175
175	PUBLIC	167922	TA167922.11	PA167922.1	AB053476	coding	no	Full complement					175
175	PUBLIC	167922	TB167922.9	-	BC018561	non-coding	-	-					175
175	PUBLIC	167922	TA167922.6	PA167922.6	BC044743	coding	-	Truncated ORF, no prediction					175
175	PUBLIC	167922	TA167922.8	PA167922.8	BC054349	coding	-	Truncated ORF, no prediction					175
175	FANTOM	167922	TA167922.10	PA167922.1	F530014G17	coding	no	Full complement					175
175	FANTOM	167922	TA167922.1	PA167922.1	F630230M08	coding	no	Full complement					175
176	PUBLIC	82540	TA82540.1	PA82540.1	BC046431	coding	-	Truncated ORF, no prediction					176
177	FANTOM	160189	TA160189.52	PA109318.1	2310036G12	coding	no	Truncated ORF, no prediction					177
177	FANTOM	160189	TA160189.12	PA102418.1	2310057K23	coding	no	Truncated ORF, no prediction					177
177	FANTOM	160189	TA160189.10	PA110713.1	2310074I15	coding	no	Truncated ORF, no prediction					177
177	FANTOM	160189	TA160189.3	PA160189.3	2610301F02	coding	no	Variant affects accessory domains only					177
177	FANTOM	160189	TA160189.46	PA131677.1	4832410D17	coding	no	Truncated ORF, no prediction					177
177	FANTOM	160189	TA160189.51	PA104710.1	9430093B17	coding	no	Truncated ORF, no prediction					177
177	FANTOM	160189	TA160189.48	PA173814.13	9830131B04	coding	no	Truncated ORF, no prediction					177
177	FANTOM	160189	TA160189.1	PA160189.1	A530084A08	coding	no	Variant affects accessory domains only					177
177	PUBLIC	160189	TA160189.25	PA160189.25	AB100271	coding	no	Truncated ORF, no prediction					177
177	FANTOM	160189	TA160189.17	PA128078.2	B020015I24	coding	no	Truncated ORF, no prediction					177
177	FANTOM	160189	TA160189.23	PA128078.1	B130038E14	coding	no	Truncated ORF, no prediction					177
177	FANTOM	160189	TA160189.45	PA160189.45	B230207H03	coding	-	Truncated ORF, no prediction					177
177	FANTOM	160189	TA160189.16	PA115669.1	C130017I15	coding	no	Variant affects accessory domains only					177
177	FANTOM	160189	TA160189.50	PA177546.1	C130085K02	coding	no	Truncated ORF, no prediction					177
177	FANTOM	160189	TB160189.18	-	C430021C06	non-coding	-	-					177
177	FANTOM	160189	TA160189.6	PA160189.6	D330011F12	coding	-	Truncated ORF, no prediction					177
177	FANTOM	160189	TA160189.9	PA109028.2	D330034N21	coding	no	Truncated ORF, no prediction					177
177	FANTOM	160189	TA160189.55	PA109028.6	D330035G07	coding	no	Truncated ORF, no prediction					177
177	FANTOM	160189	TA160189.47	PA173814.1	D330041I19	coding	no	Truncated ORF, no prediction					177
177	FANTOM	160189	TA160189.20	PA109028.1	D830007G01	coding	no	Variant affects accessory domains only					177
177	FANTOM	160189	TA160189.13	PA109028.3	D830013F15	coding	no	Variant affects accessory domains only					177
177	FANTOM	160189	TA160189.54	PA109028.5	D830015C10	coding	no	Truncated ORF, no prediction					177
177	FANTOM	160189	TB160189.19	-	D930020F02	non-coding	-	-					177
177	FANTOM	160189	TA160189.15	PA119620.1	D930024J16	coding	no	Variant affects accessory domains only					177
177	FANTOM	160189	TA160189.5	PA160189.5	E030025K17	coding	-	Truncated ORF, no prediction					177
178	FANTOM	78875	TA78875.18	PA78875.18	9530064D15	coding	-	Truncated ORF, no prediction					178
178	PUBLIC	78875	TA78875.1	PA78875.1	AF215896	coding	no	Variant disrupts the catalytic domain					178
178	PUBLIC	78875	TA78875.19	PA78875.19	AK122488	coding	-	Truncated ORF, no prediction					178
178	PUBLIC	78875	TA78875.2	PA78875.2	BC048698	coding	no	Variant affects accessory and catalytic domains					178
178	PUBLIC	78875	TA78875.8	PA78875.8	BC062643	coding	-	Truncated ORF, no prediction					178
178	FANTOM	78875	TA78875.6	PA78875.6	D130068E13	coding	no	Variant affects accessory and catalytic domains					178
178	FANTOM	78875	TA78875.9	PA78875.9	M5C1050A01	coding	no	Variant affects accessory domains only					178
178	PUBLIC	78875	TA78875.3	PA78875.2	U57098	coding	no	Variant affects accessory and catalytic domains					178
179	FANTOM	104975	TB104975.3	-	6230424P17	non-coding	-	-					179
179	PUBLIC	104975	TA104975.6	PA104975.1	AF175892	coding	no	Full complement					179
179	PUBLIC	104975	TA104975.2	PA104975.1	BC025061	coding	no	Full complement					179
179	FANTOM	104975	TB104975.4	-	C230084K19	non-coding	-	-					179
179	FANTOM	104975	TA104975.25	PA104975.1	E860013C21	coding	no	Full complement					179
179	FANTOM	104975	TA104975.1	PA104975.1	K230010M16	coding	no	Full complement					179
180	FANTOM	178631	TA178631.1	PA178631.1	1700028N14	coding	no	Variant removes the catalytic domain					180
180	FANTOM	99442	TA99442.1	PA99442.1	9630045G21	coding	no	Variant removes all accessory domains					180
180	FANTOM	99442	TB99442.2	-	A230066D12	non-coding	-	-					180
180	PUBLIC	99442	TA99442.12	PA99442.1	AF143094	coding	no	Variant removes all accessory domains					180
180	FANTOM	99442	TA99442.13	PA99442.1	F830212B11	coding	no	Variant removes all accessory domains					180
180	FANTOM	99442	TB99442.4	-	F830304I18	non-coding	-	-					180
181	PUBLIC	82188	TA82188.9	PA82188.1	BC024114	coding	no	Full complement					181
181	PUBLIC	82188	TA82188.8	PA82188.1	BC025837	coding	no	Full complement					181
181	PUBLIC	82188	TA82188.1	PA82188.1	BC031759	coding	no	Full complement					181
181	FANTOM	82188	TB82188.2	-	G630098L17	non-coding	-	-					181
183	FANTOM	160407	TA160407.4	PA160407.4	4922503L23	coding	-	Truncated ORF, no prediction					183
183	FANTOM	160407	TA160407.1	PA160407.1	4932415A06	coding	no	Full complement					183
183	FANTOM	179839	TA179839.1	PA179839.1	A730098P15	coding	no	Variant affects accessory and catalytic domains					183
183	FANTOM	160407	TA160407.2	PA160407.2	A830013O05	coding	NMD	This variant removes all accessory domains					183
185	FANTOM	107089	TA107089.5	PA107089.5	5031425M16	coding	NMD	Variant affects accessory and catalytic domains					185
185	FANTOM	107089	TA107089.1	PA107089.1	B130003F20	coding	no	Variant affects accessory and catalytic domains					185
185	PUBLIC	107089	TA107089.3	PA107089.3	BC058403	coding	no	Variant removes all accessory domains					185
185	FANTOM	107089	TA107089.4	PA107089.4	C230090K24	coding	no	Variant affects accessory and catalytic domains					185
185	FANTOM	107089	TB107089.16	-	E030016L02	non-coding	-	-					185
185	FANTOM	107089	TA107089.2	PA107089.2	G530023M22	coding	-	Truncated ORF, no prediction					185
186	FANTOM	107087	TA107087.1	PA107087.1	6330418A07	coding	no	Full complement					186
186	FANTOM	107087	TB107087.4	-	9830168N19	non-coding	-	-					186
186	FANTOM	107087	TA107087.7	PA107087.2	A830084F09	coding	no	Full complement					186
186	PUBLIC	107087	TA107087.3	PA107087.3	BC024798	coding	no	Variant disrupts the catalytic domain					186
186	PUBLIC	107087	TA107087.2	PA107087.2	BC027298	coding	no	Full complement					186
186	FANTOM	107087	TB107087.5	-	C230016N07	non-coding	-	-					186
187	FANTOM	160440	TA160440.1	PA160440.1	5330407I02	coding	no	Full complement					187
187	PUBLIC	160440	TA160440.2	PA160440.1	AB022179	coding	no	Full complement					187
187	PUBLIC	160440	TA160440.20	PA160440.1	AF062076	coding	no	Full complement					187
187	PUBLIC	160440	TB160440.4	-	BC005703	non-coding	-	-					187
187	PUBLIC	160440	TA160440.21	PA160440.1	BC028999	coding	no	Full complement					187
187	FANTOM	160440	TB160440.3	-	F830029J06	non-coding	-	-					187
188	FANTOM	79933	TA79933.5	PA79933.5	A630014N10	coding	no	Full complement					188
188	PUBLIC	79933	TA79933.2	PA79933.8	AX775731	coding	no	Full complement					188
188	PUBLIC	79933	TA79933.8	PA79933.8	BC058851	coding	no	Full complement					188
188	FANTOM	79933	TA79933.18	PA79933.18	C330012K12	coding	-	Truncated ORF, no prediction					188
188	FANTOM	79933	TA79933.6	PA79933.6	C530012F18	coding	no	Full complement					188
188	FANTOM	79933	TB79933.7	-	D230012L07	non-coding	-	-					188
188	PUBLIC	79933	TA79933.1	PA79933.1	M86377	coding	no	Full complement					188
189	FANTOM	81462	TB81462.4	-	2610002F22	non-coding	-	-					189
189	PUBLIC	81462	TA81462.2	PA81462.2	BC002134	coding	no	Variant disrupts the catalytic domain					189
189	PUBLIC	81462	TA81462.1	PA81462.1	BC021640	coding	no	Full complement					189
189	FANTOM	81462	TB81462.5	-	G630040F16	non-coding	-	-					189
189	PUBLIC	81462	TA81462.12	PA81462.1	Y13439	coding	no	Full complement					189
190	FANTOM	106167	TA106167.2	PA106167.2	5330437A07	coding	no	Full complement					190
190	FANTOM	106167	TB106167.15	-	5830454J16	non-coding	-	-					190
190	PUBLIC	106167	TA106167.4	PA106167.4	AF128892	coding	no	Variant disrupts the catalytic domain					190
190	PUBLIC	106167	TA106167.7	PA106167.7	AF195850	coding	-	Truncated ORF, no prediction					190
190	PUBLIC	106167	TA106167.17	PA106167.2	BC012235	coding	no	Full complement					190
190	PUBLIC	106167	TB106167.5	-	BC018227	non-coding	-	-					190
190	PUBLIC	106167	TA106167.16	PA106167.1	D83073	coding	no	Full complement					190
190	FANTOM	106167	TA106167.1	PA106167.1	E430038B12	coding	no	Full complement					190
190	FANTOM	106167	TA106167.6	PA106167.6	I830028G05	coding	no	Variant disrupts the catalytic domain					190
190	PUBLIC	106167	TA106167.14	PA106167.14	X65067	coding	-	Truncated ORF, no prediction					190
191	PUBLIC	83366	TA83366.1	PA83366.1	BC001992	coding	no	Full complement					191
191	PUBLIC	83366	TA83366.5	PA83366.1	U81823	coding	no	Full complement					191
193	FANTOM	105610	TA105610.19	PA105610.1	6330512H16	coding	no	Full complement					193
193	FANTOM	105610	TA105610.8	PA105610.8	6330519K07	coding	-	Truncated ORF, no prediction					193
193	FANTOM	105610	TA105610.6	PA105610.6	A730063C17	coding	no	Variant disrupts the catalytic domain					193
193	PUBLIC	105610	TA105610.21	PA105610.4	AB005664	coding	no	Full complement					193
193	PUBLIC	105610	TA105610.3	PA105610.3	AF052466	coding	no	Full complement					193
193	PUBLIC	105610	TA105610.17	PA105610.1	AF052467	coding	no	Full complement					193
193	PUBLIC	105610	TA105610.4	PA105610.4	AF052468	coding	no	Full complement					193
193	PUBLIC	105610	TA105610.2	PA105610.2	AF052469	coding	no	Full complement					193
193	PUBLIC	105610	TB105610.16	-	BC024514	non-coding	-	-					193
193	PUBLIC	105610	TA105610.20	PA105610.1	BC028341	coding	no	Full complement					193
193	FANTOM	105610	TB105610.5	-	G430083P17	non-coding	-	-					193
193	FANTOM	105610	TA105610.1	PA105610.1	G830038P05	coding	no	Full complement					193
194	FANTOM	71799	TB71799.17	-	4930597C01	non-coding	-	-					194
194	FANTOM	71799	TB71799.12	-	9630051C24	non-coding	-	-					194
194	FANTOM	71799	TA71799.15	PA71799.1	A630085G12	coding	no	Variant disrupts the catalytic domain					194
194	FANTOM	71799	TA71799.13	PA71799.13	A730093C22	coding	no	Variant disrupts the catalytic domain					194
194	PUBLIC	71799	TA71799.6	PA71799.6	AB005665	coding	no	Full complement					194
194	PUBLIC	71799	TA71799.26	PA71799.26	AB096076	coding	no	Variant disrupts the catalytic domain					194
194	PUBLIC	71799	TA71799.25	PA71799.1	AB096077	coding	no	Variant disrupts the catalytic domain					194
194	PUBLIC	71799	TA71799.5	PA71799.5	AB096078	coding	no	Variant disrupts the catalytic domain					194
194	PUBLIC	71799	TA71799.3	PA71799.3	AB096079	coding	no	Variant disrupts the catalytic domain					194
194	FANTOM	71799	TB71799.14	-	B020030G03	non-coding	-	-					194
194	FANTOM	71799	TB71799.19	-	B930010H11	non-coding	-	-					194
194	PUBLIC	71799	TB71799.9	-	BC026697	non-coding	-	-					194
194	PUBLIC	71799	TB71799.28	-	BC038249	non-coding	-	-					194
194	PUBLIC	71799	TA71799.1	PA71799.1	BC046625	coding	no	Variant disrupts the catalytic domain					194
194	FANTOM	71799	TB71799.16	-	C230027O20	non-coding	-	-					194
194	PUBLIC	71799	TA71799.4	PA71799.4	L35236	coding	no	Variant disrupts the catalytic domain					194
195	FANTOM	79202	TB79202.8	-	5730585A15	non-coding	-	-					195
195	FANTOM	79202	TB79202.9	-	6430564C21	non-coding	-	-					195
195	FANTOM	79202	TB79202.21	-	A230101B06	non-coding	-	-					195
195	FANTOM	79202	TB79202.23	-	A330008G01	non-coding	-	-					195
195	FANTOM	79202	TB79202.24	-	A330031O19	non-coding	-	-					195
195	FANTOM	79202	TA79202.7	PA79202.7	A730056B15	coding	no	Variant removes all accessory domains					195
195	FANTOM	79202	TB79202.20	-	A930041C15	non-coding	-	-					195
195	PUBLIC	79202	TA79202.19	PA79202.7	AB005663	coding	no	Variant removes all accessory domains					195
195	FANTOM	79202	TA79202.6	PA79202.6	B020001F06	coding	no	Full complement					195
195	PUBLIC	79202	TA79202.1	PA79202.1	BC053027	coding	no	Full complement					195
195	FANTOM	79202	TB79202.12	-	C130022H23	non-coding	-	-					195
195	FANTOM	79202	TB79202.10	-	C130070A06	non-coding	-	-					195
195	FANTOM	79202	TB79202.11	-	D730034N23	non-coding	-	-					195
195	FANTOM	79202	TB79202.22	-	D930037M22	non-coding	-	-					195
196	FANTOM	134246	TA134246.4	PA134246.4	6330513G01	coding	no	Full complement					196
196	FANTOM	134246	TA134246.13	PA134246.13	9530041G21	coding	-	Truncated ORF, no prediction					196
196	FANTOM	134246	TB134246.6	-	A130099C10	non-coding	-	-					196
196	FANTOM	134246	TB134246.3	-	A630002L15	non-coding	-	-					196
196	PUBLIC	134246	TA134246.14	PA134246.1	AF036332	coding	no	Full complement					196
196	PUBLIC	134246	TA134246.15	PA134246.1	BC057667	coding	no	Full complement					196
196	PUBLIC	134246	TA134246.1	PA134246.1	BC058652	coding	no	Full complement					196
197	PUBLIC	110751	TA110751.17	PA110751.17	AB019373	coding	no	Full complement					197
197	PUBLIC	110751	TA110751.20	PA110751.17	AF126159	coding	no	Full complement					197
197	PUBLIC	110751	TA110751.18	PA110751.18	AF126160	coding	no	Variant disrupts the catalytic domain					197
197	PUBLIC	110751	TA110751.3	PA110751.3	AF126161	coding	no	Variant disrupts the catalytic domain					197
197	PUBLIC	110751	TB110751.6	-	BC013745	non-coding	-	-					197
197	PUBLIC	110751	TB110751.7	-	BC033598	non-coding	-	-					197
197	PUBLIC	110751	TB110751.5	-	BC051020	non-coding	-	-					197
197	FANTOM	110751	TB110751.4	-	C230063A20	non-coding	-	-					197
197	FANTOM	110751	TA110751.1	PA110751.1	F630207D17	coding	no	Full complement					197
197	FANTOM	110751	TA110751.2	PA110751.2	G370024J02	coding	no	Variant disrupts the catalytic domain					197
198	FANTOM	168363	TB168363.26	-	2900055G17	non-coding	-	-					198
198	FANTOM	168363	TA168363.1	PA168363.1	3632449K21	coding	no	Full complement					198
198	FANTOM	168363	TB168363.17	-	4022426M11	non-coding	-	-					198
198	FANTOM	168363	TA168363.2	PA168363.2	7120455B15	coding	no	Variant disrupts the catalytic domain					198
198	FANTOM	168363	TB168363.23	-	9030612K14	non-coding	-	-					198
198	FANTOM	168363	TA168363.21	PA168363.1	9530028C02	coding	no	Full complement					198
198	FANTOM	168363	TB168363.20	-	A830012O19	non-coding	-	-					198
198	FANTOM	168363	TB168363.22	-	B930026E09	non-coding	-	-					198
198	PUBLIC	168363	TA168363.18	PA168363.18	BC006708	coding	-	Truncated ORF, no prediction					198
198	PUBLIC	168363	TA168363.10	PA168363.1	BC058258	coding	no	Full complement					198
198	FANTOM	168363	TA168363.8	PA168363.1	C130036G24	coding	no	Full complement					198
198	FANTOM	168363	TB168363.19	-	C130038B20	non-coding	-	-					198
198	PUBLIC	168363	TA168363.4	PA168363.1	D10939	coding	no	Full complement					198
198	FANTOM	168363	TA168363.24	PA168363.1	E430001A15	coding	no	Full complement					198
198	PUBLIC	168363	TA168363.25	PA168363.1	X58712	coding	no	Full complement					198
199	PUBLIC	82283	TA82283.5	PA82283.5	BC013754	coding	-	Truncated ORF, no prediction					199
199	PUBLIC	82283	TA82283.1	PA82283.1	BC029712	coding	no	Full complement					199
199	FANTOM	82283	TA82283.3	PA82283.3	F630215B22	coding	-	Truncated ORF, no prediction					199
199	PUBLIC	82283	TA82283.6	PA82283.6	S58470	coding	no	Truncated ORF, no prediction					199
199	PUBLIC	82283	TA82283.7	PA82283.7	X64605	coding	-	Truncated ORF, no prediction					199
199	PUBLIC	82283	TB82283.8	-	Z14249	non-coding	-	-					199
200	FANTOM	134248	TB134248.4	-	A330033D12	non-coding	-	-					200
200	FANTOM	134248	TA134248.7	PA134248.7	A330097D03	coding	no	Full complement					200
200	FANTOM	134248	TB134248.6	-	B230337P13	non-coding	-	-					200
200	PUBLIC	134248	TA134248.1	PA134248.1	BC058942	coding	no	Full complement					200
200	FANTOM	134248	TA134248.8	PA134248.8	F930009L06	coding	-	Truncated ORF, no prediction					200
201	FANTOM	222345	TA222345.2	PA182325.1	A930039J04	coding	no	Variant disrupts the catalytic domain					201
201	PUBLIC	222345	TA222345.14	PA222345.1	AF132850	coding	no	Full complement					201
201	PUBLIC	222345	TA222345.12	PA222345.12	BC006778	coding	-	Truncated ORF, no prediction					201
201	PUBLIC	222345	TA222345.9	PA222345.9	BC024684	coding	-	Truncated ORF, no prediction					201
201	PUBLIC	222345	TB222345.8	-	BC037060	non-coding	-	-					201
201	PUBLIC	222345	TA222345.1	PA222345.1	BC048779	coding	no	Full complement					201
201	PUBLIC	222345	TA222345.13	PA222345.13	BC052420	coding	-	Truncated ORF, no prediction					201
201	FANTOM	222345	TB222345.11	-	D130053K17	non-coding	-	-					201
201	PUBLIC	222345	TA222345.10	PA222345.10	X64607	coding	-	Truncated ORF, no prediction					201
202	PUBLIC	110038	TA110038.19	PA110038.1	AF327431	coding	no	Full complement					202
202	PUBLIC	110038	TA110038.20	PA110038.1	BC003901	coding	no	Full complement					202
202	FANTOM	110038	TB110038.6	-	D030073M22	non-coding	-	-					202
202	FANTOM	110038	TA110038.3	PA110038.3	D430037E01	coding	no	Variant disrupts the catalytic domain					202
202	FANTOM	110038	TA110038.1	PA110038.1	E130311E23	coding	no	Full complement					202
202	FANTOM	110038	TA110038.2	PA110038.2	F630113K21	coding	no	Variant disrupts the catalytic domain					202
202	FANTOM	110038	TB110038.4	-	F730213F16	non-coding	-	-					202
202	FANTOM	110038	TA110038.21	PA110038.1	F830211P14	coding	no	Full complement					202
202	FANTOM	110038	TA110038.9	PA110038.9	G730008O17	coding	no	Variant disrupts the catalytic domain					202
203	FANTOM	111684	TA111684.1	PA111684.1	A730073J23	coding	no	Full complement					203
203	PUBLIC	111684	TB111684.3	-	BC038161	non-coding	-	-					203
203	PUBLIC	111684	TB111684.15	-	BC042705	non-coding	-	-					203
203	FANTOM	111684	TB111684.2	-	D330030G19	non-coding	-	-					203
203	FANTOM	111684	TA111684.14	PA111684.14	D330045P03	coding	-	Truncated ORF, no prediction					203
204	FANTOM	111765	TB111765.33	-	9230106K18	non-coding	-	-					204
204	PUBLIC	111765	TA111765.34	PA111765.1	BC052007	coding	no	Full complement					204
204	FANTOM	111765	TA111765.1	PA111765.1	D130084A13	coding	no	Full complement					204
204	PUBLIC	111765	TA111765.35	PA111765.1	D29678	coding	no	Full complement					204
204	PUBLIC	111765	TA111765.2	PA111765.2	X64604	coding	-	Truncated ORF, no prediction					204
205	PUBLIC	81753	TA81753.19	PA81753.1	BC011069	coding	no	Full complement					205
205	PUBLIC	81753	TA81753.18	PA81753.1	BC013663	coding	no	Full complement					205
205	FANTOM	81753	TA81753.15	PA81753.15	C230040J15	coding	-	Truncated ORF, no prediction					205
205	FANTOM	81753	TA81753.20	PA81753.1	D130048D14	coding	no	Full complement					205
205	FANTOM	81753	TA81753.21	PA81753.1	E970002P04	coding	no	Full complement					205
205	FANTOM	81753	TA81753.17	PA81753.17	G830010N19	coding	no	Full complement					205
205	FANTOM	81753	TA81753.4	PA81753.1	I1C0003F02	coding	no	Full complement					205
205	PUBLIC	81753	TA81753.16	PA81753.16	X64606	coding	-	Truncated ORF, no prediction					205
205	PUBLIC	81753	TA81753.1	PA81753.1	X69025	coding	no	Full complement					205
206	FANTOM	157705	TA157705.6	PA157705.6	6430598J10	coding	no	Variant disrupts the catalytic domain					206
206	FANTOM	157705	TB157705.7	-	A430025F06	non-coding	-	-					206
206	PUBLIC	157705	TA157705.2	PA157705.2	BC031778	coding	NMD	-					206
206	PUBLIC	157705	TA157705.1	PA157705.1	BC064815	coding	no	Full complement					206
207	FANTOM	74733	TA74733.4	PA74733.1	1300013P10	coding	no	Full complement					207
207	FANTOM	74733	TA74733.5	PA74733.1	F730311C16	coding	no	Full complement					207
207	PUBLIC	74733	TA74733.1	PA74733.1	X69026	coding	no	Full complement					207
208	FANTOM	108363	TA108363.1	PA108363.1	4933426E19	coding	-	Full complement					208
208	PUBLIC	108363	TA108363.19	PA108363.19	BC005614	coding	-	Truncated ORF, no prediction					208
208	PUBLIC	108363	TA108363.23	PA108363.1	BC024396	coding	no	Full complement					208
208	FANTOM	108363	TA108363.21	PA108363.1	D230011L23	coding	no	Full complement					208
208	PUBLIC	108363	TA108363.22	PA108363.1	M38724	coding	no	Full complement					208
208	PUBLIC	108363	TA108363.20	PA108363.1	U58633	coding	no	Full complement					208
208	PUBLIC	108363	TA108363.18	PA108363.1	X16461	coding	no	Full complement					208
209	FANTOM	73587	TB73587.10	-	9830138G20	non-coding	-	-					209
209	FANTOM	73587	TB73587.9	-	A630093N05	non-coding	-	-					209
209	PUBLIC	73587	TA73587.24	PA73587.1	AJ223732	coding	no	Full complement					209
209	PUBLIC	73587	TA73587.1	PA73587.1	BC005654	coding	no	Full complement					209
209	PUBLIC	73587	TB73587.4	-	BC026145	non-coding	-	-					209
209	FANTOM	73587	TA73587.23	PA73587.1	F630115F19	coding	no	Full complement					209
209	FANTOM	73587	TA73587.8	PA73587.8	I830091C18	coding	no	Full complement					209
209	PUBLIC	73587	TA73587.2	PA73587.8	U63337	coding	NMD	Full complement					209
210	FANTOM	122389	TA122389.1	PA122389.1	A730034C03	coding	no	Full complement					210
211	FANTOM	79658	TA79658.17	PA79658.17	4930588P12	coding	no	Variant affects accessory and catalytic domains					211
211	FANTOM	79658	TA79658.19	PA79658.10	A230108C04	coding	no	Full complement					211
211	FANTOM	79658	TA79658.10	PA79658.10	A830037P19	coding	no	Full complement					211
211	PUBLIC	79658	TA79658.1	PA79658.1	AF033655	coding	no	Full complement					211
211	PUBLIC	79658	TA79658.38	PA79658.38	AK129226	coding	-	Truncated ORF, no prediction					211
211	FANTOM	79658	TA79658.15	PA79658.14	B130030N14	coding	no	Full complement					211
211	FANTOM	79658	TA79658.11	PA79658.10	C630014F24	coding	no	Full complement					211
211	FANTOM	79658	TA79658.20	PA79658.13	C630032H13	coding	no	Full complement					211
211	FANTOM	79658	TA79658.14	PA79658.14	D130009P16	coding	no	Full complement					211
211	FANTOM	79658	TA79658.12	PA79658.12	D130028L24	coding	no	Full complement					211
211	FANTOM	79658	TA79658.16	PA79658.16	D130046P17	coding	no	Variant affects accessory and catalytic domains					211
211	FANTOM	79658	TA79658.13	PA79658.13	E130006M03	coding	no	Full complement					211
211	FANTOM	79658	TA79658.39	PA79658.39	E530013O08	coding	-	Truncated ORF, no prediction					211
211	PUBLIC	79658	TA79658.2	PA79658.10	U62391	coding	no	Full complement					211
212	FANTOM	111136	TA111136.3	PA111136.3	A230093O07	coding	no	Full complement					212
212	FANTOM	111136	TB111136.13	-	A630018E05	non-coding	-	-					212
212	PUBLIC	111136	TA111136.2	PA111136.2	BC004605	coding	no	Variant disrupts the catalytic domain					212
212	FANTOM	111136	TA111136.1	PA111136.1	I1C0038J11	coding	no	Full complement					212
212	FANTOM	111136	TA111136.40	PA111136.1	I730080J17	coding	no	Full complement					212
212	PUBLIC	111136	TA111136.39	PA111136.1	U11822	coding	no	Full complement					212
212	PUBLIC	111136	TA111136.8	PA111136.8	X57239	coding	-	Truncated ORF, no prediction					212
212	PUBLIC	111136	TA111136.4	PA111136.4	X65070	coding	-	Truncated ORF, no prediction					212
212	PUBLIC	111136	TA111136.10	PA111136.10	X74145	coding	no	Full complement					212
213	FANTOM	81275	TB81275.5	-	4932702G04	non-coding	-	-					213
213	FANTOM	81275	TB81275.7	-	6430548D23	non-coding	-	-					213
213	FANTOM	81275	TB81275.6	-	A930014M05	non-coding	-	-					213
213	PUBLIC	81275	TA81275.11	PA81275.1	AY005133	coding	no	Full complement					213
213	PUBLIC	81275	TA81275.1	PA81275.1	BC031907	coding	no	Full complement					213
213	PUBLIC	81275	TB81275.8	-	BC058353	non-coding	-	-					213
214	FANTOM	177151	TA177151.5	PA177151.5	8430406M17	coding	no	Variant disrupts the catalytic domain					214
214	FANTOM	177151	TA177151.9	PA177151.9	A830077E03	coding	-	Truncated ORF, no prediction					214
214	FANTOM	177151	TA177151.3	PA177151.3	B130020N14	coding	NMD	-					214
214	FANTOM	177151	TA177151.2	PA177151.2	B230105E16	coding	no	Full complement					214
214	FANTOM	177151	TA177151.4	PA177151.4	B230379H01	coding	no	Full complement					214
214	PUBLIC	177151	TA177151.8	PA177151.8	BC028871	coding	no	Full complement					214
214	FANTOM	177151	TA177151.7	PA177151.6	D030051A04	coding	no	Full complement					214
214	FANTOM	177151	TA177151.6	PA177151.6	G430074B19	coding	no	Full complement					214
214	FANTOM	177151	TA177151.1	PA177151.1	G930017H24	coding	no	Variant disrupts the catalytic domain					214
216	FANTOM	71570	TA71570.6	PA71570.6	5330436L21	coding	no	Variant disrupts the catalytic domain					216
216	PUBLIC	71570	TA71570.1	PA71570.1	AB029065	coding	no	Full complement					216
216	PUBLIC	71570	TA71570.2	PA71570.2	AB029066	coding	no	Full complement					216
216	PUBLIC	71570	TA71570.3	PA71570.3	AB029067	coding	-	Truncated ORF, no prediction					216
216	FANTOM	71570	TA71570.5	PA71570.2	B020023B17	coding	no	Full complement					216
216	FANTOM	71570	TA71570.13	PA71570.1	G730002E06	coding	no	Full complement					216
216	FANTOM	71570	TA71570.12	PA71570.12	I1C0029H13	coding	-	Truncated ORF, no prediction					216
217	FANTOM	113036	TA113036.1	PA113036.1	4933411O17	coding	no	Full complement					217
218	FANTOM	119420	TA119420.1	PA119420.1	F930014I06	coding	no	Full complement					218
219	FANTOM	221907	TB221907.13	-	1700025I24	non-coding	-	-					219
219	FANTOM	221907	TA221907.5	PA221907.5	4732423C17	coding	no	Variant disrupts the catalytic domain					219
219	FANTOM	221907	TB221907.10	-	9130015B21	non-coding	-	-					219
219	PUBLIC	221907	TA221907.15	PA221907.15	BC030312	coding	-	Truncated ORF, no prediction					219
219	PUBLIC	221907	TB221907.4	-	BC048908	non-coding	-	-					219
219	FANTOM	221907	TB221907.16	-	C230069C22	non-coding	-	-					219
219	FANTOM	221907	TA221907.1	PA221907.1	D730031K06	coding	no	Full complement					219
219	FANTOM	221907	TA221907.3	PA221907.3	E130118K14	coding	no	Full complement					219
219	FANTOM	221907	TA221907.2	PA221907.2	M5C1016E09	coding	no	Variant disrupts the catalytic domain					219
220	FANTOM	111507	TA111507.1	PA111507.1	2410050A04	coding	no	Full complement					220
220	FANTOM	111507	TB111507.4	-	3021403B21	non-coding	-	-					220
220	PUBLIC	111507	TA111507.2	PA111507.2	BC025046	coding	no	-					220
220	FANTOM	111507	TB111507.3	-	F630203D16	non-coding	-	-					220
220	FANTOM	111507	TB111507.5	-	F630306A03	non-coding	-	-					220
220	PUBLIC	111507	TA111507.6	PA111507.6	NM_153599	coding	no	-					220
222	PUBLIC	82453	TA82453.1	PA82453.1	AB022695	coding	no	Full complement					222
222	PUBLIC	82453	TA82453.2	PA82453.2	BC037614	coding	no	Variant disrupts the catalytic domain					222
222	PUBLIC	82453	TA82453.3	-	BC039981	non-coding	no	-					222
222	PUBLIC	82453	TB82453.4	-	BC049604	non-coding	-	-					222
223	FANTOM	179024	TA179024.1	PA179024.1	2210420N10	coding	no	-					223
223	FANTOM	107916	TA107916.3	PA107916.3	5131401O18	coding	no	Full complement					223
223	FANTOM	107916	TB107916.8	-	7330401L22	non-coding	-	-					223
223	PUBLIC	107916	TA107916.26	PA107916.1	AF225918	coding	no	Full complement					223
223	FANTOM	107916	TB107916.7	-	B230326I15	non-coding	-	-					223
223	PUBLIC	107916	TA107916.25	PA107916.1	BC028863	coding	no	Full complement					223
223	FANTOM	107916	TA107916.4	PA107916.4	D330003I12	coding	-	Truncated ORF, no prediction					223
223	FANTOM	179024	TB179024.2	-	D430035N23	non-coding	-	-					223
223	FANTOM	107916	TA107916.2	PA107916.1	E130304P20	coding	no	Full complement					223
223	FANTOM	107916	TA107916.1	PA107916.1	F630007H23	coding	no	Full complement					223
224	FANTOM	79589	TA79589.6	PA79589.6	4931429H03	coding	no	Variant disrupts the catalytic domain					224
224	FANTOM	79589	TB79589.7	-	A930010O05	non-coding	-	-					224
224	PUBLIC	79589	TA79589.3	PA79589.3	BC050009	coding	NMD	This variant removes all accessory domains					224
224	PUBLIC	79589	TA79589.1	PA79589.1	X66983	coding	no	Full complement					224
225	FANTOM	121161	TA121161.1	PA121161.1	2700086H06	coding	NMD	-					225
226	PUBLIC	103589	TA103589.21	PA103589.1	AF156099	coding	no	Full complement					226
226	PUBLIC	103589	TA103589.24	PA103589.1	BC006936	coding	no	Full complement					226
226	PUBLIC	103589	TA103589.23	PA103589.1	BC060743	coding	no	Full complement					226
226	FANTOM	103589	TB103589.2	-	C430034M07	non-coding	-	-					226
226	FANTOM	103589	TB103589.8	-	D130003P04	non-coding	-	-					226
226	FANTOM	103589	TB103589.3	-	E430025O10	non-coding	-	-					226
226	FANTOM	103589	TA103589.1	PA103589.1	F630015J08	coding	no	Full complement					226
226	FANTOM	103589	TA103589.22	PA103589.1	F630213P21	coding	no	Full complement					226
226	FANTOM	103589	TA103589.20	PA103589.20	F730219P09	coding	-	Truncated ORF, no prediction					226
227	FANTOM	82728	TB82728.5	-	A630056K03	non-coding	-	-					227
227	PUBLIC	82728	TA82728.1	PA82728.1	BC048082	coding	no	Full complement					227
227	PUBLIC	82728	TA82728.2	PA82728.2	BC053920	coding	no	Variant disrupts the catalytic domain					227
228	FANTOM	151165	TA151165.23	PA151165.4	2610021E14	coding	-	Variant disrupts the catalytic domain					228
228	FANTOM	151165	TB151165.6	-	5730591I10	non-coding	-	-					228
228	FANTOM	151165	TA151165.4	PA151165.4	6030461M12	coding	no	Variant disrupts the catalytic domain					228
228	FANTOM	151165	TB151165.15	-	9530047F24	non-coding	-	-					228
228	FANTOM	151165	TB151165.22	-	A730036H11	non-coding	-	-					228
228	PUBLIC	151165	TA151165.19	PA151165.1	BC026149	coding	no	Full complement					228
228	PUBLIC	151165	TB151165.20	-	BC058604	non-coding	-	-					228
228	PUBLIC	151165	TA151165.1	PA151165.1	BC060742	coding	no	Full complement					228
228	FANTOM	151165	TB151165.5	-	C430023O12	non-coding	-	-					228
228	FANTOM	151165	TA151165.21	PA151165.1	F930026L10	coding	no	Full complement					228
228	FANTOM	151165	TA151165.18	PA151165.1	I530025D17	coding	no	Full complement					228
228	PUBLIC	151165	TA151165.16	PA151165.1	U17112	coding	no	Full complement					228
228	PUBLIC	151165	TA151165.17	PA151165.1	U51866	coding	no	Full complement					228
229	FANTOM	104261	TA104261.1	PA104261.1	0610043C19	coding	no	Full complement					229
229	FANTOM	104261	TB104261.9	-	1110035J23	non-coding	-	-					229
229	FANTOM	104261	TA104261.2	PA104261.1	2610528F04	coding	no	Full complement					229
229	FANTOM	104261	TA104261.19	PA104261.18	2810406C12	coding	-	Truncated ORF, no prediction					229
229	FANTOM	104261	TA104261.18	PA104261.18	4932416H01	coding	-	Truncated ORF, no prediction					229
229	PUBLIC	104261	TA104261.17	PA104261.1	AF012251	coding	no	Full complement					229
229	PUBLIC	104261	TB104261.7	-	BC025869	non-coding	-	-					229
229	PUBLIC	104261	TB104261.4	-	BC047143	non-coding	-	-					229
230	FANTOM	83624	TB83624.3	-	3110018G10	non-coding	-	-					230
230	PUBLIC	83624	TA83624.1	PA83624.1	AB021861	coding	no	Full complement					230
231	PUBLIC	82325	TB82325.1	-	BC031147	non-coding	-	-					231
232	PUBLIC	71440	TA71440.1	PA71440.1	AB006787	coding	no	Full complement					232
233	FANTOM	98115	TA98115.17	PA98115.1	2610001I03	coding	no	Full complement					233
233	FANTOM	98115	TA98115.1	PA98115.1	8030454A06	coding	no	Full complement					233
233	PUBLIC	98115	TA98115.2	PA98115.1	AF016583	coding	no	Full complement					233
233	PUBLIC	98115	TA98115.4	PA98115.4	AF032875	coding	-	Truncated ORF, no prediction					233
233	FANTOM	98115	TA98115.18	PA98115.1	B130066B08	coding	no	Full complement					233
233	PUBLIC	98115	TA98115.3	PA98115.3	BC037613	coding	-	Truncated ORF, no prediction					233
233	PUBLIC	98115	TB98115.7	-	BC053394	non-coding	-	-					233
233	PUBLIC	98115	TB98115.15	-	BC064445	non-coding	-	-					233
233	FANTOM	98115	TA98115.16	PA98115.1	I0C0050D17	coding	no	Full complement					233
234	FANTOM	104267	TA104267.1	PA104267.1	4932416N14	coding	no	Full complement					234
234	FANTOM	104267	TA104267.3	PA104267.3	4933413H15	coding	no	Variant disrupts the catalytic domain					234
234	FANTOM	104267	TA104267.9	PA104267.9	A830007B13	coding	-	Truncated ORF, no prediction					234
234	FANTOM	104267	TA104267.2	PA104267.2	E230038G21	coding	-	Truncated ORF, no prediction					234
235	FANTOM	226767	TA226767.4	PA226767.4	1190005L10	coding	no	Variant disrupts the catalytic domain					235
235	PUBLIC	226767	TA226767.7	PA226767.1	AB015801	coding	no	Full complement					235
235	PUBLIC	226767	TA226767.6	PA226767.1	AF129870	coding	no	Full complement					235
235	PUBLIC	226767	TA226767.8	PA226767.1	AF145287	coding	no	Full complement					235
235	PUBLIC	226767	TB226767.5	-	BC023326	non-coding	-	-					235
235	PUBLIC	226767	TA226767.9	PA226767.1	BC052379	coding	no	Full complement					235
235	FANTOM	226767	TB226767.11	-	D830016M03	non-coding	-	-					235
235	FANTOM	226767	TA226767.2	PA226767.2	F830019B22	coding	NMD	-					235
235	FANTOM	226767	TA226767.1	PA226767.1	F830205I24	coding	no	Full complement					235
235	FANTOM	226767	TA226767.3	PA226767.3	G270046F13	coding	no	Variant disrupts the catalytic domain					235
236	PUBLIC	81937	TA81937.1	PA81937.1	BC017529	coding	no	Full complement					236
236	FANTOM	81937	TB81937.2	-	G630077J01	non-coding	-	-					236
237	FANTOM	104777	TA104777.5	PA104777.5	1500010M05	coding	no	Variant disrupts the catalytic domain					237
237	FANTOM	104777	TA104777.2	PA104777.2	6030423C20	coding	no	Full complement					237
237	FANTOM	104777	TA104777.1	PA104777.1	6330570N16	coding	no	Full complement					237
237	FANTOM	104777	TB104777.6	-	A730041H09	non-coding	-	-					237
237	FANTOM	104777	TA104777.3	PA104777.3	A930030J18	coding	no	Full complement					237
237	PUBLIC	104777	TA104777.33	PA104777.1	AF453383	coding	no	Full complement					237
237	PUBLIC	104777	TA104777.4	PA104777.4	AK122370	coding	-	Truncated ORF, no prediction					237
237	PUBLIC	104777	TA104777.10	PA104777.10	BC023103	coding	no	Full complement					237
237	PUBLIC	104777	TB104777.8	-	BC025895	non-coding	-	-					237
237	FANTOM	104777	TB104777.7	-	D030025I01	non-coding	-	-					237
238	FANTOM	227125	TA227125.6	PA227125.3	2310081F19	coding	no	Variant affects accessory and catalytic domains					238
238	FANTOM	227125	TA227125.9	PA227125.3	4930427E12	coding	-	Variant affects accessory and catalytic domains					238
238	PUBLIC	227125	TA227125.8	PA227125.3	AF190795	coding	no	Variant affects accessory and catalytic domains					238
238	PUBLIC	227125	TA227125.4	PA227125.4	BC005671	coding	no	Variant affects accessory and catalytic domains					238
238	PUBLIC	227125	TA227125.3	PA227125.3	BC010834	coding	no	Variant affects accessory and catalytic domains					238
238	FANTOM	227125	TA227125.1	PA227125.1	C330003E03	coding	no	Variant affects accessory and catalytic domains					238
238	FANTOM	227125	TA227125.7	PA227125.3	D230024C15	coding	no	Variant affects accessory and catalytic domains					238
238	FANTOM	227125	TB227125.11	-	I530018A04	non-coding	-	-					238
238	FANTOM	227125	TA227125.10	PA227125.3	I920070C15	coding	no	Variant affects accessory and catalytic domains					238
238	PUBLIC	227125	TA227125.2	PA227125.2	L06144	coding	no	Variant affects accessory domains only					238
238	PUBLIC	227125	TA227125.5	PA227125.2	U01063	coding	no	Variant affects accessory domains only					238
239	FANTOM	114024	TA114024.1	PA114024.1	6330514A18	coding	no	Full complement					239
240	PUBLIC	151682	TA151682.4	PA151682.4	AF136586	coding	-	Truncated ORF, no prediction					240
240	PUBLIC	151682	TA151682.3	PA151682.3	BC031180	coding	NMD	This variant lacks some accessory domains					240
240	PUBLIC	151682	TA151682.1	PA151682.1	BC063051	coding	no	Full complement					240
240	PUBLIC	151682	TA151682.2	PA151682.2	U21392	coding	-	Truncated ORF, no prediction					240
241	FANTOM	82419	TA82419.10	PA82419.10	1810010D18	coding	-	Truncated ORF, no prediction					241
241	PUBLIC	82419	TA82419.1	PA82419.1	BC034513	coding	no	Full complement					241
241	FANTOM	82419	TB82419.3	-	D130062I23	non-coding	-	-					241
241	FANTOM	82419	TA82419.11	PA82419.1	D130073L13	coding	no	Full complement					241
241	FANTOM	82419	TB82419.2	-	E530017N12	non-coding	-	-					241
242	FANTOM	78959	TB78959.9	-	4732495I02	non-coding	-	-					242
242	FANTOM	78959	TB78959.4	-	9630061B06	non-coding	-	-					242
242	FANTOM	78959	TB78959.6	-	C920030L23	non-coding	-	-					242
242	FANTOM	78959	TB78959.5	-	E330016G04	non-coding	-	-					242
242	PUBLIC	78959	TA78959.1	PA78959.1	U43186	coding	no	Full complement					242
243	FANTOM	111999	TB111999.5	-	5830475B18	non-coding	-	-					243
243	FANTOM	111999	TA111999.1	PA111999.1	9430093B06	coding	no	-					243
243	PUBLIC	111999	TA111999.15	PA111999.1	BC023781	coding	no	-					243
243	FANTOM	111999	TB111999.14	-	D330027O12	non-coding	-	-					243
243	PUBLIC	111999	TA111999.2	PA111999.1	U43187	coding	NMD	-					243
244	PUBLIC	6330	TA6330.5	PA6330.5	AB014614	coding	-	Truncated ORF, no prediction					244
244	PUBLIC	6330	TA6330.1	PA6330.1	AF117340	coding	NMD	NMD predictions suspect for this locus, intron in 3' UTR					244
244	FANTOM	6330	TB6330.3	-	D330020O04	non-coding	-	-					244
244	PUBLIC	6330	TA6330.7	PA6330.7	L13103	coding	NMD	This variant lacks some accessory domains, NMD predictions suspect for this locus, intron in 3' UTR					244
244	PUBLIC	6330	TA6330.8	PA6330.8	U23470	coding	-	Truncated ORF, no prediction					244
245	FANTOM	133446	TB133446.15	-	1110033K02	non-coding	-	-					245
245	FANTOM	133446	TA133446.16	PA133446.16	5930425F14	coding	-	Truncated ORF, no prediction					245
245	PUBLIC	133446	TA133446.1	PA133446.1	AK129235	coding	-	Truncated ORF, no prediction					245
245	FANTOM	133446	TB133446.4	-	B230344N16	non-coding	-	-					245
245	PUBLIC	133446	TA133446.2	PA133446.2	BC052933	coding	-	Truncated ORF, no prediction					245
246	FANTOM	113775	TB113775.14	-	A130073E06	non-coding	-	-					246
246	FANTOM	180028	TA180028.1	PA180028.1	A330080K09	coding	no	-					246
246	FANTOM	113775	TA113775.4	PA113775.4	A430105I05	coding	-	Truncated ORF, no prediction					246
246	FANTOM	113775	TA113775.2	PA113775.2	A630067I17	coding	-	Truncated ORF, no prediction					246
246	FANTOM	113775	TB113775.6	-	F630201B12	non-coding	-	-					246
246	FANTOM	113775	TA113775.1	PA113775.1	F630208M11	coding	-	Truncated ORF, no prediction					246
246	FANTOM	113775	TA113775.5	PA113775.5	F730031B04	coding	NMD	-					246
246	PUBLIC	132999	TA132999.1	-	NM_183306	non-coding	no	-					246
247	FANTOM	77302	TB77302.3	-	2810468K05	non-coding	-	-					247
247	FANTOM	77302	TA77302.4	PA77302.1	5430419F02	coding	no	-					247
247	FANTOM	40250	TB40250.18	-	6430548M15	non-coding	-	-					247
247	FANTOM	40250	TB40250.21	-	A030013J16	non-coding	-	-					247
247	FANTOM	40250	TA40250.5	PA40250.5	A230109I16	coding	-	Truncated ORF, no prediction					247
247	FANTOM	40250	TB40250.22	-	A430037M17	non-coding	-	-					247
247	PUBLIC	40250	TA40250.1	PA40250.1	BC016522	coding	no	Full complement					247
247	PUBLIC	77302	TA77302.1	PA77302.1	BC019960	coding	no	-					247
247	PUBLIC	40250	TA40250.19	PA40250.19	BC034906	coding	-	Truncated ORF, no prediction					247
247	FANTOM	40250	TB40250.6	-	C430011G05	non-coding	-	-					247
247	FANTOM	40250	TB40250.7	-	D030023I16	non-coding	-	-					247
247	FANTOM	40250	TB40250.23	-	D130018F14	non-coding	-	-					247
247	FANTOM	77302	TB77302.2	-	D230039P15	non-coding	-	-					247
247	FANTOM	40250	TA40250.4	PA40250.4	E970015P07	coding	-	Truncated ORF, no prediction					247
248	FANTOM	173666	TA173666.1	PA173666.1	6530411J22	coding	no	Full complement					248
248	PUBLIC	173666	TA173666.2	PA173666.2	BC053516	coding	no	Full complement					248
248	FANTOM	173666	TA173666.4	PA173666.4	E230024I12	coding	no	Full complement					248
248	FANTOM	173666	TA173666.3	PA173666.3	E330012F19	coding	no	Variant disrupts the catalytic domain					248
249	FANTOM	104356	TB104356.5	-	2310022M10	non-coding	-	-					249
249	FANTOM	104356	TB104356.13	-	2310076F08	non-coding	-	-					249
249	FANTOM	104356	TA104356.20	PA104356.20	4932411E18	coding	-	Truncated ORF, no prediction					249
249	FANTOM	104356	TA104356.1	PA104356.1	4932438I04	coding	no	Full complement					249
249	FANTOM	104356	TA104356.3	PA104356.3	6030407P11	coding	no	Full complement					249
249	FANTOM	104356	TA104356.18	PA104356.18	7030402G11	coding	-	Truncated ORF, no prediction					249
249	FANTOM	104356	TA104356.4	PA104356.4	9430031M01	coding	no	Full complement					249
249	FANTOM	104356	TB104356.6	-	B130046H04	non-coding	-	-					249
249	PUBLIC	104356	TA104356.19	PA104356.19	BC042777	coding	-	Truncated ORF, no prediction					249
249	FANTOM	104356	TB104356.10	-	C530008K05	non-coding	-	-					249
249	PUBLIC	104356	TA104356.2	PA104356.2	S45828	coding	NMD	-					249
250	PUBLIC	72260	TA72260.1	PA72260.1	AF093416	coding	no	Variant disrupts the catalytic domain					250
250	PUBLIC	72260	TA72260.2	PA72260.2	BC005411	coding	no	Full complement					250
251	FANTOM	105717	TB105717.20	-	2810460C19	non-coding	-	-					251
251	FANTOM	105717	TA105717.2	PA105717.2	7330417M05	coding	no	Variant disrupts the catalytic domain					251
251	FANTOM	105717	TA105717.1	PA105717.1	9530057D01	coding	no	Full complement					251
251	FANTOM	105717	TB105717.18	-	A130067H22	non-coding	-	-					251
251	FANTOM	105717	TA105717.21	PA105717.1	A930018C13	coding	no	Full complement					251
251	PUBLIC	105717	TA105717.15	PA105717.1	AF217650	coding	no	Full complement					251
251	PUBLIC	105717	TB105717.16	-	BC026541	non-coding	-	-					251
251	PUBLIC	105717	TA105717.19	PA105717.1	BC037697	coding	no	Full complement					251
251	FANTOM	105717	TB105717.14	-	E430004D18	non-coding	-	-					251
251	FANTOM	105717	TA105717.17	PA105717.1	E430005H19	coding	no	Full complement					251
251	FANTOM	105717	TA105717.3	PA105717.3	G430027D07	coding	no	Variant disrupts the catalytic domain					251
252	FANTOM	100261	TA100261.24	PA100261.1	1300007C09	coding	no	Full complement					252
252	FANTOM	100261	TA100261.22	PA100261.1	2210021J15	coding	no	Full complement					252
252	FANTOM	100261	TA100261.23	PA100261.1	2610022P10	coding	no	Full complement					252
252	FANTOM	100261	TB100261.4	-	4832406K10	non-coding	-	-					252
252	FANTOM	100261	TA100261.21	PA100261.1	6330414A07	coding	no	Full complement					252
252	PUBLIC	100261	TA100261.20	PA100261.1	AF218847	coding	no	Full complement					252
252	PUBLIC	100261	TA100261.25	PA100261.1	BC019524	coding	no	Full complement					252
252	FANTOM	100261	TA100261.1	PA100261.1	D930046H03	coding	no	Full complement					252
252	FANTOM	100261	TA100261.3	PA100261.1	F630118J15	coding	no	Full complement					252
252	FANTOM	100261	TA100261.2	PA100261.1	G430003E02	coding	no	Full complement					252
253	FANTOM	73757	TB73757.2	-	9330126C18	non-coding	-	-					253
253	PUBLIC	73757	TA73757.1	PA73757.1	AJ489828	coding	no	Full complement					253
253	PUBLIC	73757	TA73757.3	PA73757.3	BC024926	coding	no	-					253
253	FANTOM	73757	TB73757.8	-	C130021H08	non-coding	-	-					253
253	FANTOM	73757	TB73757.9	-	D330004E18	non-coding	-	-					253
254	FANTOM	73294	TB73294.4	-	4632401F23	non-coding	-	-					254
254	FANTOM	73294	TB73294.5	-	9430086G22	non-coding	-	-					254
254	PUBLIC	73294	TA73294.1	PA73294.1	AF407579	coding	no	Full complement					254
254	PUBLIC	73294	TB73294.6	-	BC057995	non-coding	-	-					254
254	PUBLIC	73294	TA73294.13	PA73294.1	NM_080849	coding	no	Full complement					254
255	FANTOM	103411	TA103411.3	PA103411.3	3000002B10	coding	no	Variant affects accessory and catalytic domains					255
255	FANTOM	103411	TA103411.5	PA103411.5	A230106F01	coding	no	Variant removes the catalytic domain					255
255	PUBLIC	103411	TA103411.14	PA103411.1	AB019374	coding	no	Variant disrupts the catalytic domain					255
255	PUBLIC	103411	TA103411.4	PA103411.4	BC013697	coding	no	Variant removes the catalytic domain					255
255	PUBLIC	103411	TA103411.2	PA103411.2	BC028260	coding	no	Full complement					255
255	FANTOM	103411	TB103411.15	-	G630079G06	non-coding	-	-					255
255	FANTOM	103411	TA103411.7	PA103411.7	G730044F23	coding	-	Truncated ORF, no prediction					255
255	FANTOM	103411	TA103411.1	PA103411.1	I420013G12	coding	no	Variant disrupts the catalytic domain					255
256	PUBLIC	111756	TA111756.23	PA111756.1	AB041567	coding	no	Full complement					256
256	PUBLIC	111756	TB111756.20	-	BC037524	non-coding	-	-					256
256	PUBLIC	111756	TA111756.22	PA111756.22	BC051137	coding	-	Variant disrupts the catalytic domain					256
256	PUBLIC	111756	TA111756.25	PA111756.1	BC054754	coding	no	Full complement					256
256	FANTOM	111756	TA111756.1	PA111756.1	F630106N22	coding	no	Full complement					256
256	FANTOM	111756	TA111756.21	PA111756.21	G430119J07	coding	no	Variant disrupts the catalytic domain					256
256	PUBLIC	111756	TA111756.24	PA111756.1	L02526	coding	no	Full complement					256
257	FANTOM	98461	TA98461.1	PA98461.1	2310016K11	coding	no	Full complement					257
257	FANTOM	98461	TA98461.4	PA98461.4	9430028D13	coding	no	Variant disrupts the catalytic domain					257
257	FANTOM	98461	TA98461.9	PA98461.9	9930015D10	coding	-	Truncated ORF, no prediction					257
257	FANTOM	98461	TB98461.5	-	A230002P20	non-coding	-	-					257
257	FANTOM	98461	TA98461.10	PA98461.1	A730097O12	coding	no	Full complement					257
257	FANTOM	98461	TA98461.7	PA98461.7	B230213J02	coding	-	Truncated ORF, no prediction					257
257	PUBLIC	98461	TA98461.2	PA98461.2	BC014830	coding	no	Full complement					257
257	FANTOM	98461	TA98461.3	PA98461.3	E330034H06	coding	no	Full complement					257
257	PUBLIC	98461	TA98461.11	PA98461.1	S68267	coding	no	Full complement					257
258	FANTOM	105678	TA105678.1	PA105678.1	4732455E07	coding	-	Full complement					258
258	FANTOM	105678	TA105678.12	PA105678.5	5930412N11	coding	no	Full complement					258
258	PUBLIC	105678	TA105678.15	PA105678.15	AB005654	coding	no	Full complement					258
258	PUBLIC	105678	TA105678.28	PA105678.28	AF022112	coding	-	Truncated ORF, no prediction					258
258	PUBLIC	105678	TA105678.27	PA105678.27	AF022113	coding	-	Truncated ORF, no prediction					258
258	PUBLIC	105678	TA105678.8	PA105678.8	AF026216	coding	no	Full complement					258
258	PUBLIC	105678	TA105678.7	PA105678.7	AF060943	coding	no	Full complement					258
258	PUBLIC	105678	TA105678.30	PA105678.5	AF060944	coding	no	Full complement					258
258	PUBLIC	105678	TA105678.3	PA105678.3	AF060945	coding	no	Full complement					258
258	PUBLIC	105678	TA105678.4	PA105678.4	AF060946	coding	no	Full complement					258
258	PUBLIC	105678	TA105678.2	PA105678.2	AF060947	coding	no	Full complement					258
258	PUBLIC	105678	TB105678.10	-	BC030365	non-coding	-	-					258
258	FANTOM	105678	TA105678.5	PA105678.5	E970008K09	coding	no	Full complement					258
258	PUBLIC	105678	TA105678.29	PA105678.5	U74463	coding	no	Full complement					258
258	PUBLIC	105678	TA105678.6	PA105678.6	U74464	coding	no	Full complement					258
258	PUBLIC	105678	TA105678.9	PA105678.8	U93030	coding	no	Full complement					258
259	FANTOM	105143	TA105143.2	PA105143.2	9930026F05	coding	no	Full complement					259
259	FANTOM	105143	TA105143.18	PA105143.2	A930019F05	coding	no	Full complement					259
259	FANTOM	105143	TA105143.1	PA105143.1	B020016E15	coding	no	Variant disrupts the catalytic domain					259
259	PUBLIC	105143	TA105143.5	PA105143.5	BC029833	coding	no	Variant disrupts the catalytic domain					259
259	FANTOM	105143	TB105143.3	-	C130044H07	non-coding	-	-					259
259	PUBLIC	105143	TA105143.19	PA105143.2	U18310	coding	no	Full complement					259
260	FANTOM	109625	TB109625.6	-	7120436M21	non-coding	-	-					260
260	FANTOM	109625	TA109625.21	PA109625.1	9830167K13	coding	no	Full complement					260
260	FANTOM	109625	TA109625.20	PA109625.20	A430048N18	coding	-	Truncated ORF, no prediction					260
260	FANTOM	109625	TA109625.23	PA109625.1	A730099F12	coding	no	Full complement					260
260	FANTOM	109625	TA109625.1	PA109625.1	D030036B20	coding	no	Full complement					260
260	FANTOM	109625	TA109625.2	PA109625.2	D930047J04	coding	no	Full complement					260
260	FANTOM	109625	TB109625.5	-	E130106O21	non-coding	-	-					260
260	PUBLIC	109625	TA109625.3	PA109625.3	U39066	coding	no	Variant disrupts the catalytic domain					260
260	PUBLIC	109625	TA109625.22	PA109625.1	X97052	coding	no	Full complement					260
260	PUBLIC	109625	TA109625.4	PA109625.4	X98067	coding	-	Truncated ORF, no prediction					260
261	FANTOM	168130	TA168130.1	PA168130.1	2010006P04	coding	no	Full complement					261
261	FANTOM	168130	TA168130.23	PA168130.1	4930449K01	coding	no	Full complement					261
261	PUBLIC	168130	TA168130.4	PA168130.4	BC007467	coding	NMD	This variant disrupts the catalytic domains					261
261	PUBLIC	168130	TA168130.24	PA168130.1	D87115	coding	no	Full complement					261
261	FANTOM	168130	TB168130.5	-	E130012N15	non-coding	-	-					261
261	FANTOM	168130	TA168130.22	PA168130.1	I1C0040H20	coding	no	Full complement					261
261	PUBLIC	168130	TA168130.2	PA168130.2	X93150	coding	no	Full complement					261
262	FANTOM	112296	TB112296.3	-	4732456M09	non-coding	-	-					262
262	PUBLIC	112296	TB112296.18	-	BC059912	non-coding	-	-					262
262	FANTOM	112296	TA112296.1	PA112296.1	I1C0020M01	coding	no	Full complement					262
262	FANTOM	112296	TA112296.9	PA112296.1	K530005M15	coding	no	Full complement					262
263	FANTOM	81099	TA81099.9	PA81099.9	5730488L07	coding	-	Truncated ORF, no prediction					263
263	PUBLIC	81099	TA81099.10	PA81099.1	AY217016	coding	no	Full complement					263
263	PUBLIC	81099	TA81099.8	PA81099.8	BC030389	coding	-	Truncated ORF, no prediction					263
263	PUBLIC	81099	TA81099.1	PA81099.1	BC048238	coding	no	Full complement					263
263	FANTOM	81099	TA81099.3	PA81099.1	E430019D02	coding	-	Full complement					263
264	FANTOM	105943	TA105943.9	PA105943.9	2900083L08	coding	NMD	-					264
264	FANTOM	105943	TA105943.4	PA105943.4	6030481C12	coding	NMD	-					264
264	FANTOM	105943	TA105943.2	PA105943.1	6430627N20	coding	no	Full complement					264
264	FANTOM	105943	TA105943.1	PA105943.1	9330159N09	coding	no	Full complement					264
264	PUBLIC	105943	TA105943.8	PA105943.1	AY487425	coding	no	Full complement					264
264	FANTOM	105943	TA105943.3	PA105943.1	B230346L11	coding	no	Full complement					264
265	FANTOM	71608	TA71608.18	PA71608.9	2810037D22	coding	-	Truncated ORF, no prediction					265
265	FANTOM	71608	TA71608.9	PA71608.9	3110040D14	coding	-	Truncated ORF, no prediction					265
265	FANTOM	71608	TB71608.4	-	6720454M24	non-coding	-	-					265
265	FANTOM	71608	TA71608.8	PA71608.8	A630006B12	coding	-	Truncated ORF, no prediction					265
265	PUBLIC	71608	TA71608.1	PA71608.1	AB020741	coding	no	Full complement					265
265	PUBLIC	71608	TA71608.5	PA71608.1	AB035267	coding	no	Full complement					265
266	FANTOM	77506	TA77506.3	PA77506.3	9030416P08	coding	no	Variant affects accessory and catalytic domains					266
266	PUBLIC	77506	TA77506.1	PA77506.1	AY101368	coding	no	Full complement					266
267	FANTOM	84471	TB84471.4	-	5033413M14	non-coding	-	-					267
267	FANTOM	84471	TA84471.11	PA84471.11	A530032K01	coding	-	Truncated ORF, no prediction					267
267	FANTOM	84471	TB84471.3	-	A830082F09	non-coding	-	-					267
267	PUBLIC	84471	TA84471.5	PA84471.5	AK129191	coding	NMD	Truncated ORF, no prediction					267
267	PUBLIC	84471	TA84471.1	PA84471.1	U88984	coding	no	Full complement					267
268	PUBLIC	71657	TA71657.3	PA71657.3	AB035697	coding	no	Full complement					268
268	PUBLIC	71657	TA71657.2	PA71657.2	AB041925	coding	no	Full complement					268
268	PUBLIC	71657	TA71657.4	PA71657.4	BC011346	coding	-	Truncated ORF, no prediction					268
268	PUBLIC	71657	TA71657.1	PA71657.1	BC052474	coding	no	Full complement					268
268	PUBLIC	71657	TA71657.5	PA71657.5	U49949	coding	-	Truncated ORF, no prediction					268
270	FANTOM	103928	TB103928.28	-	1500031A17	non-coding	-	-					270
270	FANTOM	103928	TB103928.6	-	5330404O20	non-coding	-	-					270
270	FANTOM	103928	TB103928.8	-	9530061L21	non-coding	-	-					270
270	FANTOM	103928	TB103928.9	-	9630046O14	non-coding	-	-					270
270	FANTOM	103928	TA103928.4	PA103928.4	A230097O12	coding	-	Truncated ORF, no prediction					270
270	FANTOM	103928	TA103928.29	PA103928.29	A630036K03	coding	-	Truncated ORF, no prediction					270
270	FANTOM	103928	TA103928.25	PA103928.25	A630059J03	coding	no	-					270
270	PUBLIC	103928	TA103928.2	PA103928.2	AK122306	coding	-	Truncated ORF, no prediction					270
270	PUBLIC	103928	TB103928.27	-	BC039228	non-coding	-	-					270
270	PUBLIC	103928	TB103928.13	-	BC050866	non-coding	-	-					270
270	FANTOM	103928	TB103928.7	-	C030033H18	non-coding	-	-					270
270	FANTOM	103928	TB103928.3	-	C530008O15	non-coding	-	-					270
270	FANTOM	103928	TB103928.30	-	C630040K21	non-coding	-	-					270
270	FANTOM	103928	TA103928.1	PA103928.1	E430018D09	coding	-	Truncated ORF, no prediction					270
271	FANTOM	104394	TA104394.12	PA104394.12	4122401J11	coding	-	Truncated ORF, no prediction					271
271	FANTOM	104394	TB104394.4	-	5330420P17	non-coding	-	-					271
271	FANTOM	104394	TA104394.1	PA104394.1	A130002K10	coding	no	Full complement					271
271	FANTOM	104394	TA104394.5	PA104394.5	A130017A18	coding	-	Truncated ORF, no prediction					271
271	PUBLIC	104394	TA104394.14	PA104394.1	AY167030	coding	no	Full complement					271
271	PUBLIC	104394	TA104394.2	PA104394.2	BC029195	coding	-	Truncated ORF, no prediction					271
271	PUBLIC	104394	TA104394.13	PA104394.13	BC043712	coding	-	Truncated ORF, no prediction					271
271	FANTOM	104394	TB104394.11	-	I830045H07	non-coding	-	-					271
272	FANTOM	80519	TA80519.6	PA80519.6	5730422C08	coding	no	Full complement					272
272	FANTOM	80519	TB80519.7	-	7530419B14	non-coding	-	-					272
272	PUBLIC	80519	TA80519.1	PA80519.1	AF082077	coding	no	Full complement					272
272	PUBLIC	80519	TB80519.3	-	BC055740	non-coding	-	-					272
273	FANTOM	104952	TB104952.5	-	6030457I22	non-coding	-	-					273
273	FANTOM	104952	TA104952.22	PA104952.1	6330419B18	coding	no	Full complement					273
273	PUBLIC	104952	TA104952.9	PA104952.2	AF082297	coding	no	Full complement					273
273	PUBLIC	104952	TA104952.21	PA104952.2	AJ496262	coding	no	Full complement					273
273	PUBLIC	104952	TA104952.20	PA104952.1	AJ496263	coding	no	Full complement					273
273	PUBLIC	104952	TA104952.3	PA104952.2	BC053403	coding	no	Full complement					273
273	FANTOM	104952	TB104952.4	-	D230017O21	non-coding	-	-					273
273	FANTOM	104952	TA104952.1	PA104952.1	K430359K16	coding	no	Full complement					273
273	PUBLIC	104952	TA104952.2	PA104952.2	U39738	coding	no	Full complement					273
274	FANTOM	82159	TB82159.7	-	2510029J16	non-coding	-	-					274
274	PUBLIC	82159	TA82159.2	PA82159.2	BC005433	coding	NMD	-					274
274	PUBLIC	82159	TA82159.3	PA82159.3	BC024832	coding	-	Truncated ORF, no prediction					274
274	FANTOM	82159	TA82159.6	PA82159.6	E130311C23	coding	no	Variant disrupts the catalytic domain					274
274	PUBLIC	82159	TA82159.1	PA82159.1	Y09010	coding	no	Full complement					274
275	FANTOM	80615	TB80615.6	-	2610037E03	non-coding	-	-					275
275	FANTOM	80615	TB80615.12	-	5230400F13	non-coding	-	-					275
275	FANTOM	80615	TA80615.10	PA80615.10	6820434A10	coding	-	Truncated ORF, no prediction					275
275	FANTOM	80615	TB80615.11	-	9430017D22	non-coding	-	-					275
275	FANTOM	80615	TB80615.8	-	A630076G23	non-coding	-	-					275
275	PUBLIC	80615	TB80615.21	-	BC034109	non-coding	-	-					275
275	FANTOM	80615	TA80615.22	PA80615.22	D030058C07	coding	-	Truncated ORF, no prediction					275
275	FANTOM	80615	TB80615.9	-	F630005M21	non-coding	-	-					275
275	FANTOM	80615	TA80615.7	PA80615.7	F630020E23	coding	no	Variant disrupts the catalytic domain					275
275	PUBLIC	80615	TA80615.1	PA80615.1	U50595	coding	no	Full complement					275
276	FANTOM	221979	TA221979.6	PA221979.6	4432415E19	coding	-	Full complement					276
276	FANTOM	221979	TA221979.1	PA221979.1	6332404D06	coding	no	Full complement					276
276	FANTOM	221979	TA221979.2	PA221979.2	B130020M03	coding	no	Variant removes all accessory domains					276
276	FANTOM	221979	TB221979.4	-	B430301L16	non-coding	-	-					276
276	PUBLIC	221979	TA221979.13	PA221979.13	BC002309	coding	-	Truncated ORF, no prediction					276
276	PUBLIC	221979	TB221979.14	-	BC016242	non-coding	-	-					276
276	PUBLIC	221979	TA221979.16	PA221979.16	BC040381	coding	-	Truncated ORF, no prediction					276
276	PUBLIC	221979	TB221979.3	-	BC048173	non-coding	-	-					276
276	PUBLIC	221979	TA221979.12	PA221979.12	BC057930	coding	-	Truncated ORF, no prediction					276
276	FANTOM	221979	TB221979.5	-	D330042F17	non-coding	-	-					276
276	FANTOM	221979	TA221979.17	PA221979.1	D430006D09	coding	no	Full complement					276
276	FANTOM	221979	TA221979.15	PA221979.1	E130308A03	coding	no	Full complement					276
277	FANTOM	76932	TA76932.5	PA157577.1	4833416M01	coding	no	Truncated ORF, no prediction					277
277	FANTOM	76932	TA76932.9	PA76932.9	9530052P13	coding	-	Truncated ORF, no prediction					277
277	FANTOM	76932	TB76932.8	-	9630040J06	non-coding	-	-					277
277	FANTOM	76932	TB76932.6	-	B230038D20	non-coding	-	-					277
277	PUBLIC	76932	TA76932.1	PA76932.1	BC005781	coding	-	Truncated ORF, no prediction					277
277	PUBLIC	76932	TB76932.13	-	BC006037	non-coding	-	-					277
277	PUBLIC	76932	TB76932.10	-	BC048923	non-coding	-	-					277
277	FANTOM	76932	TB76932.7	-	C530046C23	non-coding	-	-					277
278	FANTOM	111591	TB111591.21	-	1500019J11	non-coding	-	-					278
278	PUBLIC	111591	TA111591.2	PA111591.1	AF004934	coding	no	Full complement					278
278	PUBLIC	111591	TB111591.3	-	BC029875	non-coding	-	-					278
278	PUBLIC	111591	TA111591.20	PA111591.1	BC052913	coding	no	Full complement					278
278	FANTOM	111591	TA111591.1	PA111591.1	G370001E18	coding	no	Full complement					278
278	FANTOM	111591	TB111591.4	-	G630071O21	non-coding	-	-					278
279	FANTOM	105306	TA105306.15	PA105306.15	2610018G03	coding	-	Truncated ORF, no prediction					279
279	FANTOM	105306	TB105306.2	-	4832412B13	non-coding	-	-					279
279	FANTOM	105306	TA105306.1	PA105306.1	9430014J09	coding	no	Full complement					279
279	PUBLIC	105306	TA105306.16	PA105306.1	BC005708	coding	no	Full complement					279
280	FANTOM	113148	TB113148.12	-	1810013H02	non-coding	-	-					280
280	PUBLIC	113148	TA113148.11	PA113148.1	BC004650	coding	no	Full complement					280
280	FANTOM	113148	TB113148.2	-	D130072D13	non-coding	-	-					280
280	FANTOM	113148	TB113148.3	-	D130078O07	non-coding	-	-					280
280	FANTOM	113148	TA113148.1	PA113148.1	F630101A04	coding	no	Full complement					280
280	FANTOM	113148	TA113148.5	PA113148.1	F630113A04	coding	no	Full complement					280
281	FANTOM	74028	TA74028.13	PA74028.13	0610042I06	coding	-	Truncated ORF, no prediction					281
281	FANTOM	74028	TA74028.6	PA74028.6	1110037F15	coding	-	Truncated ORF, no prediction					281
281	PUBLIC	74028	TA74028.17	PA74028.1	AF271361	coding	no	Full complement					281
281	PUBLIC	74028	TA74028.18	PA74028.1	AY058922	coding	no	Full complement					281
281	PUBLIC	74028	TA74028.2	PA74028.2	BC037440	coding	no	Variant disrupts the catalytic domain					281
281	PUBLIC	74028	TA74028.1	PA74028.1	BC049123	coding	no	Full complement					281
281	FANTOM	74028	TB74028.4	-	D230024L13	non-coding	-	-					281
281	PUBLIC	74028	TA74028.16	PA74028.16	U28726	coding	no	Full complement					281
282	FANTOM	78078	TA78078.4	PA78078.4	4932441K08	coding	no	-					282
282	FANTOM	78078	TB78078.6	-	5830450B03	non-coding	-	-					282
282	FANTOM	78078	TB78078.20	-	A730090N21	non-coding	-	-					282
282	PUBLIC	78078	TA78078.19	PA78078.1	AF271360	coding	no	Full complement					282
282	PUBLIC	78078	TB78078.21	-	BC028654	non-coding	-	-					282
282	PUBLIC	78078	TA78078.1	PA78078.1	BC054521	coding	no	Full complement					282
282	FANTOM	78078	TB78078.17	-	D730044O18	non-coding	-	-					282
282	PUBLIC	78078	TA78078.18	PA78078.18	U49950	coding	-	Truncated ORF, no prediction					282
283	FANTOM	98206	TA98206.2	PA98206.2	2610019A05	coding	no	Full complement					283
283	FANTOM	98206	TB98206.22	-	6030402H20	non-coding	-	-					283
283	FANTOM	98206	TB98206.6	-	6030496C07	non-coding	-	-					283
283	FANTOM	98206	TA98206.1	PA98206.1	A230077K24	coding	no	Full complement					283
283	PUBLIC	98206	TA98206.9	PA98206.2	AY341872	coding	no	Full complement					283
283	PUBLIC	98206	TA98206.4	PA98206.4	AY341878	coding	no	Full complement					283
283	PUBLIC	98206	TA98206.5	PA98206.5	BC052063	coding	NMD	This variant disrupts the catalytic domains					283
283	PUBLIC	98206	TA98206.3	PA98206.2	BC058517	coding	no	Full complement					283
283	FANTOM	98206	TB98206.7	-	E130112C09	non-coding	-	-					283
284	FANTOM	105830	TA105830.15	PA105830.15	9530001E05	coding	-	-					284
284	FANTOM	105830	TB105830.5	-	9830160M03	non-coding	-	-					284
284	FANTOM	105830	TA105830.17	PA105830.1	A530060L24	coding	no	Full complement					284
284	FANTOM	105830	TB105830.4	-	A930008D17	non-coding	-	-					284
284	PUBLIC	105830	TA105830.20	PA105830.1	AB057666	coding	no	Full complement					284
284	PUBLIC	105830	TA105830.21	PA105830.2	AB057667	coding	NMD	This variant disrupts the catalytic domains					284
284	FANTOM	105830	TA105830.2	PA105830.2	B230377N01	coding	NMD	This variant disrupts the catalytic domains					284
284	FANTOM	105830	TA105830.1	PA105830.1	B830008M19	coding	no	Full complement					284
284	PUBLIC	105830	TB105830.16	-	BC037003	non-coding	-	-					284
284	PUBLIC	105830	TB105830.7	-	BC038492	non-coding	-	-					284
284	PUBLIC	105830	TB105830.6	-	BC055814	non-coding	-	-					284
284	PUBLIC	105830	TA105830.19	PA105830.1	BC060956	coding	no	Full complement					284
284	FANTOM	105830	TA105830.3	PA105830.3	E030016N13	coding	no	Variant disrupts the catalytic domain					284
284	FANTOM	105830	TA105830.18	PA105830.1	I530028N19	coding	no	Full complement					284
285	FANTOM	151714	TA151714.4	PA151714.14	2210022N24	coding	no	Variant disrupts the catalytic domain					285
285	FANTOM	151714	TA151714.14	PA151714.14	6230426I02	coding	no	Variant disrupts the catalytic domain					285
285	PUBLIC	151714	TA151714.15	PA151714.15	BC020039	coding	-	Truncated ORF, no prediction					285
285	PUBLIC	151714	TB151714.13	-	BC036148	non-coding	-	-					285
285	PUBLIC	151714	TB151714.3	-	BC046453	non-coding	-	-					285
285	PUBLIC	151714	TB151714.16	-	BC057992	non-coding	-	-					285
285	PUBLIC	151714	TA151714.1	PA151714.1	BC060645	coding	no	Full complement					285
286	FANTOM	77296	TA77296.5	PA77296.5	2810404G24	coding	no	Variant disrupts the catalytic domain					286
286	FANTOM	77296	TB77296.4	-	5430411A13	non-coding	-	-					286
286	FANTOM	77296	TA77296.23	PA77296.23	A730083E13	coding	no	-					286
286	PUBLIC	77296	TA77296.2	PA77296.1	AF099988	coding	no	Full complement					286
286	PUBLIC	77296	TA77296.1	PA77296.1	BC051964	coding	no	Full complement					286
286	PUBLIC	77296	TA77296.25	PA77296.1	BC064443	coding	no	Full complement					286
286	FANTOM	77296	TA77296.24	PA77296.1	C820004K09	coding	no	Full complement					286
287	FANTOM	81238	TA81238.22	PA81238.22	3110047M08	coding	-	Truncated ORF, no prediction					287
287	FANTOM	81238	TA81238.4	PA81238.4	5330413N05	coding	no	-					287
287	FANTOM	81238	TB81238.5	-	9630008E23	non-coding	-	-					287
287	PUBLIC	81238	TA81238.24	PA81238.24	AK122219	coding	-	Truncated ORF, no prediction					287
287	PUBLIC	81238	TA81238.25	PA81238.1	BC058719	coding	no	Full complement					287
287	PUBLIC	81238	TA81238.26	PA81238.26	U11548	coding	no	Truncated ORF, no prediction					287
287	PUBLIC	81238	TA81238.23	PA81238.23	U66240	coding	-	Truncated ORF, no prediction					287
287	PUBLIC	81238	TA81238.1	PA81238.1	U85607	coding	no	Full complement					287
287	PUBLIC	81238	TA81238.2	PA81238.2	U85608	coding	no	Full complement					287
288	PUBLIC	84362	TA84362.1	PA84362.1	D89728	coding	no	Full complement					288
288	FANTOM	84362	TB84362.3	-	E330020J07	non-coding	-	-					288
289	FANTOM	222107	TA222107.8	PA222107.8	4921503G23	coding	-	Truncated ORF, no prediction					289
289	FANTOM	222107	TB222107.13	-	6820447K23	non-coding	-	-					289
289	FANTOM	222107	TA222107.12	PA222107.12	A130050G24	coding	-	Truncated ORF, no prediction					289
289	PUBLIC	222107	TA222107.1	PA222107.1	AF039574	coding	no	Full complement					289
289	PUBLIC	222107	TA222107.2	PA222107.2	AF112855	coding	no	Full complement					289
289	PUBLIC	222107	TA222107.11	PA222107.11	AK122218	coding	-	Truncated ORF, no prediction					289
289	PUBLIC	222107	TB222107.15	-	BC025855	non-coding	-	-					289
289	PUBLIC	222107	TB222107.14	-	BC048755	non-coding	-	-					289
289	FANTOM	222107	TB222107.9	-	D230026J05	non-coding	-	-					289
289	PUBLIC	222107	TB222107.10	-	L10916	non-coding	-	-					289
290	FANTOM	182003	TA182003.5	PA182003.5	4833401K11	coding	-	Truncated ORF, no prediction					290
290	PUBLIC	182003	TA182003.15	PA182003.15	BC006963	coding	-	Truncated ORF, no prediction					290
290	PUBLIC	182003	TA182003.4	PA182003.4	BC032275	coding	no	Variant affects accessory domains only					290
290	FANTOM	182003	TA182003.3	PA182003.3	G630033E21	coding	no	Full complement					290
290	PUBLIC	182003	TA182003.1	PA182003.1	L02210	coding	no	Full complement					290
290	PUBLIC	182003	TB182003.14	-	L10915	non-coding	-	-					290
290	PUBLIC	182003	TA182003.16	PA182003.16	L21707	coding	no	Variant removes the catalytic domain					290
290	PUBLIC	182003	TA182003.2	PA182003.1	L38394	coding	no	Full complement					290
290	PUBLIC	182003	TA182003.17	PA182003.17	M98547	coding	no	Full complement					290
290	PUBLIC	182003	TA182003.13	PA182003.13	S52036	coding	no	Variant affects accessory and catalytic domains					290
291	FANTOM	83553	TA83553.8	PA83553.8	F630107N24	coding	-	Truncated ORF, no prediction					291
291	FANTOM	83553	TB83553.3	-	F830114F06	non-coding	-	-					291
291	FANTOM	83553	TA83553.2	PA83553.2	G370067N04	coding	no	Predicted secreted decoy receptor					291
291	PUBLIC	83553	TA83553.7	PA83553.7	M33424	coding	-	Truncated ORF, no prediction					291
291	PUBLIC	83553	TA83553.1	PA83553.1	Y00671	coding	no	Full complement					291
292	FANTOM	112079	TA112079.1	PA112079.1	E130119A05	coding	NMD	Predicted secreted decoy receptor					292
292	PUBLIC	112079	TA112079.2	PA112079.2	X74736	coding	no	Full complement					292
293	FANTOM	221943	TB221943.14	-	1110035E08	non-coding	-	-					293
293	FANTOM	221943	TB221943.8	-	4022425O08	non-coding	-	-					293
293	FANTOM	221943	TA221943.15	PA221943.1	5930404N10	coding	no	Full complement					293
293	FANTOM	221943	TA221943.11	PA221943.11	6030449F08	coding	-	Truncated ORF, no prediction					293
293	PUBLIC	221943	TA221943.13	PA221943.13	AK129487	coding	-	Truncated ORF, no prediction					293
293	PUBLIC	221943	TB221943.9	-	BC023725	non-coding	-	-					293
293	PUBLIC	221943	TA221943.3	PA221943.3	BC027080	coding	no	Variant affects accessory and catalytic domains					293
293	PUBLIC	221943	TB221943.4	-	BC046553	non-coding	-	-					293
293	PUBLIC	221943	TA221943.2	PA221943.2	BC053078	coding	NMD	Predicted tethered catalytically dead decoy receptor					293
293	FANTOM	221943	TB221943.16	-	D030063B12	non-coding	NMD	Predicted tethered catalytically dead decoy receptor					293
293	FANTOM	221943	TA221943.1	PA221943.1	D330038F10	coding	no	Full complement					293
293	PUBLIC	221943	TA221943.10	PA221943.10	L47239	coding	-	Truncated ORF, no prediction					293
293	PUBLIC	221943	TA221943.12	PA221943.12	U71126	coding	-	Truncated ORF, no prediction					293
294	FANTOM	72926	TA72926.20	PA72926.6	1300005M11	coding	no	Predicted secreted decoy receptor					294
294	FANTOM	72926	TA72926.6	PA72926.6	1300008I23	coding	no	Predicted secreted decoy receptor					294
294	FANTOM	72926	TB72926.8	-	3110007E23	non-coding	-	-					294
294	PUBLIC	72926	TA72926.22	PA72926.6	AF124513	coding	no	Predicted secreted decoy receptor					294
294	PUBLIC	72926	TA72926.1	PA72926.1	AF275367	coding	no	Full complement					294
294	PUBLIC	72926	TA72926.3	PA72926.3	AF277898	coding	-	Truncated ORF, no prediction					294
294	FANTOM	72926	TA72926.9	PA72926.9	B020015L02	coding	-	Truncated ORF, no prediction					294
294	PUBLIC	72926	TA72926.21	PA72926.6	BC023729	coding	no	Predicted secreted decoy receptor					294
294	FANTOM	72926	TB72926.10	-	C430014G08	non-coding	-	-					294
294	FANTOM	72926	TA72926.7	PA72926.7	E330032E20	coding	no	Predicted cytosolic catalytic form					294
294	PUBLIC	72926	TA72926.16	PA72926.16	L06864	coding	-	Truncated ORF, no prediction					294
294	PUBLIC	72926	TA72926.18	PA72926.1	U03425	coding	no	Full complement					294
294	PUBLIC	72926	TA72926.17	PA72926.17	X59698	coding	-	Truncated ORF, no prediction					294
294	PUBLIC	72926	TA72926.19	PA72926.1	X78987	coding	no	Full complement					294
294	PUBLIC	72926	TA72926.15	PA72926.15	Z12608	coding	-	Truncated ORF, no prediction					294
295	FANTOM	71421	TB71421.3	-	6330500A17	non-coding	-	-					295
295	PUBLIC	71421	TA71421.22	PA71421.22	AB000827	coding	-	Truncated ORF, no prediction					295
295	PUBLIC	71421	TA71421.23	PA71421.1	AB000828	coding	no	Full complement					295
295	PUBLIC	71421	TA71421.8	PA71421.8	D17393	coding	no	Full complement					295
295	PUBLIC	71421	TB71421.21	-	L10914	non-coding	-	-					295
295	PUBLIC	71421	TA71421.24	PA71421.1	U05683	coding	no	Full complement					295
295	PUBLIC	71421	TA71421.2	PA71421.2	U18343	coding	no	Full complement					295
295	PUBLIC	71421	TA71421.1	PA71421.1	U18933	coding	no	Full complement					295
295	PUBLIC	71421	TA71421.4	PA71421.4	X78103	coding	no	Full complement					295
296	FANTOM	78244	TA78244.18	PA78244.18	4732481A15	coding	-	Truncated ORF, no prediction					296
296	FANTOM	78244	TB78244.6	-	4933404I23	non-coding	-	Predicted cytosolic catalytic form					296
296	FANTOM	78244	TA78244.17	PA78244.17	9530056K14	coding	-	Truncated ORF, no prediction					296
296	FANTOM	78244	TB78244.7	-	A130042B18	non-coding	-	-					296
296	FANTOM	78244	TB78244.8	-	F730002C15	non-coding	-	-					296
296	PUBLIC	78244	TA78244.2	PA78244.2	L11625	coding	-	Truncated ORF, no prediction					296
296	PUBLIC	78244	TA78244.1	PA78244.1	U21301	coding	no	Full complement					296
297	FANTOM	105778	TA105778.31	PA105778.31	4922505I01	coding	no	Predicted type2 membrane associated catalytic form					297
297	FANTOM	105778	TA105778.3	PA105778.3	8030472I18	coding	no	Predicted tethered catalytically dead decoy receptor					297
297	PUBLIC	105778	TB105778.29	-	BC008551	non-coding	-	-					297
297	PUBLIC	105778	TA105778.8	PA105778.1	BC046618	coding	-	Variant disrupts the catalytic domain					297
297	PUBLIC	105778	TA105778.33	PA105778.1	BC050914	coding	no	Variant disrupts the catalytic domain					297
297	PUBLIC	105778	TA105778.2	PA105778.2	BC058230	coding	no	Variant disrupts the catalytic domain					297
297	FANTOM	105778	TB105778.30	-	C130054H11	non-coding	-	-					297
297	FANTOM	105778	TA105778.7	PA105778.2	F630008C22	coding	no	Variant disrupts the catalytic domain					297
297	FANTOM	105778	TA105778.4	PA105778.4	F630208D06	coding	no	Variant affects accessory and catalytic domains					297
297	FANTOM	105778	TA105778.1	PA105778.1	F630326L07	coding	no	Variant disrupts the catalytic domain					297
297	PUBLIC	105778	TA105778.32	PA105778.1	X63535	coding	no	Variant disrupts the catalytic domain					297
298	FANTOM	108240	TA108240.5	PA108240.5	8430404F20	coding	-	Truncated ORF, no prediction					298
298	PUBLIC	108240	TA108240.15	PA108240.15	AB055408	coding	-	Truncated ORF, no prediction					298
298	PUBLIC	108240	TA108240.16	PA108240.1	AF531873	coding	no	Full complement					298
298	PUBLIC	108240	TA108240.14	PA108240.14	BC027800	coding	-	Truncated ORF, no prediction					298
298	PUBLIC	108240	TB108240.4	-	BC037175	non-coding	-	-					298
298	FANTOM	108240	TB108240.3	-	C130078A16	non-coding	-	-					298
298	FANTOM	108240	TA108240.1	PA108240.1	D930032O19	coding	no	Full complement					298
298	FANTOM	108240	TA108240.2	PA108240.2	E330037K16	coding	no	Predicted secreted decoy receptor					298
300	FANTOM	222042	TA222042.1	PA222042.1	4921513O20	coding	no	Full complement					300
300	FANTOM	222042	TA222042.9	PA222042.1	4921521H10	coding	no	Full complement					300
300	PUBLIC	222042	TA222042.2	PA222042.2	BC034074	coding	-	Truncated ORF, no prediction					300
300	PUBLIC	222042	TA222042.8	PA222042.8	BC035949	coding	-	Truncated ORF, no prediction					300
300	FANTOM	222042	TB222042.3	-	D030005M21	non-coding	-	-					300
300	FANTOM	222042	TB222042.6	-	F830008A10	non-coding	-	-					300
301	FANTOM	106990	TA106990.1	PA106990.1	3110070I12	coding	no	Variant removes all accessory domains					301
301	FANTOM	106990	TA106990.4	PA106990.4	A730069A04	coding	no	Variant affects accessory and catalytic domains					301
301	FANTOM	106990	TB106990.22	-	A830092B14	non-coding	-	-					301
301	FANTOM	106990	TA106990.3	PA106990.3	A930019K20	coding	-	Truncated ORF, no prediction					301
301	PUBLIC	106990	TA106990.21	PA106990.20	AY208852	coding	no	Full complement					301
301	PUBLIC	106990	TB106990.7	-	BC019133	non-coding	-	-					301
301	FANTOM	106990	TB106990.5	-	C230050J24	non-coding	-	-					301
301	FANTOM	106990	TB106990.8	-	C430014H23	non-coding	-	-					301
301	FANTOM	106990	TA106990.11	PA106990.11	C820013G01	coding	no	Variant removes all accessory domains					301
301	FANTOM	106990	TA106990.20	PA106990.20	D030068A09	coding	-	Full complement					301
301	FANTOM	106990	TA106990.2	PA106990.2	I0C0046M14	coding	no	Variant removes all accessory domains					301
302	FANTOM	78957	TB78957.5	-	9630060C13	non-coding	-	-					302
302	PUBLIC	78957	TA78957.1	PA78957.1	AF285584	coding	no	Full complement					302
302	PUBLIC	78957	TA78957.2	PA78957.2	AY193717	coding	-	Truncated ORF, no prediction					302
302	PUBLIC	78957	TA78957.3	PA78957.3	AY193718	coding	-	Truncated ORF, no prediction					302
302	PUBLIC	78957	TA78957.10	PA78957.10	B020018H17	coding	-	Truncated ORF, no prediction					302
303	FANTOM	79802	TA79802.9	PA79802.1	5830469O12	coding	no	Full complement					303
303	PUBLIC	79802	TA79802.1	PA79802.1	BC054542	coding	no	Full complement					303
303	PUBLIC	79802	TA79802.14	PA79802.1	BC058162	coding	no	Full complement					303
303	FANTOM	79802	TB79802.6	-	C230088K06	non-coding	-	-					303
303	FANTOM	79802	TB79802.13	-	C730035M16	non-coding	-	-					303
303	FANTOM	79802	TB79802.7	-	D930046B09	non-coding	-	-					303
303	FANTOM	79802	TA79802.5	PA79802.1	F830050O21	coding	no	Full complement					303
303	PUBLIC	79802	TA79802.12	PA79802.1	U25995	coding	no	Full complement					303
304	FANTOM	110895	TA110895.10	PA110895.10	2210420D18	coding	NMD	This variant removes all accessory domains					304
304	PUBLIC	110895	TA110895.6	PA110895.1	AF461040	coding	no	Variant disrupts the catalytic domain					304
304	PUBLIC	110895	TA110895.8	PA110895.1	AF487539	coding	no	Variant disrupts the catalytic domain					304
304	PUBLIC	110895	TB110895.7	-	BC025611	non-coding	-	-					304
304	PUBLIC	110895	TB110895.2	-	BC058088	non-coding	-	-					304
304	FANTOM	110895	TA110895.9	PA110895.1	F830201A03	coding	no	Variant disrupts the catalytic domain					304
304	FANTOM	110895	TA110895.1	PA110895.1	I420025E11	coding	no	Variant disrupts the catalytic domain					304
305	FANTOM	112460	TA112460.1	PA112460.1	9930020N01	coding	no	Full complement					305
306	FANTOM	73015	TA73015.6	PA73015.6	2310069J12	coding	-	Truncated ORF, no prediction					306
306	FANTOM	73015	TA73015.5	PA73015.5	5031407D20	coding	no	Variant disrupts the catalytic domain					306
306	PUBLIC	73015	TA73015.1	PA73015.1	AF302127	coding	no	Full complement					306
307	FANTOM	105652	TA105652.1	PA105652.1	3322402D19	coding	no	Full complement					307
307	FANTOM	105652	TA105652.3	PA105652.3	A230003P07	coding	no	Variant removes all accessory domains					307
307	PUBLIC	105652	TA105652.2	PA105652.1	AB049731	coding	no	Full complement					307
307	PUBLIC	105652	TA105652.11	PA105652.3	AB049732	coding	no	Variant removes all accessory domains					307
307	FANTOM	105652	TA105652.5	PA105652.5	B230120H23	coding	no	Variant removes all accessory domains					307
307	PUBLIC	105652	TA105652.7	PA105652.1	BC023718	coding	no	Full complement					307
307	FANTOM	105652	TA105652.14	PA105652.14	D830005N24	coding	-	Truncated ORF, no prediction					307
307	FANTOM	105652	TA105652.4	PA105652.4	E030050G15	coding	no	Variant removes all accessory domains					307
308	FANTOM	6337	TA6337.4	PA6337.4	5330425J22	coding	-	Truncated ORF, no prediction					308
308	FANTOM	6337	TA6337.3	PA6337.3	9430049L22	coding	no	Full complement					308
308	PUBLIC	6337	TA6337.1	PA6337.1	BC006665	coding	no	Full complement					308
308	PUBLIC	6337	TA6337.16	PA6337.3	D76446	coding	no	Full complement					308
308	FANTOM	6337	TA6337.15	PA6337.3	E130320K22	coding	no	Full complement					308
308	FANTOM	6337	TB6337.5	-	G930042E15	non-coding	-	-					308
308	FANTOM	6337	TA6337.14	PA6337.3	I420013M06	coding	no	Full complement					308
309	FANTOM	106013	TB106013.5	-	4022440P10	non-coding	-	-					309
309	FANTOM	106013	TA106013.1	PA106013.1	4931421L15	coding	no	Full complement					309
309	FANTOM	106013	TA106013.3	PA106013.1	9330184H02	coding	no	Full complement					309
309	PUBLIC	106013	TB106013.23	-	BC047158	non-coding	-	-					309
309	PUBLIC	106013	TA106013.6	PA106013.1	BC057572	coding	no	Full complement					309
309	FANTOM	106013	TA106013.24	PA106013.24	C130053H06	coding	-	Truncated ORF, no prediction					309
309	FANTOM	106013	TA106013.2	PA106013.1	G930018P13	coding	no	Full complement					309
309	PUBLIC	106013	TA106013.25	PA106013.1	U14636	coding	no	Full complement					309
309	PUBLIC	106013	TA106013.7	PA106013.1	U23789	coding	no	Full complement					309
310	FANTOM	108448	TB108448.6	-	1300002E11	non-coding	-	-					310
310	FANTOM	108448	TB108448.7	-	1500026P21	non-coding	-	-					310
310	FANTOM	108448	TB108448.5	-	6030442D07	non-coding	-	-					310
310	FANTOM	108448	TA108448.1	PA108448.1	D130043B12	coding	no	-					310
310	FANTOM	108448	TB108448.2	-	E230014D06	non-coding	-	-					310
311	PUBLIC	111606	TA111606.9	PA111606.9	BC030944	coding	-	Truncated ORF, no prediction					311
311	FANTOM	111606	TB111606.5	-	C230090M03	non-coding	-	-					311
311	FANTOM	111606	TA111606.2	PA111606.2	E130314H24	coding	no	Full complement					311
311	FANTOM	111606	TA111606.1	PA111606.1	F730120L22	coding	no	Full complement					311
312	PUBLIC	80280	TB80280.8	-	BC028668	non-coding	-	-					312
312	PUBLIC	80280	TA80280.1	PA80280.1	BC046514	coding	-	Truncated ORF, no prediction					312
312	FANTOM	80280	TB80280.3	-	E130314A20	non-coding	-	-					312
313	FANTOM	76198	TB76198.5	-	2610017K16	non-coding	-	-					313
313	PUBLIC	76198	TA76198.4	PA76198.4	BC030928	coding	-	Truncated ORF, no prediction					313
313	PUBLIC	76198	TA76198.1	PA76198.1	BC047152	coding	no	Full complement					313
313	FANTOM	76198	TA76198.3	PA76198.3	I420022J22	coding	-	Truncated ORF, no prediction					313
314	PUBLIC	40378	TA40378.1	PA40378.1	BC021891	coding	-	Full complement					314
314	PUBLIC	40378	TA40378.2	PA40378.2	BC046448	coding	-	Truncated ORF, no prediction					314
315	FANTOM	105197	TA105197.1	PA105197.1	6330404O12	coding	no	Full complement					315
315	FANTOM	105197	TA105197.11	PA105197.11	6330417C18	coding	no	Variant disrupts the catalytic domain					315
315	PUBLIC	105197	TA105197.2	PA105197.1	BC019149	coding	no	Full complement					315
315	PUBLIC	105197	TA105197.12	PA105197.1	BC029766	coding	no	Full complement					315
315	FANTOM	105197	TA105197.10	PA105197.10	C030025J19	coding	-	Truncated ORF, no prediction					315
315	FANTOM	105197	TA105197.3	PA105197.3	E130012E07	coding	no	Variant disrupts the catalytic domain					315
316	PUBLIC	71428	TA71428.1	PA71428.1	AB003494	coding	no	Full complement					316
316	FANTOM	71428	TA71428.2	PA71428.1	G630012H19	coding	no	Full complement					316
317	FANTOM	119887	TB119887.7	-	2900041G10	non-coding	-	-					317
317	FANTOM	119887	TA119887.8	PA134210.5	A330101P12	coding	no	Truncated ORF, no prediction					317
317	PUBLIC	119887	TA119887.6	PA119887.6	AK129279	coding	-	Truncated ORF, no prediction					317
317	PUBLIC	119887	TB119887.3	-	BC058546	non-coding	-	-					317
317	PUBLIC	119887	TA119887.9	PA134210.1	BC058653	coding	no	Truncated ORF, no prediction					317
317	FANTOM	119887	TA119887.1	PA119887.1	K230305K15	coding	-	Truncated ORF, no prediction					317
318	FANTOM	71851	TB71851.17	-	4022434N07	non-coding	-	-					318
318	FANTOM	71851	TA71851.6	PA71851.6	9830165D16	coding	no	Full complement					318
318	PUBLIC	71851	TA71851.3	PA71851.3	AB093253	coding	-	Truncated ORF, no prediction					318
318	PUBLIC	71851	TA71851.18	PA71851.6	AF011908	coding	no	Full complement					318
318	PUBLIC	71851	TA71851.16	PA71851.16	AY236858	coding	no	Full complement					318
318	PUBLIC	71851	TA71851.1	PA71851.1	AY236859	coding	no	Full complement					318
318	PUBLIC	71851	TB71851.4	-	BC052323	non-coding	-	-					318
318	FANTOM	71851	TA71851.7	PA71851.7	M5C1001F04	coding	no	Variant disrupts the catalytic domain					318
320	FANTOM	157841	TA157841.27	PA157841.27	4832415J17	coding	no	Variant affects accessory and catalytic domains					320
320	FANTOM	157841	TB157841.6	-	A430062H02	non-coding	-	-					320
320	FANTOM	157841	TB157841.2	-	A430070G24	non-coding	-	-					320
320	PUBLIC	157841	TA157841.23	PA157841.23	AK129441	coding	-	Truncated ORF, no prediction					320
320	PUBLIC	157841	TA157841.25	PA157841.25	BC027199	coding	no	Variant affects accessory and catalytic domains					320
320	FANTOM	157841	TA157841.3	PA157841.3	C130082A22	coding	no	-					320
320	FANTOM	157841	TB157841.5	-	C230002E15	non-coding	-	-					320
320	FANTOM	157841	TA157841.24	PA157841.24	D130026O16	coding	-	Truncated ORF, no prediction					320
320	FANTOM	157841	TA157841.28	PA157841.28	E030001K11	coding	-	Truncated ORF, no prediction					320
320	FANTOM	157841	TA157841.26	PA157841.26	F630026P10	coding	-	Truncated ORF, no prediction					320
320	FANTOM	157841	TA157841.4	PA157841.4	F830014K24	coding	no	-					320
320	FANTOM	157841	TA157841.1	PA157841.1	M5C1048P20	coding	no	Variant affects accessory domains only					320
321	PUBLIC	134239	TA134239.12	PA134239.1	BC046452	coding	no	Variant affects accessory domains only					321
321	PUBLIC	134239	TA134239.2	PA134239.2	BC057004	coding	NMD	Predicted secreted decoy receptor					321
321	FANTOM	134239	TA134239.4	PA134239.4	D130054B12	coding	-	Truncated ORF, no prediction					321
321	FANTOM	134239	TA134239.14	PA134239.1	D430008P04	coding	no	Variant affects accessory domains only					321
321	PUBLIC	134239	TA134239.13	PA134239.1	X71425	coding	no	Variant affects accessory domains only					321
321	PUBLIC	134239	TA134239.1	PA134239.1	X80764	coding	no	Variant affects accessory domains only					321
322	PUBLIC	82630	TA82630.3	PA82630.3	BC050824	coding	no	Variant affects accessory domains only					322
322	PUBLIC	82630	TA82630.1	PA82630.1	D13738	coding	no	Variant affects accessory domains only					322
322	PUBLIC	82630	TB82630.13	-	E08401	non-coding	-	-					322
322	FANTOM	82630	TB82630.6	-	E130010K24	non-coding	-	-					322
322	PUBLIC	82630	TA82630.2	PA82630.2	S67051	coding	no	Variant affects accessory domains only					322
322	PUBLIC	82630	TA82630.14	PA82630.2	X67553	coding	no	Variant affects accessory domains only					322
322	PUBLIC	82630	TA82630.9	PA82630.9	X71426	coding	no	Variant affects accessory domains only					322
323	PUBLIC	226788	TA226788.2	PA226788.2	U15443	coding	no	Variant affects accessory domains only					323
323	PUBLIC	226788	TA226788.1	PA226788.1	X81650	coding	no	Variant affects accessory domains only					323
324	FANTOM	100620	TA100620.1	PA100620.1	9130019I15	coding	no	Full complement					324
324	PUBLIC	100620	TA100620.2	PA100620.2	BC023755	coding	no	Full complement					324
324	FANTOM	100620	TA100620.3	PA100620.2	F630038I11	coding	no	Full complement					324
325	FANTOM	83213	TA83213.6	PA83213.6	A730077A22	coding	no	Variant affects accessory and catalytic domains					325
325	PUBLIC	83213	TA83213.9	PA83213.1	BC063768	coding	-	Full complement					325
325	FANTOM	83213	TA83213.7	PA83213.1	D130007H18	coding	no	Full complement					325
325	FANTOM	83213	TB83213.5	-	D330005K13	non-coding	-	-					325
325	FANTOM	83213	TA83213.4	PA83213.4	F630024G05	coding	NMD	This variant has fewer accessory and catalytic domains					325
325	FANTOM	83213	TA83213.3	PA83213.3	F830035G07	coding	-	Truncated ORF, no prediction					325
325	PUBLIC	83213	TA83213.8	PA83213.8	U14166	coding	no	Full complement					325
325	PUBLIC	83213	TA83213.2	PA83213.2	U15159	coding	no	Full complement					325
325	PUBLIC	83213	TA83213.1	PA83213.1	X86569	coding	no	Full complement					325
326	FANTOM	71433	TB71433.6	-	5330410M05	non-coding	-	-					326
326	FANTOM	71433	TA71433.26	PA71433.26	9430059K01	coding	-	Truncated ORF, no prediction					326
326	FANTOM	71433	TA71433.27	PA71433.27	A230026P20	coding	-	Truncated ORF, no prediction					326
326	FANTOM	71433	TB71433.32	-	A630071C09	non-coding	-	-					326
326	FANTOM	71433	TB71433.8	-	A930024P04	non-coding	-	-					326
326	PUBLIC	71433	TA71433.2	PA71433.2	AB005132	coding	no	Variant affects accessory domains only					326
326	PUBLIC	71433	TA71433.1	PA71433.1	AB008117	coding	no	Full complement					326
326	PUBLIC	71433	TA71433.3	PA71433.3	AB012291	coding	no	Variant affects accessory domains only					326
326	PUBLIC	71433	TA71433.31	PA71433.1	BC007129	coding	no	Full complement					326
326	FANTOM	71433	TB71433.28	-	C820007M22	non-coding	-	-					326
326	FANTOM	71433	TB71433.7	-	E230019H23	non-coding	-	-					326
326	FANTOM	71433	TA71433.10	PA71433.2	I530029L05	coding	no	Variant affects accessory domains only					326
326	PUBLIC	71433	TA71433.30	PA71433.1	U88618	coding	no	Full complement					326
327	FANTOM	74365	TA74365.12	PA74365.1	1110020A07	coding	no	Full complement					327
327	FANTOM	74365	TA74365.13	PA74365.1	2810434B10	coding	no	Full complement					327
327	PUBLIC	74365	TA74365.11	PA74365.11	BC006754	coding	-	Truncated ORF, no prediction					327
327	PUBLIC	74365	TA74365.1	PA74365.1	BC020099	coding	no	Full complement					327
328	FANTOM	109042	TA109042.1	PA109042.1	D330046N16	coding	no	Full complement					328
328	FANTOM	109042	TA109042.2	PA109042.1	D830019J24	coding	no	Full complement					328
329	FANTOM	76286	TA76286.3	PA76286.3	0610008K16	coding	no	Full complement					329
329	FANTOM	76286	TA76286.6	PA76286.1	2610044H13	coding	no	Full complement					329
329	PUBLIC	76286	TA76286.24	PA76286.1	BC003737	coding	no	Full complement					329
329	FANTOM	76286	TB76286.4	-	F630009E05	non-coding	-	-					329
329	PUBLIC	76286	TA76286.1	PA76286.1	U94479	coding	no	Full complement					329
330	FANTOM	836	TA836.37	PA836.37	2310066D16	coding	no	Variant removes the catalytic domain					330
330	FANTOM	836	TA836.8	PA836.8	5730420C13	coding	no	Variant removes the catalytic domain					330
330	FANTOM	836	TA836.6	PA836.6	6820405M17	coding	no	Variant disrupts the catalytic domain					330
330	FANTOM	836	TB836.5	-	9430049K17	non-coding	-	-					330
330	FANTOM	836	TA836.35	PA836.35	9530006G14	coding	-	Truncated ORF, no prediction					330
330	FANTOM	836	TA836.9	PA836.8	A230089M10	coding	no	Variant removes the catalytic domain					330
330	FANTOM	836	TA836.7	PA836.7	B230378I04	coding	no	Variant disrupts the catalytic domain					330
330	PUBLIC	836	TA836.1	PA836.1	BC004757	coding	no	Full complement					330
330	PUBLIC	836	TA836.36	PA836.36	D00024	coding	-	Truncated ORF, no prediction					330
331	FANTOM	102541	TA102541.17	PA102541.1	0710001O06	coding	no	Full complement					331
331	FANTOM	102541	TA102541.15	PA102541.15	6430402F14	coding	-	Truncated ORF, no prediction					331
331	FANTOM	102541	TB102541.3	-	9630056E02	non-coding	-	-					331
331	PUBLIC	102541	TA102541.14	PA102541.14	AB052739	coding	-	Truncated ORF, no prediction					331
331	PUBLIC	102541	TA102541.13	PA102541.13	AB057655	coding	-	Truncated ORF, no prediction					331
331	PUBLIC	102541	TA102541.2	PA102541.1	AB057663	coding	no	Full complement					331
331	PUBLIC	102541	TA102541.16	PA102541.16	AB077145	coding	-	Truncated ORF, no prediction					331
331	PUBLIC	102541	TA102541.19	PA102541.1	BC015273	coding	no	Full complement					331
331	PUBLIC	102541	TA102541.18	PA102541.1	BC056439	coding	-	Full complement					331
331	FANTOM	102541	TA102541.1	PA102541.1	D030050G20	coding	no	Full complement					331
331	FANTOM	102541	TB102541.4	-	G370093B01	non-coding	-	-					331
332	FANTOM	110923	TB110923.10	-	9930012E13	non-coding	-	-					332
332	PUBLIC	110923	TA110923.3	PA110923.3	AJ276307	coding	-	Truncated ORF, no prediction					332
332	PUBLIC	110923	TA110923.19	PA110923.19	AJ276308	coding	-	Truncated ORF, no prediction					332
332	PUBLIC	110923	TA110923.5	PA110923.5	AJ276309	coding	-	Truncated ORF, no prediction					332
332	FANTOM	110923	TA110923.1	PA110923.1	B830003B06	coding	no	Variant affects accessory domains only					332
332	FANTOM	110923	TB110923.11	-	C230067L10	non-coding	-	-					332
332	FANTOM	110923	TB110923.4	-	E130017J21	non-coding	-	-					332
332	PUBLIC	110923	TA110923.2	PA110923.2	M64429	coding	no	Variant affects accessory domains only					332
332	PUBLIC	110923	TA110923.7	PA110923.7	S79857	coding	no	-					332
332	PUBLIC	110923	TA110923.6	PA110923.6	S79859	coding	no	-					332
334	FANTOM	83521	TA83521.3	PA83521.3	9830132H07	coding	no	Full complement					334
334	FANTOM	83521	TB83521.4	-	9830134F20	non-coding	-	-					334
334	FANTOM	83521	TA83521.5	PA83521.5	D930007K17	coding	no	Variant removes the catalytic domain					334
334	PUBLIC	83521	TA83521.1	PA83521.1	U43585	coding	no	Full complement					334
334	PUBLIC	83521	TA83521.10	PA83521.10	X81634	coding	-	Truncated ORF, no prediction					334
335	FANTOM	79614	TB79614.6	-	9630013F18	non-coding	-	-					335
335	PUBLIC	79614	TA79614.1	PA79614.1	AF209436	coding	no	Full complement					335
335	PUBLIC	79614	TA79614.3	PA79614.5	AY326397	coding	no	Full complement					335
335	PUBLIC	79614	TA79614.5	PA79614.5	BC059012	coding	no	Full complement					335
335	FANTOM	79614	TA79614.7	PA79614.5	D130061D12	coding	no	Full complement					335
335	FANTOM	79614	TB79614.4	-	D430020M16	non-coding	-	-					335
[truncated: 2,496 more rows]

## Sheet: FL coding
PREGID	source	framework	transcript isoform	peptide isoform	Accession	Variant type	domain combination	simplified combination
1	PUBLIC	170746	TA170746.38	PA170746.6	BC018363	Variant affects accessory domains only	accessory:PF00433.9_1_PS50195_1_SM00133_1_SSF64268_1_catalytic:PD000001_1_PF00069.12_1_PS00107_1_PS00108_1_PS50011_1_SM00219_1_SM00220_1_extended:SSF56112_1	IPR000719:IPR000961:IPR001245:IPR001683:IPR002290:IPR008271:IPR011009:SSF64268	*
1	FANTOM	170746	TA170746.7	PA170746.7	I830037L04	Variant affects accessory domains only	accessory:PF00433.9_1_PF00787.11_1_PS50195_1_SM00312_1_SSF64268_1_catalytic:PD000001_1_PF00069.12_1_PS00107_1_PS00108_1_PS50011_1_SM00219_1_SM00220_1_extended:SSF56112_1	IPR000719:IPR000961:IPR001245:IPR001683:IPR002290:IPR008271:IPR011009:SSF64268	*
1	FANTOM	170746	TA170746.2	PA170746.1	I920026K24	Full complement	accessory:PF00433.9_1_PF00787.11_1_PS50195_1_SM00133_1_SM00312_1_SSF64268_1_catalytic:PD000001_1_PF00069.12_1_PS00107_1_PS00108_1_PS50011_1_SM00219_1_SM00220_1_extended:SSF56112_1	IPR000719:IPR000961:IPR001245:IPR001683:IPR002290:IPR008271:IPR011009:SSF64268	*
2	FANTOM	72558	TA72558.1	PA72558.1	9130219F08	Full complement	accessory:PF00433.9_1_SM00133_1_catalytic:PD000001_1_PF00069.12_1_PS00107_1_PS00108_1_PS50011_1_SM00219_1_SM00220_1_extended:SSF56112_1	IPR000719:IPR000961:IPR001245:IPR002290:IPR008271:IPR011009	*
3	FANTOM	109340	TA109340.1	PA109340.1	3632410E02	Full complement	accessory:PF00433.9_1_SM00133_1_SSF64268_1_catalytic:PD000001_1_PF00069.12_1_PS00107_1_PS00108_1_PS50011_1_SM00219_1_SM00220_1_extended:SSF56112_1	IPR000719:IPR000961:IPR001245:IPR002290:IPR008271:IPR011009:SSF64268	*
4	PUBLIC	76761	TA76761.24	PA76761.9	AY341881	Variant disrupts the catalytic domain	accessory:PF00433.9_1_PS00142_1_PS00878_1_SM00133_1_catalytic:PD000001_1_PD000001_2_PF00069.12_1_PF00069.12_2_PS00107_1_PS00107_2_PS00108_1_PS00108_2_PS50011_1_PS50011_2_SM00219_1_SM00220_1_SM00220_2_extended:SSF56112_1_SSF56112_2	IPR000183:IPR000719:IPR000961:IPR001245:IPR002290:IPR006025:IPR008271:IPR011009	*
4	PUBLIC	76761	TA76761.1	PA76761.1	BC035298	Full complement	accessory:PF00433.9_1_PS00142_1_PS00878_1_SM00133_1_catalytic:PD000001_1_PD000001_2_PD000001_3_PF00069.12_1_PF00069.12_2_PS00107_1_PS00107_2_PS00108_1_PS00108_2_PS50011_1_PS50011_2_SM00219_1_SM00220_1_SM00220_2_extended:SSF56112_1_SSF56112_2	IPR000183:IPR000719:IPR000961:IPR001245:IPR002290:IPR006025:IPR008271:IPR011009	*
6	FANTOM	106565	TA106565.23	PA106565.23	4921506H01	Variant affects accessory and catalytic domains	catalytic:PD000001_1_PS50011_1_extended:SSF56112_1	IPR000719:IPR011009	*
6	PUBLIC	106565	TA106565.2	PA106565.2	BC054113	Variant disrupts the catalytic domain	accessory:PF00433.9_1_PS00284_1_SM00133_1_catalytic:PD000001_1_PD000001_2_PF00069.12_1_PF00069.12_2_PF07714.1_1_PS00107_1_PS00107_2_PS00108_1_PS00108_2_PS50011_1_PS50011_2_SM00219_1_SM00220_1_SM00220_2_extended:SSF56112_1_SSF56112_2	IPR000215:IPR000719:IPR000961:IPR001245:IPR002290:IPR008271:IPR011009:PF07714.1	*
6	FANTOM	106565	TA106565.1	PA106565.1	C330026J02	Full complement	accessory:PF00433.9_1_PS00284_1_SM00133_1_catalytic:PD000001_1_PD000001_2_PF00069.12_1_PF00069.12_2_PF07714.1_1_PS00107_1_PS00107_2_PS00108_1_PS00108_2_PS50011_1_PS50011_2_SM00219_1_SM00219_2_SM00220_1_SM00220_2_extended:SSF56112_1_SSF56112_2	IPR000215:IPR000719:IPR000961:IPR001245:IPR002290:IPR008271:IPR011009:PF07714.1	*
7	FANTOM	222219	TA222219.1	PA222219.1	G370051M10	Full complement	accessory:PF00433.9_1_SM00133_1_catalytic:PD000001_1_PD000001_2_PF00069.12_1_PF00069.12_2_PF07714.1_1_PS00107_1_PS00107_2_PS00108_1_PS00108_2_PS50011_1_PS50011_2_SM00219_1_SM00219_2_SM00220_1_SM00220_2_extended:SSF56112_1_SSF56112_2	IPR000719:IPR000961:IPR001245:IPR002290:IPR008271:IPR011009:PF07714.1	*
8	FANTOM	111039	TA111039.1	PA111039.1	F630106I02	Full complement	accessory:PF00433.9_1_PS00284_1_SM00133_1_catalytic:PD000001_1_PD000001_2_PF00069.12_1_PF00069.12_2_PF07714.1_1_PR00109_1_PR00109_2_PR00109_3_PS00107_1_PS00107_2_PS00108_1_PS00108_2_PS50011_1_PS50011_2_SM00219_1_SM00219_2_SM00220_1_SM00220_2_extended:SSF56112_1_SSF56112_2	IPR000215:IPR000719:IPR000961:IPR001245:IPR002290:IPR008271:IPR011009:PF07714.1	*
9	FANTOM	72449	TA72449.7	PA72449.7	3010084H03	Variant affects accessory and catalytic domains	catalytic:PD000001_1_PF00069.12_1_PR00109_1_PR00109_2_PR00109_3_PR00109_4_PS00108_1_PS50011_1_SM00219_1_SM00220_1_extended:SSF56112_1	IPR000719:IPR001245:IPR002290:IPR008271:IPR011009	*
9	PUBLIC	72449	TA72449.30	PA72449.1	BC056946	Variant disrupts the catalytic domain	accessory:PF00433.9_1_SM00133_1_catalytic:PD000001_1_PD000001_2_PF00069.12_1_PF00069.12_2_PF07714.1_1_PF07714.1_2_PS00107_1_PS00108_1_PS00108_2_PS50011_1_PS50011_2_SM00219_1_SM00219_2_SM00220_1_SM00220_2_extended:SSF56112_1_SSF56112_2	IPR000719:IPR000961:IPR001245:IPR002290:IPR008271:IPR011009:PF07714.1	*
10	FANTOM	76346	TA76346.6	PA76346.6	D730014H09	Variant affects accessory and catalytic domains	catalytic:PD000001_1_PF00069.12_1_PS00107_1_PS50011_1_SM00220_1_extended:SSF56112_1	IPR000719:IPR002290:IPR011009	*
10	FANTOM	76346	TA76346.5	PA76346.5	B020006N20	Full complement	accessory:PF00433.9_1_SM00133_1_catalytic:PD000001_1_PF00069.12_1_PS00107_1_PS00108_1_PS50011_1_SM00219_1_SM00220_1_extended:SSF56112_1	IPR000719:IPR000961:IPR001245:IPR002290:IPR008271:IPR011009	*
11	FANTOM	160279	TA160279.1	PA160279.1	3830402N06	Full complement	accessory:PF00433.9_1_SM00133_1_catalytic:PD000001_1_PF00069.12_1_PS00107_1_PS00108_1_PS50011_1_SM00219_1_SM00220_1_extended:SSF56112_1	IPR000719:IPR000961:IPR001245:IPR002290:IPR008271:IPR011009	*
11	PUBLIC	160279	TA160279.2	PA160279.2	BC005694	Variant disrupts the catalytic domain	accessory:PF00433.9_1_SM00133_1_catalytic:PD000001_1_extended:SSF56112_1	IPR000719:IPR000961:IPR011009	*
12	PUBLIC	104574	TA104574.3	PA104574.1	BC040377	no domains predicted	accessory:PF00169.13_1_PF00433.9_1_PS50003_1_SM00133_1_SM00233_1_SSF50729_1_catalytic:PD000001_1_PF00069.12_1_PS00107_1_PS00108_1_PS50011_1_SM00219_1_SM00220_1_extended:SSF56112_1	IPR000719:IPR000961:IPR001245:IPR001849:IPR002290:IPR008271:IPR011009:IPR011036	*
13	PUBLIC	72372	TA72372.1	PA72372.1	AF124142	Full complement	accessory:PF00169.13_1_PF00433.9_1_PS50003_1_SM00133_1_SM00233_1_SSF50729_1_catalytic:PD000001_1_PF00069.12_1_PS00107_1_PS00108_1_PS50011_1_SM00219_1_SM00220_1_extended:SSF56112_1	IPR000719:IPR000961:IPR001245:IPR001849:IPR002290:IPR008271:IPR011009:IPR011036	*
14	FANTOM	79314	TA79314.4	PA79314.4	A530023F15	Variant affects accessory domains only	accessory:PF00169.13_1_PS50003_1_SM00133_1_SM00233_1_SSF50729_1_catalytic:PD000001_1_PF00069.12_1_PS00107_1_PS00108_1_PS50011_1_SM00219_1_SM00220_1_extended:SSF56112_1	IPR000719:IPR000961:IPR001245:IPR001849:IPR002290:IPR008271:IPR011009:IPR011036	*
14	PUBLIC	79314	TA79314.1	PA79314.1	X65687	Full complement	accessory:PF00169.13_1_PF00433.9_1_PS50003_1_SM00133_1_SM00233_1_SSF50729_1_catalytic:PD000001_1_PF00069.12_1_PS00107_1_PS00108_1_PS50011_1_SM00219_1_SM00220_1_extended:SSF56112_1	IPR000719:IPR000961:IPR001245:IPR001849:IPR002290:IPR008271:IPR011009:IPR011036	*
15	FANTOM	111888	TA111888.1	PA111888.1	G630064A09	Full complement	accessory:PF00130.10_1_PF00130.10_2_PF00168.14_1_PF00433.9_1_PR00008_1_PR00008_2_PR00008_3_PR00008_4_PR00360_1_PR00360_2_PR00360_3_PS00479_1_PS00479_2_PS00499_1_PS50004_1_PS50081_1_PS50081_2_SM00109_1_SM00109_2_SM00133_1_SM00239_1_SSF49562_1_SSF57889_1_SSF57889_2_catalytic:PD000001_1_PF00069.12_1_PS00107_1_PS00108_1_PS50011_1_SM00219_1_SM00220_1_extended:SSF56112_1	IPR000008:IPR000719:IPR000961:IPR001245:IPR002219:IPR002290:IPR008271:IPR008973:IPR011009:SSF57889	*
16	FANTOM	174673	TA174673.4	PA174673.4	C230094C20	Variant affects accessory and catalytic domains	accessory:PF00433.9_1_SM00133_1_catalytic:PD000001_1_PF00069.12_1_PS00108_1_PS50011_1_SM00219_1_SM00220_1_extended:SSF56112_1	IPR000719:IPR000961:IPR001245:IPR002290:IPR008271:IPR011009	*
16	PUBLIC	174673	TA174673.2	PA174673.2	M25811	Full complement	accessory:PF00130.10_1_PF00130.10_2_PF00168.14_1_PF00433.9_1_PR00008_1_PR00008_2_PR00008_3_PR00008_4_PR00360_1_PR00360_2_PR00360_3_PS00479_1_PS00479_2_PS00499_1_PS50004_1_PS50081_1_PS50081_2_SM00109_1_SM00109_2_SM00133_1_SM00239_1_SSF49562_1_SSF57889_1_SSF57889_2_catalytic:PD000001_1_PF00069.12_1_PS00107_1_PS00108_1_PS50011_1_SM00219_1_SM00220_1_extended:SSF56112_1	IPR000008:IPR000719:IPR000961:IPR001245:IPR002219:IPR002290:IPR008271:IPR008973:IPR011009:SSF57889	*
17	PUBLIC	78761	TA78761.2	PA157627.1	BC048553	Variant affects accessory and catalytic domains	accessory:PF00433.9_1_SM00133_1	IPR000961	*
17	FANTOM	78761	TA78761.11	PA78761.11	D230012A21	Full complement	accessory:PF00130.10_1_PF00130.10_2_PF00168.14_1_PF00433.9_1_PR00008_1_PR00008_2_PR00008_3_PR00008_4_PR00360_1_PR00360_2_PR00360_3_PS00479_1_PS00479_2_PS00499_1_PS50004_1_PS50081_1_PS50081_2_SM00109_1_SM00109_2_SM00133_1_SM00239_1_SSF49562_1_SSF57889_1_SSF57889_2_catalytic:PD000001_1_PF00069.12_1_PS00107_1_PS00108_1_PS50011_1_SM00219_1_SM00220_1_extended:SSF56112_1	IPR000008:IPR000719:IPR000961:IPR001245:IPR002219:IPR002290:IPR008271:IPR008973:IPR011009:SSF57889	*
18	FANTOM	107191	TA107191.1	PA107191.1	C230050N24	Full complement	accessory:PF00130.10_1_PF00130.10_2_PF00168.14_1_PF00433.9_1_PR00008_1_PR00008_2_PR00008_3_PR00008_4_PR00360_1_PR00360_2_PS00479_1_PS00479_2_PS50004_1_PS50081_1_PS50081_2_SM00109_1_SM00109_2_SM00133_1_SM00239_1_SSF49562_1_SSF57889_1_SSF57889_2_catalytic:PD000001_1_PF00069.12_1_PS00107_1_PS00108_1_PS50011_1_SM00219_1_SM00220_1_extended:SSF56112_1	IPR000008:IPR000719:IPR000961:IPR001245:IPR002219:IPR002290:IPR008271:IPR008973:IPR011009:SSF57889	*
19	FANTOM	111836	TA111836.4	PA111836.4	F830001O17	Variant affects accessory domains only	accessory:PF00130.10_1_PF00130.10_2_PF00433.9_1_PR00008_1_PR00008_2_PR00008_3_PR00008_4_PS00479_1_PS00479_2_PS50081_1_PS50081_2_SM00109_1_SM00109_2_SM00133_1_SSF57889_1_SSF57889_2_catalytic:PD000001_1_PF00069.12_1_PS00107_1_PS00108_1_PS50011_1_SM00219_1_SM00220_1_extended:SSF56112_1	IPR000719:IPR000961:IPR001245:IPR002219:IPR002290:IPR008271:IPR011009:SSF57889	*
19	FANTOM	111836	TA111836.1	PA111836.1	I530001H18	Full complement	accessory:PF00130.10_1_PF00130.10_2_PF00168.14_1_PF00433.9_1_PR00008_1_PR00008_2_PR00008_3_PR00008_4_PR00360_1_PR00360_2_PS00479_1_PS00479_2_PS50004_1_PS50081_1_PS50081_2_SM00109_1_SM00109_2_SM00133_1_SM00239_1_SSF49562_1_SSF57889_1_SSF57889_2_catalytic:PD000001_1_PF00069.12_1_PS00107_1_PS00108_1_PS50011_1_SM00219_1_SM00220_1_extended:SSF56112_1	IPR000008:IPR000719:IPR000961:IPR001245:IPR002219:IPR002290:IPR008271:IPR008973:IPR011009:SSF57889	*
20	PUBLIC	72874	TA72874.4	PA72874.4	BC051416	Variant affects accessory and catalytic domains	accessory:PF00130.10_1_PF00130.10_2_PR00008_1_PR00008_2_PR00008_3_PR00008_4_PS00479_1_PS00479_2_PS50081_1_PS50081_2_SM00109_1_SM00109_2_SSF49562_1_SSF57889_1_SSF57889_2_catalytic:PD000001_1_PF00069.12_1_PS00107_1_PS50011_1_SM00220_1_extended:SSF56112_1	IPR000719:IPR002219:IPR002290:IPR008973:IPR011009:SSF57889	*
20	PUBLIC	72874	TA72874.17	PA72874.7	AF251036	Variant disrupts the catalytic domain	accessory:PF00130.10_1_PF00130.10_2_PF00433.9_1_PR00008_1_PR00008_2_PR00008_3_PR00008_4_PS00479_1_PS00479_2_PS50081_1_PS50081_2_SM00109_1_SM00109_2_SM00133_1_SSF49562_1_SSF57889_1_SSF57889_2_catalytic:PD000001_1_PF00069.12_1_PS00108_1_PS50011_1_SM00219_1_SM00220_1_extended:SSF56112_1	IPR000719:IPR000961:IPR001245:IPR002219:IPR002290:IPR008271:IPR008973:IPR011009:SSF57889	*
20	PUBLIC	72874	TA72874.1	PA72874.1	AB011812	Full complement	accessory:PF00130.10_1_PF00130.10_2_PF00433.9_1_PR00008_1_PR00008_2_PR00008_3_PR00008_4_PS00479_1_PS00479_2_PS50081_1_PS50081_2_SM00109_1_SM00109_2_SM00133_1_SSF49562_1_SSF57889_1_SSF57889_2_catalytic:PD000001_1_PF00069.12_1_PS00107_1_PS00108_1_PS50011_1_SM00219_1_SM00220_1_extended:SSF56112_1	IPR000719:IPR000961:IPR001245:IPR002219:IPR002290:IPR008271:IPR008973:IPR011009:SSF57889	*
21	PUBLIC	71730	TA71730.8	PA71730.8	NM_178075	no domains predicted	No domains detected	No domains detected	*
21	PUBLIC	71730	TA71730.4	PA71730.4	AB062122	Variant affects accessory domains only	accessory:PF00433.9_1_SM00133_1_SSF57889_1_catalytic:PD000001_1_PF00069.12_1_PS00107_1_PS00108_1_PS50011_1_SM00219_1_SM00220_1_extended:SSF56112_1	IPR000719:IPR000961:IPR001245:IPR002290:IPR008271:IPR011009:SSF57889	*
21	FANTOM	71730	TA71730.9	PA71730.9	A130035A12	Variant affects accessory domains only	accessory:PF00130.10_1_PF00130.10_2_PR00008_1_PR00008_2_PR00008_3_PR00008_4_PS00479_1_PS00479_2_PS50081_1_PS50081_2_SM00109_1_SM00109_2_SSF49562_1_SSF57889_1_SSF57889_2_catalytic:PD000001_1_PF00069.12_1_PS00107_1_PS00108_1_PS50011_1_SM00219_1_SM00220_1_extended:SSF56112_1	IPR000719:IPR001245:IPR002219:IPR002290:IPR008271:IPR008973:IPR011009:SSF57889	*
21	PUBLIC	71730	TA71730.1	PA71730.1	D11091	Full complement	accessory:PF00130.10_1_PF00130.10_2_PF00433.9_1_PR00008_1_PR00008_2_PR00008_3_PR00008_4_PS00479_1_PS00479_2_PS50081_1_PS50081_2_SM00109_1_SM00109_2_SM00133_1_SSF49562_1_SSF57889_1_SSF57889_2_catalytic:PD000001_1_PF00069.12_1_PS00107_1_PS00108_1_PS50011_1_SM00219_1_SM00220_1_extended:SSF56112_1	IPR000719:IPR000961:IPR001245:IPR002219:IPR002290:IPR008271:IPR008973:IPR011009:SSF57889	*
22	PUBLIC	110704	TA110704.9	PA110704.1	D28577	Full complement	accessory:PF00130.10_1_PF00433.9_1_PF00564.10_1_PR00008_1_PR00008_2_PR00008_3_PR00008_4_PS00479_1_PS50081_1_SM00109_1_SM00133_1_SM00666_1_SSF54277_1_SSF57889_1_catalytic:PD000001_1_PF00069.12_1_PS00107_1_PS00108_1_PS50011_1_SM00219_1_SM00220_1_extended:SSF56112_1	IPR000270:IPR000719:IPR000961:IPR001245:IPR002219:IPR002290:IPR008271:IPR011009:SSF54277:SSF57889	*
23	FANTOM	79446	TA79446.4	PA79446.4	C630033J17	Variant affects accessory domains only	accessory:PF00433.9_1_SM00133_1_catalytic:PD000001_1_PF00069.12_1_PS00107_1_PS00108_1_PS50011_1_SM00219_1_SM00220_1_extended:SSF56112_1	IPR000719:IPR000961:IPR001245:IPR002290:IPR008271:IPR011009	*
23	PUBLIC	79446	TA79446.1	PA79446.1	M94632	Full complement	accessory:PF00130.10_1_PF00433.9_1_PF00564.10_1_PR00008_1_PR00008_2_PR00008_3_PR00008_4_PS00479_1_PS50081_1_SM00109_1_SM00133_1_SM00666_1_SSF54277_1_SSF57889_1_catalytic:PD000001_1_PF00069.12_1_PS00107_1_PS00108_1_PS50011_1_SM00219_1_SM00220_1_extended:SSF56112_1	IPR000270:IPR000719:IPR000961:IPR001245:IPR002219:IPR002290:IPR008271:IPR011009:SSF54277:SSF57889	*
24	FANTOM	84314	TA84314.3	PA84314.3	D330006L06	Variant affects accessory domains only	accessory:PF00433.9_1_PF02185.5_1_PS50220_1_SM00074_1_SM00133_1_SSF46585_1_SSF46585_2_SSF49562_1_catalytic:PD000001_1_PF00069.12_1_PS00107_1_PS00108_1_PS50011_1_SM00219_1_SM00220_1_extended:SSF56112_1	IPR000719:IPR000861:IPR000961:IPR001245:IPR002290:IPR008271:IPR008973:IPR011009:IPR011072:SM00074	*
24	PUBLIC	84314	TA84314.1	PA84314.1	BC034126	Full complement	accessory:PF00433.9_1_PF02185.5_1_PF02185.5_2_PF02185.5_3_PS50220_1_PS50220_2_PS50220_3_SM00074_1_SM00074_2_SM00074_3_SM00133_1_SSF46585_1_SSF46585_2_SSF46585_3_SSF49562_1_catalytic:PD000001_1_PF00069.12_1_PS00107_1_PS00108_1_PS50011_1_SM00219_1_SM00220_1_extended:SSF56112_1	IPR000719:IPR000861:IPR000961:IPR001245:IPR002290:IPR008271:IPR008973:IPR011009:IPR011072:SM00074	*
25	FANTOM	104463	TA104463.5	PA104463.5	6030436C20	Variant affects accessory and catalytic domains	accessory:PF02185.5_1_PF02185.5_2_PS50220_1_PS50220_2_SM00074_1_SM00074_2_SSF46585_1_SSF46585_2	IPR000861:IPR011072:SM00074	*
25	FANTOM	104463	TA104463.4	PA104463.4	4631416I22	Variant affects accessory and catalytic domains	accessory:PF02185.5_1_PF02185.5_2_PF02185.5_3_PS50220_1_PS50220_2_PS50220_3_SM00074_1_SM00074_2_SM00074_3_SM00239_1_SSF46585_1_SSF46585_2_SSF46585_3_SSF49562_1_catalytic:PD000001_1_PS00107_1_PS50011_1_extended:SSF56112_1	IPR000008:IPR000719:IPR000861:IPR008973:IPR011009:IPR011072:SM00074	*
25	FANTOM	104463	TA104463.3	PA104463.3	B230361G21	Variant affects accessory and catalytic domains	accessory:PF02185.5_1_PF02185.5_2_PF02185.5_3_PS50220_1_PS50220_2_PS50220_3_SM00074_1_SM00074_2_SM00074_3_SM00239_1_SSF46585_1_SSF46585_2_SSF46585_3_SSF49562_1_catalytic:PD000001_1_PF00069.12_1_PS00107_1_PS50011_1_SM00220_1_extended:SSF56112_1	IPR000008:IPR000719:IPR000861:IPR002290:IPR008973:IPR011009:IPR011072:SM00074	*
25	PUBLIC	104463	TA104463.2	PA104463.2	BC052073	Full complement	accessory:PF00433.9_1_PF02185.5_1_PF02185.5_2_PF02185.5_3_PS50220_1_PS50220_2_PS50220_3_SM00074_1_SM00074_2_SM00074_3_SM00133_1_SM00239_1_SSF46585_1_SSF46585_2_SSF46585_3_SSF49562_1_catalytic:PD000001_1_PF00069.12_1_PF07714.1_1_PS00107_1_PS00108_1_PS50011_1_SM00219_1_SM00220_1_extended:SSF56112_1	IPR000008:IPR000719:IPR000861:IPR000961:IPR001245:IPR002290:IPR008271:IPR008973:IPR011009:IPR011072:PF07714.1:SM00074	*
26	FANTOM	108564	TA108564.3	PA108564.3	6330564M23	Variant disrupts the catalytic domain	accessory:PF00433.9_1_PF02185.5_1_PF02185.5_2_PF02185.5_3_PS50220_1_PS50220_2_PS50220_3_SM00074_1_SM00074_2_SM00074_3_SM00133_1_SSF46585_1_SSF46585_2_SSF46585_3_SSF49562_1_catalytic:PD000001_1_PF00069.12_1_PS00107_1_PS50011_1_SM00219_1_SM00220_1_extended:SSF56112_1	IPR000719:IPR000861:IPR000961:IPR001245:IPR002290:IPR008973:IPR011009:IPR011072:SM00074	*
26	PUBLIC	108564	TA108564.2	PA108564.2	BC052923	Full complement	accessory:PF00433.9_1_PF02185.5_1_PF02185.5_2_PF02185.5_3_PS50220_1_PS50220_2_PS50220_3_SM00074_1_SM00074_2_SM00074_3_SM00133_1_SSF46585_1_SSF46585_2_SSF46585_3_SSF49562_1_catalytic:PD000001_1_PF00069.12_1_PF07714.1_1_PS00107_1_PS00108_1_PS50011_1_SM00219_1_SM00220_1_extended:SSF56112_1	IPR000719:IPR000861:IPR000961:IPR001245:IPR002290:IPR008271:IPR008973:IPR011009:IPR011072:PF07714.1:SM00074	*
27	FANTOM	79020	TA79020.8	PA79020.8	D130060M14	Variant affects accessory and catalytic domains	accessory:SSF46589_1	IPR010978	*
27	PUBLIC	79020	TA79020.1	PA79020.1	AF084547	Variant affects accessory domains only	accessory:PF00027.14_1_PF00027.14_2_PR00103_1_PR00103_2_PR00103_3_PR00103_4_PR00103_5_PR00104_1_PR00104_2_PR00104_3_PR00104_4_PR00104_5_PR00104_6_PS00888_1_PS00888_2_PS00889_1_PS00889_2_PS50042_1_PS50042_2_SM00100_1_SM00100_2_SM00133_1_SSF51206_1_SSF51206_2_catalytic:PD000001_1_PF00069.12_1_PS00107_1_PS00108_1_PS50011_1_SM00219_1_SM00220_1_extended:SSF56112_1	IPR000595:IPR000719:IPR000961:IPR001245:IPR002290:IPR002373:IPR002374:IPR008271:IPR011009	*
27	FANTOM	79020	TA79020.7	PA79020.7	D130073L22	Full complement	accessory:PF00027.14_1_PF00027.14_2_PR00103_1_PR00103_2_PR00103_3_PR00103_4_PR00103_5_PR00104_1_PR00104_2_PR00104_3_PR00104_4_PR00104_5_PR00104_6_PS00888_1_PS00888_2_PS00889_1_PS00889_2_PS50042_1_PS50042_2_SM00100_1_SM00100_2_SM00133_1_SSF46589_1_SSF51206_1_SSF51206_2_catalytic:PD000001_1_PF00069.12_1_PS00107_1_PS00108_1_PS50011_1_SM00219_1_SM00220_1_extended:SSF56112_1	IPR000595:IPR000719:IPR000961:IPR001245:IPR002290:IPR002373:IPR002374:IPR008271:IPR010978:IPR011009	*
28	FANTOM	108908	TA108908.2	PA108908.2	G730017I02	Variant affects accessory and catalytic domains	accessory:SM00133_1_catalytic:PD000001_1_extended:SSF56112_1	IPR000719:IPR000961:IPR011009	*
28	PUBLIC	108908	TA108908.10	PA108908.1	L12460	Full complement	accessory:PF00027.14_1_PF00027.14_2_PR00103_1_PR00103_2_PR00103_3_PR00103_4_PR00103_5_PR00104_1_PR00104_2_PR00104_3_PR00104_4_PR00104_5_PR00104_6_PS00888_1_PS00888_2_PS00889_1_PS00889_2_PS50042_1_PS50042_2_SM00100_1_SM00100_2_SM00133_1_SSF51206_1_SSF51206_2_catalytic:PD000001_1_PD000001_2_PF00069.12_1_PS00107_1_PS00108_1_PS50011_1_SM00219_1_SM00220_1_extended:SSF56112_1	IPR000595:IPR000719:IPR000961:IPR001245:IPR002290:IPR002373:IPR002374:IPR008271:IPR011009	*
29	FANTOM	104835	TA104835.3	PA104835.3	A230094I17	Variant removes all accessory domains	catalytic:PD000001_1_PF00069.12_1_PR00109_1_PR00109_2_PR00109_3_PS00107_1_PS00108_1_PS50011_1_SM00219_1_SM00220_1_extended:SSF56112_1	IPR000719:IPR001245:IPR002290:IPR008271:IPR011009	*
29	FANTOM	104835	TA104835.24	PA104835.1	I830053D15	Full complement	accessory:SM00133_1_catalytic:PD000001_1_PF00069.12_1_PR00109_1_PR00109_2_PR00109_3_PS00107_1_PS00108_1_PS50011_1_SM00219_1_SM00220_1_extended:SSF56112_1	IPR000719:IPR000961:IPR001245:IPR002290:IPR008271:IPR011009	*
30	PUBLIC	81488	TA81488.5	PA81488.1	M12303	Full complement	accessory:PF00433.9_1_SM00133_1_catalytic:PD000001_1_PF00069.12_1_PR00109_1_PR00109_2_PR00109_3_PS00107_1_PS00108_1_PS50011_1_SM00219_1_SM00220_1_extended:SSF56112_1	IPR000719:IPR000961:IPR001245:IPR002290:IPR008271:IPR011009	*
31	FANTOM	106996	TA106996.1	PA106996.1	G530133E14	Full complement	accessory:SM00133_1_catalytic:PD000001_1_PF00069.12_1_PR00109_1_PR00109_2_PR00109_3_PS00107_1_PS00108_1_PS50011_1_SM00219_1_SM00220_1_extended:SSF56112_1	IPR000719:IPR000961:IPR001245:IPR002290:IPR008271:IPR011009	*
32	FANTOM	1345	TA1345.12	PA1345.5	G830029F05	Variant affects accessory domains only	accessory:PF00433.9_1_SM00133_1_catalytic:PD000001_1_PF00069.12_1_PS00107_1_PS00108_1_PS50011_1_SM00219_1_SM00220_1_extended:SSF56112_1	IPR000719:IPR000961:IPR001245:IPR002290:IPR008271:IPR011009	*
32	PUBLIC	1345	TA1345.4	PA1345.4	BC023775	Variant affects accessory and catalytic domains	accessory:PF00130.10_1_PF00169.13_1_PF00780.9_1_PS00479_1_PS00867_1_PS50003_1_PS50081_1_PS50219_1_SM00036_1_SM00109_1_SM00233_1_SSF50729_1_SSF57889_1_SSF63825_1	IPR001180:IPR001849:IPR002219:IPR005479:IPR011036:SSF57889:SSF63825	*
32	PUBLIC	1345	TA1345.3	PA1345.3	U39904	Variant affects accessory and catalytic domains	accessory:PF00130.10_1_PF00169.13_1_PF00780.9_1_PR00194_1_PR00194_2_PR00194_3_PR00194_4_PS00479_1_PS00867_1_PS50003_1_PS50081_1_PS50219_1_PS50220_1_SM00036_1_SM00109_1_SM00233_1_SSF46585_1_SSF46589_1_SSF50729_1_SSF57889_1	IPR000533:IPR000861:IPR001180:IPR001849:IPR002219:IPR005479:IPR010978:IPR011036:IPR011072:SSF57889	*
32	PUBLIC	1345	TA1345.1	PA1345.1	AF086824	Variant affects accessory domains only	accessory:PF00130.10_1_PF00169.13_1_PF00433.9_1_PF00780.9_1_PR00194_1_PR00194_2_PR00194_3_PR00194_4_PS00479_1_PS00867_1_PS50003_1_PS50081_1_PS50219_1_PS50220_1_SM00036_1_SM00109_1_SM00133_1_SM00233_1_SSF50729_1_SSF57889_1_catalytic:PD000001_1_PF00069.12_1_PS00107_1_PS00108_1_PS50011_1_SM00219_1_SM00220_1_extended:SSF56112_1	IPR000533:IPR000719:IPR000861:IPR000961:IPR001180:IPR001245:IPR001849:IPR002219:IPR002290:IPR005479:IPR008271:IPR011009:IPR011036:SSF57889	*
33	PUBLIC	79460	TA79460.11	PA79460.11	AY015062	no domains predicted	No domains detected	No domains detected	*
33	FANTOM	79460	TA79460.5	PA79460.5	B230331C12	Variant affects accessory and catalytic domains	accessory:SSF48371_1	IPR008938	*
33	PUBLIC	79460	TA79460.1	PA79460.1	AF145021	Variant affects accessory and catalytic domains	accessory:PF02985.7_1_PF02985.7_2_SSF48371_1	IPR000357:IPR008938	*
33	FANTOM	79460	TA79460.17	PA79460.17	4831438F24	Variant affects accessory domains only	accessory:PF00627.15_1_PS50030_1_SSF46934_1_SSF48371_1_catalytic:PD000001_1_PD000001_2_PF00069.12_1_PS00107_1_PS00108_1_PS50011_1_SM00219_1_SM00220_1_extended:SSF56112_1	IPR000449:IPR000719:IPR001245:IPR002290:IPR008271:IPR008938:IPR009060:IPR011009	*
33	FANTOM	79460	TA79460.18	PA79460.18	B930098K05	Variant affects accessory domains only	accessory:PF00433.9_1_SM00133_1_catalytic:PD000001_1_PD000001_2_PF00069.12_1_PS00107_1_PS00108_1_PS50011_1_SM00219_1_SM00220_1_extended:SSF56112_1	IPR000719:IPR000961:IPR001245:IPR002290:IPR008271:IPR011009	*
33	FANTOM	79460	TA79460.16	PA79460.16	4932411G09	Variant affects accessory domains only	accessory:PF00433.9_1_PF00627.15_1_PS50030_1_SSF46934_1_catalytic:PD000001_1_PD000001_2_PF00069.12_1_PS00107_1_PS00108_1_PS50011_1_SM00219_1_SM00220_1_extended:SSF56112_1	IPR000449:IPR000719:IPR000961:IPR001245:IPR002290:IPR008271:IPR009060:IPR011009	*
33	PUBLIC	79460	TA79460.41	PA79460.41	BC053028	Variant affects accessory domains only	accessory:PF00433.9_1_PF00627.15_1_PS50030_1_SM00133_1_SSF46934_1_catalytic:PD000001_1_PD000001_2_PF00069.12_1_PS00107_1_PS00108_1_PS50011_1_SM00219_1_SM00220_1_extended:SSF56112_1	IPR000449:IPR000719:IPR000961:IPR001245:IPR002290:IPR008271:IPR009060:IPR011009	*
35	FANTOM	78891	TA78891.6	PA78891.6	9530097A09	Variant affects accessory and catalytic domains	catalytic:PD000001_1_PF00069.12_1_PS00107_1_PS00108_1_PS50011_1_SM00220_1_extended:SSF56112_1	IPR000719:IPR002290:IPR008271:IPR011009	*
35	PUBLIC	78891	TA78891.1	PA78891.1	BC009658	Full complement	accessory:PF00433.9_1_catalytic:PD000001_1_PD000001_2_PF00069.12_1_PS00107_1_PS00108_1_PS50011_1_SM00219_1_SM00220_1_extended:SSF56112_1	IPR000719:IPR000961:IPR001245:IPR002290:IPR008271:IPR011009	*
36	PUBLIC	151643	TA151643.1	PA151643.1	BC062170	Full complement	accessory:PF00433.9_1_catalytic:PD000001_1_PD000001_2_PF00069.12_1_PS00107_1_PS00108_1_PS50011_1_SM00219_1_SM00220_1_extended:SSF56112_1	IPR000719:IPR000961:IPR001245:IPR002290:IPR008271:IPR011009	*
38	FANTOM	107659	TA107659.3	PA107659.3	7420445H18	Full complement	catalytic:PD000001_1_PS00107_1_PS50011_1_SM00220_1_extended:SSF56112_1	IPR000719:IPR002290:IPR011009	*
39	PUBLIC	81421	TA81421.1	PA81421.1	AY277589	Full complement	accessory:PF00130.10_1_PF00169.13_1_PF00433.9_1_PF00780.9_1_PF00786.13_1_PR00008_1_PR00008_2_PR00008_3_PR00008_4_PS00479_1_PS50003_1_PS50081_1_PS50108_1_PS50219_1_SM00036_1_SM00109_1_SM00133_1_SM00233_1_SM00285_1_SSF50729_1_SSF57889_1_catalytic:PD000001_1_PF00069.12_1_PS00107_1_PS00108_1_PS50011_1_SM00219_1_SM00220_1_extended:SSF56112_1	IPR000095:IPR000719:IPR000961:IPR001180:IPR001245:IPR001849:IPR002219:IPR002290:IPR008271:IPR011009:IPR011036:SSF57889	*
40	FANTOM	82539	TA82539.2	PA82539.2	4932409C10	Full complement	accessory:PF00169.13_1_PF00780.9_1_PS50003_1_PS50081_1_PS50108_1_PS50219_1_SM00036_1_SM00233_1_SM00285_1_SSF50729_1_SSF57889_1	IPR000095:IPR001180:IPR001849:IPR002219:IPR011036:SSF57889	*
41	PUBLIC	83153	TA83153.7	PA83153.8	NM_032418	no domains predicted	No domains detected	No domains detected	*
42	PUBLIC	78872	TA78872.1	PA78872.1	U58513	Full complement	accessory:PF00169.13_1_PF00433.9_1_PF02185.5_1_PS50003_1_PS50081_1_SM00074_1_SM00109_1_SM00133_1_SM00233_1_catalytic:PD000001_1_PF00069.12_1_PS00107_1_PS00108_1_PS50011_1_SM00219_1_SM00220_1_extended:SSF56112_1	IPR000719:IPR000861:IPR000961:IPR001245:IPR001849:IPR002219:IPR002290:IPR008271:IPR011009:SM00074	*
43	FANTOM	80030	TA80030.39	PA80030.5	F630326J04	Variant affects accessory and catalytic domains	accessory:PF00169.13_1_PS00228_1_PS50003_1_PS50081_1_SM00109_1_SM00233_1_SSF50729_1	IPR001849:IPR002219:IPR002453:IPR011036	*
43	PUBLIC	80030	TA80030.1	PA80030.1	U58512	Variant affects accessory domains only	accessory:PF00169.13_1_PF00433.9_1_PF02185.5_1_PS50003_1_PS50081_1_SM00074_1_SM00109_1_SM00133_1_SM00233_1_catalytic:PD000001_1_PF00069.12_1_PS00107_1_PS00108_1_PS50011_1_SM00219_1_SM00220_1_extended:SSF56112_1	IPR000719:IPR000861:IPR000961:IPR001245:IPR001849:IPR002219:IPR002290:IPR008271:IPR011009:SM00074	*
47	FANTOM	98549	TA98549.20	PA98549.20	1700028B20	Variant disrupts the catalytic domain	catalytic:PD000001_1_PF00069.12_1_PS50011_1_SM00220_1_extended:SSF56112_1	IPR000719:IPR002290:IPR011009	*
47	FANTOM	98549	TA98549.2	PA98549.2	6530414K12	Variant disrupts the catalytic domain	catalytic:PD000001_1_PF00069.12_1_PS00108_1_PS50011_1_SM00219_1_SM00220_1_extended:SSF56112_1	IPR000719:IPR001245:IPR002290:IPR008271:IPR011009	*
47	FANTOM	98549	TA98549.1	PA98549.1	4932703D20	Full complement	catalytic:PD000001_1_PD000001_2_PF00069.12_1_PS00108_1_PS50011_1_SM00219_1_SM00220_1_extended:SSF56112_1	IPR000719:IPR001245:IPR002290:IPR008271:IPR011009	*
49	FANTOM	82475	TA82475.6	PA82475.6	C230009I24	Variant removes all accessory domains	catalytic:PD000001_1_PF00069.12_1_PS00108_1_PS50011_1_SM00219_1_SM00220_1_extended:SSF56112_1	IPR000719:IPR001245:IPR002290:IPR008271:IPR011009	*
49	PUBLIC	82475	TA82475.1	PA82475.1	BC054524	Full complement	accessory:PF00433.9_1_PF00595.8_1_PS50106_1_SM00228_1_SSF50156_1_catalytic:PD000001_1_PF00069.12_1_PS00108_1_PS50011_1_SM00219_1_SM00220_1_extended:SSF56112_1	IPR000719:IPR000961:IPR001245:IPR001478:IPR002290:IPR008271:IPR011009	*
50	FANTOM	105039	TA105039.29	PA105039.3	B130002D03	no domains predicted	No domains detected	No domains detected	*
50	FANTOM	105039	TA105039.1	PA105039.1	G431004F08	Full complement	accessory:PF00433.9_1_PF00595.8_1_PS50106_1_SM00228_1_catalytic:PD000001_1_PF00069.12_1_PS00108_1_PS50011_1_SM00219_1_SM00220_1_extended:SSF56112_1	IPR000719:IPR000961:IPR001245:IPR001478:IPR002290:IPR008271:IPR011009	*
51	PUBLIC	151539	TA151539.1	PA151539.1	BC060703	Full complement	accessory:PF00433.9_1_PF00595.8_1_PS50106_1_SM00228_1_SSF50156_1_catalytic:PD000001_1_PF00069.12_1_PS00108_1_PS50011_1_SM00219_1_SM00220_1_extended:SSF56112_1	IPR000719:IPR000961:IPR001245:IPR001478:IPR002290:IPR008271:IPR011009	*
51	FANTOM	151539	TA151539.17	PA151539.17	1200012K12	Variant removes the catalytic domain	accessory:PF00433.9_1_PF00595.8_1_PS50106_1_SM00228_1_SSF50156_1	IPR000961:IPR001478	*
51	PUBLIC	151539	TA151539.2	PA151539.2	U02313	Variant affects accessory domains only	accessory:PF00433.9_1_PF00595.8_1_PS50106_1_SM00228_1_catalytic:PD000001_1_PF00069.12_1_PS00108_1_PS50011_1_SM00219_1_SM00220_1_extended:SSF56112_1	IPR000719:IPR000961:IPR001245:IPR001478:IPR002290:IPR008271:IPR011009	*
54	PUBLIC	79769	TA79769.1	PA79769.1	AB041542	Full complement	catalytic:PD000001_1_PF00069.12_1_PS00107_1_PS00108_1_PS50011_1_SM00219_1_SM00220_1_extended:SSF56112_1	IPR000719:IPR001245:IPR002290:IPR008271:IPR011009	*
55	FANTOM	105132	TA105132.1	PA105132.1	9630050F05	Full complement	catalytic:PD000001_1_PF00069.12_1_PS00107_1_PS00108_1_PS50011_1_SM00219_1_SM00220_1_extended:SSF56112_1	IPR000719:IPR001245:IPR002290:IPR008271:IPR011009	*
56	PUBLIC	76092	TA76092.4	PA76092.1	BC052404	Full complement	catalytic:PD000001_1_PF00069.12_1_PS00107_1_PS00108_1_PS50011_1_SM00219_1_SM00220_1_extended:SSF56112_1	IPR000719:IPR001245:IPR002290:IPR008271:IPR011009	*
57	PUBLIC	110808	TA110808.15	PA110808.1	AF126294	Full complement	accessory:SSF50729_1_catalytic:PD000001_1_PF00069.12_1_PR00109_1_PR00109_2_PR00109_3_PS00107_1_PS00108_1_PS50011_1_SM00219_1_SM00220_1_extended:SSF56112_1	IPR000719:IPR001245:IPR002290:IPR008271:IPR011009:IPR011036	*
58	FANTOM	75081	TA75081.7	PA75081.7	B130030L15	Variant removes all accessory domains	catalytic:PD000001_1_PF00069.12_1_PF07714.1_1_PS00107_1_PS00109_1_PS50011_1_SM00219_1_SM00220_1_extended:SSF56112_1	IPR000719:IPR001245:IPR002290:IPR008266:IPR011009:PF07714.1	*
58	FANTOM	75081	TA75081.6	PA75081.6	D230045J16	Full complement	accessory:PS50078_1_SSF82615_1_catalytic:PD000001_1_PF00069.12_1_PF07714.1_1_PS00107_1_PS00109_1_PS50011_1_SM00219_1_SM00220_1_extended:SSF56112_1	IPR000719:IPR000959:IPR001245:IPR002290:IPR008266:IPR011009:PF07714.1:SSF82615	*
59	PUBLIC	5407	TA5407.1	PA5407.1	BC003261	Full complement	accessory:PS00092_1_catalytic:PD000001_1_PF00069.12_1_PF07714.1_1_PS00107_1_PS00108_1_PS50011_1_SM00219_1_SM00220_1_extended:SSF56112_1	IPR000719:IPR001245:IPR002052:IPR002290:IPR008271:IPR011009:PF07714.1	*
60	PUBLIC	5408	TA5408.27	PA5408.1	AF007817	Full complement	catalytic:PD000001_1_PF00069.12_1_PF07714.1_1_PS00107_1_PS00108_1_PS50011_1_SM00219_1_SM00220_1_extended:SSF56112_1	IPR000719:IPR001245:IPR002290:IPR008271:IPR011009:PF07714.1	*
61	FANTOM	109911	TA109911.9	PA109911.9	C230050J15	Variant affects accessory and catalytic domains	accessory:PF00615.8_1_PS50132_1_SM00315_1_SSF48097_1	IPR000342	*
61	FANTOM	109911	TA109911.3	PA109911.3	4833444A01	Variant affects accessory domains only	accessory:PF00615.8_1_PS50003_1_PS50132_1_SM00133_1_SM00315_1_SSF48097_1_SSF50729_1_catalytic:PD000001_1_PF00069.12_1_PS00107_1_PS00108_1_PS50011_1_SM00219_1_SM00220_1_extended:PR00717_1_PR00717_2_PR00717_3_PR00717_4_PR00717_5_SSF56112_1	IPR000239:IPR000342:IPR000719:IPR000961:IPR001245:IPR001849:IPR002290:IPR008271:IPR011009:IPR011036	*
61	FANTOM	109911	TA109911.2	PA109911.2	C230089L21	Variant affects accessory domains only	accessory:PF00169.13_1_PF00615.8_1_PS50003_1_PS50132_1_SM00133_1_SM00233_1_SSF48097_1_SSF50729_1_catalytic:PD000001_1_PF00069.12_1_PS00107_1_PS00108_1_PS50011_1_SM00219_1_SM00220_1_extended:PR00717_1_PR00717_2_PR00717_3_PR00717_4_PR00717_5_SSF56112_1	IPR000239:IPR000342:IPR000719:IPR000961:IPR001245:IPR001849:IPR002290:IPR008271:IPR011009:IPR011036	*
61	FANTOM	109911	TA109911.1	PA109911.1	6330521B11	Variant disrupts the catalytic domain	accessory:PF00169.13_1_PF00615.8_1_PS50003_1_PS50132_1_SM00133_1_SM00233_1_SM00315_1_SSF48097_1_SSF50729_1_catalytic:PD000001_1_PF00069.12_1_PS00107_1_PS50011_1_SM00219_1_SM00220_1_extended:PR00717_1_PR00717_2_PR00717_3_PR00717_4_PR00717_5_SSF56112_1	IPR000239:IPR000342:IPR000719:IPR000961:IPR001245:IPR001849:IPR002290:IPR011009:IPR011036	*
62	PUBLIC	111095	TA111095.16	PA111095.1	AF333028	Full complement	accessory:PF00169.13_1_PF00615.8_1_PS50003_1_PS50132_1_SM00133_1_SM00233_1_SM00315_1_SSF48097_1_SSF50729_1_catalytic:PD000001_1_PF00069.12_1_PS00107_1_PS00108_1_PS50011_1_SM00219_1_SM00220_1_extended:PR00717_1_PR00717_2_PR00717_3_PR00717_4_PR00717_5_SSF56112_1	IPR000239:IPR000342:IPR000719:IPR000961:IPR001245:IPR001849:IPR002290:IPR008271:IPR011009:IPR011036	*
63	PUBLIC	83735	TA83735.1	PA83735.1	AF085240	Full complement	accessory:PF00615.8_1_PS50132_1_SM00133_1_SM00315_1_SSF48097_1_catalytic:PD000001_1_PF00069.12_1_PS00107_1_PS00108_1_PS50011_1_SM00219_1_SM00220_1_extended:PR00717_1_PR00717_2_PR00717_3_PR00717_4_PR00717_5_SSF56112_1	IPR000239:IPR000342:IPR000719:IPR000961:IPR001245:IPR002290:IPR008271:IPR011009	*
64	FANTOM	109767	TA109767.2	PA109767.2	A830025H08	Variant affects accessory and catalytic domains	accessory:PF00615.8_1_PS50132_1_SM00315_1_SSF48097_1	IPR000342	*
64	PUBLIC	109767	TA109767.11	PA109767.1	AF040745	Full complement	accessory:PF00615.8_1_PS50132_1_SM00133_1_SM00315_1_SSF48097_1_catalytic:PD000001_1_PF00069.12_1_PS00107_1_PS00108_1_PS50011_1_SM00219_1_SM00220_1_extended:PR00717_1_PR00717_2_PR00717_3_PR00717_4_PR00717_5_SSF56112_1	IPR000239:IPR000342:IPR000719:IPR000961:IPR001245:IPR002290:IPR008271:IPR011009	*
65	FANTOM	226853	TA226853.3	PA226853.3	I730005B09	Variant disrupts the catalytic domain	accessory:PF00615.8_1_PS50132_1_SM00133_1_SM00315_1_SSF48097_1_catalytic:PD000001_1_PF00069.12_1_PS00107_1_PS00108_1_PS50011_1_SM00219_1_SM00220_1_extended:PR00717_1_PR00717_2_SSF56112_1	IPR000239:IPR000342:IPR000719:IPR000961:IPR001245:IPR002290:IPR008271:IPR011009	*
65	PUBLIC	226853	TA226853.10	PA226853.9	AF040748	Full complement	accessory:PF00615.8_1_PS50132_1_SM00133_1_SM00315_1_SSF48097_1_catalytic:PD000001_1_PF00069.12_1_PS00107_1_PS00108_1_PS50011_1_SM00219_1_SM00220_1_extended:PR00717_1_PR00717_2_PR00717_3_PR00717_4_PR00717_5_SSF56112_1	IPR000239:IPR000342:IPR000719:IPR000961:IPR001245:IPR002290:IPR008271:IPR011009	*
66	FANTOM	111382	TA111382.1	PA111382.1	6430572D22	Full complement	accessory:PF00615.8_1_PS50132_1_SM00133_1_SM00315_1_SSF48097_1_catalytic:PD000001_1_PF00069.12_1_PS00107_1_PS50011_1_SM00219_1_SM00220_1_extended:PR00717_1_PR00717_2_PR00717_3_PR00717_4_PR00717_5_SSF56112_1	IPR000239:IPR000342:IPR000719:IPR000961:IPR001245:IPR002290:IPR011009	*
67	FANTOM	177556	TA177556.1	PA177556.1	E330027P06	no domains predicted	No domains detected	No domains detected	*
67	FANTOM	151595	TA151595.32	PA151595.32	E430005K11	Full complement	accessory:PF00047.12_1_PF07653.3_1_PF07679.2_1_PF07686.2_1_PS50835_1_SM00408_1_SM00409_1_SSF48726_1_SSF50044_1_catalytic:PD000001_1_PF00069.12_1_PS00108_1_PS50011_1_SM00219_1_SM00220_1_extended:SSF56112_1	IPR000719:IPR001245:IPR001452:IPR002290:IPR003598:IPR003599:IPR007110:IPR008271:IPR011009:IPR011511:PF07679.2:PF07686.2	*
68	FANTOM	109332	TA109332.1	PA109332.1	C130022K08	Full complement	catalytic:PD000001_1_PF00069.12_1_PS00108_1_PS50011_1_SM00220_1_extended:SSF56112_1	IPR000719:IPR002290:IPR008271:IPR011009	*
69	FANTOM	76765	TA76765.14	PA76765.1	9530091H16	Full complement	catalytic:PD000001_1_PF00069.12_1_PS00107_1_PS00108_1_PS50011_1_SM00219_1_SM00220_1_extended:SSF56112_1	IPR000719:IPR001245:IPR002290:IPR008271:IPR011009	*
70	FANTOM	107960	TA107960.3	PA107960.3	F420007B19	Variant disrupts the catalytic domain	catalytic:PD000001_1_PF00069.12_1_PS00107_1_PS50011_1_SM00219_1_SM00220_1_extended:SSF56112_1	IPR000719:IPR001245:IPR002290:IPR011009	*
70	FANTOM	107960	TA107960.2	PA107960.2	D830007F02	Full complement	catalytic:PD000001_1_PF00069.12_1_PS00107_1_PS00108_1_PS50011_1_SM00219_1_SM00220_1_extended:SSF56112_1	IPR000719:IPR001245:IPR002290:IPR008271:IPR011009	*
72	PUBLIC	71442	TA71442.1	PA71442.1	AB007143	Full complement	catalytic:PD000001_1_PF00069.12_1_PS00107_1_PS00108_1_PS50011_1_SM00219_1_SM00220_1_extended:SSF56112_1	IPR000719:IPR001245:IPR002290:IPR008271:IPR011009	*
73	PUBLIC	1636	TA1636.1	PA1636.1	BC022165	Full complement	catalytic:PD000001_1_PF00069.12_1_PS00107_1_PS00108_1_PS50011_1_SM00219_1_SM00220_1_extended:SSF56112_1	IPR000719:IPR001245:IPR002290:IPR008271:IPR011009	*
74	PUBLIC	75827	TA75827.1	PA75827.1	AY245540	Full complement	accessory:PF00023.14_1_PF00023.14_2_PF00023.14_3_PF00023.14_4_PF00023.14_5_PF00023.14_6_PF00023.14_7_PF00023.14_8_PF00531.10_1_PR01415_1_PR01415_2_PS50017_1_PS50088_1_PS50088_2_PS50088_3_PS50088_4_PS50088_5_PS50088_6_PS50088_7_PS50297_1_SM00005_1_SM00248_1_SM00248_2_SM00248_3_SM00248_4_SM00248_5_SM00248_6_SM00248_7_SM00248_8_SM00248_9_SSF47986_1_catalytic:PD000001_1_PF00069.12_1_PS00107_1_PS00108…	IPR000488:IPR000719:IPR001245:IPR002110:IPR002290:IPR008271:IPR011009:IPR011029	*
75	PUBLIC	79931	TA79931.1	PA79931.1	BC056921	Full complement	accessory:PF03607.6_1_PF03607.6_2_PS50309_1_PS50309_2_SM00537_1_SM00537_2_SSF89837_1_SSF89837_2_catalytic:PD000001_1_PF00069.12_1_PS00107_1_PS00108_1_PS50011_1_SM00219_1_SM00220_1_extended:SSF56112_1	IPR000719:IPR001245:IPR002290:IPR003533:IPR008271:IPR011009:SSF89837	*
76	FANTOM	222183	TA222183.6	PA222183.6	C030016N17	Variant removes all accessory domains	catalytic:PD000001_1_PF00069.12_1_PS00107_1_PS00108_1_PS50011_1_SM00219_1_SM00220_1_extended:SSF56112_1	IPR000719:IPR001245:IPR002290:IPR008271:IPR011009	*
76	PUBLIC	222183	TA222183.5	PA222183.5	AF155820	Variant disrupts the catalytic domain	accessory:PF03607.6_1_PF03607.6_2_PS50309_1_PS50309_2_SM00537_1_SM00537_2_SSF89837_1_SSF89837_2_catalytic:PD000001_1_PF00069.12_1_PS00107_1_PS50011_1_SM00220_1_extended:SSF56112_1	IPR000719:IPR002290:IPR003533:IPR011009:SSF89837	*
76	PUBLIC	222183	TA222183.1	PA222183.1	AF155819	Full complement	accessory:PF03607.6_1_PF03607.6_2_PS50309_1_PS50309_2_SM00537_1_SM00537_2_SSF89837_1_SSF89837_2_catalytic:PD000001_1_PF00069.12_1_PS00107_1_PS00108_1_PS50011_1_SM00219_1_SM00220_1_extended:SSF56112_1	IPR000719:IPR001245:IPR002290:IPR003533:IPR008271:IPR011009:SSF89837	*
76	FANTOM	222183	TA222183.11	PA222183.11	G270058I01	Variant removes the catalytic domain	accessory:PF03607.6_1_PF03607.6_2_PS50309_1_PS50309_2_SM00537_1_SM00537_2_SSF89837_1_SSF89837_2	IPR003533:SSF89837	*
77	PUBLIC	83579	TA83579.2	PA83579.2	Y17137	Variant affects accessory domains only	accessory:PF00595.8_1_PF02828.6_1_PF02828.6_2_PS50106_1_SM00228_1_SM00569_1_SM00569_2_SSF50156_1_catalytic:PD000001_1_PF00069.12_1_PS50011_1_SM00219_1_SM00220_1_extended:SSF56112_1	IPR000719:IPR001245:IPR001478:IPR002290:IPR004172:IPR011009	*
77	PUBLIC	83579	TA83579.3	PA83579.3	BC009740	Variant affects accessory and catalytic domains	accessory:PD000066_1_PF00018.13_1_PF00625.8_1_PF07653.3_1_PS00856_1_PS50002_1_PS50052_1_SM00072_1_SM00326_1_SSF50044_1_SSF52540_1	IPR001452:IPR008144:IPR008145:IPR011511:SSF52540	*
77	PUBLIC	83579	TA83579.1	PA83579.1	Y17138	Variant affects accessory domains only	accessory:PD000066_1_PF00018.13_1_PF00595.8_1_PF00625.8_1_PF02828.6_1_PF02828.6_2_PF07653.3_1_PS00856_1_PS50002_1_PS50052_1_PS50106_1_SM00072_1_SM00228_1_SM00326_1_SM00569_1_SM00569_2_SSF50044_1_SSF52540_1_catalytic:PD000001_1_PF00069.12_1_PS50011_1_SM00219_1_SM00220_1_extended:SSF56112_1	IPR000719:IPR001245:IPR001452:IPR001478:IPR002290:IPR004172:IPR008144:IPR008145:IPR011009:IPR011511:SSF52540	*
78	PUBLIC	111620	TA111620.16	PA111620.1	BC031745	Full complement	accessory:SSF54427_1_catalytic:PD000001_1_PF00069.12_1_PS00107_1_PS00108_1_PS50011_1_SM00219_1_SM00220_1_extended:SSF56112_1	IPR000719:IPR001245:IPR002290:IPR008271:IPR011009:SSF54427	*
78	PUBLIC	111620	TA111620.2	PA111620.2	X87142	Variant removes the catalytic domain	accessory:SSF54427_1	SSF54427	*
79	PUBLIC	78380	TA78380.1	PA78380.1	AF395884	Full complement	accessory:SSF54427_1_catalytic:PD000001_1_PF00069.12_1_PS00107_1_PS00108_1_PS50011_1_SM00219_1_SM00220_1_extended:SSF56112_1	IPR000719:IPR001245:IPR002290:IPR008271:IPR011009:SSF54427	*
80	FANTOM	160209	TA160209.22	PA160209.22	C230009O18	Variant affects accessory and catalytic domains	catalytic:PD000001_1_PS50011_1_extended:SSF56112_1	IPR000719:IPR011009	*
80	FANTOM	160209	TA160209.4	PA160209.4	B130009G18	Variant affects accessory and catalytic domains	catalytic:PD000001_1_PF00069.12_1_PS00107_1_PS50011_1_SM00219_1_SM00220_1_extended:SSF56112_1	IPR000719:IPR001245:IPR002290:IPR011009	*
80	FANTOM	160209	TA160209.5	PA160209.5	6430579P05	Variant removes all accessory domains	catalytic:PD000001_1_PF00069.12_1_PS00107_1_PS00108_1_PS50011_1_SM00219_1_SM00220_1_extended:SSF56112_1	IPR000719:IPR001245:IPR002290:IPR008271:IPR011009	*
80	FANTOM	160209	TA160209.27	PA160209.27	A930004H12	Variant disrupts the catalytic domain	accessory:SSF54427_1_catalytic:PD000001_1_PS50011_1_extended:SSF56112_1	IPR000719:IPR011009:SSF54427	*
80	FANTOM	160209	TA160209.11	PA160209.11	G830045H04	Variant disrupts the catalytic domain	accessory:SSF54427_1_catalytic:PD000001_1_PF00069.12_1_PS00107_1_PS50011_1_SM00219_1_SM00220_1_extended:SSF56112_1	IPR000719:IPR001245:IPR002290:IPR011009:SSF54427	*
80	FANTOM	160209	TA160209.3	PA160209.3	2810011D23	Full complement	accessory:SSF54427_1_catalytic:PD000001_1_PF00069.12_1_PS00107_1_PS00108_1_PS50011_1_SM00219_1_SM00220_1_extended:SSF56112_1	IPR000719:IPR001245:IPR002290:IPR008271:IPR011009:SSF54427	*
81	FANTOM	107361	TA107361.3	PA107361.3	K430313E02	Variant disrupts the catalytic domain	accessory:SSF54427_1_catalytic:PD000001_1_PF00069.12_1_PS00108_1_PS50011_1_SM00220_1_extended:SSF56112_1	IPR000719:IPR002290:IPR008271:IPR011009:SSF54427	*
81	PUBLIC	107361	TA107361.2	PA107361.1	X63615	Full complement	accessory:SSF54427_1_catalytic:PD000001_1_PF00069.12_1_PS00108_1_PS50011_1_SM00219_1_SM00220_1_extended:SSF56112_1	IPR000719:IPR001245:IPR002290:IPR008271:IPR011009:SSF54427	*
83	FANTOM	103394	TA103394.1	PA103394.1	1500017I02	Full complement	catalytic:PD000001_1_PF00069.12_1_PR00109_1_PR00109_2_PR00109_3_PR00109_4_PR01049_1_PR01049_2_PR01049_3_PR01049_4_PR01049_5_PR01049_6_PR01049_7_PS00107_1_PS00108_1_PS50011_1_SM00219_1_SM00220_1_extended:SSF56112_1	IPR000719:IPR001245:IPR002290:IPR002291:IPR008271:IPR011009	*
84	PUBLIC	82875	TA82875.4	PA82875.4	NM_011079	no domains predicted	No domains detected	No domains detected	*
84	PUBLIC	82875	TA82875.6	PA82875.1	M16216	Full complement	catalytic:PD000001_1_PF00069.12_1_PR00109_1_PR00109_2_PR00109_3_PR01049_1_PR01049_2_PR01049_3_PR01049_4_PR01049_5_PR01049_6_PR01049_7_PS00107_1_PS00108_1_PS50011_1_SM00219_1_SM00220_1_extended:SSF56112_1	IPR000719:IPR001245:IPR002290:IPR002291:IPR008271:IPR011009	*
85	PUBLIC	177427	TA177427.4	PA177427.1	BC056929	Full complement	catalytic:PD000001_1_PF00069.12_1_PS00107_1_PS00108_1_PS50011_1_SM00219_1_SM00220_1_extended:SSF56112_1	IPR000719:IPR001245:IPR002290:IPR008271:IPR011009	*
86	FANTOM	98263	TA98263.14	PA98263.1	9430031C20	Full complement	accessory:PF02149.8_1_PS50032_1_catalytic:PD000001_1_PF00069.12_1_PS00107_1_PS00108_1_PS50011_1_SM00219_1_SM00220_1_extended:SSF56112_1	IPR000719:IPR001245:IPR001772:IPR002290:IPR008271:IPR011009	*
87	PUBLIC	78249	TA78249.2	PA78249.2	M64266	no domains predicted	No domains detected	No domains detected	*
87	FANTOM	78249	TA78249.13	PA78249.1	A730057B21	Full complement	catalytic:PD000001_1_PF00069.12_1_PS00107_1_PS00108_1_PS50011_1_SM00219_1_SM00220_1_extended:SSF56112_1	IPR000719:IPR001245:IPR002290:IPR008271:IPR011009	*
88	FANTOM	84151	TA84151.7	PA84151.1	E130013P03	Full complement	catalytic:PD000001_1_PF00069.12_1_PS00107_1_PS00108_1_PS50011_1_SM00219_1_SM00220_1_extended:SSF56112_1	IPR000719:IPR001245:IPR002290:IPR008271:IPR011009	*
89	PUBLIC	81941	TA81941.1	PA81941.1	BC017634	Full complement	catalytic:PD000001_1_PF00069.12_1_PS50011_1_SM00219_1_SM00220_1_extended:SSF56112_1	IPR000719:IPR001245:IPR002290:IPR011009	*
90	PUBLIC	222365	TA222365.6	PA222365.1	AB023027	Full complement	catalytic:PD000001_1_PF00069.12_1_PS00107_1_PS00108_1_PS50011_1_SM00219_1_SM00220_1_extended:SSF56112_1	IPR000719:IPR001245:IPR002290:IPR008271:IPR011009	*
91	PUBLIC	21280	TA21280.6	PA21280.1	AY212936	Full complement	catalytic:PD000001_1_PF00069.12_1_PS00107_1_PS00108_1_PS50011_1_SM00219_1_SM00220_1_extended:SSF56112_1	IPR000719:IPR001245:IPR002290:IPR008271:IPR011009	*
92	PUBLIC	157844	TA157844.3	PA157844.3	AY273822	Variant disrupts the catalytic domain	catalytic:PD000001_1_PF00069.12_1_PS00108_1_PS50011_1_SM00219_1_SM00220_1_extended:SSF56112_1	IPR000719:IPR001245:IPR002290:IPR008271:IPR011009	*
92	FANTOM	157844	TA157844.8	PA157844.8	M5C1102I08	Full complement	catalytic:PD000001_1_PF00069.12_1_PS00107_1_PS00108_1_PS50011_1_SM00219_1_SM00220_1_extended:SSF56112_1	IPR000719:IPR001245:IPR002290:IPR008271:IPR011009	*
93	FANTOM	81197	TA81197.6	PA81197.1	F630026A20	Full complement	catalytic:PD000001_1_PF00069.12_1_PS00107_1_PS00108_1_PS50011_1_SM00219_1_SM00220_1_extended:SSF56112_1	IPR000719:IPR001245:IPR002290:IPR008271:IPR011009	*
94	FANTOM	100143	TA100143.1	PA100143.1	4921505G21	Full complement	catalytic:PD000001_1_PF00069.12_1_PF07714.1_1_PS00107_1_PS00108_1_PS50011_1_SM00219_1_SM00220_1_extended:SSF56112_1	IPR000719:IPR001245:IPR002290:IPR008271:IPR011009:PF07714.1	*
95	FANTOM	165901	TA165901.3	PA165901.3	G270012H10	Variant disrupts the catalytic domain	catalytic:PD000001_1_PF00069.12_1_PS00108_1_PS50011_1_SM00219_1_SM00220_1_extended:SSF56112_1	IPR000719:IPR001245:IPR002290:IPR008271:IPR011009	*
95	FANTOM	165901	TA165901.1	PA165901.1	M5C1039G04	Full complement	catalytic:PD000001_1_PF00069.12_1_PS00107_1_PS00108_1_PS50011_1_SM00219_1_SM00220_1_extended:SSF56112_1	IPR000719:IPR001245:IPR002290:IPR008271:IPR011009	*
96	PUBLIC	104313	TA104313.8	PA104313.8	NM_080850	no domains predicted	No domains detected	No domains detected	*
96	FANTOM	104313	TA104313.1	PA104313.1	4432411M05	Variant disrupts the catalytic domain	accessory:PS50112_1_SM00091_1_SM00091_2_SSF55785_1_SSF55785_2_SSF55785_3_catalytic:PD000001_1_PF00069.12_1_PS00107_1_PS50011_1_SM00219_1_SM00220_1_extended:SSF56112_1	IPR000014:IPR000719:IPR001245:IPR002290:IPR011009:SSF55785	*
96	FANTOM	104313	TA104313.9	PA104313.9	D030051B04	Full complement	accessory:PS50112_1_SM00091_1_SM00091_2_SSF55785_1_SSF55785_2_SSF55785_3_catalytic:PD000001_1_PF00069.12_1_PS00107_1_PS00108_1_PS50011_1_SM00219_1_SM00220_1_extended:SSF56112_1	IPR000014:IPR000719:IPR001245:IPR002290:IPR008271:IPR011009:SSF55785	*
98	FANTOM	101683	TA101683.1	PA101683.1	K230015H09	Full complement	catalytic:PD000001_1_PF00069.12_1_PF07714.1_1_PS00107_1_PS00108_1_PS50011_1_SM00219_1_SM00220_1_extended:SSF56112_1	IPR000719:IPR001245:IPR002290:IPR008271:IPR011009:PF07714.1	*
99	FANTOM	113234	TA113234.1	PA113234.1	D130011H01	Full complement	accessory:PS50030_1_catalytic:PD000001_1_PF00069.12_1_PF07714.1_1_PS00107_1_PS00108_1_PS50011_1_SM00219_1_SM00220_1_extended:SSF56112_1	IPR000449:IPR000719:IPR001245:IPR002290:IPR008271:IPR011009:PF07714.1	*
100	FANTOM	151721	TA151721.7	PA151721.7	5730525O22	Full complement	accessory:PS50030_1_catalytic:PD000001_1_PF00069.12_1_PS00108_1_PS50011_1_SM00219_1_SM00220_1_extended:SSF56112_1	IPR000449:IPR000719:IPR001245:IPR002290:IPR008271:IPR011009	*
102	PUBLIC	78025	TA78025.23	PA78025.23	NM_178710	no domains predicted	No domains detected	No domains detected	*
102	FANTOM	78025	TA78025.9	PA78025.9	4632419F02	Variant affects accessory and catalytic domains	catalytic:PD000001_1_PF00069.12_1_PR00109_1_PR00109_2_PS00107_1_PS00108_1_PS50011_1_SM00219_1_SM00220_1_extended:SSF56112_1	IPR000719:IPR001245:IPR002290:IPR008271:IPR011009	*
102	PUBLIC	78025	TA78025.1	PA78025.1	AB067780	Full complement	accessory:PS50030_1_catalytic:PD000001_1_PF00069.12_1_PF07714.1_1_PR00109_1_PR00109_2_PR00109_3_PS00107_1_PS00108_1_PS50011_1_SM00219_1_SM00220_1_extended:SSF56112_1	IPR000449:IPR000719:IPR001245:IPR002290:IPR008271:IPR011009:PF07714.1	*
103	FANTOM	176867	TA176867.3	PA176867.3	2410090P21	Variant affects accessory and catalytic domains	accessory:PS50032_1	IPR001772	*
103	FANTOM	176867	TA176867.7	PA176867.7	9530083K10	Variant affects accessory and catalytic domains	accessory:PF02149.8_1_PS50032_1	IPR001772	*
103	PUBLIC	176867	TA176867.2	PA176867.2	AY151083	Full complement	accessory:PF00627.15_1_PF02149.8_1_PS50030_1_PS50032_1_SM00165_1_catalytic:PD000001_1_PF00069.12_1_PF07714.1_1_PR00109_1_PR00109_2_PR00109_3_PS00107_1_PS00108_1_PS50011_1_SM00219_1_SM00220_1_extended:SSF56112_1	IPR000449:IPR000719:IPR001245:IPR001772:IPR002290:IPR008271:IPR011009:PF07714.1	*
104	PUBLIC	222127	TA222127.1	PA222127.1	X70764	Variant affects accessory domains only	accessory:PF02149.8_1_PS50032_1_catalytic:PD000001_1_PF00069.12_1_PF07714.1_1_PR00109_1_PR00109_2_PR00109_3_PS00107_1_PS00108_1_PS50011_1_SM00219_1_SM00220_1_extended:SSF56112_1	IPR000719:IPR001245:IPR001772:IPR002290:IPR008271:IPR011009:PF07714.1	*
104	PUBLIC	222127	TA222127.5	PA222127.5	BC058556	Full complement	accessory:PF00627.15_1_PF02149.8_1_PS50030_1_PS50032_1_SM00165_1_catalytic:PD000001_1_PF00069.12_1_PF07714.1_1_PR00109_1_PR00109_2_PR00109_3_PS00107_1_PS00108_1_PS50011_1_SM00219_1_SM00220_1_extended:SSF56112_1	IPR000449:IPR000719:IPR001245:IPR001772:IPR002290:IPR008271:IPR011009:PF07714.1	*
105	PUBLIC	21301	TA21301.1	PA21301.1	AF453686	Full complement	accessory:PF00627.15_1_PF02149.8_1_PS50030_1_PS50032_1_SM00165_1_catalytic:PD000001_1_PF00069.12_1_PF07714.1_1_PR00109_1_PR00109_2_PR00109_3_PS00107_1_PS00108_1_PS50011_1_SM00219_1_SM00220_1_extended:SSF56112_1	IPR000449:IPR000719:IPR001245:IPR001772:IPR002290:IPR008271:IPR011009:PF07714.1	*
106	PUBLIC	102562	TA102562.19	PA102562.19	BC026445	Variant removes the catalytic domain	accessory:PF00627.15_1_PF02149.8_1_PS50030_1_PS50032_1_SM00165_1_SSF46934_1	IPR000449:IPR001772:IPR009060	*
106	FANTOM	102562	TA102562.2	PA102562.2	G730048I02	Variant affects accessory domains only	accessory:PF00627.15_1_PF02149.8_1_PS50030_1_PS50032_1_SM00165_1_catalytic:PD000001_1_PF00069.12_1_PF07714.1_1_PR00109_1_PR00109_2_PR00109_3_PS00107_1_PS00108_1_PS50011_1_SM00219_1_SM00220_1_extended:SSF56112_1	IPR000449:IPR000719:IPR001245:IPR001772:IPR002290:IPR008271:IPR011009:PF07714.1	*
110	FANTOM	102141	TA102141.2	PA102141.2	1700020B19	Variant disrupts the catalytic domain	catalytic:PD000001_1_PF00069.12_1_PS00107_1_PS50011_1_SM00219_1_SM00220_1_extended:SSF56112_1	IPR000719:IPR001245:IPR002290:IPR011009	*
110	FANTOM	102141	TA102141.1	PA102141.1	4933424F08	Full complement	catalytic:PD000001_1_PF00069.12_1_PF07714.1_1_PS00107_1_PS00108_1_PS50011_1_SM00219_1_SM00220_1_extended:SSF56112_1	IPR000719:IPR001245:IPR002290:IPR008271:IPR011009:PF07714.1	*
111	FANTOM	80445	TA80445.2	PA80445.2	4930402K08	Variant disrupts the catalytic domain	catalytic:PD000001_1_PF00069.12_1_PS00108_1_PS50011_1_SM00219_1_SM00220_1_extended:SSF56112_1	IPR000719:IPR001245:IPR002290:IPR008271:IPR011009	*
111	PUBLIC	80445	TA80445.3	PA80445.1	BC049542	Full complement	catalytic:PD000001_1_PF00069.12_1_PS00107_1_PS00108_1_PS50011_1_SM00219_1_SM00220_1_extended:SSF56112_1	IPR000719:IPR001245:IPR002290:IPR008271:IPR011009	*
112	PUBLIC	74978	TA74978.1	PA74978.1	BC048470	Full complement	catalytic:PD000001_1_PF00069.12_1_PS00107_1_PS50011_1_SM00219_1_SM00220_1_extended:SSF56112_1	IPR000719:IPR001245:IPR002290:IPR011009	*
113	FANTOM	104281	TA104281.1	PA104281.1	4930430N14	Full complement	catalytic:PD000001_1_PF00069.12_1_PR00109_1_PR00109_2_PR00109_3_PS00107_1_PS00108_1_PS50011_1_SM00219_1_SM00220_1_extended:SSF56112_1	IPR000719:IPR001245:IPR002290:IPR008271:IPR011009	*
114	PUBLIC	151049	TA151049.3	PA151049.3	AF019926	Variant disrupts the catalytic domain	catalytic:PD000001_1_PF00069.12_1_PS00107_1_PS00108_1_PS50011_1_SM00219_1_SM00220_1_extended:SSF56112_1	IPR000719:IPR001245:IPR002290:IPR008271:IPR011009	*
114	PUBLIC	151049	TA151049.1	PA151049.1	BC061175	Full complement	catalytic:PD000001_1_PF00069.12_1_PR00109_1_PR00109_2_PR00109_3_PS00107_1_PS00108_1_PS50011_1_SM00219_1_SM00220_1_extended:SSF56112_1	IPR000719:IPR001245:IPR002290:IPR008271:IPR011009	*
115	PUBLIC	75478	TA75478.20	PA75478.1	BC020189	Full complement	accessory:PS50030_1_catalytic:PD000001_1_PF00069.12_1_PS00107_1_PS00108_1_PS50011_1_SM00219_1_SM00220_1_extended:SSF56112_1	IPR000449:IPR000719:IPR001245:IPR002290:IPR008271:IPR011009	*
116	PUBLIC	79519	TA79519.1	PA79519.1	NM_138606	Full complement	catalytic:PD000001_1_PF00069.12_1_PS00107_1_PS00108_1_PS50011_1_SM00219_1_SM00220_1_extended:SSF56112_1	IPR000719:IPR001245:IPR002290:IPR008271:IPR011009	*
117	PUBLIC	84122	TA84122.10	PA84122.1	BC053019	Full complement	catalytic:PD000001_1_PF00069.12_1_PS00107_1_PS00108_1_PS50011_1_SM00219_1_SM00220_1_extended:SSF56112_1	IPR000719:IPR001245:IPR002290:IPR008271:IPR011009	*
118	FANTOM	113173	TA113173.1	PA113173.1	A330080E07	Variant disrupts the catalytic domain	catalytic:PD000001_1_PF00069.12_1_PS00108_1_PS50011_1_SM00219_1_SM00220_1_extended:SSF56112_1	IPR000719:IPR001245:IPR002290:IPR008271:IPR011009	*
118	PUBLIC	113173	TA113173.10	PA113173.10	BC017621	Full complement	catalytic:PD000001_1_PF00069.12_1_PS00107_1_PS00108_1_PS50011_1_SM00219_1_SM00220_1_extended:SSF56112_1	IPR000719:IPR001245:IPR002290:IPR008271:IPR011009	*
119	FANTOM	121277	TA121277.1	PA121277.1	4921509C19	Full complement	accessory:PS00093_1_catalytic:PD000001_1_PF00069.12_1_PF07714.1_1_PS00107_1_PS00108_1_PS50011_1_SM00219_1_SM00220_1_extended:SSF56112_1	IPR000719:IPR001091:IPR001245:IPR002290:IPR008271:IPR011009:PF07714.1	*
127	PUBLIC	157073	TA157073.3	PA157073.1	AJ245454	Full complement	catalytic:PD000001_1_PF00069.12_1_PS00108_1_PS50011_1_SM00219_1_SM00220_1_extended:SSF56112_1	IPR000719:IPR001245:IPR002290:IPR008271:IPR011009	*
129	FANTOM	112238	TA112238.1	PA112238.1	4933423E17	Full complement	catalytic:PD000001_1_PF00069.12_1_PS00108_1_PS50011_1_SM00219_1_SM00220_1_extended:SSF56112_1	IPR000719:IPR001245:IPR002290:IPR008271:IPR011009	*
133	FANTOM	105229	TA105229.2	PA105229.1	E130304F04	Full complement	catalytic:PD000001_1_PF00069.12_1_PF07714.1_1_PS00107_1_PS00108_1_PS50011_1_SM00219_1_SM00220_1_extended:SSF56112_1	IPR000719:IPR001245:IPR002290:IPR008271:IPR011009:PF07714.1	*
133	FANTOM	157027	TA157027.1	PA182396.2	E030025G19	Variant disrupts the catalytic domain	catalytic:PD000001_1_extended:SSF56112_1	IPR000719:IPR011009	*
134	FANTOM	103742	TA103742.1	PA103742.1	D730002F24	Full complement	catalytic:PD000001_1_PF00069.12_1_PR00109_1_PR00109_2_PR00109_3_PS00108_1_PS50011_1_SM00219_1_SM00220_1_extended:SSF56112_1	IPR000719:IPR001245:IPR002290:IPR008271:IPR011009	*
140	FANTOM	78688	TA78688.6	PA78688.1	9330154N24	Full complement	catalytic:PD000001_1_PF00069.12_1_PF07714.1_1_PS00107_1_PS00108_1_PS50011_1_SM00219_1_SM00220_1_extended:SSF56112_1	IPR000719:IPR001245:IPR002290:IPR008271:IPR011009:PF07714.1	*
142	PUBLIC	81988	TA81988.24	PA81988.1	BC019184	Full complement	catalytic:PD000001_1_PF00069.12_1_PS00108_1_PS50011_1_SM00219_1_SM00220_1_extended:SSF56112_1	IPR000719:IPR001245:IPR002290:IPR008271:IPR011009	*
143	FANTOM	80137	TA80137.9	PA80137.9	9130604K18	no domains predicted	No domains detected	No domains detected	*
143	FANTOM	80137	TA80137.8	PA80137.8	F830215L16	Variant removes all accessory domains	catalytic:PD000001_1_PF00069.12_1_PS00107_1_PS00108_1_PS50011_1_SM00219_1_SM00220_1_extended:SSF56112_1	IPR000719:IPR001245:IPR002290:IPR008271:IPR011009	*
143	FANTOM	80137	TA80137.19	PA80137.1	G730015P03	Full complement	accessory:PS00211_1_catalytic:PD000001_1_PF00069.12_1_PS00107_1_PS00108_1_PS50011_1_SM00219_1_SM00220_1_extended:SSF56112_1	IPR000719:IPR001245:IPR002290:IPR003439:IPR008271:IPR011009	*
144	PUBLIC	112082	TA112082.5	PA112082.1	BC063064	Full complement	catalytic:PD000001_1_PF00069.12_1_PS00107_1_PS00108_1_PS50011_1_SM00219_1_SM00220_1_extended:SSF56112_1	IPR000719:IPR001245:IPR002290:IPR008271:IPR011009	*
145	FANTOM	112103	TA112103.1	PA112103.1	F830001F05	Full complement	catalytic:PD000001_1_PF00069.12_1_PS00107_1_PS00108_1_PS50011_1_SM00219_1_SM00220_1_extended:SSF56112_1	IPR000719:IPR001245:IPR002290:IPR008271:IPR011009	*
146	FANTOM	107122	TA107122.1	PA107122.1	F630011G09	Full complement	catalytic:PD000001_1_PF00069.12_1_PS00107_1_PS00108_1_PS50011_1_SM00219_1_SM00220_1_extended:SSF56112_1	IPR000719:IPR001245:IPR002290:IPR008271:IPR011009	*
147	PUBLIC	107042	TA107042.16	PA107042.1	AF086905	Full complement	accessory:PF00498.12_1_PS50006_1_SM00240_1_SSF49879_1_catalytic:PD000001_1_PF00069.12_1_PS00108_1_PS50011_1_SM00219_1_SM00220_1_extended:SSF56112_1	IPR000253:IPR000719:IPR001245:IPR002290:IPR008271:IPR008984:IPR011009	*
148	FANTOM	100276	TA100276.1	PA100276.1	F630106J08	Full complement	catalytic:PD000001_1_PF00069.12_1_PS00108_1_PS50011_1_SM00219_1_SM00220_1_extended:SSF56112_1	IPR000719:IPR001245:IPR002290:IPR008271:IPR011009	*
149	FANTOM	105069	TA105069.2	PA105069.1	E430025N11	Full complement	accessory:PF00130.10_1_PF00130.10_2_PR00008_1_PR00008_2_PR00008_3_PR00008_4_PS00479_1_PS00479_2_PS50003_1_PS50081_1_PS50081_2_SM00109_1_SM00109_2_SM00233_1_SSF50729_1_SSF57889_1_SSF57889_2_catalytic:PD000001_1_PF00069.12_1_PS00107_1_PS00108_1_PS50011_1_SM00219_1_SM00220_1_extended:SSF56112_1	IPR000719:IPR001245:IPR001849:IPR002219:IPR002290:IPR008271:IPR011009:IPR011036:SSF57889	*
150	FANTOM	178753	TA178753.1	PA178753.1	A430087B06	no domains predicted	No domains detected	No domains detected	*
150	FANTOM	77375	TA77375.8	PA77375.8	4932418O05	Full complement	accessory:PF00130.10_1_PF00130.10_2_PF00169.13_1_PR00008_1_PR00008_2_PR00008_3_PR00008_4_PS00479_1_PS00479_2_PS50003_1_PS50081_1_PS50081_2_SM00109_1_SM00109_2_SM00233_1_SSF50729_1_SSF57889_1_SSF57889_2_catalytic:PD000001_1_PF00069.12_1_PS00107_1_PS00108_1_PS50011_1_SM00219_1_SM00220_1_extended:SSF56112_1	IPR000719:IPR001245:IPR001849:IPR002219:IPR002290:IPR008271:IPR011009:IPR011036:SSF57889	*
151	PUBLIC	84517	TA84517.1	PA84517.1	Z34524	Full complement	accessory:PF00130.10_1_PF00130.10_2_PF00169.13_1_PR00008_1_PR00008_2_PR00008_3_PR00008_4_PS00479_1_PS00479_2_PS50003_1_PS50081_1_PS50081_2_SM00109_1_SM00109_2_SM00233_1_SSF50729_1_SSF57889_1_SSF57889_2_catalytic:PD000001_1_PF00069.12_1_PS00107_1_PS00108_1_PS50011_1_SM00219_1_SM00220_1_extended:SSF56112_1	IPR000719:IPR001245:IPR001849:IPR002219:IPR002290:IPR008271:IPR011009:IPR011036:SSF57889	*
152	PUBLIC	110771	TA110771.15	PA110771.1	AF007247	Full complement	catalytic:PD000001_1_PF00069.12_1_PS00108_1_PS50011_1_SM00219_1_SM00220_1_extended:SSF56112_1	IPR000719:IPR001245:IPR002290:IPR008271:IPR011009	*
153	PUBLIC	73584	TA73584.15	PA73584.1	AF099067	Variant disrupts the catalytic domain	catalytic:PD000001_1_PF00069.12_1_PF07714.1_1_PS00107_1_PS00108_1_PS50011_1_SM00219_1_SM00220_1_extended:SSF56112_1	IPR000719:IPR001245:IPR002290:IPR008271:IPR011009:PF07714.1	*
153	FANTOM	73584	TA73584.5	PA73584.5	I730057F21	Full complement	catalytic:PD000001_1_PF00069.12_1_PF07714.1_1_PR00109_1_PR00109_2_PR00109_3_PR00109_4_PS00107_1_PS00108_1_PS50011_1_SM00219_1_SM00220_1_extended:SSF56112_1	IPR000719:IPR001245:IPR002290:IPR008271:IPR011009:PF07714.1	*
154	FANTOM	222336	TA222336.3	PA222336.3	1200015E14	Variant affects accessory and catalytic domains	catalytic:PD000001_1_PF00069.12_1_PS00107_1_PS00108_1_PS50011_1_SM00219_1_SM00220_1_extended:SSF56112_1	IPR000719:IPR001245:IPR002290:IPR008271:IPR011009	*
154	FANTOM	222336	TA222336.5	PA222336.5	6330551L10	Variant disrupts the catalytic domain	accessory:PF04212.4_1_SSF54427_1_catalytic:PD000001_1_PF00069.12_1_PS00108_1_PS50011_1_SM00219_1_SM00220_1_extended:SSF56112_1	IPR000719:IPR001245:IPR002290:IPR007330:IPR008271:IPR011009:SSF54427	*
154	FANTOM	222336	TA222336.1	PA222336.1	F630101N18	Full complement	accessory:PF04212.4_1_SSF54427_1_catalytic:PD000001_1_PF00069.12_1_PF07714.1_1_PS00107_1_PS00108_1_PS50011_1_SM00219_1_SM00220_1_extended:SSF56112_1	IPR000719:IPR001245:IPR002290:IPR007330:IPR008271:IPR011009:PF07714.1:SSF54427	*
155	FANTOM	99516	TA99516.2	PA99516.2	G730027B12	Variant disrupts the catalytic domain	catalytic:PD000001_1_PS00107_1_PS50011_1_extended:SSF56112_1	IPR000719:IPR011009	*
155	FANTOM	99516	TA99516.1	PA99516.1	1700054C12	Full complement	catalytic:PD000001_1_PD000001_2_PF00069.12_1_PS00107_1_PS50011_1_SM00219_1_SM00220_1_extended:SSF56112_1	IPR000719:IPR001245:IPR002290:IPR011009	*
156	FANTOM	84299	TA84299.6	PA84299.6	E130306L18	Variant disrupts the catalytic domain	catalytic:PD000001_1_PS00107_1_PS50011_1_extended:SSF56112_1	IPR000719:IPR011009	*
156	FANTOM	84299	TA84299.4	PA84299.1	F830112H21	Full complement	catalytic:PD000001_1_PD000001_2_PF00069.12_1_PS00107_1_PS00108_1_PS50011_1_SM00219_1_SM00220_1_extended:SSF56112_1	IPR000719:IPR001245:IPR002290:IPR008271:IPR011009	*
158	PUBLIC	134180	TA134180.1	PA134180.1	BC059835	Full complement	catalytic:PD000001_1_PF00069.12_1_PF07714.1_1_PR00109_1_PR00109_2_PR00109_3_PS00107_1_PS00108_1_PS50011_1_SM00219_1_SM00220_1_extended:SSF56112_1	IPR000719:IPR001245:IPR002290:IPR008271:IPR011009:PF07714.1	*
159	PUBLIC	221952	TA221952.16	PA221952.1	AF145922	Full complement	catalytic:PD000001_1_PF00069.12_1_PF07714.1_1_PS00107_1_PS00108_1_PS50011_1_SM00219_1_SM00220_1_extended:SSF56112_1	IPR000719:IPR001245:IPR002290:IPR008271:IPR011009:PF07714.1	*
161	FANTOM	82384	TA82384.6	PA82384.1	4930545J15	Full complement	catalytic:PD000001_1_PF00069.12_1_PS00107_1_PS00108_1_PS50011_1_SM00219_1_SM00220_1_extended:SSF56112_1	IPR000719:IPR001245:IPR002290:IPR008271:IPR011009	*
162	FANTOM	176994	TA176994.4	PA176994.4	4921506N09	Variant disrupts the catalytic domain	catalytic:PD000001_1_PF00069.12_1_PS00107_1_PS50011_1_SM00219_1_SM00220_1_extended:SSF56112_1	IPR000719:IPR001245:IPR002290:IPR011009	*
162	FANTOM	176994	TA176994.3	PA176994.3	G430004D23	Variant disrupts the catalytic domain	catalytic:PD000001_1_PF00069.12_1_PS00107_1_PS00108_1_PS50011_1_SM00219_1_SM00220_1_extended:SSF56112_1	IPR000719:IPR001245:IPR002290:IPR008271:IPR011009	*
162	PUBLIC	176994	TA176994.8	PA176994.8	AF045253	Full complement	catalytic:PD000001_1_PD000001_2_PF00069.12_1_PS00107_1_PS00108_1_PS50011_1_SM00219_1_SM00220_1_extended:SSF56112_1	IPR000719:IPR001245:IPR002290:IPR008271:IPR011009	*
163	FANTOM	77541	TA77541.24	PA77541.1	F630220I21	Full complement	accessory:SSF53167_1_SSF54236_1_catalytic:PD000001_1_PF00069.12_1_PR00109_1_PR00109_2_PR00109_3_PS00107_1_PS00108_1_PS50011_1_SM00219_1_SM00220_1_extended:SSF56112_1	IPR000719:IPR001245:IPR002290:IPR008271:IPR011009:SSF53167:SSF54236	*
164	FANTOM	72220	TA72220.12	PA72220.12	2610009E10	Variant affects accessory and catalytic domains	catalytic:PD000001_1_PF00069.12_1_PR00109_1_PR00109_2_PS00108_1_PS50011_1_SM00219_1_SM00220_1_extended:SSF56112_1	IPR000719:IPR001245:IPR002290:IPR008271:IPR011009	*
164	FANTOM	72220	TA72220.17	PA72220.17	F830112E09	Variant affects accessory and catalytic domains	catalytic:PD000001_1	IPR000719	*
164	PUBLIC	72220	TA72220.2	PA72220.2	AF088910	Full complement	accessory:SSF49590_1_SSF54236_1_catalytic:PD000001_1_PF00069.12_1_PR00109_1_PR00109_2_PR00109_3_PS00108_1_PS50011_1_SM00219_1_SM00220_1_extended:SSF56112_1	IPR000719:IPR001245:IPR002290:IPR007117:IPR008271:IPR011009:SSF54236	*
165	PUBLIC	105751	TA105751.3	PA105751.3	BC037446	Variant disrupts the catalytic domain	catalytic:PD000001_1_PF00069.12_1_PS00107_1_PS50011_1_SM00219_1_SM00220_1_extended:SSF56112_1	IPR000719:IPR001245:IPR002290:IPR011009	*
165	FANTOM	105751	TA105751.1	PA105751.1	E430020M09	Full complement	accessory:SSF54236_1_catalytic:PD000001_1_PF00069.12_1_PS00107_1_PS50011_1_SM00219_1_SM00220_1_extended:SSF56112_1	IPR000719:IPR001245:IPR002290:IPR011009:SSF54236	*
166	FANTOM	107464	TA107464.2	PA107464.2	I730064N04	Variant disrupts the catalytic domain	accessory:SSF54236_1_catalytic:PD000001_1_PS50011_1_SM00220_1_extended:SSF56112_1	IPR000719:IPR002290:IPR011009:SSF54236	*
166	PUBLIC	107464	TA107464.15	PA107464.1	AF191839	Full complement	accessory:SSF54236_1_catalytic:PD000001_1_PF00069.12_1_PS00107_1_PS50011_1_SM00219_1_SM00220_1_extended:SSF56112_1	IPR000719:IPR001245:IPR002290:IPR011009:SSF54236	*
167	FANTOM	161143	TA161143.3	PA161143.3	F830207A18	Variant disrupts the catalytic domain	catalytic:PD000001_1_PS50011_1_extended:SSF56112_1	IPR000719:IPR011009	*
167	FANTOM	161143	TA161143.12	PA161143.1	F830203E20	Variant disrupts the catalytic domain	catalytic:PD000001_1_PF00069.12_1_PS00108_1_PS50011_1_SM00219_1_SM00220_1_extended:SSF56112_1	IPR000719:IPR001245:IPR002290:IPR008271:IPR011009	*
167	FANTOM	161143	TA161143.2	PA161143.2	F730204A06	Variant disrupts the catalytic domain	catalytic:PD000001_1_PD000001_2_PF00069.12_1_PS50011_1_SM00220_1_extended:SSF56112_1	IPR000719:IPR002290:IPR011009	*
170	PUBLIC	72665	TA72665.4	PA72665.4	BC023958	Variant affects accessory and catalytic domains	catalytic:PD000001_1_PF00069.12_1_PS50011_1_SM00219_1_SM00220_1_extended:SSF56112_1	IPR000719:IPR001245:IPR002290:IPR011009	*
170	FANTOM	72665	TA72665.7	PA72665.7	4933428O03	Variant affects accessory and catalytic domains	accessory:SSF55681_1_catalytic:PD000001_1_PF00069.12_1_PS00108_1_PS50011_1_SM00220_1_extended:SSF56112_1	IPR000719:IPR002290:IPR008271:IPR011009:SSF55681	*
170	PUBLIC	72665	TA72665.3	PA72665.3	AF193342	Variant affects accessory domains only	accessory:SSF52954_1_SSF55681_1_catalytic:PD000001_1_PD000001_2_PD000001_3_PF00069.12_1_PF00069.12_2_PS00107_1_PS00108_1_PS50011_1_PS50011_2_SM00219_1_SM00220_1_SM00220_2_extended:SSF56112_1_SSF56112_2	IPR000719:IPR001245:IPR002290:IPR008271:IPR011009:SSF52954:SSF55681	*
170	PUBLIC	72665	TA72665.2	PA72665.2	AF193344	Variant affects accessory domains only	accessory:PS50908_1_SSF52954_1_SSF55681_1_catalytic:PD000001_1_PD000001_2_PD000001_3_PF00069.12_1_PF00069.12_2_PS00107_1_PS00108_1_PS50011_1_PS50011_2_SM00219_1_SM00220_1_SM00220_2_extended:SSF56112_1_SSF56112_2_SSF56112_3	IPR000719:IPR001245:IPR002290:IPR006575:IPR008271:IPR011009:SSF52954:SSF55681	*
170	PUBLIC	72665	TA72665.1	PA72665.1	AF193343	Full complement	accessory:PF05773.6_1_PS50908_1_SM00591_1_SSF52954_1_SSF55681_1_catalytic:PD000001_1_PD000001_2_PD000001_3_PF00069.12_1_PF00069.12_2_PS00107_1_PS00108_1_PS50011_1_PS50011_2_SM00219_1_SM00220_1_SM00220_2_extended:SSF56112_1_SSF56112_2_SSF56112_3	IPR000719:IPR001245:IPR002290:IPR006575:IPR008271:IPR011009:SSF52954:SSF55681	*
171	FANTOM	74147	TA74147.6	PA74147.6	B230374M04	no domains predicted	No domains detected	No domains detected	*
171	FANTOM	74147	TA74147.4	PA74147.4	B020010I18	Variant disrupts the catalytic domain	accessory:SSF50998_1_catalytic:PD000001_1_PD000001_2_PF00069.12_1_PS50011_1_SM00220_1_extended:SSF56112_1	IPR000719:IPR002290:IPR011009:IPR011047	*
171	PUBLIC	74147	TA74147.1	PA74147.1	BC054809	Full complement	accessory:SSF50998_1_catalytic:PD000001_1_PD000001_2_PF00069.12_1_PS00108_1_PS50011_1_SM00219_1_SM00220_1_extended:SSF56112_1	IPR000719:IPR001245:IPR002290:IPR008271:IPR011009:IPR011047	*
171	FANTOM	74147	TA74147.5	PA74147.5	2410004L11	Variant removes the catalytic domain	accessory:SSF50998_1	IPR011047	*
172	PUBLIC	75860	TA75860.1	PA75860.1	M65029	Full complement	accessory:PF00035.10_1_PF00035.10_2_PS50137_1_PS50137_2_SM00358_1_SM00358_2_SSF54768_1_SSF54768_2_catalytic:PD000001_1_PF00069.12_1_PS00107_1_PS00108_1_PS50011_1_SM00219_1_SM00220_1_extended:SSF56112_1	IPR000719:IPR001159:IPR001245:IPR002290:IPR008271:IPR011009:SSF54768	*
173	FANTOM	128432	TA128432.1	PA128432.1	G270071A07	Full complement	catalytic:PD000001_1_PF00069.12_1_PS00109_1_PS50011_1_SM00219_1_SM00220_1_extended:SSF56112_1	IPR000719:IPR001245:IPR002290:IPR008266:IPR011009	*
175	FANTOM	167922	TA167922.10	PA167922.1	F530014G17	Full complement	catalytic:PD000001_1_PF00069.12_1_PS00107_1_PS00108_1_PS50011_1_SM00219_1_SM00220_1_extended:SSF56112_1	IPR000719:IPR001245:IPR002290:IPR008271:IPR011009	*
177	FANTOM	160189	TA160189.1	PA160189.1	A530084A08	Variant affects accessory domains only	accessory:PS50083_1_SSF46966_1_SSF46966_2_SSF46966_3_SSF46966_4	IPR002017	*
177	FANTOM	160189	TA160189.3	PA160189.3	2610301F02	Variant affects accessory domains only	accessory:PS50083_1_SM00150_1_SM00150_2_SSF46966_1_SSF46966_2_SSF46966_3	IPR002017	*
177	FANTOM	160189	TA160189.16	PA115669.1	C130017I15	Variant affects accessory domains only	accessory:PF00047.12_1_PF07679.2_1_PF07686.2_1_PS50835_1_SM00408_1_SM00409_1_SSF48726_1	IPR003598:IPR003599:IPR007110:PF07679.2:PF07686.2	*
177	FANTOM	160189	TA160189.15	PA119620.1	D930024J16	Variant affects accessory domains only	accessory:PF00047.12_1_PF07679.2_1_PF07679.2_2_PF07686.2_1_PS50835_1_SM00409_1_SM00409_2_SSF48726_1_SSF48726_2	IPR003599:IPR007110:PF07679.2:PF07686.2	*
177	FANTOM	160189	TA160189.13	PA109028.3	D830013F15	Variant affects accessory domains only	accessory:PF00047.12_1_PF00047.12_2_PF07679.2_1_PF07679.2_2_PF07686.2_1_PF07686.2_2_PS50835_1_PS50835_2_SM00408_1_SM00408_2_SM00409_1_SM00409_2_SSF48726_1_SSF48726_2	IPR003598:IPR003599:IPR007110:PF07679.2:PF07686.2	*
178	PUBLIC	78875	TA78875.2	PA78875.2	BC048698	Variant affects accessory and catalytic domains	accessory:PF07679.2_1_PF07686.2_1_PS50835_1_SM00408_1_SM00409_1_SSF48726_1	IPR003598:IPR003599:IPR007110:PF07679.2:PF07686.2	*
178	FANTOM	78875	TA78875.6	PA78875.6	D130068E13	Variant affects accessory and catalytic domains	accessory:PF00047.12_1_PF00047.12_2_PF07679.2_1_PF07679.2_2_PF07686.2_1_PS50835_1_PS50835_2_SM00408_1_SM00408_2_SM00409_1_SM00409_2_SSF48726_1_SSF48726_2	IPR003598:IPR003599:IPR007110:PF07679.2:PF07686.2	*
178	FANTOM	78875	TA78875.9	PA78875.9	M5C1050A01	Variant affects accessory domains only	accessory:PF00041.8_1_PF00041.8_2_PF00047.12_1_PF00047.12_2_PF00047.12_3_PF00047.12_4_PF00047.12_5_PF00047.12_6_PF00047.12_7_PF07679.2_1_PF07679.2_2_PF07679.2_3_PF07679.2_4_PF07679.2_5_PF07679.2_6_PF07679.2_7_PF07686.2_1_PF07686.2_2_PF07686.2_3_PS50835_1_PS50835_2_PS50835_3_PS50835_4_PS50835_5_PS50835_6_PS50835_7_SM00060_1_SM00060_2_SM00408_1_SM00408_2_SM00408_3_SM00408_4_SM00408_5_SM00408_6_SM00…	IPR000719:IPR001245:IPR002290:IPR002291:IPR003598:IPR003599:IPR003961:IPR007110:IPR008271:IPR008957:IPR011009:PF07679.2:PF07686.2	*
178	PUBLIC	78875	TA78875.1	PA78875.1	AF215896	Variant disrupts the catalytic domain	accessory:PF00041.8_1_PF00041.8_2_PF00047.12_1_PF00047.12_2_PF00047.12_3_PF00047.12_4_PF00047.12_5_PF00047.12_6_PF00047.12_7_PF00047.12_8_PF07679.2_1_PF07679.2_2_PF07679.2_3_PF07679.2_4_PF07679.2_5_PF07679.2_6_PF07679.2_7_PF07679.2_8_PF07686.2_1_PF07686.2_2_PF07686.2_3_PS50835_1_PS50835_2_PS50835_3_PS50835_4_PS50835_5_PS50835_6_PS50835_7_PS50835_8_SM00060_1_SM00060_2_SM00408_1_SM00408_2_SM00408_3…	IPR000719:IPR001245:IPR002290:IPR003598:IPR003599:IPR003961:IPR007110:IPR008271:IPR008957:IPR011009:PF07679.2:PF07686.2	*
179	PUBLIC	104975	TA104975.2	PA104975.1	BC025061	Full complement	catalytic:PD000001_1_PF00069.12_1_PS00107_1_PS00108_1_PS50011_1_SM00219_1_SM00220_1_extended:SSF56112_1	IPR000719:IPR001245:IPR002290:IPR008271:IPR011009	*
180	PUBLIC	99442	TA99442.12	PA99442.1	AF143094	Variant removes all accessory domains	catalytic:PD000001_1_PF00069.12_1_PS00107_1_PS00108_1_PS50011_1_SM00219_1_SM00220_1_extended:SSF56112_1	IPR000719:IPR001245:IPR002290:IPR008271:IPR011009	*
180	FANTOM	178631	TA178631.1	PA178631.1	1700028N14	Variant removes the catalytic domain	accessory:SSF57059_1	SSF57059	*
181	PUBLIC	82188	TA82188.8	PA82188.1	BC025837	Full complement	catalytic:PD000001_1_PF00069.12_1_PS00108_1_PS50011_1_SM00219_1_SM00220_1_extended:SSF56112_1	IPR000719:IPR001245:IPR002290:IPR008271:IPR011009	*
183	FANTOM	179839	TA179839.1	PA179839.1	A730098P15	Variant affects accessory and catalytic domains	accessory:SSF48371_1	IPR008938	*
183	FANTOM	160407	TA160407.1	PA160407.1	4932415A06	Full complement	accessory:PF02985.7_1_PF02985.7_2_PF02985.7_3_SSF48371_1_catalytic:PD000001_1_PD000001_2_PF00069.12_1_PS50011_1_SM00219_1_SM00220_1_extended:SSF56112_1	IPR000357:IPR000719:IPR001245:IPR002290:IPR008938:IPR011009	*
185	FANTOM	107089	TA107089.4	PA107089.4	C230090K24	Variant affects accessory and catalytic domains	catalytic:PD000001_1_PS50011_1_extended:SSF56112_1_SSF56112_2	IPR000719:IPR011009	*
185	PUBLIC	107089	TA107089.3	PA107089.3	BC058403	Variant removes all accessory domains	catalytic:PD000001_1_PF00069.12_1_PS50011_1_SM00220_1_extended:SSF56112_1	IPR000719:IPR002290:IPR011009	*
185	FANTOM	107089	TA107089.1	PA107089.1	B130003F20	Variant affects accessory and catalytic domains	accessory:PF04212.4_1_SSF64268_1_catalytic:PD000001_1_PS50011_1_extended:SSF56112_1_SSF56112_2	IPR000719:IPR007330:IPR011009:SSF64268	*
186	PUBLIC	107087	TA107087.3	PA107087.3	BC024798	Variant disrupts the catalytic domain	accessory:PF04212.4_1_catalytic:PD000001_1_PS50011_1_extended:SSF56112_1	IPR000719:IPR007330:IPR011009	*
186	PUBLIC	107087	TA107087.2	PA107087.2	BC027298	Full complement	accessory:PF04212.4_1_catalytic:PD000001_1_PF00069.12_1_PS50011_1_SM00220_1_extended:SSF56112_1	IPR000719:IPR002290:IPR007330:IPR011009	*
187	PUBLIC	160440	TA160440.2	PA160440.1	AB022179	Full complement	catalytic:PD000001_1_PF00069.12_1_PS00108_1_PS50011_1_SM00219_1_SM00220_1_extended:SSF56112_1	IPR000719:IPR001245:IPR002290:IPR008271:IPR011009	*
188	PUBLIC	79933	TA79933.1	PA79933.1	M86377	Full complement	accessory:SSF48452_1_catalytic:PD000001_1_PF00069.12_1_PS00108_1_PS50011_1_SM00219_1_SM00220_1_extended:SSF56112_1	IPR000719:IPR001245:IPR002290:IPR008271:IPR008941:IPR011009	*
189	PUBLIC	81462	TA81462.2	PA81462.2	BC002134	Variant disrupts the catalytic domain	extended:SSF56112_1	IPR011009	*
189	PUBLIC	81462	TA81462.12	PA81462.1	Y13439	Full complement	catalytic:PD000001_1_PF00069.12_1_PR01772_1_PR01772_2_PR01772_3_PR01772_4_PR01773_1_PR01773_2_PR01773_3_PR01773_4_PR01773_5_PS00107_1_PS01351_1_PS50011_1_SM00219_1_SM00220_1_extended:SSF56112_1	IPR000719:IPR001245:IPR002290:IPR003527:IPR008351:IPR008352:IPR011009	*
190	PUBLIC	106167	TA106167.4	PA106167.4	AF128892	Variant disrupts the catalytic domain	catalytic:PD000001_1_PF00069.12_1_PR01773_1_PR01773_2_PS00107_1_PS01351_1_PS50011_1_SM00219_1_SM00220_1_extended:SSF56112_1	IPR000719:IPR001245:IPR002290:IPR003527:IPR008352:IPR011009	*
190	FANTOM	106167	TA106167.6	PA106167.6	I830028G05	Variant disrupts the catalytic domain	catalytic:PD000001_1_PF00069.12_1_PR01773_1_PR01773_2_PR01773_3_PR01773_4_PS50011_1_SM00219_1_SM00220_1_extended:SSF56112_1	IPR000719:IPR001245:IPR002290:IPR008352:IPR011009	*
190	PUBLIC	106167	TA106167.17	PA106167.2	BC012235	Full complement	catalytic:PD000001_1_PF00069.12_1_PR01773_1_PR01773_2_PR01773_3_PR01773_4_PR01773_5_PS00107_1_PS01351_1_PS50011_1_SM00219_1_SM00220_1_extended:SSF56112_1	IPR000719:IPR001245:IPR002290:IPR003527:IPR008352:IPR011009	*
191	PUBLIC	83366	TA83366.5	PA83366.1	U81823	Full complement	catalytic:PD000001_1_PF00069.12_1_PR01772_1_PR01772_2_PR01772_3_PR01772_4_PR01773_1_PR01773_2_PR01773_3_PR01773_4_PR01773_5_PS00107_1_PS01351_1_PS50011_1_SM00219_1_SM00220_1_extended:SSF56112_1	IPR000719:IPR001245:IPR002290:IPR003527:IPR008351:IPR008352:IPR011009	*
193	FANTOM	105610	TA105610.6	PA105610.6	A730063C17	Variant disrupts the catalytic domain	catalytic:PD000001_1_PF00069.12_1_PR01772_1_PR01772_2_PR01772_3_PS50011_1_SM00220_1_extended:SSF56112_1	IPR000719:IPR002290:IPR008351:IPR011009	*
193	PUBLIC	105610	TA105610.4	PA105610.4	AF052468	Full complement	catalytic:PD000001_1_PD000001_2_PF00069.12_1_PR01772_1_PR01772_2_PR01772_3_PR01772_4_PR01772_5_PR01772_6_PR01772_7_PR01772_8_PR01772_9_PS00108_1_PS01351_1_PS50011_1_SM00219_1_SM00220_1_extended:SSF56112_1	IPR000719:IPR001245:IPR002290:IPR003527:IPR008271:IPR008351:IPR011009	*
194	FANTOM	71799	TA71799.15	PA71799.1	A630085G12	Variant disrupts the catalytic domain	catalytic:PD000001_1_PF00069.12_1_PR01772_1_PR01772_2_PR01772_3_PR01772_4_PR01772_5_PR01772_6_PR01772_7_PR01772_8_PR01772_9_PS00108_1_PS01351_1_PS50011_1_SM00219_1_SM00220_1_extended:SSF56112_1	IPR000719:IPR001245:IPR002290:IPR003527:IPR008271:IPR008351:IPR011009	*
194	PUBLIC	71799	TA71799.6	PA71799.6	AB005665	Full complement	catalytic:PD000001_1_PD000001_2_PF00069.12_1_PR01772_1_PR01772_2_PR01772_3_PR01772_4_PR01772_5_PR01772_6_PR01772_7_PR01772_8_PR01772_9_PS00108_1_PS01351_1_PS50011_1_SM00219_1_SM00220_1_extended:SSF56112_1	IPR000719:IPR001245:IPR002290:IPR003527:IPR008271:IPR008351:IPR011009	*
195	PUBLIC	79202	TA79202.19	PA79202.7	AB005663	Variant removes all accessory domains	catalytic:PD000001_1_PF00069.12_1_PR01772_1_PR01772_2_PR01772_3_PR01772_4_PR01772_5_PR01772_6_PR01772_7_PR01772_8_PR01772_9_PS00108_1_PS01351_1_PS50011_1_SM00219_1_SM00220_1_extended:SSF56112_1	IPR000719:IPR001245:IPR002290:IPR003527:IPR008271:IPR008351:IPR011009	*
195	FANTOM	79202	TA79202.6	PA79202.6	B020001F06	Full complement	accessory:PS00152_1_catalytic:PD000001_1_PF00069.12_1_PR01772_1_PR01772_2_PR01772_3_PR01772_4_PR01772_5_PR01772_6_PR01772_7_PR01772_8_PR01772_9_PS00108_1_PS01351_1_PS50011_1_SM00219_1_SM00220_1_extended:SSF56112_1	IPR000194:IPR000719:IPR001245:IPR002290:IPR003527:IPR008271:IPR008351:IPR011009	*
196	PUBLIC	134246	TA134246.14	PA134246.1	AF036332	Full complement	catalytic:PD000001_1_PF00069.12_1_PS00107_1_PS00108_1_PS01351_1_PS50011_1_SM00219_1_SM00220_1_extended:SSF56112_1	IPR000719:IPR001245:IPR002290:IPR003527:IPR008271:IPR011009	*
197	PUBLIC	110751	TA110751.3	PA110751.3	AF126161	Variant disrupts the catalytic domain	catalytic:PD000001_1_PF00069.12_1_PS00108_1_PS50011_1_SM00219_1_SM00220_1_extended:SSF56112_1	IPR000719:IPR001245:IPR002290:IPR008271:IPR011009	*
197	FANTOM	110751	TA110751.2	PA110751.2	G370024J02	Variant disrupts the catalytic domain	catalytic:PD000001_1_PF00069.12_1_PS00108_1_PS01351_1_PS50011_1_SM00219_1_SM00220_1_extended:SSF56112_1	IPR000719:IPR001245:IPR002290:IPR003527:IPR008271:IPR011009	*
197	PUBLIC	110751	TA110751.20	PA110751.17	AF126159	Full complement	catalytic:PD000001_1_PF00069.12_1_PS00107_1_PS00108_1_PS01351_1_PS50011_1_SM00219_1_SM00220_1_extended:SSF56112_1	IPR000719:IPR001245:IPR002290:IPR003527:IPR008271:IPR011009	*
198	FANTOM	168363	TA168363.2	PA168363.2	7120455B15	Variant disrupts the catalytic domain	catalytic:PD000001_1_PF00069.12_1_PR01770_1_PR01770_2_PR01770_3_PR01770_4_PR01770_5_PR01771_1_PR01771_2_PR01771_3_PR01771_4_PR01771_5_PS00107_1_PS00108_1_PS01351_1_PS50011_1_SM00219_1_SM00220_1_extended:SSF56112_1	IPR000719:IPR001245:IPR002290:IPR003527:IPR008271:IPR008349:IPR008350:IPR011009	*
198	PUBLIC	168363	TA168363.25	PA168363.1	X58712	Full complement	catalytic:PD000001_1_PF00069.12_1_PR01770_1_PR01770_2_PR01770_3_PR01770_4_PR01770_5_PR01770_6_PR01771_1_PR01771_2_PR01771_3_PR01771_4_PR01771_5_PS00107_1_PS00108_1_PS01351_1_PS50011_1_SM00219_1_SM00220_1_extended:SSF56112_1	IPR000719:IPR001245:IPR002290:IPR003527:IPR008271:IPR008349:IPR008350:IPR011009	*
199	PUBLIC	82283	TA82283.1	PA82283.1	BC029712	Full complement	catalytic:PD000001_1_PF00069.12_1_PR01770_1_PR01770_2_PR01770_3_PR01770_4_PR01770_5_PR01770_6_PR01771_1_PR01771_2_PR01771_3_PR01771_4_PR01771_5_PR01772_1_PR01772_2_PR01772_3_PR01772_4_PS00107_1_PS00108_1_PS01351_1_PS50011_1_SM00219_1_SM00220_1_extended:SSF56112_1	IPR000719:IPR001245:IPR002290:IPR003527:IPR008271:IPR008349:IPR008350:IPR008351:IPR011009	*
200	PUBLIC	134248	TA134248.1	PA134248.1	BC058942	Full complement	catalytic:PD000001_1_PF00069.12_1_PR01771_1_PR01771_2_PR01771_3_PR01771_4_PR01771_5_PR01771_6_PR01771_7_PR01771_8_PR01771_9_PS00107_1_PS00108_1_PS50011_1_SM00219_1_SM00220_1_extended:SSF56112_1	IPR000719:IPR001245:IPR002290:IPR008271:IPR008350:IPR011009	*
201	FANTOM	222345	TA222345.2	PA182325.1	A930039J04	Variant disrupts the catalytic domain	catalytic:PD000001_1_PF00069.12_1_PR01771_1_PR01771_2_PR01771_3_PR01771_4_PR01771_5_PR01771_6_PR01771_7_PS00107_1_PS00108_1_PS50011_1_SM00219_1_SM00220_1_extended:SSF56112_1	IPR000719:IPR001245:IPR002290:IPR008271:IPR008350:IPR011009	*
201	PUBLIC	222345	TA222345.14	PA222345.1	AF132850	Full complement	catalytic:PD000001_1_PF00069.12_1_PR01771_1_PR01771_2_PR01771_3_PR01771_4_PR01771_5_PR01771_6_PR01771_7_PR01771_8_PR01771_9_PS00107_1_PS00108_1_PS50011_1_SM00219_1_SM00220_1_extended:SSF56112_1	IPR000719:IPR001245:IPR002290:IPR008271:IPR008350:IPR011009	*
202	FANTOM	110038	TA110038.3	PA110038.3	D430037E01	Variant disrupts the catalytic domain	catalytic:PD000001_1_PF00069.12_1_PS50011_1_SM00220_1_extended:SSF56112_1	IPR000719:IPR002290:IPR011009	*
202	FANTOM	110038	TA110038.9	PA110038.9	G730008O17	Variant disrupts the catalytic domain	catalytic:PD000001_1_PF00069.12_1_PS00108_1_PS50011_1_SM00219_1_SM00220_1_extended:SSF56112_1	IPR000719:IPR001245:IPR002290:IPR008271:IPR011009	*
202	FANTOM	110038	TA110038.21	PA110038.1	F830211P14	Full complement	catalytic:PD000001_1_PF00069.12_1_PS00107_1_PS00108_1_PS50011_1_SM00219_1_SM00220_1_extended:SSF56112_1	IPR000719:IPR001245:IPR002290:IPR008271:IPR011009	*
203	FANTOM	111684	TA111684.1	PA111684.1	A730073J23	Full complement	catalytic:PD000001_1_PF00069.12_1_PS00107_1_PS00108_1_PS50011_1_SM00219_1_SM00220_1_extended:SSF56112_1	IPR000719:IPR001245:IPR002290:IPR008271:IPR011009	*
204	FANTOM	111765	TA111765.1	PA111765.1	D130084A13	Full complement	catalytic:PD000001_1_PF00069.12_1_PS00107_1_PS00108_1_PS50011_1_SM00219_1_SM00220_1_extended:SSF56112_1	IPR000719:IPR001245:IPR002290:IPR008271:IPR011009	*
205	PUBLIC	81753	TA81753.19	PA81753.1	BC011069	Full complement	catalytic:PD000001_1_PF00069.12_1_PS00107_1_PS00108_1_PS50011_1_SM00219_1_SM00220_1_extended:SSF56112_1	IPR000719:IPR001245:IPR002290:IPR008271:IPR011009	*
206	FANTOM	157705	TA157705.6	PA157705.6	6430598J10	Variant disrupts the catalytic domain	catalytic:PD000001_1_PS00107_1_extended:SSF56112_1	IPR000719:IPR011009	*
206	PUBLIC	157705	TA157705.1	PA157705.1	BC064815	Full complement	catalytic:PD000001_1_PF00069.12_1_PS00107_1_PS00108_1_PS50011_1_SM00219_1_SM00220_1_extended:SSF56112_1	IPR000719:IPR001245:IPR002290:IPR008271:IPR011009	*
207	FANTOM	74733	TA74733.5	PA74733.1	F730311C16	Full complement	catalytic:PD000001_1_PF00069.12_1_PS00107_1_PS00108_1_PS50011_1_SM00219_1_SM00220_1_extended:SSF56112_1	IPR000719:IPR001245:IPR002290:IPR008271:IPR011009	*
208	PUBLIC	108363	TA108363.23	PA108363.1	BC024396	Full complement	catalytic:PD000001_1_PF00069.12_1_PS00107_1_PS00108_1_PS50011_1_SM00219_1_SM00220_1_extended:SSF56112_1	IPR000719:IPR001245:IPR002290:IPR008271:IPR011009	*
209	PUBLIC	73587	TA73587.24	PA73587.1	AJ223732	Full complement	catalytic:PD000001_1_PF00069.12_1_PS00107_1_PS00108_1_PS50011_1_SM00219_1_SM00220_1_extended:SSF56112_1	IPR000719:IPR001245:IPR002290:IPR008271:IPR011009	*
210	FANTOM	122389	TA122389.1	PA122389.1	A730034C03	Full complement	catalytic:PD000001_1	IPR000719	*
211	FANTOM	79658	TA79658.16	PA79658.16	D130046P17	Variant affects accessory and catalytic domains	catalytic:PD000001_1_PS00107_1_PS50011_1_extended:SSF56112_1	IPR000719:IPR011009	*
211	FANTOM	79658	TA79658.14	PA79658.14	D130009P16	Full complement	accessory:PS00191_1_catalytic:PD000001_1_PF00069.12_1_PS00107_1_PS00108_1_PS50011_1_SM00219_1_SM00220_1_extended:SSF56112_1	IPR000719:IPR001199:IPR001245:IPR002290:IPR008271:IPR011009	*
212	PUBLIC	111136	TA111136.2	PA111136.2	BC004605	Variant disrupts the catalytic domain	catalytic:PD000001_1_PF00069.12_1_PS00107_1_PS50011_1_SM00219_1_SM00220_1_extended:SSF56112_1	IPR000719:IPR001245:IPR002290:IPR011009	*
212	FANTOM	111136	TA111136.3	PA111136.3	A230093O07	Full complement	catalytic:PD000001_1_PF00069.12_1_PS00107_1_PS00108_1_PS50011_1_SM00219_1_SM00220_1_extended:SSF56112_1	IPR000719:IPR001245:IPR002290:IPR008271:IPR011009	*
213	PUBLIC	81275	TA81275.1	PA81275.1	BC031907	Full complement	catalytic:PD000001_1_PF00069.12_1_PS00107_1_PS00108_1_PS50011_1_SM00219_1_SM00220_1_extended:SSF56112_1	IPR000719:IPR001245:IPR002290:IPR008271:IPR011009	*
214	FANTOM	177151	TA177151.5	PA177151.5	8430406M17	Variant disrupts the catalytic domain	catalytic:PD000001_1_PF00069.12_1_PS00108_1_PS50011_1_SM00219_1_SM00220_1_extended:SSF56112_1	IPR000719:IPR001245:IPR002290:IPR008271:IPR011009	*
214	FANTOM	177151	TA177151.1	PA177151.1	G930017H24	Variant disrupts the catalytic domain	catalytic:PD000001_1_PF00069.12_1_PS00107_1_PS00108_1_PS50011_1_SM00219_1_SM00220_1_extended:SSF56112_1	IPR000719:IPR001245:IPR002290:IPR008271:IPR011009	*
214	PUBLIC	177151	TA177151.8	PA177151.8	BC028871	Full complement	catalytic:PD000001_1_PF00069.12_1_PF07714.1_1_PS00107_1_PS00108_1_PS50011_1_SM00219_1_SM00220_1_extended:SSF56112_1	IPR000719:IPR001245:IPR002290:IPR008271:IPR011009:PF07714.1	*
216	FANTOM	71570	TA71570.6	PA71570.6	5330436L21	Variant disrupts the catalytic domain	catalytic:PD000001_1_PS50011_1_extended:SSF56112_1	IPR000719:IPR011009	*
216	FANTOM	71570	TA71570.5	PA71570.2	B020023B17	Full complement	catalytic:PD000001_1_PF00069.12_1_PF07714.1_1_PS00107_1_PS00108_1_PS50011_1_SM00219_1_SM00220_1_extended:SSF56112_1	IPR000719:IPR001245:IPR002290:IPR008271:IPR011009:PF07714.1	*
217	FANTOM	113036	TA113036.1	PA113036.1	4933411O17	Full complement	catalytic:PD000001_1_PF00069.12_1_PS00107_1_PS00108_1_PS50011_1_SM00219_1_SM00220_1_extended:SSF56112_1	IPR000719:IPR001245:IPR002290:IPR008271:IPR011009	*
218	FANTOM	119420	TA119420.1	PA119420.1	F930014I06	Full complement	catalytic:PD000001_1_PF00069.12_1_PF07714.1_1_PS00107_1_PS00108_1_PS50011_1_SM00219_1_SM00220_1_extended:SSF56112_1	IPR000719:IPR001245:IPR002290:IPR008271:IPR011009:PF07714.1	*
219	FANTOM	221907	TA221907.5	PA221907.5	4732423C17	Variant disrupts the catalytic domain	catalytic:PD000001_1_PF00069.12_1_PS50011_1_SM00220_1_extended:SSF56112_1	IPR000719:IPR002290:IPR011009	*
219	FANTOM	221907	TA221907.2	PA221907.2	M5C1016E09	Variant disrupts the catalytic domain	catalytic:PD000001_1_PF00069.12_1_PS00108_1_PS50011_1_SM00219_1_SM00220_1_extended:SSF56112_1	IPR000719:IPR001245:IPR002290:IPR008271:IPR011009	*
219	FANTOM	221907	TA221907.3	PA221907.3	E130118K14	Full complement	catalytic:PD000001_1_PF00069.12_1_PS00107_1_PS00108_1_PS50011_1_SM00219_1_SM00220_1_extended:SSF56112_1	IPR000719:IPR001245:IPR002290:IPR008271:IPR011009	*
220	PUBLIC	111507	TA111507.2	PA111507.2	BC025046	no domains predicted	No domains detected	No domains detected	*
220	FANTOM	111507	TA111507.1	PA111507.1	2410050A04	Full complement	catalytic:PD000001_1_PF00069.12_1_PS00108_1_PS50011_1_SM00219_1_SM00220_1_extended:SSF56112_1	IPR000719:IPR001245:IPR002290:IPR008271:IPR011009	*
222	PUBLIC	82453	TA82453.2	PA82453.2	BC037614	Variant disrupts the catalytic domain	catalytic:PD000001_1_PF00069.12_1_PS00108_1_PS50011_1_SM00220_1_extended:SSF56112_1	IPR000719:IPR002290:IPR008271:IPR011009	*
222	PUBLIC	82453	TA82453.1	PA82453.1	AB022695	Full complement	catalytic:PD000001_1_PF00069.12_1_PS00107_1_PS00108_1_PS50011_1_SM00219_1_SM00220_1_extended:SSF56112_1	IPR000719:IPR001245:IPR002290:IPR008271:IPR011009	*
223	FANTOM	179024	TA179024.1	PA179024.1	2210420N10	no domains predicted	No domains detected	No domains detected	*
223	FANTOM	107916	TA107916.3	PA107916.3	5131401O18	Full complement	catalytic:PD000001_1_PF00069.12_1_PF07714.1_1_PS00107_1_PS00108_1_PS50011_1_SM00219_1_SM00220_1_extended:SSF56112_1	IPR000719:IPR001245:IPR002290:IPR008271:IPR011009:PF07714.1	*
224	FANTOM	79589	TA79589.6	PA79589.6	4931429H03	Variant disrupts the catalytic domain	accessory:PS00678_1_catalytic:PD000001_1_PF00069.12_1_PS00107_1_PS50011_1_SM00219_1_SM00220_1_extended:SSF56112_1	IPR000719:IPR001245:IPR001680:IPR002290:IPR011009	*
224	PUBLIC	79589	TA79589.1	PA79589.1	X66983	Full complement	accessory:PS00678_1_catalytic:PD000001_1_PF00069.12_1_PS00107_1_PS00108_1_PS50011_1_SM00219_1_SM00220_1_extended:SSF56112_1	IPR000719:IPR001245:IPR001680:IPR002290:IPR008271:IPR011009	*
226	PUBLIC	103589	TA103589.24	PA103589.1	BC006936	Full complement	catalytic:PD000001_1_PF00069.12_1_PS00107_1_PS00108_1_PS50011_1_SM00219_1_SM00220_1_extended:SSF56112_1	IPR000719:IPR001245:IPR002290:IPR008271:IPR011009	*
227	PUBLIC	82728	TA82728.2	PA82728.2	BC053920	Variant disrupts the catalytic domain	catalytic:PD000001_1_PS50011_1_extended:SSF56112_1	IPR000719:IPR011009	*
227	PUBLIC	82728	TA82728.1	PA82728.1	BC048082	Full complement	catalytic:PD000001_1_PF00069.12_1_PS00107_1_PS01351_1_PS50011_1_SM00219_1_SM00220_1_extended:SSF56112_1	IPR000719:IPR001245:IPR002290:IPR003527:IPR011009	*
228	FANTOM	151165	TA151165.4	PA151165.4	6030461M12	Variant disrupts the catalytic domain	catalytic:PD000001_1_PF00069.12_1_PS00108_1_PS50011_1_SM00219_1_SM00220_1_extended:SSF56112_1	IPR000719:IPR001245:IPR002290:IPR008271:IPR011009	*
228	PUBLIC	151165	TA151165.17	PA151165.1	U51866	Full complement	catalytic:PD000001_1_PF00069.12_1_PS00107_1_PS00108_1_PS50011_1_SM00219_1_SM00220_1_extended:SSF56112_1	IPR000719:IPR001245:IPR002290:IPR008271:IPR011009	*
229	FANTOM	104261	TA104261.2	PA104261.1	2610528F04	Full complement	catalytic:PD000001_1_PF00069.12_1_PS00107_1_PS00108_1_PS50011_1_SM00219_1_SM00220_1_extended:SSF56112_1	IPR000719:IPR001245:IPR002290:IPR008271:IPR011009	*
230	PUBLIC	83624	TA83624.1	PA83624.1	AB021861	Full complement	accessory:SSF47769_1_SSF48452_1_catalytic:PD000001_1_PF00069.12_1_PF07714.1_1_PS00107_1_PS00108_1_PS50011_1_SM00219_1_SM00220_1_extended:SSF56112_1	IPR000719:IPR001245:IPR002290:IPR008271:IPR008941:IPR010993:IPR011009:PF07714.1	*
232	PUBLIC	71440	TA71440.1	PA71440.1	AB006787	Full complement	accessory:SSF47769_1_catalytic:PD000001_1_PF00069.12_1_PF07714.1_1_PS00107_1_PS00108_1_PS50011_1_SM00219_1_SM00220_1_extended:SSF56112_1	IPR000719:IPR001245:IPR002290:IPR008271:IPR010993:IPR011009:PF07714.1	*
233	FANTOM	98115	TA98115.1	PA98115.1	8030454A06	Full complement	catalytic:PD000001_1_PF00069.12_1_PS00107_1_PS00108_1_PS50011_1_SM00219_1_SM00220_1_extended:SSF56112_1	IPR000719:IPR001245:IPR002290:IPR008271:IPR011009	*
234	FANTOM	104267	TA104267.3	PA104267.3	4933413H15	Variant disrupts the catalytic domain	catalytic:PD000001_1_PF00069.12_1_PS00108_1_PS50011_1_SM00219_1_SM00220_1_extended:SSF56112_1	IPR000719:IPR001245:IPR002290:IPR008271:IPR011009	*
234	FANTOM	104267	TA104267.1	PA104267.1	4932416N14	Full complement	catalytic:PD000001_1_PF00069.12_1_PF07714.1_1_PS00108_1_PS50011_1_SM00219_1_SM00220_1_extended:SSF56112_1	IPR000719:IPR001245:IPR002290:IPR008271:IPR011009:PF07714.1	*
235	FANTOM	226767	TA226767.3	PA226767.3	G270046F13	Variant disrupts the catalytic domain	catalytic:PD000001_1_PF00069.12_1_PS00108_1_PS50011_1_SM00219_1_SM00220_1_extended:SSF56112_1	IPR000719:IPR001245:IPR002290:IPR008271:IPR011009	*
235	FANTOM	226767	TA226767.1	PA226767.1	F830205I24	Full complement	catalytic:PD000001_1_PF00069.12_1_PS00107_1_PS00108_1_PS50011_1_SM00219_1_SM00220_1_extended:SSF56112_1	IPR000719:IPR001245:IPR002290:IPR008271:IPR011009	*
236	PUBLIC	81937	TA81937.1	PA81937.1	BC017529	Full complement	catalytic:PD000001_1_PF00069.12_1_PS00107_1_PS00108_1_PS50011_1_SM00219_1_SM00220_1_extended:SSF56112_1	IPR000719:IPR001245:IPR002290:IPR008271:IPR011009	*
237	FANTOM	104777	TA104777.5	PA104777.5	1500010M05	Variant disrupts the catalytic domain	catalytic:PD000001_1_PS00107_1_extended:SSF56112_1	IPR000719:IPR011009	*
237	FANTOM	104777	TA104777.3	PA104777.3	A930030J18	Full complement	catalytic:PD000001_1_PF00069.12_1_PS00107_1_PS00108_1_PS50011_1_SM00219_1_SM00220_1_extended:SSF56112_1	IPR000719:IPR001245:IPR002290:IPR008271:IPR011009	*
238	FANTOM	227125	TA227125.1	PA227125.1	C330003E03	Variant affects accessory and catalytic domains	accessory:PF00659.8_1_PF00659.8_2_PS50078_1_PS50078_2_SSF82615_1_catalytic:PD000001_1_PF00069.12_1_PS00108_1_PS50011_1_SM00219_1_SM00220_1_extended:SSF56112_1	IPR000719:IPR000959:IPR001245:IPR002290:IPR008271:IPR011009:SSF82615	*
238	PUBLIC	227125	TA227125.5	PA227125.2	U01063	Variant affects accessory domains only	accessory:PF00659.8_1_PF00659.8_2_PS50078_1_PS50078_2_SSF82615_1_catalytic:PD000001_1_PF00069.12_1_PF07714.1_1_PS00107_1_PS00108_1_PS50011_1_SM00219_1_SM00220_1_extended:SSF56112_1	IPR000719:IPR000959:IPR001245:IPR002290:IPR008271:IPR011009:PF07714.1:SSF82615	*
238	PUBLIC	227125	TA227125.4	PA227125.4	BC005671	Variant affects accessory and catalytic domains	accessory:PF00132.10_1_PF00132.10_2_PF00132.10_3_PF00132.10_4_SSF51161_1	IPR001451:IPR011004	*
238	FANTOM	227125	TA227125.10	PA227125.3	I920070C15	Variant affects accessory and catalytic domains	accessory:PF00132.10_1_PF00132.10_2_PF00132.10_3_PF00132.10_4_PF00132.10_5_SSF51161_1	IPR001451:IPR011004	*
239	FANTOM	114024	TA114024.1	PA114024.1	6330514A18	Full complement	accessory:PF00659.8_1_PS50078_1_SSF82615_1_catalytic:PD000001_1_PS50011_1_extended:SSF56112_1	IPR000719:IPR000959:IPR011009:SSF82615	*
240	PUBLIC	151682	TA151682.1	PA151682.1	BC063051	Full complement	accessory:PF00659.8_1_PF00659.8_2_PS50078_1_PS50078_2_SSF82615_1_catalytic:PD000001_1_PF00069.12_1_PF07714.1_1_PS00107_1_PS00108_1_PS50011_1_SM00219_1_SM00220_1_extended:SSF56112_1	IPR000719:IPR000959:IPR001245:IPR002290:IPR008271:IPR011009:PF07714.1:SSF82615	*
241	FANTOM	82419	TA82419.11	PA82419.1	D130073L13	Full complement	accessory:PF00659.8_1_PF00659.8_2_PR01415_1_PR01415_2_PS50078_1_PS50078_2_SSF82615_1_catalytic:PD000001_1_PF00069.12_1_PF07714.1_1_PS00107_1_PS00108_1_PS50011_1_SM00219_1_SM00220_1_extended:SSF56112_1	IPR000719:IPR000959:IPR001245:IPR002110:IPR002290:IPR008271:IPR011009:PF07714.1:SSF82615	*
242	PUBLIC	78959	TA78959.1	PA78959.1	U43186	Full complement	accessory:PF00564.10_1_SM00666_1_catalytic:PD000001_1_PF00069.12_1_PF07714.1_1_PS00107_1_PS50011_1_SM00219_1_SM00220_1_extended:SSF56112_1	IPR000270:IPR000719:IPR001245:IPR002290:IPR011009:PF07714.1	*
243	PUBLIC	111999	TA111999.15	PA111999.1	BC023781	no domains predicted	accessory:PF00564.10_1_SM00666_1_SSF54277_1_catalytic:PD000001_1_PF00069.12_1_PF07714.1_1_PR00109_1_PR00109_2_PR00109_3_PS50011_1_SM00219_1_SM00220_1_extended:SSF56112_1	IPR000270:IPR000719:IPR001245:IPR002290:IPR011009:PF07714.1:SSF54277	*
246	FANTOM	180028	TA180028.1	PA180028.1	A330080K09	no domains predicted	No domains detected	No domains detected	*
247	PUBLIC	77302	TA77302.1	PA77302.1	BC019960	no domains predicted	No domains detected	No domains detected	*
247	PUBLIC	40250	TA40250.1	PA40250.1	BC016522	Full complement	accessory:SSF46689_1	IPR009057	*
248	FANTOM	173666	TA173666.3	PA173666.3	E330012F19	Variant disrupts the catalytic domain	catalytic:PD000001_1_PF00069.12_1_PR00109_1_PR00109_2_PR00109_3_PR00109_4_PS00108_1_PS50011_1_SM00219_1_SM00220_1_extended:SSF56112_1	IPR000719:IPR001245:IPR002290:IPR008271:IPR011009	*
248	FANTOM	173666	TA173666.4	PA173666.4	E230024I12	Full complement	catalytic:PD000001_1_PF00069.12_1_PF07714.1_1_PR00109_1_PR00109_2_PR00109_3_PR00109_4_PS00107_1_PS00108_1_PS50011_1_SM00219_1_SM00220_1_extended:SSF56112_1	IPR000719:IPR001245:IPR002290:IPR008271:IPR011009:PF07714.1	*
249	FANTOM	104356	TA104356.1	PA104356.1	4932438I04	Full complement	catalytic:PD000001_1_PF00069.12_1_PF07714.1_1_PR00109_1_PR00109_2_PR00109_3_PR00109_4_PS00107_1_PS00108_1_PS50011_1_SM00219_1_SM00220_1_extended:SSF56112_1	IPR000719:IPR001245:IPR002290:IPR008271:IPR011009:PF07714.1	*
250	PUBLIC	72260	TA72260.1	PA72260.1	AF093416	Variant disrupts the catalytic domain	catalytic:PD000001_1_PF00069.12_1_PF07714.1_1_PR00109_1_PR00109_2_PR00109_3_PS00107_1_PS00108_1_PS50011_1_SM00219_1_SM00220_1_extended:SSF56112_1	IPR000719:IPR001245:IPR002290:IPR008271:IPR011009:PF07714.1	*
250	PUBLIC	72260	TA72260.2	PA72260.2	BC005411	Full complement	catalytic:PD000001_1_PF00069.12_1_PF07714.1_1_PR00109_1_PR00109_2_PR00109_3_PR00109_4_PS00107_1_PS00108_1_PS50011_1_SM00219_1_SM00220_1_extended:SSF56112_1	IPR000719:IPR001245:IPR002290:IPR008271:IPR011009:PF07714.1	*
251	FANTOM	105717	TA105717.2	PA105717.2	7330417M05	Variant disrupts the catalytic domain	catalytic:PD000001_1_PF00069.12_1_PS00107_1_PS00108_1_PS50011_1_SM00219_1_SM00220_1_extended:SSF56112_1	IPR000719:IPR001245:IPR002290:IPR008271:IPR011009	*
251	FANTOM	105717	TA105717.17	PA105717.1	E430005H19	Full complement	catalytic:PD000001_1_PF00069.12_1_PF07714.1_1_PR00109_1_PR00109_2_PR00109_3_PR00109_4_PS00107_1_PS00108_1_PS50011_1_SM00219_1_SM00220_1_extended:SSF56112_1	IPR000719:IPR001245:IPR002290:IPR008271:IPR011009:PF07714.1	*
252	FANTOM	100261	TA100261.22	PA100261.1	2210021J15	Full complement	catalytic:PD000001_1_PF00069.12_1_PF07714.1_1_PR00109_1_PR00109_2_PR00109_3_PR00109_4_PS00107_1_PS00108_1_PS50011_1_SM00219_1_SM00220_1_extended:SSF56112_1	IPR000719:IPR001245:IPR002290:IPR008271:IPR011009:PF07714.1	*
253	PUBLIC	73757	TA73757.3	PA73757.3	BC024926	no domains predicted	No domains detected	No domains detected	*
253	PUBLIC	73757	TA73757.1	PA73757.1	AJ489828	Full complement	accessory:PF00415.8_1_PF00415.8_2_PR00633_1_PR00633_2_PR00633_3_PR00633_4_PS50012_1_PS50012_2_PS50012_3_PS50012_4_PS50012_5_PS50012_6_SSF50985_1_catalytic:PD000001_1_PF00069.12_1_PS00108_1_PS50011_1_SM00219_1_SM00220_1_extended:SSF56112_1	IPR000408:IPR000719:IPR001245:IPR002290:IPR008271:IPR009091:IPR011009	*
254	PUBLIC	73294	TA73294.13	PA73294.1	NM_080849	Full complement	accessory:PF00415.8_1_PF00415.8_2_PR00633_1_PR00633_2_PR00633_3_PR00633_4_PR00633_5_PS50012_1_PS50012_2_PS50012_3_PS50012_4_PS50012_5_SSF50985_1_catalytic:PD000001_1_PF00069.12_1_PF07714.1_1_PR00109_1_PR00109_2_PR00109_3_PR00109_4_PS00107_1_PS00108_1_PS50011_1_SM00219_1_SM00220_1_extended:SSF56112_1	IPR000408:IPR000719:IPR001245:IPR002290:IPR008271:IPR009091:IPR011009:PF07714.1	*
255	FANTOM	103411	TA103411.3	PA103411.3	3000002B10	Variant affects accessory and catalytic domains	catalytic:PD000001_1_PF00069.12_1_PR00109_1_PR00109_2_PR00109_3_PS00108_1_PS50011_1_SM00219_1_SM00220_1_extended:SSF56112_1	IPR000719:IPR001245:IPR002290:IPR008271:IPR011009	*
255	FANTOM	103411	TA103411.1	PA103411.1	I420013G12	Variant disrupts the catalytic domain	accessory:PF00564.10_1_SM00666_1_SSF54277_1_catalytic:PD000001_1_PF00069.12_1_PF07714.1_1_PR00109_1_PR00109_2_PR00109_3_PS00107_1_PS00108_1_PS50011_1_SM00219_1_SM00220_1_extended:SSF56112_1	IPR000270:IPR000719:IPR001245:IPR002290:IPR008271:IPR011009:PF07714.1:SSF54277	*
255	PUBLIC	103411	TA103411.2	PA103411.2	BC028260	Full complement	accessory:PF00564.10_1_SM00666_1_SSF54277_1_catalytic:PD000001_1_PF00069.12_1_PF07714.1_1_PR00109_1_PR00109_2_PR00109_3_PR00109_4_PS00107_1_PS00108_1_PS50011_1_SM00219_1_SM00220_1_extended:SSF56112_1	IPR000270:IPR000719:IPR001245:IPR002290:IPR008271:IPR011009:PF07714.1:SSF54277	*
255	FANTOM	103411	TA103411.5	PA103411.5	A230106F01	Variant removes the catalytic domain	accessory:PF00564.10_1_SM00666_1_SSF54277_1	IPR000270:SSF54277	*
256	PUBLIC	111756	TA111756.22	PA111756.22	BC051137	Variant disrupts the catalytic domain	catalytic:PD000001_1_PS00107_1_extended:SSF56112_1	IPR000719:IPR011009	*
256	FANTOM	111756	TA111756.21	PA111756.21	G430119J07	Variant disrupts the catalytic domain	catalytic:PD000001_1_PF00069.12_1_PS00108_1_PS50011_1_SM00219_1_SM00220_1_extended:SSF56112_1	IPR000719:IPR001245:IPR002290:IPR008271:IPR011009	*
256	PUBLIC	111756	TA111756.24	PA111756.1	L02526	Full complement	catalytic:PD000001_1_PF00069.12_1_PS00107_1_PS00108_1_PS50011_1_SM00219_1_SM00220_1_extended:SSF56112_1	IPR000719:IPR001245:IPR002290:IPR008271:IPR011009	*
257	FANTOM	98461	TA98461.4	PA98461.4	9430028D13	Variant disrupts the catalytic domain	catalytic:PD000001_1_PF00069.12_1_PS00107_1_PS50011_1_SM00219_1_SM00220_1_extended:SSF56112_1	IPR000719:IPR001245:IPR002290:IPR011009	*
257	FANTOM	98461	TA98461.3	PA98461.3	E330034H06	Full complement	catalytic:PD000001_1_PF00069.12_1_PS00107_1_PS00108_1_PS50011_1_SM00219_1_SM00220_1_extended:SSF56112_1	IPR000719:IPR001245:IPR002290:IPR008271:IPR011009	*
258	FANTOM	105678	TA105678.1	PA105678.1	4732455E07	Full complement	catalytic:PD000001_1_PF00069.12_1_PS00108_1_PS50011_1_SM00219_1_SM00220_1_extended:SSF56112_1	IPR000719:IPR001245:IPR002290:IPR008271:IPR011009	*
259	FANTOM	105143	TA105143.1	PA105143.1	B020016E15	Variant disrupts the catalytic domain	catalytic:PD000001_1_PF00069.12_1_PS00108_1_PS50011_1_SM00219_1_SM00220_1_extended:SSF56112_1	IPR000719:IPR001245:IPR002290:IPR008271:IPR011009	*
259	PUBLIC	105143	TA105143.19	PA105143.2	U18310	Full complement	catalytic:PD000001_1_PF00069.12_1_PS00107_1_PS00108_1_PS50011_1_SM00219_1_SM00220_1_extended:SSF56112_1	IPR000719:IPR001245:IPR002290:IPR008271:IPR011009	*
260	PUBLIC	109625	TA109625.3	PA109625.3	U39066	Variant disrupts the catalytic domain	catalytic:PD000001_1_PF00069.12_1_PS00108_1_PS50011_1_SM00219_1_SM00220_1_extended:SSF56112_1	IPR000719:IPR001245:IPR002290:IPR008271:IPR011009	*
260	FANTOM	109625	TA109625.2	PA109625.2	D930047J04	Full complement	catalytic:PD000001_1_PF00069.12_1_PS00107_1_PS00108_1_PS50011_1_SM00219_1_SM00220_1_extended:SSF56112_1	IPR000719:IPR001245:IPR002290:IPR008271:IPR011009	*
261	FANTOM	168130	TA168130.1	PA168130.1	2010006P04	Full complement	catalytic:PD000001_1_PF00069.12_1_PS00107_1_PS00108_1_PS50011_1_SM00219_1_SM00220_1_extended:SSF56112_1	IPR000719:IPR001245:IPR002290:IPR008271:IPR011009	*
262	FANTOM	112296	TA112296.9	PA112296.1	K530005M15	Full complement	accessory:PF00786.13_1_PS50108_1_SM00285_1_SSF47912_1_catalytic:PD000001_1_PF00069.12_1_PF07714.1_1_PS00107_1_PS50011_1_SM00219_1_SM00220_1_extended:SSF56112_1	IPR000095:IPR000719:IPR001245:IPR002290:IPR011009:IPR011026:PF07714.1	*
263	PUBLIC	81099	TA81099.10	PA81099.1	AY217016	Full complement	accessory:PF00786.13_1_PS50108_1_SM00285_1_SSF47912_1_catalytic:PD000001_1_PF00069.12_1_PF07714.1_1_PS00107_1_PS50011_1_SM00219_1_SM00220_1_extended:SSF56112_1	IPR000095:IPR000719:IPR001245:IPR002290:IPR011009:IPR011026:PF07714.1	*
264	FANTOM	105943	TA105943.1	PA105943.1	9330159N09	Full complement	accessory:PF00786.13_1_PS50108_1_SM00285_1_SSF47912_1_catalytic:PD000001_1_PF00069.12_1_PF07714.1_1_PS00107_1_PS50011_1_SM00219_1_SM00220_1_extended:SSF56112_1	IPR000095:IPR000719:IPR001245:IPR002290:IPR011009:IPR011026:PF07714.1	*
265	PUBLIC	71608	TA71608.5	PA71608.1	AB035267	Full complement	accessory:PF00780.9_1_SM00036_1_SSF55347_1_catalytic:PD000001_1_PF00069.12_1_PF07714.1_1_PS00107_1_PS00108_1_PS50011_1_SM00219_1_SM00220_1_extended:SSF56112_1	IPR000719:IPR001180:IPR001245:IPR002290:IPR008271:IPR011009:PF07714.1:SSF55347	*
266	FANTOM	77506	TA77506.3	PA77506.3	9030416P08	Variant affects accessory and catalytic domains	accessory:PS00894_1_catalytic:PD000001_1_PF00069.12_1_PS00107_1_PS50011_1_SM00219_1_SM00220_1_extended:SSF56112_1	IPR000719:IPR001034:IPR001245:IPR002290:IPR011009	*
266	PUBLIC	77506	TA77506.1	PA77506.1	AY101368	Full complement	accessory:PD000355_1_PF00063.9_1_PF00612.13_1_PF00612.13_2_PR00193_1_PR00193_2_PR00193_3_PR00193_4_PR00193_5_PS00894_1_PS50096_1_PS50096_2_SM00015_1_SM00015_2_SM00242_1_catalytic:PD000001_1_PF00069.12_1_PF07714.1_1_PS00107_1_PS50011_1_SM00219_1_SM00220_1_extended:SSF56112_1	IPR000048:IPR000719:IPR001034:IPR001245:IPR001609:IPR002290:IPR011009:PF07714.1	*
267	PUBLIC	84471	TA84471.1	PA84471.1	U88984	Full complement	accessory:PF00780.9_1_PS50219_1_SM00036_1_catalytic:PD000001_1_PF00069.12_1_PF07714.1_1_PS00107_1_PS00108_1_PS50011_1_SM00219_1_SM00220_1_extended:SSF56112_1	IPR000719:IPR001180:IPR001245:IPR002290:IPR008271:IPR011009:PF07714.1	*
268	PUBLIC	71657	TA71657.1	PA71657.1	BC052474	Full complement	accessory:PF00780.9_1_PS00028_1_PS50219_1_SM00036_1_catalytic:PD000001_1_PF00069.12_1_PF07714.1_1_PS00107_1_PS00108_1_PS50011_1_SM00219_1_SM00220_1_extended:SSF56112_1	IPR000719:IPR001180:IPR001245:IPR002290:IPR007087:IPR008271:IPR011009:PF07714.1	*
270	FANTOM	103928	TA103928.25	PA103928.25	A630059J03	no domains predicted	No domains detected	No domains detected	*
271	PUBLIC	104394	TA104394.14	PA104394.1	AY167030	Full complement	accessory:PF00786.13_1_PS50108_1_SM00285_1_SSF47912_1_catalytic:PD000001_1_PF00069.12_1_PF07714.1_1_PS00107_1_PS00108_1_PS50011_1_SM00219_1_SM00220_1_extended:SSF56112_1	IPR000095:IPR000719:IPR001245:IPR002290:IPR008271:IPR011009:IPR011026:PF07714.1	*
272	PUBLIC	80519	TA80519.1	PA80519.1	AF082077	Full complement	accessory:PF00786.13_1_PS50108_1_SM00285_1_SSF47912_1_catalytic:PD000001_1_PF00069.12_1_PF07714.1_1_PS00107_1_PS00108_1_PS50011_1_SM00219_1_SM00220_1_extended:SSF56112_1	IPR000095:IPR000719:IPR001245:IPR002290:IPR008271:IPR011009:IPR011026:PF07714.1	*
273	FANTOM	104952	TA104952.22	PA104952.1	6330419B18	Full complement	accessory:PF00786.13_1_PS50108_1_SM00285_1_SSF47912_1_catalytic:PD000001_1_PF00069.12_1_PF07714.1_1_PS00107_1_PS00108_1_PS50011_1_SM00219_1_SM00220_1_extended:SSF56112_1	IPR000095:IPR000719:IPR001245:IPR002290:IPR008271:IPR011009:IPR011026:PF07714.1	*
274	FANTOM	82159	TA82159.6	PA82159.6	E130311C23	Variant disrupts the catalytic domain	accessory:PF00780.9_1_SM00036_1_catalytic:PD000001_1_PF00069.12_1_PS50011_1_SM00219_1_SM00220_1_extended:SSF56112_1	IPR000719:IPR001180:IPR001245:IPR002290:IPR011009	*
274	PUBLIC	82159	TA82159.1	PA82159.1	Y09010	Full complement	accessory:PF00780.9_1_SM00036_1_catalytic:PD000001_1_PF00069.12_1_PF07714.1_1_PS00107_1_PS50011_1_SM00219_1_SM00220_1_extended:SSF56112_1	IPR000719:IPR001180:IPR001245:IPR002290:IPR011009:PF07714.1	*
275	FANTOM	80615	TA80615.7	PA80615.7	F630020E23	Variant disrupts the catalytic domain	accessory:PF00780.9_1_SM00036_1_catalytic:PD000001_1_PF00069.12_1_PS50011_1_SM00219_1_SM00220_1_extended:SSF56112_1	IPR000719:IPR001180:IPR001245:IPR002290:IPR011009	*
275	PUBLIC	80615	TA80615.1	PA80615.1	U50595	Full complement	accessory:PF00780.9_1_SM00036_1_catalytic:PD000001_1_PF00069.12_1_PF07714.1_1_PS00107_1_PS50011_1_SM00219_1_SM00220_1_extended:SSF56112_1	IPR000719:IPR001180:IPR001245:IPR002290:IPR011009:PF07714.1	*
276	FANTOM	221979	TA221979.2	PA221979.2	B130020M03	Variant removes all accessory domains	catalytic:PD000001_1_PF00069.12_1_PS00107_1_PS50011_1_SM00219_1_SM00220_1_extended:SSF56112_1	IPR000719:IPR001245:IPR002290:IPR011009	*
276	FANTOM	221979	TA221979.6	PA221979.6	4432415E19	Full complement	accessory:PF00780.9_1_SM00036_1_catalytic:PD000001_1_PF00069.12_1_PS00107_1_PS50011_1_SM00219_1_SM00220_1_extended:SSF56112_1	IPR000719:IPR001180:IPR001245:IPR002290:IPR011009	*
278	PUBLIC	111591	TA111591.20	PA111591.1	BC052913	Full complement	catalytic:PD000001_1_PF00069.12_1_PF07714.1_1_PR00109_1_PR00109_2_PR00109_3_PR00109_4_PS00107_1_PS50011_1_SM00219_1_SM00220_1_extended:SSF56112_1	IPR000719:IPR001245:IPR002290:IPR011009:PF07714.1	*
279	PUBLIC	105306	TA105306.16	PA105306.1	BC005708	Full complement	catalytic:PD000001_1_PF00069.12_1_PF07714.1_1_PR00109_1_PR00109_2_PR00109_3_PR00109_4_PS00107_1_PS50011_1_SM00219_1_SM00220_1_extended:SSF56112_1	IPR000719:IPR001245:IPR002290:IPR011009:PF07714.1	*
280	FANTOM	113148	TA113148.1	PA113148.1	F630101A04	Full complement	catalytic:PD000001_1_PF00069.12_1_PF07714.1_1_PR00109_1_PR00109_2_PR00109_3_PR00109_4_PS00107_1_PS50011_1_SM00219_1_SM00220_1_extended:SSF56112_1	IPR000719:IPR001245:IPR002290:IPR011009:PF07714.1	*
281	PUBLIC	74028	TA74028.2	PA74028.2	BC037440	Variant disrupts the catalytic domain	catalytic:PD000001_1_PF00069.12_1_PS50011_1_SM00219_1_SM00220_1_extended:SSF56112_1	IPR000719:IPR001245:IPR002290:IPR011009	*
281	PUBLIC	74028	TA74028.16	PA74028.16	U28726	Full complement	catalytic:PD000001_1_PF00069.12_1_PF07714.1_1_PS00107_1_PS50011_1_SM00219_1_SM00220_1_extended:SSF56112_1	IPR000719:IPR001245:IPR002290:IPR011009:PF07714.1	*
282	FANTOM	78078	TA78078.4	PA78078.4	4932441K08	no domains predicted	No domains detected	No domains detected	*
282	PUBLIC	78078	TA78078.1	PA78078.1	BC054521	Full complement	catalytic:PD000001_1_PF00069.12_1_PF07714.1_1_PS00107_1_PS50011_1_SM00219_1_SM00220_1_extended:SSF56112_1	IPR000719:IPR001245:IPR002290:IPR011009:PF07714.1	*
283	FANTOM	98206	TA98206.1	PA98206.1	A230077K24	Full complement	catalytic:PD000001_1_PF00069.12_1_PS50011_1_SM00219_1_SM00220_1_extended:SSF56112_1	IPR000719:IPR001245:IPR002290:IPR011009	*
284	FANTOM	105830	TA105830.15	PA105830.15	9530001E05	no domains predicted	No domains detected	No domains detected	*
284	FANTOM	105830	TA105830.3	PA105830.3	E030016N13	Variant disrupts the catalytic domain	catalytic:PD000001_1_PS50011_1_SM00220_1_extended:SSF56112_1	IPR000719:IPR002290:IPR011009	*
284	FANTOM	105830	TA105830.18	PA105830.1	I530028N19	Full complement	catalytic:PD000001_1_PF00069.12_1_PS50011_1_SM00219_1_SM00220_1_extended:SSF56112_1	IPR000719:IPR001245:IPR002290:IPR011009	*
285	FANTOM	151714	TA151714.14	PA151714.14	6230426I02	Variant disrupts the catalytic domain	catalytic:PD000001_1_PF00069.12_1_PR00109_1_PR00109_2_PR00109_3_PS50011_1_SM00219_1_SM00220_1_extended:SSF56112_1	IPR000719:IPR001245:IPR002290:IPR011009	*
285	PUBLIC	151714	TA151714.1	PA151714.1	BC060645	Full complement	catalytic:PD000001_1_PF00069.12_1_PF07714.1_1_PR00109_1_PR00109_2_PR00109_3_PS00107_1_PS50011_1_SM00219_1_SM00220_1_extended:SSF56112_1	IPR000719:IPR001245:IPR002290:IPR011009:PF07714.1	*
286	FANTOM	77296	TA77296.23	PA77296.23	A730083E13	no domains predicted	No domains detected	No domains detected	*
286	FANTOM	77296	TA77296.24	PA77296.1	C820004K09	Full complement	catalytic:PD000001_1_PF00069.12_1_PF07714.1_1_PR00109_1_PR00109_2_PR00109_3_PS00107_1_PS50011_1_SM00219_1_SM00220_1_extended:SSF56112_1	IPR000719:IPR001245:IPR002290:IPR011009:PF07714.1	*
286	FANTOM	77296	TA77296.5	PA77296.5	2810404G24	Variant disrupts the catalytic domain	catalytic:PD000001_1_extended:SSF56112_1	IPR000719:IPR011009	*
287	FANTOM	81238	TA81238.4	PA81238.4	5330413N05	no domains predicted	No domains detected	No domains detected	*
287	PUBLIC	81238	TA81238.2	PA81238.2	U85608	Full complement	catalytic:PD000001_1_PF00069.12_1_PF07714.1_1_PS00107_1_PS00108_1_PS50011_1_SM00219_1_SM00220_1_extended:SSF56112_1	IPR000719:IPR001245:IPR002290:IPR008271:IPR011009:PF07714.1	*
288	PUBLIC	84362	TA84362.1	PA84362.1	D89728	Full complement	catalytic:PD000001_1_PF00069.12_1_PF07714.1_1_PS00107_1_PS00108_1_PS50011_1_SM00219_1_SM00220_1_extended:SSF56112_1	IPR000719:IPR001245:IPR002290:IPR008271:IPR011009:PF07714.1	*
289	PUBLIC	222107	TA222107.1	PA222107.1	AF039574	Full complement	accessory:PS50151_1_catalytic:PD000001_1_PF00069.12_1_PF07714.1_1_PS00107_1_PS00108_1_PS50011_1_SM00219_1_SM00220_1_extended:SSF56112_1	IPR000719:IPR001245:IPR001943:IPR002290:IPR008271:IPR011009:PF07714.1	*
290	PUBLIC	182003	TA182003.13	PA182003.13	S52036	Variant affects accessory and catalytic domains	catalytic:PD000001_1_PS00109_1_PS50011_1_extended:SSF56112_1	IPR000719:IPR008266:IPR011009	*
290	PUBLIC	182003	TA182003.4	PA182003.4	BC032275	Variant affects accessory domains only	accessory:PS50814_1_SM00469_1_catalytic:PD000001_1_PF00069.12_1_PF07714.1_1_PR00109_1_PR00109_2_PR00109_3_PR00109_4_PR00109_5_PS00109_1_PS50011_1_SM00219_1_SM00220_1_extended:SSF56112_1	IPR000719:IPR001245:IPR002290:IPR003306:IPR008266:IPR011009:PF07714.1	*
290	FANTOM	182003	TA182003.3	PA182003.3	G630033E21	Full complement	accessory:PF02019.8_1_PS50814_1_SM00469_1_catalytic:PD000001_1_PF00069.12_1_PF07714.1_1_PR00109_1_PR00109_2_PR00109_3_PR00109_4_PR00109_5_PS00109_1_PS50011_1_SM00219_1_SM00220_1_extended:SSF56112_1	IPR000719:IPR001245:IPR002290:IPR003306:IPR008266:IPR011009:PF07714.1	*
290	PUBLIC	182003	TA182003.16	PA182003.16	L21707	Variant removes the catalytic domain	accessory:PF02019.8_1_PS50814_1_SM00469_1	IPR003306	*
291	FANTOM	83553	TA83553.2	PA83553.2	G370067N04	Predicted secreted decoy receptor	accessory:PF01403.8_1_PF01437.10_1_PF01833.12_1_PF01833.12_2_PF01833.12_3_SM00423_1_SM00429_1_SM00429_2_SM00429_3_SM00630_1_SSF51156_1_SSF81296_1_SSF81296_2_SSF81296_3	IPR001627:IPR002165:IPR002909:IPR003460:IPR003659:SSF81296	*
291	PUBLIC	83553	TA83553.1	PA83553.1	Y00671	Full complement	accessory:PF01403.8_1_PF01437.10_1_PF01833.12_1_PF01833.12_2_PF01833.12_3_SM00423_1_SM00429_1_SM00429_2_SM00429_3_SM00429_4_SM00630_1_SSF51156_1_SSF81296_1_SSF81296_2_SSF81296_3_SSF81296_4_catalytic:PD000001_1_PF00069.12_1_PF07714.1_1_PR00109_1_PR00109_2_PR00109_3_PR00109_4_PR00109_5_PS00107_1_PS00109_1_PS50011_1_SM00219_1_SM00220_1_extended:SSF56112_1	IPR000719:IPR001245:IPR001627:IPR002165:IPR002290:IPR002909:IPR003460:IPR003659:IPR008266:IPR011009:PF07714.1:SSF81296	*
292	PUBLIC	112079	TA112079.2	PA112079.2	X74736	Full complement	accessory:PF01403.8_1_PF01437.10_1_PF01833.12_1_PF01833.12_2_PF01833.12_3_SM00423_1_SM00429_1_SM00429_2_SM00429_3_SM00429_4_SM00630_1_SSF81296_1_SSF81296_2_SSF81296_3_catalytic:PD000001_1_PF00069.12_1_PF07714.1_1_PR00109_1_PR00109_2_PR00109_3_PR00109_4_PR00109_5_PS00107_1_PS00109_1_PS50011_1_SM00219_1_SM00220_1_extended:SSF56112_1	IPR000719:IPR001245:IPR001627:IPR002165:IPR002290:IPR002909:IPR003659:IPR008266:IPR011009:PF07714.1:SSF81296	*
293	PUBLIC	221943	TA221943.3	PA221943.3	BC027080	Variant affects accessory and catalytic domains	accessory:PF02757.6_1_PF02757.6_2_catalytic:PD000001_1_PR00109_1_PR00109_2_PS50011_1_SM00219_1_extended:SSF56112_1	IPR000719:IPR001245:IPR004019:IPR011009	*
293	FANTOM	221943	TA221943.1	PA221943.1	D330038F10	Full complement	accessory:PF00757.9_1_PF01030.11_1_PF01030.11_2_PF02757.6_1_PF02757.6_2_SM00261_1_SM00261_2_SM00261_3_SM00261_4_SSF52058_1_SSF52058_2_SSF57184_1_SSF57184_2_catalytic:PD000001_1_PF00069.12_1_PF07714.1_1_PR00109_1_PR00109_2_PR00109_3_PR00109_4_PR00109_5_PS00107_1_PS00109_1_PS50011_1_SM00219_1_SM00220_1_extended:SSF56112_1	IPR000494:IPR000719:IPR001245:IPR002290:IPR004019:IPR006211:IPR006212:IPR008266:IPR009030:IPR011009:PF07714.1:SSF52058	*
294	FANTOM	72926	TA72926.7	PA72926.7	E330032E20	Predicted cytosolic catalytic form	catalytic:PD000001_1_PR00109_1_PR00109_2_PS50011_1_SM00219_1_extended:SSF56112_1	IPR000719:IPR001245:IPR011009	*
294	PUBLIC	72926	TA72926.19	PA72926.1	X78987	Full complement	accessory:PF00757.9_1_PF01030.11_1_PF01030.11_2_PR00353_1_PR00353_2_SM00261_1_SM00261_2_SM00261_3_SM00261_4_SSF52058_1_SSF52058_2_SSF57184_1_SSF57184_2_catalytic:PD000001_1_PF00069.12_1_PF07714.1_1_PR00109_1_PR00109_2_PR00109_3_PR00109_4_PR00109_5_PS00107_1_PS00109_1_PS50011_1_SM00219_1_SM00220_1_extended:SSF56112_1	IPR000494:IPR000719:IPR001245:IPR001450:IPR002290:IPR006211:IPR006212:IPR008266:IPR009030:IPR011009:PF07714.1:SSF52058	*
294	PUBLIC	72926	TA72926.21	PA72926.6	BC023729	Predicted secreted decoy receptor	accessory:PF00757.9_1_PF01030.11_1_PF01030.11_2_PR00353_1_PR00353_2_SM00261_1_SM00261_2_SM00261_3_SM00261_4_SSF52058_1_SSF52058_2_SSF57184_1_SSF57184_2	IPR000494:IPR001450:IPR006211:IPR006212:IPR009030:SSF52058	*
295	PUBLIC	71421	TA71421.23	PA71421.1	AB000828	Full complement	accessory:PF00041.8_1_PF00041.8_2_PF00047.12_1_PF00047.12_2_PF07679.2_1_PF07686.2_1_PS50835_1_PS50835_2_SM00060_1_SM00060_2_SM00408_1_SM00408_2_SM00409_1_SM00409_2_SSF48726_1_SSF48726_2_SSF49265_1_SSF49265_2_catalytic:PD000001_1_PF00069.12_1_PF07714.1_1_PR00109_1_PR00109_2_PR00109_3_PR00109_4_PR00109_5_PS00107_1_PS00109_1_PS50011_1_SM00219_1_SM00220_1_extended:SSF56112_1	IPR000719:IPR001245:IPR002290:IPR003598:IPR003599:IPR003961:IPR007110:IPR008266:IPR008957:IPR011009:PF07679.2:PF07686.2:PF07714.1	*
296	PUBLIC	78244	TA78244.1	PA78244.1	U21301	Full complement	accessory:PF00041.8_1_PF00041.8_2_PF00047.12_1_PF00047.12_2_PF07686.2_1_PS50835_1_PS50835_2_SM00060_1_SM00060_2_SM00409_1_SM00409_2_SSF48726_1_SSF48726_2_SSF49265_1_SSF49265_2_catalytic:PD000001_1_PF00069.12_1_PF07714.1_1_PR00109_1_PR00109_2_PR00109_3_PR00109_4_PR00109_5_PS00107_1_PS00109_1_PS50011_1_SM00219_1_SM00220_1_extended:SSF56112_1	IPR000719:IPR001245:IPR002290:IPR003599:IPR003961:IPR007110:IPR008266:IPR008957:IPR011009:PF07686.2:PF07714.1	*
297	FANTOM	105778	TA105778.31	PA105778.31	4922505I01	Predicted type2 membrane associated catalytic form	no domains predicted	-	*
297	FANTOM	105778	TA105778.4	PA105778.4	F630208D06	Variant affects accessory and catalytic domains	accessory:PF00041.8_1_PF00047.12_1_PF00047.12_2_PF07686.2_1_PS50835_1_PS50835_2_SM00060_1_SM00409_1_SM00409_2_SSF48726_1_SSF48726_2_SSF49265_1_catalytic:PD000001_1_PF00069.12_1_PF07714.1_1_PR00109_1_PR00109_2_PR00109_3_PR00109_4_PR00109_5_PS00107_1_PS00109_1_PS50011_1_SM00219_1_SM00220_1_extended:SSF56112_1	IPR000719:IPR001245:IPR002290:IPR003599:IPR003961:IPR007110:IPR008266:IPR008957:IPR011009:PF07686.2:PF07714.1	*
297	FANTOM	105778	TA105778.7	PA105778.2	F630008C22	Variant disrupts the catalytic domain	accessory:PF00041.8_1_PF00041.8_2_PF00047.12_1_PF00047.12_2_PF07686.2_1_PS50835_1_PS50835_2_SM00060_1_SM00060_2_SM00409_1_SM00409_2_SSF48726_1_SSF48726_2_SSF49265_1_SSF49265_2_catalytic:PD000001_1_PF00069.12_1_PF07714.1_1_PR00109_1_PR00109_2_PR00109_3_PR00109_4_PR00109_5_PS00107_1_PS00109_1_PS50011_1_SM00219_1_SM00220_1_extended:SSF56112_1	IPR000719:IPR001245:IPR002290:IPR003599:IPR003961:IPR007110:IPR008266:IPR008957:IPR011009:PF07686.2:PF07714.1	*
297	FANTOM	105778	TA105778.3	PA105778.3	8030472I18	Predicted tethered catalytically dead decoy receptor	accessory:PF00041.8_1_PF00041.8_2_PF00047.12_1_PF00047.12_2_PF07686.2_1_PS50835_1_PS50835_2_SM00060_1_SM00060_2_SM00409_1_SM00409_2_SSF48726_1_SSF48726_2_SSF49265_1_SSF49265_2_catalytic:PD000001_1_PD000001_2_PS00107_1_SM00219_1_extended:SSF56112_1	IPR000719:IPR001245:IPR003599:IPR003961:IPR007110:IPR008957:IPR011009:PF07686.2	*
298	FANTOM	108240	TA108240.2	PA108240.2	E330037K16	Predicted secreted decoy receptor	accessory:PF00047.12_1_PF00047.12_2_PF07679.2_1_PF07686.2_1_PS50835_1_PS50835_2_SM00408_1_SM00408_2_SM00409_1_SM00409_2_SSF48726_1_SSF48726_2_SSF48726_3	IPR003598:IPR003599:IPR007110:PF07679.2:PF07686.2	*
298	FANTOM	108240	TA108240.1	PA108240.1	D930032O19	Full complement	accessory:PF00047.12_1_PF00047.12_2_PF00047.12_3_PF00047.12_4_PF00047.12_5_PF00047.12_6_PF00047.12_7_PF07679.2_1_PF07679.2_2_PF07679.2_3_PF07679.2_4_PF07679.2_5_PF07679.2_6_PF07686.2_1_PF07686.2_2_PF07686.2_3_PF07686.2_4_PR01832_1_PR01832_2_PR01832_3_PS50835_1_PS50835_2_PS50835_3_PS50835_4_PS50835_5_PS50835_6_PS50835_7_SM00406_1_SM00406_2_SM00408_1_SM00408_2_SM00408_3_SM00408_4_SM00408_5_SM00408_…	IPR000719:IPR001245:IPR002290:IPR003596:IPR003598:IPR003599:IPR007110:IPR008266:IPR009134:IPR011009:PF07679.2:PF07686.2:PF07714.1	*
300	FANTOM	222042	TA222042.9	PA222042.1	4921521H10	Full complement	accessory:PS00626_1_SSF50969_1_catalytic:PD000001_1_PF00069.12_1_PS00108_1_PS50011_1_SM00220_1_extended:SSF56112_1	IPR000408:IPR000719:IPR002290:IPR008271:IPR011009:IPR011044	*
301	FANTOM	106990	TA106990.4	PA106990.4	A730069A04	Variant affects accessory and catalytic domains	catalytic:PD000001_1_PS00107_1_extended:SSF56112_1	IPR000719:IPR011009	*
301	FANTOM	106990	TA106990.2	PA106990.2	I0C0046M14	Variant removes all accessory domains	catalytic:PD000001_1_PF00069.12_1_PF07714.1_1_PS00107_1_PS00108_1_PS50011_1_SM00219_1_SM00220_1_extended:SSF56112_1	IPR000719:IPR001245:IPR002290:IPR008271:IPR011009:PF07714.1	*
301	PUBLIC	106990	TA106990.21	PA106990.20	AY208852	Full complement	accessory:SSF47336_1_catalytic:PD000001_1_PF00069.12_1_PF07714.1_1_PS00107_1_PS00108_1_PS50011_1_SM00219_1_SM00220_1_extended:SSF56112_1	IPR000719:IPR001245:IPR002290:IPR008271:IPR009081:IPR011009:PF07714.1	*
302	PUBLIC	78957	TA78957.1	PA78957.1	AF285584	Full complement	catalytic:PD000001_1_PF00069.12_1_PS50011_1_SM00219_1_SM00220_1_extended:SSF56112_1	IPR000719:IPR001245:IPR002290:IPR011009	*
303	PUBLIC	79802	TA79802.1	PA79802.1	BC054542	Full complement	accessory:PF00531.10_1_PS50017_1_SM00005_1_SSF47986_1_catalytic:PD000001_1_PF00069.12_1_PF07714.1_1_PR00109_1_PR00109_2_PR00109_3_PS00108_1_PS50011_1_SM00219_1_SM00220_1_extended:SSF56112_1	IPR000488:IPR000719:IPR001245:IPR002290:IPR008271:IPR011009:IPR011029:PF07714.1	*
304	PUBLIC	110895	TA110895.8	PA110895.1	AF487539	Variant disrupts the catalytic domain	accessory:PF00619.8_1_PS50209_1_SSF47986_1_catalytic:PD000001_1_PF00069.12_1_PF07714.1_1_PS00108_1_PS50011_1_SM00219_1_SM00220_1_extended:SSF56112_1	IPR000719:IPR001245:IPR001315:IPR002290:IPR008271:IPR011009:IPR011029:PF07714.1	*
305	FANTOM	112460	TA112460.1	PA112460.1	9930020N01	Full complement	accessory:PF00023.14_1_PF00023.14_10_PF00023.14_11_PF00023.14_2_PF00023.14_3_PF00023.14_4_PF00023.14_5_PF00023.14_6_PF00023.14_7_PF00023.14_8_PF00023.14_9_PR01415_1_PR01415_2_PS50088_1_PS50088_10_PS50088_11_PS50088_2_PS50088_3_PS50088_4_PS50088_5_PS50088_6_PS50088_7_PS50088_8_PS50088_9_PS50297_1_SM00248_1_SM00248_10_SM00248_11_SM00248_2_SM00248_3_SM00248_4_SM00248_5_SM00248_6_SM00248_7_SM00248_8_…	IPR000719:IPR001245:IPR002110:IPR002290:IPR008271:IPR011009:PF07714.1	*
306	FANTOM	73015	TA73015.5	PA73015.5	5031407D20	Variant disrupts the catalytic domain	accessory:PF00023.14_1_PF00023.14_10_PF00023.14_2_PF00023.14_3_PF00023.14_4_PF00023.14_5_PF00023.14_6_PF00023.14_7_PF00023.14_8_PF00023.14_9_PR01415_1_PR01415_2_PS50088_1_PS50088_2_PS50088_3_PS50088_4_PS50088_5_PS50088_6_PS50088_7_PS50088_8_PS50088_9_PS50297_1_SM00248_1_SM00248_10_SM00248_2_SM00248_3_SM00248_4_SM00248_5_SM00248_6_SM00248_7_SM00248_8_SM00248_9_SSF48403_1_SSF48403_2_catalytic:PD000…	IPR000719:IPR001245:IPR002110:IPR002290:IPR008271:IPR011009	*
306	PUBLIC	73015	TA73015.1	PA73015.1	AF302127	Full complement	accessory:PF00023.14_1_PF00023.14_10_PF00023.14_2_PF00023.14_3_PF00023.14_4_PF00023.14_5_PF00023.14_6_PF00023.14_7_PF00023.14_8_PF00023.14_9_PR01415_1_PR01415_2_PS50088_1_PS50088_2_PS50088_3_PS50088_4_PS50088_5_PS50088_6_PS50088_7_PS50088_8_PS50088_9_PS50297_1_SM00248_1_SM00248_10_SM00248_2_SM00248_3_SM00248_4_SM00248_5_SM00248_6_SM00248_7_SM00248_8_SM00248_9_SSF48403_1_SSF48403_2_catalytic:PD000…	IPR000719:IPR001245:IPR002110:IPR002290:IPR008271:IPR011009:PF07714.1	*
307	FANTOM	105652	TA105652.3	PA105652.3	A230003P07	Variant removes all accessory domains	catalytic:PD000001_1_PF00069.12_1_PF07714.1_1_PR00109_1_PR00109_2_PR00109_3_PR00109_4_PR00109_5_PS00108_1_PS50011_1_SM00219_1_SM00220_1_extended:SSF56112_1	IPR000719:IPR001245:IPR002290:IPR008271:IPR011009:PF07714.1	*
307	PUBLIC	105652	TA105652.7	PA105652.1	BC023718	Full complement	accessory:PF00536.14_1_PF07647.3_1_PS00152_1_PS50105_1_SM00454_1_catalytic:PD000001_1_PF00069.12_1_PF07714.1_1_PR00109_1_PR00109_2_PR00109_3_PR00109_4_PR00109_5_PS00108_1_PS50011_1_SM00219_1_SM00220_1_extended:SSF56112_1	IPR000194:IPR000719:IPR001245:IPR001660:IPR002290:IPR008271:IPR011009:IPR011510:PF07714.1	*
308	PUBLIC	6337	TA6337.1	PA6337.1	BC006665	Full complement	catalytic:PD000001_1_PF00069.12_1_PF07714.1_1_PR00109_1_PR00109_2_PR00109_3_PR00109_4_PR00109_5_PS00107_1_PS00108_1_PS50011_1_SM00219_1_SM00220_1_extended:SSF56112_1	IPR000719:IPR001245:IPR002290:IPR008271:IPR011009:PF07714.1	*
309	FANTOM	106013	TA106013.3	PA106013.1	9330184H02	Full complement	catalytic:PD000001_1_PF00069.12_1_PF07714.1_1_PR00109_1_PR00109_2_PR00109_3_PR00109_4_PR00109_5_PS00108_1_PS50011_1_SM00219_1_SM00220_1_extended:SSF56112_1	IPR000719:IPR001245:IPR002290:IPR008271:IPR011009:PF07714.1	*
310	FANTOM	108448	TA108448.1	PA108448.1	D130043B12	no domains predicted	No domains detected	No domains detected	*
311	FANTOM	111606	TA111606.1	PA111606.1	F730120L22	Full complement	accessory:PD000066_1_PF00018.13_1_PF07653.3_1_PR00452_1_PR00452_2_PR00452_3_PR00452_4_PS50002_1_SM00326_1_SSF50044_1_SSF81710_1_catalytic:PD000001_1_PF00069.12_1_PF07714.1_1_PR00109_1_PR00109_2_PR00109_3_PR00109_4_PR00109_5_PS00107_1_PS00108_1_PS50011_1_SM00219_1_SM00220_1_extended:SSF56112_1	IPR000719:IPR001245:IPR001452:IPR002290:IPR008271:IPR011009:IPR011511:PF07714.1:SSF81710	*
313	PUBLIC	76198	TA76198.1	PA76198.1	BC047152	Full complement	accessory:PD000066_1_PF00018.13_1_PF07653.3_1_PR00452_1_PR00452_2_PR00452_3_PR00452_4_PS50002_1_SM00326_1_SSF50044_1_catalytic:PD000001_1_PF00069.12_1_PF07714.1_1_PR00109_1_PR00109_2_PR00109_3_PR00109_4_PR00109_5_PS00107_1_PS00108_1_PS50011_1_SM00219_1_SM00220_1_extended:SSF56112_1	IPR000719:IPR001245:IPR001452:IPR002290:IPR008271:IPR011009:IPR011511:PF07714.1	*
314	PUBLIC	40378	TA40378.1	PA40378.1	BC021891	Full complement	accessory:PD000066_1_PF00018.13_1_PF07653.3_1_PR00452_1_PR00452_2_PR00452_3_PR00452_4_PS50002_1_SM00326_1_SSF50044_1_catalytic:PD000001_1_PF00069.12_1_PF07714.1_1_PR00109_1_PR00109_2_PR00109_3_PR00109_4_PR00109_5_PS00107_1_PS00108_1_PS50011_1_SM00219_1_SM00220_1_extended:SSF56112_1	IPR000719:IPR001245:IPR001452:IPR002290:IPR008271:IPR011009:IPR011511:PF07714.1	*
315	FANTOM	105197	TA105197.11	PA105197.11	6330417C18	Variant disrupts the catalytic domain	catalytic:PD000001_1_PS50011_1_extended:SSF56112_1	IPR000719:IPR011009	*
315	FANTOM	105197	TA105197.3	PA105197.3	E130012E07	Variant disrupts the catalytic domain	catalytic:PD000001_1_PF00069.12_1_PS00107_1_PS00109_1_PS50011_1_SM00219_1_SM00220_1_extended:SSF56112_1	IPR000719:IPR001245:IPR002290:IPR008266:IPR011009	*
315	PUBLIC	105197	TA105197.12	PA105197.1	BC029766	Full complement	catalytic:PD000001_1_PF00069.12_1_PF07714.1_1_PR00109_1_PR00109_2_PR00109_3_PR00109_4_PS00107_1_PS00109_1_PS50011_1_SM00219_1_SM00220_1_extended:SSF56112_1	IPR000719:IPR001245:IPR002290:IPR008266:IPR011009:PF07714.1	*
316	FANTOM	71428	TA71428.2	PA71428.1	G630012H19	Full complement	catalytic:PD000001_1_PF00069.12_1_PF07714.1_1_PR00109_1_PR00109_2_PR00109_3_PR00109_4_PS00107_1_PS00109_1_PS50011_1_SM00219_1_SM00220_1_extended:SSF56112_1	IPR000719:IPR001245:IPR002290:IPR008266:IPR011009:PF07714.1	*
318	FANTOM	71851	TA71851.7	PA71851.7	M5C1001F04	Variant disrupts the catalytic domain	catalytic:PD000001_1_PF00069.12_1_PF07714.1_1_PR00109_1_PR00109_2_PR00109_3_PS00109_1_PS50011_1_SM00219_1_SM00220_1_extended:SSF56112_1	IPR000719:IPR001245:IPR002290:IPR008266:IPR011009:PF07714.1	*
318	PUBLIC	71851	TA71851.18	PA71851.6	AF011908	Full complement	catalytic:PD000001_1_PF00069.12_1_PF07714.1_1_PR00109_1_PR00109_2_PR00109_3_PS00107_1_PS00109_1_PS50011_1_SM00219_1_SM00220_1_extended:SSF56112_1	IPR000719:IPR001245:IPR002290:IPR008266:IPR011009:PF07714.1	*
320	FANTOM	157841	TA157841.3	PA157841.3	C130082A22	no domains predicted	No domains detected	No domains detected	*
320	FANTOM	157841	TA157841.27	PA157841.27	4832415J17	Variant affects accessory and catalytic domains	accessory:SSF50978_1	IPR011046	*
320	PUBLIC	157841	TA157841.25	PA157841.25	BC027199	Variant affects accessory and catalytic domains	accessory:PS00430_1	IPR010916	*
320	FANTOM	157841	TA157841.1	PA157841.1	M5C1048P20	Variant affects accessory domains only	accessory:PF00023.14_1_PF00023.14_2_PF00023.14_3_PF00560.17_1_PF00560.17_10_PF00560.17_2_PF00560.17_3_PF00560.17_4_PF00560.17_5_PF00560.17_6_PF00560.17_7_PF00560.17_8_PF00560.17_9_PR00019_1_PR00019_2_PR01415_1_PR01415_2_PS50297_1_SM00248_1_SM00248_2_SM00248_3_SM00248_4_SM00364_1_SM00364_2_SM00364_3_SM00364_4_SM00364_5_SM00364_6_SM00364_7_SM00364_8_SM00364_9_SM00366_1_SM00366_2_SM00366_3_SM00366_4…	IPR000719:IPR001245:IPR001611:IPR002110:IPR002290:IPR003591:IPR011009:IPR011046:PF07714.1:SM00364:SM00366:SSF52047:SSF52540	*
321	FANTOM	134239	TA134239.14	PA134239.1	D430008P04	Variant affects accessory domains only	accessory:PF00008.12_1_PF00041.8_1_PF00041.8_2_PF00041.8_3_PF00047.12_1_PF00047.12_2_PF00053.11_1_PS00022_1_PS00022_2_PS00022_3_PS01186_1_PS01186_2_PS01186_3_PS50835_1_SM00060_1_SM00060_2_SM00060_3_SM00181_1_SM00181_2_SM00181_3_SM00409_1_SM00409_2_SSF48726_1_SSF48726_2_SSF49265_1_SSF49265_2_SSF49265_3_SSF57196_1_SSF57196_2_catalytic:PD000001_1_PF00069.12_1_PF07714.1_1_PR00109_1_PR00109_2_PR00109_…	IPR000719:IPR001245:IPR002049:IPR002290:IPR003599:IPR003961:IPR006209:IPR006210:IPR007110:IPR008266:IPR008957:IPR011009:PF07714.1:SSF57196	*
322	PUBLIC	82630	TA82630.3	PA82630.3	BC050824	Variant affects accessory domains only	accessory:PF00041.8_1_PF00041.8_2_PF00041.8_3_PF00053.11_1_PS00022_1_PS00022_2_PS00022_3_PS01186_1_PS01186_2_PS01186_3_PS50835_1_SM00060_1_SM00060_2_SM00060_3_SM00181_1_SM00181_2_SSF48726_1_SSF49265_1_SSF49265_2_SSF49265_3_SSF57184_1_catalytic:PD000001_1_PF00069.12_1_PF07714.1_1_PR00109_1_PR00109_2_PR00109_3_PR00109_4_PR00109_5_PS00107_1_PS00109_1_PS50011_1_SM00219_1_SM00220_1_extended:SSF56112_1	IPR000719:IPR001245:IPR002049:IPR002290:IPR003961:IPR006209:IPR006210:IPR007110:IPR008266:IPR008957:IPR009030:IPR011009:PF07714.1	*
322	PUBLIC	82630	TA82630.9	PA82630.9	X71426	Variant affects accessory domains only	accessory:PF00041.8_1_PF00041.8_2_PF00041.8_3_PF00053.11_1_PS00022_1_PS00022_2_PS00022_3_PS01186_1_PS01186_2_PS01186_3_PS50835_1_SM00060_1_SM00060_2_SM00060_3_SM00181_1_SM00181_2_SSF48726_1_SSF48726_2_SSF49265_1_SSF49265_2_SSF49265_3_SSF57196_1_SSF57196_2_catalytic:PD000001_1_PF00069.12_1_PF07714.1_1_PR00109_1_PR00109_2_PR00109_3_PR00109_4_PR00109_5_PS00107_1_PS00109_1_PS50011_1_SM00219_1_SM00220…	IPR000719:IPR001245:IPR002049:IPR002290:IPR003961:IPR006209:IPR006210:IPR007110:IPR008266:IPR008957:IPR011009:PF07714.1:SSF57196	*
323	PUBLIC	226788	TA226788.1	PA226788.1	X81650	Variant affects accessory domains only	accessory:PF00041.8_1_PF00041.8_2_PF00041.8_3_PF00041.8_4_PF00041.8_5_PF00041.8_6_PF00041.8_7_PF00041.8_8_SM00060_1_SM00060_2_SM00060_3_SM00060_4_SM00060_5_SM00060_6_SM00060_7_SM00060_8_SM00060_9_SM00135_1_SM00135_2_SM00135_3_SSF49265_1_SSF49265_2_SSF49265_3_SSF49265_4_SSF49265_5_SSF49265_6_SSF49265_7_SSF50974_1_SSF50978_1_SSF63825_1_catalytic:PD000001_1_PF00069.12_1_PF07714.1_1_PR00109_1_PR00109…	IPR000033:IPR000719:IPR001245:IPR002290:IPR003961:IPR008266:IPR008957:IPR011009:IPR011045:IPR011046:PF07714.1:SSF63825	*
323	PUBLIC	226788	TA226788.2	PA226788.2	U15443	Variant affects accessory domains only	accessory:PF00041.8_1_PF00041.8_2_PF00041.8_3_PF00041.8_4_PF00041.8_5_PF00041.8_6_PF00041.8_7_PF00041.8_8_PF00041.8_9_SM00060_1_SM00060_2_SM00060_3_SM00060_4_SM00060_5_SM00060_6_SM00060_7_SM00060_8_SM00135_1_SM00135_2_SM00135_3_SSF49265_1_SSF49265_2_SSF49265_3_SSF49265_4_SSF49265_5_SSF49265_6_SSF49265_7_SSF50978_1_SSF63825_1_catalytic:PD000001_1_PF00069.12_1_PF07714.1_1_PR00109_1_PR00109_2_PR0010…	IPR000033:IPR000719:IPR001245:IPR002290:IPR003961:IPR008266:IPR008957:IPR011009:IPR011046:PF07714.1:SSF63825	*
324	FANTOM	100620	TA100620.1	PA100620.1	9130019I15	Full complement	catalytic:PD000001_1_PF00069.12_1_PR00109_1_PR00109_2_PR00109_3_PR00109_4_PS50011_1_SM00219_1_SM00220_1_extended:SSF56112_1	IPR000719:IPR001245:IPR002290:IPR011009	*
325	FANTOM	83213	TA83213.6	PA83213.6	A730077A22	Variant affects accessory and catalytic domains	catalytic:PD000001_1_PS50011_1_extended:SSF56112_1	IPR000719:IPR011009	*
325	PUBLIC	83213	TA83213.8	PA83213.8	U14166	Full complement	accessory:PD000094_1_PD000094_2_PF00412.9_1_PF00412.9_2_PF00595.8_1_PS00478_1_PS00478_2_PS50023_1_PS50023_2_PS50106_1_SM00132_1_SM00132_2_SM00228_1_SSF50156_1_SSF57716_1_SSF57716_2_SSF57716_3_catalytic:PD000001_1_PF00069.12_1_PF07714.1_1_PR00109_1_PR00109_2_PR00109_3_PS00107_1_PS50011_1_SM00219_1_SM00220_1_extended:SSF56112_1	IPR000719:IPR001245:IPR001478:IPR001781:IPR002290:IPR011009:PF07714.1:SSF57716	*
326	PUBLIC	71433	TA71433.3	PA71433.3	AB012291	Variant affects accessory domains only	accessory:PS50106_1_SSF50156_1_catalytic:PD000001_1_PF00069.12_1_PF07714.1_1_PR00109_1_PR00109_2_PR00109_3_PS00107_1_PS50011_1_SM00219_1_SM00220_1_extended:SSF56112_1	IPR000719:IPR001245:IPR001478:IPR002290:IPR011009:PF07714.1	*
326	FANTOM	71433	TA71433.10	PA71433.2	I530029L05	Variant affects accessory domains only	accessory:PD000094_1_PD000094_2_PF00412.9_1_PF00412.9_2_PF00595.8_1_PS00478_1_PS50023_1_PS50106_1_SM00132_1_SM00132_2_SM00228_1_SSF50156_1_SSF57716_1_SSF57716_2_catalytic:PD000001_1_PF00069.12_1_PF07714.1_1_PR00109_1_PR00109_2_PR00109_3_PS00107_1_PS50011_1_SM00219_1_SM00220_1_extended:SSF56112_1	IPR000719:IPR001245:IPR001478:IPR001781:IPR002290:IPR011009:PF07714.1:SSF57716	*
326	PUBLIC	71433	TA71433.30	PA71433.1	U88618	Full complement	accessory:PD000094_1_PD000094_2_PF00412.9_1_PF00412.9_2_PF00595.8_1_PS00478_1_PS00478_2_PS50023_1_PS50023_2_PS50106_1_SM00132_1_SM00132_2_SM00228_1_SSF50156_1_SSF57716_1_SSF57716_2_SSF57716_3_catalytic:PD000001_1_PF00069.12_1_PF07714.1_1_PR00109_1_PR00109_2_PR00109_3_PS00107_1_PS50011_1_SM00219_1_SM00220_1_extended:SSF56112_1	IPR000719:IPR001245:IPR001478:IPR001781:IPR002290:IPR011009:PF07714.1:SSF57716	*
327	FANTOM	74365	TA74365.13	PA74365.1	2810434B10	Full complement	catalytic:PD000001_1_PF00069.12_1_PS00108_1_PS50011_1_SM00219_1_SM00220_1_extended:SSF56112_1	IPR000719:IPR001245:IPR002290:IPR008271:IPR011009	*
328	FANTOM	109042	TA109042.2	PA109042.1	D830019J24	Full complement	accessory:PF00023.14_1_PF00023.14_2_PF00023.14_3_PR01415_1_PR01415_2_PS50088_1_PS50297_1_SM00248_1_SM00248_2_SM00248_3_SSF48403_1	IPR002110	*
329	FANTOM	76286	TA76286.6	PA76286.1	2610044H13	Full complement	accessory:PF00023.14_1_PF00023.14_2_PF00023.14_3_PR01415_1_PR01415_2_PS50088_1_PS50088_2_PS50088_3_PS50297_1_SM00248_1_SM00248_2_SM00248_3_SSF48403_1_catalytic:PD000001_1_PF00069.12_1_PF07714.1_1_PS50011_1_SM00219_1_SM00220_1_extended:SSF56112_1	IPR000719:IPR001245:IPR002110:IPR002290:IPR011009:PF07714.1	*
330	FANTOM	836	TA836.6	PA836.6	6820405M17	Variant disrupts the catalytic domain	accessory:PF00130.10_1_PF02196.5_1_PR00008_1_PR00008_2_PR00008_3_PR00008_4_PS00479_1_PS50081_1_PS50898_1_SM00109_1_SM00455_1_SSF54236_1_SSF57889_1_catalytic:PD000001_1_PS00107_1_PS50011_1_extended:SSF56112_1	IPR000719:IPR002219:IPR003116:IPR011009:SSF54236:SSF57889	*
330	PUBLIC	836	TA836.1	PA836.1	BC004757	Full complement	accessory:PF00130.10_1_PF02196.5_1_PR00008_1_PR00008_2_PR00008_3_PR00008_4_PS00479_1_PS50081_1_PS50898_1_SM00109_1_SM00455_1_SSF54236_1_SSF57889_1_catalytic:PD000001_1_PF00069.12_1_PF07714.1_1_PR00109_1_PR00109_2_PS00107_1_PS00108_1_PS50011_1_SM00219_1_SM00220_1_extended:SSF56112_1	IPR000719:IPR001245:IPR002219:IPR002290:IPR003116:IPR008271:IPR011009:PF07714.1:SSF54236:SSF57889	*
330	FANTOM	836	TA836.8	PA836.8	5730420C13	Variant removes the catalytic domain	accessory:PF00130.10_1_PF02196.5_1_PR00008_1_PR00008_2_PR00008_3_PR00008_4_PS00479_1_PS50081_1_PS50898_1_SM00109_1_SM00455_1_SSF54236_1_SSF57889_1	IPR002219:IPR003116:SSF54236:SSF57889	*
331	FANTOM	102541	TA102541.17	PA102541.1	0710001O06	Full complement	accessory:PF00130.10_1_PF02196.5_1_PR00008_1_PR00008_2_PR00008_3_PR00008_4_PS00479_1_PS50081_1_PS50898_1_SM00109_1_SM00455_1_SSF54236_1_SSF57889_1_catalytic:PD000001_1_PF00069.12_1_PF07714.1_1_PR00109_1_PR00109_2_PS00107_1_PS00108_1_PS50011_1_SM00219_1_SM00220_1_extended:SSF56112_1	IPR000719:IPR001245:IPR002219:IPR002290:IPR003116:IPR008271:IPR011009:PF07714.1:SSF54236:SSF57889	*
332	PUBLIC	110923	TA110923.6	PA110923.6	S79859	no domains predicted	No domains detected	No domains detected	*
332	FANTOM	110923	TA110923.1	PA110923.1	B830003B06	Variant affects accessory domains only	accessory:PF00130.10_1_PF02196.5_1_PR00008_1_PR00008_2_PR00008_3_PR00008_4_PS00479_1_PS50081_1_PS50898_1_SM00109_1_SM00455_1_SSF54236_1_SSF57889_1_catalytic:PD000001_1_PF00069.12_1_PF07714.1_1_PR00109_1_PR00109_2_PS00107_1_PS00108_1_PS50011_1_SM00219_1_SM00220_1_extended:SSF56112_1	IPR000719:IPR001245:IPR002219:IPR002290:IPR003116:IPR008271:IPR011009:PF07714.1:SSF54236:SSF57889	*
332	PUBLIC	110923	TA110923.2	PA110923.2	M64429	Variant affects accessory domains only	accessory:PF00097.10_1_PF00643.11_1_PF00643.11_2_PR01406_1_PR01406_2_PS00227_1_PS00518_1_PS50089_1_PS50119_1_PS50119_2_SM00184_1_SM00336_1_SM00336_2_SM00502_1_SSF57716_1_SSF57845_1_SSF57850_1_catalytic:PD000001_1_PF00069.12_1_PF07714.1_1_PR00109_1_PR00109_2_PS00107_1_PS00108_1_PS50011_1_SM00219_1_SM00220_1_extended:SSF56112_1	IPR000217:IPR000315:IPR000719:IPR001245:IPR001841:IPR002290:IPR003649:IPR008271:IPR011009:PF07714.1:SSF57716:SSF57845:SSF57850	*
334	PUBLIC	83521	TA83521.1	PA83521.1	U43585	Full complement	accessory:PF00130.10_1_PS00479_1_PS50081_1_SM00109_1_SSF57889_1_catalytic:PD000001_1_PF00069.12_1_PF07714.1_1_PS00108_1_PS50011_1_SM00219_1_SM00220_1_extended:SSF56112_1	IPR000719:IPR001245:IPR002219:IPR002290:IPR008271:IPR011009:PF07714.1:SSF57889	*
334	FANTOM	83521	TA83521.5	PA83521.5	D930007K17	Variant removes the catalytic domain	accessory:PF00130.10_1_PS00479_1_PS50081_1_SM00109_1_SSF57889_1	IPR002219:SSF57889	*
335	PUBLIC	79614	TA79614.1	PA79614.1	AF209436	Full complement	accessory:PF00028.7_1_PS50268_1_SSF49313_1_SSF49313_2_SSF49313_3_catalytic:PD000001_1_PF00069.12_1_PF07714.1_1_PR00109_1_PR00109_2_PR00109_3_PR00109_4_PR00109_5_PS00107_1_PS00109_1_PS50011_1_SM00219_1_SM00220_1_extended:SSF56112_1	IPR000719:IPR001245:IPR002126:IPR002290:IPR008266:IPR011009:PF07714.1	*
336	FANTOM	73506	TA73506.8	PA73506.8	1600020B02	Predicted secreted decoy receptor	accessory:PF00047.12_1_PF00047.12_2_PF07679.2_1_PF07679.2_2_PF07686.2_1_PR01832_1_PR01832_2_PR01832_3_PR01832_4_PR01832_5_PR01832_6_PR01833_1_PR01833_2_PR01833_3_PR01833_4_PR01833_5_PR01833_6_PR01833_7_PS50835_1_PS50835_2_PS50835_3_SM00408_1_SM00408_2_SM00408_3_SM00409_1_SM00409_2_SM00409_3_SM00409_4_SSF48726_1_SSF48726_2_SSF48726_3_SSF48726_4_SSF48726_5	IPR003598:IPR003599:IPR007110:IPR009134:IPR009135:PF07679.2:PF07686.2	*
336	PUBLIC	73506	TA73506.2	PA73506.2	D88690	Variant affects accessory and catalytic domains	accessory:PF00047.12_1_PF00047.12_2_PF00047.12_3_PF07679.2_1_PF07679.2_2_PF07686.2_1_PF07686.2_2_PR01832_1_PR01832_2_PR01832_3_PR01832_4_PR01832_5_PR01832_6_PR01833_1_PR01833_2_PR01833_3_PR01833_4_PR01833_5_PR01833_6_PR01833_7_PS50835_1_PS50835_2_PS50835_3_PS50835_4_SM00408_1_SM00408_2_SM00408_3_SM00408_4_SM00408_5_SM00409_1_SM00409_2_SM00409_3_SM00409_4_SM00409_5_SM00409_6_SSF48726_1_SSF48726_2_…	IPR003598:IPR003599:IPR007110:IPR009134:IPR009135:PF07679.2:PF07686.2	*
336	PUBLIC	73506	TA73506.24	PA73506.24	X78568	Variant affects accessory domains only	accessory:PF00047.12_1_PF00047.12_2_PF00047.12_3_PF00047.12_4_PF07679.2_1_PF07679.2_2_PF07679.2_3_PF07686.2_1_PF07686.2_2_PF07686.2_3_PR01832_1_PR01832_2_PR01832_3_PR01832_4_PR01832_5_PR01832_6_PR01833_1_PR01833_2_PR01833_3_PR01833_4_PR01833_5_PR01833_6_PR01833_7_PS00240_1_PS50835_1_PS50835_2_PS50835_3_PS50835_4_PS50835_5_SM00408_1_SM00408_2_SM00408_3_SM00408_4_SM00408_5_SM00409_1_SM00409_2_SM004…	IPR000719:IPR001245:IPR001824:IPR002290:IPR003598:IPR003599:IPR007110:IPR008266:IPR009134:IPR009135:IPR011009:PF07679.2:PF07686.2:PF07714.1	*
336	PUBLIC	73506	TA73506.23	PA73506.1	L07297	Full complement	accessory:PF00047.12_1_PF00047.12_2_PF00047.12_3_PF00047.12_4_PF07679.2_1_PF07679.2_2_PF07679.2_3_PF07686.2_1_PF07686.2_2_PF07686.2_3_PR01832_1_PR01832_2_PR01832_3_PR01832_4_PR01832_5_PR01832_6_PR01833_1_PR01833_2_PR01833_3_PR01833_4_PR01833_5_PR01833_6_PR01833_7_PS00240_1_PS50835_1_PS50835_2_PS50835_3_PS50835_4_PS50835_5_SM00408_1_SM00408_2_SM00408_3_SM00408_4_SM00408_5_SM00408_6_SM00409_1_SM004…	IPR000719:IPR001245:IPR001824:IPR002290:IPR003598:IPR003599:IPR007110:IPR008266:IPR009134:IPR009135:IPR011009:PF07679.2:PF07686.2:PF07714.1	*
337	PUBLIC	84375	TA84375.1	PA84375.1	L07296	Full complement	accessory:PF00047.12_1_PF00047.12_2_PF00047.12_3_PF07679.2_1_PF07679.2_2_PF07686.2_1_PF07686.2_2_PF07686.2_3_PR01832_1_PR01832_2_PR01832_3_PR01832_4_PR01832_5_PR01832_6_PR01835_1_PR01835_2_PR01835_3_PR01835_4_PR01835_5_PR01835_6_PR01835_7_PS00240_1_PS50835_1_PS50835_2_PS50835_3_PS50835_4_PS50835_5_SM00408_1_SM00408_2_SM00408_3_SM00408_4_SM00409_1_SM00409_2_SM00409_3_SM00409_4_SM00409_5_SM00409_6_…	IPR000719:IPR001245:IPR001824:IPR002290:IPR003598:IPR003599:IPR007110:IPR008266:IPR009134:IPR009137:IPR011009:PF07679.2:PF07686.2:PF07714.1	*
338	FANTOM	78445	TA78445.7	PA78445.7	E330034B14	Predicted secreted decoy receptor	accessory:PF00047.12_1_PF00047.12_2_PF07679.2_1_PF07686.2_1_PF07686.2_2_PR01832_1_PR01832_2_PR01832_3_PR01832_4_PR01832_5_PR01832_6_PR01834_1_PR01834_2_PR01834_3_PS50835_1_PS50835_2_PS50835_3_SM00408_1_SM00408_2_SM00409_1_SM00409_2_SM00409_3_SM00409_4_SSF48726_1_SSF48726_2_SSF48726_3_SSF48726_4	IPR003598:IPR003599:IPR007110:IPR009134:IPR009136:PF07679.2:PF07686.2	*
338	PUBLIC	78445	TA78445.2	PA78445.15	S53103	Full complement	accessory:PF00047.12_1_PF00047.12_2_PF00047.12_3_PF07679.2_1_PF07679.2_2_PF07686.2_1_PF07686.2_2_PF07686.2_3_PR01832_1_PR01832_2_PR01832_3_PR01832_4_PR01832_5_PR01832_6_PR01834_1_PR01834_2_PR01834_3_PR01834_4_PR01834_5_PR01834_6_PR01834_7_PS00240_1_PS50835_1_PS50835_2_PS50835_3_PS50835_4_PS50835_5_SM00408_1_SM00408_2_SM00408_3_SM00408_4_SM00409_1_SM00409_2_SM00409_3_SM00409_4_SM00409_5_SM00409_6_…	IPR000719:IPR001245:IPR001824:IPR002290:IPR003598:IPR003599:IPR007110:IPR008266:IPR009134:IPR009136:IPR011009:PF07679.2:PF07686.2:PF07714.1	*
339	FANTOM	72388	TA72388.4	PA72388.4	D730027I24	Variant affects accessory domains only	accessory:PF00047.12_1_PF00047.12_2_PF00047.12_3_PF07679.2_1_PF07686.2_1_PF07686.2_2_PS50835_1_PS50835_2_SM00408_1_SM00408_2_SM00408_3_SM00409_1_SM00409_2_SM00409_3_SSF48726_1_SSF48726_2_SSF48726_3_catalytic:PD000001_1_PF00069.12_1_PF07714.1_1_PR00109_1_PR00109_2_PR00109_3_PR00109_4_PR00109_5_PS00107_1_PS00109_1_PS50011_1_SM00219_1_SM00220_1_extended:SSF56112_1	IPR000719:IPR001245:IPR002290:IPR003598:IPR003599:IPR007110:IPR008266:IPR011009:PF07679.2:PF07686.2:PF07714.1	*
339	PUBLIC	72388	TA72388.1	PA72388.1	X59927	Variant disrupts the catalytic domain	accessory:PF00047.12_1_PF00047.12_2_PF00047.12_3_PF07679.2_1_PF07679.2_2_PF07686.2_1_PF07686.2_2_PF07686.2_3_PS50835_1_PS50835_2_SM00408_1_SM00408_2_SM00408_3_SM00409_1_SM00409_2_SM00409_3_SSF48726_1_SSF48726_2_SSF48726_3_catalytic:PD000001_1_PF00069.12_1_PF07714.1_1_PR00109_1_PR00109_2_PR00109_3_PR00109_4_PR00109_5_PS00109_1_PS50011_1_SM00219_1_SM00220_1_extended:SSF56112_1	IPR000719:IPR001245:IPR002290:IPR003598:IPR003599:IPR007110:IPR008266:IPR011009:PF07679.2:PF07686.2:PF07714.1	*
339	PUBLIC	72388	TA72388.8	PA72388.8	BC033313	Full complement	accessory:PF00047.12_1_PF00047.12_2_PF00047.12_3_PF07679.2_1_PF07679.2_2_PF07686.2_1_PF07686.2_2_PF07686.2_3_PS50835_1_PS50835_2_SM00408_1_SM00408_2_SM00408_3_SM00409_1_SM00409_2_SM00409_3_SSF48726_1_SSF48726_2_SSF48726_3_catalytic:PD000001_1_PF00069.12_1_PF07714.1_1_PR00109_1_PR00109_2_PR00109_3_PR00109_4_PR00109_5_PS00107_1_PS00109_1_PS50011_1_SM00219_1_SM00220_1_extended:SSF56112_1	IPR000719:IPR001245:IPR002290:IPR003598:IPR003599:IPR007110:IPR008266:IPR011009:PF07679.2:PF07686.2:PF07714.1	*
340	FANTOM	82714	TA82714.5	PA82714.5	F420011N06	Variant affects accessory domains only	accessory:PF00047.12_1_PF00047.12_2_PF00047.12_3_PF07679.2_1_PF07679.2_2_PF07686.2_1_PF07686.2_2_PF07686.2_3_PS50835_1_PS50835_2_PS50835_3_SM00408_1_SM00408_2_SM00408_3_SM00409_1_SM00409_2_SM00409_3_SSF48726_1_SSF48726_2_SSF48726_3_catalytic:PD000001_1_PF00069.12_1_PF07714.1_1_PR00109_1_PR00109_2_PR00109_3_PR00109_4_PR00109_5_PS00107_1_PS00109_1_PS50011_1_SM00219_1_SM00220_1_extended:SSF56112_1	IPR000719:IPR001245:IPR002290:IPR003598:IPR003599:IPR007110:IPR008266:IPR011009:PF07679.2:PF07686.2:PF07714.1	*
340	PUBLIC	82714	TA82714.2	PA82714.2	X58255	Variant affects accessory domains only	accessory:PF00047.12_1_PF00047.12_2_PF00047.12_3_PF07679.2_1_PF07679.2_2_PF07686.2_1_PF07686.2_2_PF07686.2_3_PS50835_1_PS50835_2_PS50835_3_SM00408_1_SM00408_2_SM00408_3_SM00409_1_SM00409_2_SM00409_3_catalytic:PD000001_1_PF00069.12_1_PF07714.1_1_PR00109_1_PR00109_2_PR00109_3_PR00109_4_PR00109_5_PS00107_1_PS00109_1_PS50011_1_SM00219_1_SM00220_1	IPR000719:IPR001245:IPR002290:IPR003598:IPR003599:IPR007110:IPR008266:PF07679.2:PF07686.2:PF07714.1	*
340	PUBLIC	82714	TA82714.3	PA82714.3	AF024638	Full complement	accessory:PF00047.12_1_PF00047.12_2_PF00047.12_3_PF07679.2_1_PF07679.2_2_PF07686.2_1_PF07686.2_2_PF07686.2_3_PR01536_1_PR01536_2_PR01536_3_PR01536_4_PS50835_1_PS50835_2_PS50835_3_SM00408_1_SM00408_2_SM00408_3_SM00409_1_SM00409_2_SM00409_3_SSF48726_1_SSF48726_2_SSF48726_3_catalytic:PD000001_1_PF00069.12_1_PF07714.1_1_PR00109_1_PR00109_2_PR00109_3_PR00109_4_PR00109_5_PS00107_1_PS00109_1_PS50011_1_S…	IPR000719:IPR001245:IPR002290:IPR003598:IPR003599:IPR004074:IPR007110:IPR008266:IPR011009:PF07679.2:PF07686.2:PF07714.1	*
341	FANTOM	227161	TA227161.10	PA227161.10	I530025O09	Predicted cytosolic catalytic form	catalytic:PD000001_1_PF00069.12_1_PF07714.1_1_PR00109_1_PR00109_2_PR00109_3_PR00109_4_PR00109_5_PS00107_1_PS50011_1_SM00219_1_SM00220_1_extended:SSF56112_1	IPR000719:IPR001245:IPR002290:IPR011009:PF07714.1	*
341	PUBLIC	227161	TA227161.6	PA227161.6	BC033447	Variant affects accessory domains only	accessory:PF00047.12_1_PF00047.12_2_PF07679.2_1_PF07679.2_2_PF07686.2_1_PF07686.2_2_PS50835_1_PS50835_2_SM00408_1_SM00408_2_SM00409_1_SM00409_2_SSF48726_1_SSF48726_2_catalytic:PD000001_1_PF00069.12_1_PF07714.1_1_PR00109_1_PR00109_2_PR00109_3_PR00109_4_PR00109_5_PS00107_1_PS00109_1_PS50011_1_SM00219_1_SM00220_1_extended:SSF56112_1	IPR000719:IPR001245:IPR002290:IPR003598:IPR003599:IPR007110:IPR008266:IPR011009:PF07679.2:PF07686.2:PF07714.1	*
341	FANTOM	227161	TA227161.12	PA227161.12	C530043G19	Variant affects accessory domains only	accessory:PF00047.12_1_PF00047.12_2_PF00047.12_3_PF07679.2_1_PF07679.2_2_PF07679.2_3_PF07686.2_1_PF07686.2_2_PS50835_1_PS50835_2_PS50835_3_SM00408_1_SM00408_2_SM00408_3_SM00409_1_SM00409_2_SM00409_3_SSF48726_1_SSF48726_2_SSF48726_3_catalytic:PD000001_1_PF00069.12_1_PF07714.1_1_PR00109_1_PR00109_2_PR00109_3_PR00109_4_PR00109_5_PS00107_1_PS00109_1_PS50011_1_SM00219_1_SM00220_1_extended:SSF56112_1	IPR000719:IPR001245:IPR002290:IPR003598:IPR003599:IPR007110:IPR008266:IPR011009:PF07679.2:PF07686.2:PF07714.1	*
341	PUBLIC	227161	TA227161.3	PA227161.3	M65053	Full complement	accessory:PF00047.12_1_PF00047.12_2_PF00047.12_3_PF07679.2_1_PF07679.2_2_PF07679.2_3_PF07686.2_1_PF07686.2_2_PF07686.2_3_PS50835_1_PS50835_2_PS50835_3_SM00408_1_SM00408_2_SM00408_3_SM00409_1_SM00409_2_SM00409_3_SSF48726_1_SSF48726_2_SSF48726_3_catalytic:PD000001_1_PF00069.12_1_PF07714.1_1_PR00109_1_PR00109_2_PR00109_3_PR00109_4_PR00109_5_PS00107_1_PS00109_1_PS50011_1_SM00219_1_SM00220_1_extended:…	IPR000719:IPR001245:IPR002290:IPR003598:IPR003599:IPR007110:IPR008266:IPR011009:PF07679.2:PF07686.2:PF07714.1	*
342	FANTOM	83029	TA83029.10	PA83029.10	C130078M18	Predicted cytosolic catalytic form	catalytic:PD000001_1_PF00069.12_1_PF07714.1_1_PR00109_1_PR00109_2_PR00109_3_PR00109_4_PS00109_1_PS50011_1_SM00219_1_SM00220_1_extended:SSF56112_1	IPR000719:IPR001245:IPR002290:IPR008266:IPR011009:PF07714.1	*
342	PUBLIC	83029	TA83029.2	PA83029.2	M63503	Variant affects accessory domains only	accessory:PF00047.12_1_PF00047.12_2_PF07679.2_1_PF07679.2_2_PF07686.2_1_PF07686.2_2_PS50835_1_PS50835_2_SM00408_1_SM00408_2_SM00409_1_SM00409_2_SSF48726_1_SSF48726_2_catalytic:PD000001_1_PF00069.12_1_PF07714.1_1_PR00109_1_PR00109_2_PR00109_3_PR00109_4_PR00109_5_PS00107_1_PS00109_1_PS50011_1_SM00219_1_SM00220_1_extended:SSF56112_1	IPR000719:IPR001245:IPR002290:IPR003598:IPR003599:IPR007110:IPR008266:IPR011009:PF07679.2:PF07686.2:PF07714.1	*
342	PUBLIC	83029	TA83029.16	PA83029.16	X55441	Variant affects accessory domains only	accessory:PF00047.12_1_PF00047.12_2_PF00047.12_3_PF07679.2_1_PF07679.2_2_PF07686.2_1_PF07686.2_2_PS50835_1_PS50835_2_PS50835_3_SM00408_1_SM00408_2_SM00408_3_SM00409_1_SM00409_2_SM00409_3_SSF48726_1_SSF48726_2_SSF48726_3_catalytic:PD000001_1_PF00069.12_1_PF07714.1_1_PR00109_1_PR00109_2_PR00109_3_PR00109_4_PR00109_5_PS00107_1_PS00109_1_PS50011_1_SM00219_1_SM00220_1_extended:SSF56112_1	IPR000719:IPR001245:IPR002290:IPR003598:IPR003599:IPR007110:IPR008266:IPR011009:PF07679.2:PF07686.2:PF07714.1	*
342	PUBLIC	83029	TA83029.1	PA83029.1	M86441	Full complement	accessory:PF00047.12_1_PF00047.12_2_PF00047.12_3_PF07679.2_1_PF07679.2_2_PF07679.2_3_PF07686.2_1_PF07686.2_2_PS50835_1_PS50835_2_PS50835_3_SM00408_1_SM00408_2_SM00408_3_SM00409_1_SM00409_2_SM00409_3_SSF48726_1_SSF48726_2_SSF48726_3_catalytic:PD000001_1_PF00069.12_1_PF07714.1_1_PR00109_1_PR00109_2_PR00109_3_PR00109_4_PR00109_5_PS00107_1_PS00109_1_PS50011_1_SM00219_1_SM00220_1_extended:SSF56112_1	IPR000719:IPR001245:IPR002290:IPR003598:IPR003599:IPR007110:IPR008266:IPR011009:PF07679.2:PF07686.2:PF07714.1	*
343	FANTOM	83092	TA83092.5	PA83092.5	B230315G04	Predicted secreted decoy receptor	accessory:PF00047.12_1_PF07686.2_1_PS50835_1_SM00409_1_SM00409_2_SSF48726_1_SSF48726_2	IPR003599:IPR007110:PF07686.2	*
343	PUBLIC	83092	TA83092.2	PA83092.2	M64689	Full complement	accessory:PF00047.12_1_PF07686.2_1_PS00240_1_PS50835_1_SM00409_1_SM00409_2_SSF48726_1_SSF48726_2_SSF48726_3_catalytic:PD000001_1_PD000001_2_PF00069.12_1_PF07714.1_1_PS00107_1_PS00109_1_PS50011_1_SM00219_1_SM00220_1_extended:SSF56112_1	IPR000719:IPR001245:IPR001824:IPR002290:IPR003599:IPR007110:IPR008266:IPR011009:PF07686.2:PF07714.1	*
344	PUBLIC	107617	TA107617.4	PA107617.4	X65997	Predicted cytosolic catalytic form	catalytic:PD000001_1_PF00069.12_1_PF07714.1_1_PR00109_1_PR00109_2_PR00109_3_PR00109_4_PS00109_1_PS50011_1_SM00219_1_SM00220_1_extended:SSF56112_1	IPR000719:IPR001245:IPR002290:IPR008266:IPR011009:PF07714.1	*
344	FANTOM	107617	TA107617.1	PA107617.1	B930010O12	Variant affects accessory and catalytic domains	accessory:PF00047.12_1_PF07679.2_1_PF07686.2_1_PS00240_1_PS50835_1_SM00408_1_SM00408_2_SM00408_3_SM00409_1_SM00409_2_SM00409_3_SSF48726_1_SSF48726_2_SSF48726_3_SSF48726_4_catalytic:PD000001_1_PD000001_2_PF00069.12_1_PF07714.1_1_PS00107_1_PS00109_1_PS50011_1_SM00219_1_SM00220_1_extended:SSF56112_1	IPR000719:IPR001245:IPR001824:IPR002290:IPR003598:IPR003599:IPR007110:IPR008266:IPR011009:PF07679.2:PF07686.2:PF07714.1	*
344	PUBLIC	107617	TA107617.15	PA107617.2	Y00864	Variant disrupts the catalytic domain	accessory:PF00047.12_1_PF07679.2_1_PF07686.2_1_PS00240_1_PS50835_1_SM00408_1_SM00408_2_SM00408_3_SM00409_1_SM00409_2_SM00409_3_SM00409_4_SSF48726_1_SSF48726_2_SSF48726_3_SSF48726_4_catalytic:PD000001_1_PD000001_2_PF00069.12_1_PF07714.1_1_PS00107_1_PS00109_1_PS50011_1_SM00219_1_SM00220_1_extended:SSF56112_1	IPR000719:IPR001245:IPR001824:IPR002290:IPR003598:IPR003599:IPR007110:IPR008266:IPR011009:PF07679.2:PF07686.2:PF07714.1	*
345	FANTOM	167944	TA167944.61	PA167944.61	F630307J08	Predicted cytosolic catalytic form	no domains predicted	-	*
345	FANTOM	167944	TA167944.63	PA167944.63	F630315F16	Predicted secreted decoy receptor	accessory:PF00047.12_1_PF00047.12_2_PF07679.2_1_PF07686.2_1_PS50835_1_PS50835_2_PS50835_3_SM00408_1_SM00408_2_SM00409_1_SM00409_2_SM00409_3_SM00409_4_SSF48726_1_SSF48726_2_SSF48726_3_SSF48726_4	IPR003598:IPR003599:IPR007110:PF07679.2:PF07686.2	*
345	FANTOM	167944	TA167944.4	PA167944.4	F630326G12	Predicted tethered catalytically dead decoy receptor	accessory:PF00047.12_1_PF00047.12_2_PF07679.2_1_PF07686.2_1_PS50835_1_PS50835_2_PS50835_3_PS50835_4_SM00408_1_SM00408_2_SM00409_1_SM00409_2_SM00409_3_SM00409_4_SM00409_5_SSF48726_1_SSF48726_2_SSF48726_3_SSF48726_4_SSF48726_5_catalytic:PD000001_1_PF00069.12_1_PF07714.1_1_PR00109_1_PR00109_2_PR00109_3_PR00109_4_PS00109_1_PS50011_1_SM00219_1_SM00220_1_extended:SSF56112_1	IPR000719:IPR001245:IPR002290:IPR003598:IPR003599:IPR007110:IPR008266:IPR011009:PF07679.2:PF07686.2:PF07714.1	*
345	FANTOM	167944	TA167944.9	PA167944.9	F730230B05	Predicted tethered catalytically dead decoy receptor	accessory:PF00047.12_1_PF00047.12_2_PF07679.2_1_PF07686.2_1_PS50835_1_PS50835_2_PS50835_3_PS50835_4_SM00408_1_SM00408_2_SM00409_1_SM00409_2_SM00409_3_SM00409_4_SM00409_5_SSF48726_1_SSF48726_2_SSF48726_3_SSF48726_4_SSF48726_5	IPR003598:IPR003599:IPR007110:PF07679.2:PF07686.2	*
345	PUBLIC	167944	TA167944.10	PA167944.10	X06368	Variant affects accessory and catalytic domains	accessory:PF00047.12_1_PF00047.12_2_PF07679.2_1_PF07686.2_1_PS00240_1_PS50835_1_PS50835_2_PS50835_3_SM00408_1_SM00408_2_SM00409_1_SM00409_2_SM00409_3_SM00409_4_SM00409_5_SSF48726_1_SSF48726_2_SSF48726_3_SSF48726_4_SSF48726_5_catalytic:PD000001_1_PD000001_2_PF00069.12_1_PF07714.1_1_PS00107_1_PS00109_1_PS50011_1_SM00219_1_SM00220_1_extended:SSF56112_1	IPR000719:IPR001245:IPR001824:IPR002290:IPR003598:IPR003599:IPR007110:IPR008266:IPR011009:PF07679.2:PF07686.2:PF07714.1	*
345	FANTOM	167944	TA167944.3	PA167944.3	A530097L18	Predicted tethered catalytically dead decoy receptor	accessory:PF00047.12_1_PF00047.12_2_PF07679.2_1_PF07686.2_1_PS00240_1_PS50835_1_PS50835_2_PS50835_3_PS50835_4_SM00408_1_SM00408_2_SM00409_1_SM00409_2_SM00409_3_SM00409_4_SM00409_5_SSF48726_1_SSF48726_2_SSF48726_3_SSF48726_4_SSF48726_5_catalytic:PD000001_1_PS00107_1_PS50011_1_SM00219_1_extended:SSF56112_1	IPR000719:IPR001245:IPR001824:IPR003598:IPR003599:IPR007110:IPR011009:PF07679.2:PF07686.2	*
345	FANTOM	167944	TA167944.11	PA167944.66	I530028D24	Variant disrupts the catalytic domain	accessory:PF00047.12_1_PF00047.12_2_PF07679.2_1_PF07686.2_1_PS00240_1_PS50835_1_PS50835_2_PS50835_3_PS50835_4_SM00408_1_SM00408_2_SM00409_1_SM00409_2_SM00409_3_SM00409_4_SM00409_5_SSF48726_1_SSF48726_2_SSF48726_3_SSF48726_4_SSF48726_5_catalytic:PD000001_1_PD000001_2_PF00069.12_1_PF07714.1_1_PS00107_1_PS00109_1_PS50011_1_SM00219_1_SM00220_1_extended:SSF56112_1	IPR000719:IPR001245:IPR001824:IPR002290:IPR003598:IPR003599:IPR007110:IPR008266:IPR011009:PF07679.2:PF07686.2:PF07714.1	*
346	FANTOM	76187	TA76187.32	PA76187.32	9530057A20	Predicted type2 membrane associated catalytic form	accessory:PF00047.12_1_PF00047.12_2_PF07679.2_1_PR01832_1_PR01832_2_PR01832_3_PR01832_4_PS00240_1_PS50835_1_PS50835_2_PS50835_3_SM00408_1_SM00408_2_SM00408_3_SM00409_1_SM00409_2_SM00409_3_SM00409_4_SSF48726_1_SSF48726_2_SSF48726_3_SSF48726_4_catalytic:PD000001_1_PF00069.12_1_PS00107_1_PS50011_1_SM00219_1_SM00220_1_extended:SSF56112_1	IPR000719:IPR001245:IPR001824:IPR002290:IPR003598:IPR003599:IPR007110:IPR009134:IPR011009:PF07679.2	*
346	PUBLIC	76187	TA76187.1	PA76187.1	M84607	no domains predicted	accessory:PF00047.12_1_PF00047.12_2_PF07679.2_1_PR01832_1_PR01832_2_PR01832_3_PR01832_4_PS00240_1_PS50835_1_PS50835_2_PS50835_3_SM00408_1_SM00408_2_SM00408_3_SM00409_1_SM00409_2_SM00409_3_SM00409_4_SSF48726_1_SSF48726_2_SSF48726_3_SSF48726_4_catalytic:PD000001_1_PD000001_2_PF00069.12_1_PF07714.1_1_PS00107_1_PS00109_1_PS50011_1_SM00219_1_SM00220_1_extended:SSF56112_1	IPR000719:IPR001245:IPR001824:IPR002290:IPR003598:IPR003599:IPR007110:IPR008266:IPR009134:IPR011009:PF07679.2:PF07714.1	*
347	FANTOM	111789	TA111789.1	PA111789.1	6330562L11	Full complement	accessory:PF00047.12_1_PF00047.12_2_PF07686.2_1_PF07686.2_2_PR01832_1_PR01832_2_PR01832_3_PR01832_4_PS00240_1_PS50835_1_PS50835_2_PS50835_3_SM00408_1_SM00408_2_SM00408_3_SM00409_1_SM00409_2_SM00409_3_SSF48726_1_SSF48726_2_SSF48726_3_SSF48726_4_catalytic:PD000001_1_PD000001_2_PF00069.12_1_PF07714.1_1_PS00107_1_PS00109_1_PS50011_1_SM00219_1_SM00220_1_extended:SSF56112_1	IPR000719:IPR001245:IPR001824:IPR002290:IPR003598:IPR003599:IPR007110:IPR008266:IPR009134:IPR011009:PF07686.2:PF07714.1	*
348	FANTOM	111372	TA111372.2	PA111372.1	9530099L19	Full complement	accessory:PD000066_1_PD000093_1_PF00017.11_1_PF00018.13_1_PF07653.3_1_PR00401_1_PR00401_2_PR00401_3_PR00401_4_PR00401_5_PR00452_1_PR00452_2_PS50001_1_PS50002_1_SM00252_1_SM00326_1_SSF50044_1_SSF55550_1_catalytic:PD000001_1_PF00069.12_1_PF07714.1_1_PR00109_1_PR00109_2_PR00109_3_PR00109_4_PR00109_5_PS00107_1_PS00109_1_PS50011_1_SM00219_1_SM00220_1_extended:SSF56112_1	IPR000719:IPR000980:IPR001245:IPR001452:IPR002290:IPR008266:IPR011009:IPR011511:PF07714.1:SSF55550	*
349	FANTOM	82809	TA82809.13	PA82809.13	K430357D18	Variant affects accessory domains only	accessory:PD000093_1_PF00017.11_1_PF00018.13_1_PR00401_1_PR00401_2_PR00401_3_PR00401_4_PS50001_1_PS50002_1_SM00252_1_SM00326_1_SSF50044_1_SSF55550_1_catalytic:PD000001_1_PF00069.12_1_PF07714.1_1_PR00109_1_PR00109_2_PR00109_3_PR00109_4_PR00109_5_PS00107_1_PS00109_1_PS50011_1_SM00219_1_SM00220_1_extended:SSF56112_1	IPR000719:IPR000980:IPR001245:IPR001452:IPR002290:IPR008266:IPR011009:PF07714.1:SSF55550	*
349	PUBLIC	82809	TA82809.2	PA82809.2	L27738	Full complement	accessory:PD000093_1_PF00017.11_1_PF00018.13_1_PR00401_1_PR00401_2_PR00401_3_PR00401_4_PR00401_5_PS50001_1_PS50002_1_SM00252_1_SM00326_1_SSF50044_1_SSF55550_1_catalytic:PD000001_1_PF00069.12_1_PF07714.1_1_PR00109_1_PR00109_2_PR00109_3_PR00109_4_PR00109_5_PS00107_1_PS00109_1_PS50011_1_SM00219_1_SM00220_1_extended:SSF56112_1	IPR000719:IPR000980:IPR001245:IPR001452:IPR002290:IPR008266:IPR011009:PF07714.1:SSF55550	*
350	FANTOM	100215	TA100215.1	PA100215.1	F430004N16	Variant affects accessory domains only	accessory:PD000093_1_PF00017.11_1_PF00611.11_1_PR00401_1_PR00401_2_PR00401_3_PR00401_4_PS50001_1_PS50133_1_SM00055_1_SM00252_1_SSF55550_1_catalytic:PD000001_1_PF00069.12_1_PF07714.1_1_PR00109_1_PR00109_2_PR00109_3_PR00109_4_PR00109_5_PS00107_1_PS00109_1_PS50011_1_SM00219_1_SM00220_1_extended:SSF56112_1	IPR000719:IPR000980:IPR001060:IPR001245:IPR002290:IPR008266:IPR011009:PF07714.1:SSF55550	*
350	PUBLIC	100215	TA100215.2	PA100215.2	X12616	Full complement	accessory:PD000093_1_PF00017.11_1_PF00611.11_1_PR00401_1_PR00401_2_PR00401_3_PR00401_4_PR00401_5_PS50001_1_PS50133_1_SM00055_1_SM00252_1_SSF47661_1_SSF55550_1_catalytic:PD000001_1_PF00069.12_1_PF07714.1_1_PR00109_1_PR00109_2_PR00109_3_PR00109_4_PR00109_5_PS00107_1_PS00109_1_PS50011_1_SM00219_1_SM00220_1_extended:SSF56112_1	IPR000719:IPR000980:IPR001060:IPR001245:IPR002290:IPR008266:IPR010989:IPR011009:PF07714.1:SSF55550	*
351	PUBLIC	77882	TA77882.5	PA77882.5	M32054	Variant affects accessory domains only	accessory:PD000093_1_PF00017.11_1_PR00401_1_PR00401_2_PR00401_3_PR00401_4_PS50001_1_SM00252_1_SSF55550_1_catalytic:PD000001_1_PF00069.12_1_PF07714.1_1_PR00109_1_PR00109_2_PR00109_3_PR00109_4_PR00109_5_PS00107_1_PS00109_1_PS50011_1_SM00219_1_SM00220_1_extended:SSF56112_1	IPR000719:IPR000980:IPR001245:IPR002290:IPR008266:IPR011009:PF07714.1:SSF55550	*
351	PUBLIC	77882	TA77882.4	PA77882.4	AF286537	Variant affects accessory and catalytic domains	accessory:PD000093_1_PF00017.11_1_PF00611.11_1_PS50001_1_PS50133_1_SM00055_1_SM00252_1_SSF47661_1_SSF55550_1	IPR000980:IPR001060:IPR010989:SSF55550	*
351	PUBLIC	77882	TA77882.2	PA77882.2	BC058100	Variant affects accessory domains only	accessory:PD000093_1_PF00017.11_1_PF00611.11_1_PR00401_1_PR00401_2_PR00401_3_PR00401_4_PS50001_1_PS50133_1_SM00055_1_SM00252_1_SSF55550_1_catalytic:PD000001_1_PF00069.12_1_PF07714.1_1_PR00109_1_PR00109_2_PR00109_3_PR00109_4_PR00109_5_PS00107_1_PS00109_1_PS50011_1_SM00219_1_SM00220_1_extended:SSF56112_1	IPR000719:IPR000980:IPR001060:IPR001245:IPR002290:IPR008266:IPR011009:PF07714.1:SSF55550	*
351	FANTOM	77882	TA77882.9	PA77882.9	B130066I18	Variant disrupts the catalytic domain	accessory:PD000093_1_PF00017.11_1_PF00611.11_1_PR00401_1_PR00401_2_PR00401_3_PR00401_4_PS50001_1_PS50133_1_SM00055_1_SM00252_1_SSF47661_1_SSF55550_1_catalytic:PD000001_1_PS00107_1_PS50011_1_SM00219_1_extended:SSF56112_1	IPR000719:IPR000980:IPR001060:IPR001245:IPR010989:IPR011009:SSF55550	*
351	PUBLIC	77882	TA77882.1	PA77882.1	U76762	Full complement	accessory:PD000093_1_PF00017.11_1_PF00611.11_1_PR00401_1_PR00401_2_PR00401_3_PR00401_4_PS50001_1_PS50133_1_SM00055_1_SM00252_1_SSF47661_1_SSF55550_1_catalytic:PD000001_1_PF00069.12_1_PF07714.1_1_PR00109_1_PR00109_2_PR00109_3_PR00109_4_PR00109_5_PS00107_1_PS00109_1_PS50011_1_SM00219_1_SM00220_1_extended:SSF56112_1	IPR000719:IPR000980:IPR001060:IPR001245:IPR002290:IPR008266:IPR010989:IPR011009:PF07714.1:SSF55550	*
352	FANTOM	80195	TA80195.8	PA80195.8	5031433M02	Variant disrupts the catalytic domain	accessory:PD000066_1_PD000093_1_PF00017.11_1_PF00018.13_1_PF07653.3_1_PR00401_1_PR00401_2_PR00401_3_PR00401_4_PR00401_5_PR00452_1_PR00452_2_PR00452_3_PR00452_4_PS50001_1_PS50002_1_SM00252_1_SM00326_1_SSF50044_1_SSF55550_1_catalytic:PD000001_1_PF00069.12_1_PF07714.1_1_PR00109_1_PR00109_2_PS00107_1_PS00109_1_PS50011_1_SM00219_1_SM00220_1_extended:SSF56112_1	IPR000719:IPR000980:IPR001245:IPR001452:IPR002290:IPR008266:IPR011009:IPR011511:PF07714.1:SSF55550	*
352	PUBLIC	80195	TA80195.4	PA80195.1	L36132	no domains predicted	accessory:PD000066_1_PD000093_1_PF00017.11_1_PF00018.13_1_PF07653.3_1_PR00401_1_PR00401_2_PR00401_3_PR00401_4_PR00401_5_PR00452_1_PR00452_2_PR00452_3_PR00452_4_PS50001_1_PS50002_1_SM00252_1_SM00326_1_SSF50044_1_SSF55550_1_catalytic:PD000001_1_PF00069.12_1_PF07714.1_1_PR00109_1_PR00109_2_PR00109_3_PR00109_4_PR00109_5_PS00107_1_PS00109_1_PS50011_1_SM00219_1_SM00220_1_extended:SSF56112_1	IPR000719:IPR000980:IPR001245:IPR001452:IPR002290:IPR008266:IPR011009:IPR011511:PF07714.1:SSF55550	*
353	FANTOM	111603	TA111603.8	PA111603.1	F830002A02	Full complement	accessory:PD000066_1_PD000093_1_PF00017.11_1_PF00018.13_1_PF07653.3_1_PR00401_1_PR00401_2_PR00401_3_PR00401_4_PR00401_5_PR00452_1_PR00452_2_PR00452_3_PR00452_4_PS50001_1_PS50002_1_SM00252_1_SM00326_1_SSF50044_1_SSF55550_1_catalytic:PD000001_1_PF00069.12_1_PF07714.1_1_PR00109_1_PR00109_2_PR00109_3_PR00109_4_PR00109_5_PS00107_1_PS50011_1_SM00219_1_SM00220_1_extended:SSF56112_1	IPR000719:IPR000980:IPR001245:IPR001452:IPR002290:IPR011009:IPR011511:PF07714.1:SSF55550	*
354	FANTOM	111271	TA111271.1	PA111271.1	E430002B06	Full complement	accessory:PD000066_1_PD000093_1_PF00017.11_1_PF00018.13_1_PF07653.3_1_PR00401_1_PR00401_2_PR00401_3_PR00401_4_PR00401_5_PR00452_1_PR00452_2_PR00452_3_PR00452_4_PS50001_1_PS50002_1_SM00252_1_SM00326_1_SSF50044_1_SSF55550_1_catalytic:PD000001_1_PF00069.12_1_PF07714.1_1_PR00109_1_PR00109_2_PR00109_3_PR00109_4_PR00109_5_PS00107_1_PS00109_1_PS50011_1_SM00219_1_SM00220_1_extended:SSF56112_1	IPR000719:IPR000980:IPR001245:IPR001452:IPR002290:IPR008266:IPR011009:IPR011511:PF07714.1:SSF55550	*
355	PUBLIC	82874	TA82874.19	PA82874.1	J03023	Full complement	accessory:PD000066_1_PD000093_1_PF00017.11_1_PF00018.13_1_PF07653.3_1_PR00401_1_PR00401_2_PR00401_3_PR00401_4_PR00401_5_PR00452_1_PR00452_2_PR00452_3_PR00452_4_PR00499_1_PR00499_2_PS50001_1_PS50002_1_SM00252_1_SM00326_1_SSF50044_1_SSF55550_1_catalytic:PD000001_1_PF00069.12_1_PF07714.1_1_PR00109_1_PR00109_2_PR00109_3_PR00109_4_PR00109_5_PS00107_1_PS00109_1_PS50011_1_SM00219_1_SM00220_1_extended:SS…	IPR000108:IPR000719:IPR000980:IPR001245:IPR001452:IPR002290:IPR008266:IPR011009:IPR011511:PF07714.1:SSF55550	*
356	PUBLIC	104406	TA104406.20	PA104406.1	BC031547	Full complement	accessory:PD000066_1_PD000093_1_PF00017.11_1_PF00018.13_1_PF07653.3_1_PR00401_1_PR00401_2_PR00401_3_PR00401_4_PR00401_5_PR00452_1_PR00452_2_PR00452_3_PR00452_4_PS50001_1_PS50002_1_SM00252_1_SM00326_1_SSF50044_1_SSF55550_1_catalytic:PD000001_1_PF00069.12_1_PF07714.1_1_PR00109_1_PR00109_2_PR00109_3_PR00109_4_PR00109_5_PS00107_1_PS00109_1_PS50011_1_SM00219_1_SM00220_1_extended:SSF56112_1	IPR000719:IPR000980:IPR001245:IPR001452:IPR002290:IPR008266:IPR011009:IPR011511:PF07714.1:SSF55550	*
357	FANTOM	106312	TA106312.10	PA106312.1	A130081E08	Full complement	accessory:PD000066_1_PD000093_1_PF00017.11_1_PF00018.13_1_PF07653.3_1_PR00401_1_PR00401_2_PR00401_3_PR00401_4_PR00401_5_PR00452_1_PR00452_2_PR00452_3_PR00452_4_PS50001_1_PS50002_1_SM00252_1_SM00326_1_SSF50044_1_SSF55550_1_catalytic:PD000001_1_PF00069.12_1_PF07714.1_1_PR00109_1_PR00109_2_PR00109_3_PR00109_4_PR00109_5_PS00107_1_PS00109_1_PS50011_1_SM00219_1_SM00220_1_extended:SSF56112_1	IPR000719:IPR000980:IPR001245:IPR001452:IPR002290:IPR008266:IPR011009:IPR011511:PF07714.1:SSF55550	*
358	FANTOM	82479	TA82479.4	PA82479.2	I530027F01	Variant disrupts the catalytic domain	accessory:PD000066_1_PD000093_1_PF00017.11_1_PF00018.13_1_PF07653.3_1_PR00401_1_PR00401_2_PR00401_3_PR00401_4_PR00401_5_PR00452_1_PR00452_2_PR00452_3_PR00452_4_PS50001_1_PS50002_1_SM00252_1_SM00326_1_SSF50044_1_SSF55550_1_catalytic:PD000001_1_PF00069.12_1_PF07714.1_1_PR00109_1_PR00109_2_PR00109_3_PR00109_4_PR00109_5_PS00107_1_PS00109_1_PS50011_1_SM00219_1_SM00220_1_extended:SSF56112_1	IPR000719:IPR000980:IPR001245:IPR001452:IPR002290:IPR008266:IPR011009:IPR011511:PF07714.1:SSF55550	*
358	PUBLIC	82479	TA82479.1	PA82479.1	M17031	Full complement	accessory:PD000066_1_PD000093_1_PF00017.11_1_PF00018.13_1_PF07653.3_1_PR00401_1_PR00401_2_PR00401_3_PR00401_4_PR00401_5_PR00452_1_PR00452_2_PR00452_3_PR00452_4_PS50001_1_PS50002_1_SM00252_1_SM00326_1_SSF50044_1_SSF55550_1_catalytic:PD000001_1_PD000001_2_PF00069.12_1_PF07714.1_1_PR00109_1_PR00109_2_PR00109_3_PR00109_4_PR00109_5_PS00107_1_PS00109_1_PS50011_1_SM00219_1_SM00220_1_extended:SSF56112_1	IPR000719:IPR000980:IPR001245:IPR001452:IPR002290:IPR008266:IPR011009:IPR011511:PF07714.1:SSF55550	*
359	FANTOM	111241	TA111241.1	PA111241.1	F830031K10	Full complement	accessory:PD000066_1_PD000093_1_PF00017.11_1_PF00018.13_1_PF07653.3_1_PR00401_1_PR00401_2_PR00401_3_PR00401_4_PR00401_5_PR00452_1_PR00452_2_PR00452_3_PR00452_4_PS50001_1_PS50002_1_SM00252_1_SM00326_1_SSF50044_1_SSF55550_1_catalytic:PD000001_1_PF00069.12_1_PF07714.1_1_PR00109_1_PR00109_2_PR00109_3_PR00109_4_PR00109_5_PS00107_1_PS00109_1_PS50011_1_SM00219_1_SM00220_1_extended:SSF56112_1	IPR000719:IPR000980:IPR001245:IPR001452:IPR002290:IPR008266:IPR011009:IPR011511:PF07714.1:SSF55550	*
360	PUBLIC	78881	TA78881.3	PA78881.1	BC010594	Full complement	accessory:PD000066_1_PD000093_1_PF00017.11_1_PF00018.13_1_PF07653.3_1_PR00401_1_PR00401_2_PR00401_3_PR00401_4_PR00401_5_PR00452_1_PR00452_2_PR00452_3_PR00452_4_PS50001_1_PS50002_1_SM00252_1_SM00326_1_SSF50044_1_SSF55550_1_catalytic:PD000001_1_PD000001_2_PF00069.12_1_PF07714.1_1_PR00109_1_PR00109_2_PR00109_3_PR00109_4_PR00109_5_PS00107_1_PS00109_1_PS50011_1_SM00219_1_SM00220_1_extended:SSF56112_1	IPR000719:IPR000980:IPR001245:IPR001452:IPR002290:IPR008266:IPR011009:IPR011511:PF07714.1:SSF55550	*
361	PUBLIC	111962	TA111962.2	PA111962.1	U16805	Full complement	accessory:PD000066_1_PD000093_1_PF00017.11_1_PF00018.13_1_PF07653.3_1_PR00401_1_PR00401_2_PR00401_3_PR00401_4_PR00401_5_PR00452_1_PR00452_2_PR00452_3_PS50001_1_PS50002_1_SM00252_1_SM00326_1_SSF50044_1_SSF55550_1_catalytic:PD000001_1_PF00069.12_1_PF07714.1_1_PR00109_1_PR00109_2_PR00109_3_PR00109_4_PR00109_5_PS00107_1_PS00109_1_PS50011_1_SM00219_1_SM00220_1_extended:SSF56112_1	IPR000719:IPR000980:IPR001245:IPR001452:IPR002290:IPR008266:IPR011009:IPR011511:PF07714.1:SSF55550	*
362	PUBLIC	82793	TA82793.5	PA82793.1	D26186	Full complement	accessory:PD000066_1_PD000093_1_PF00017.11_1_PF00018.13_1_PF07653.3_1_PR00401_1_PR00401_2_PR00401_3_PR00401_4_PR00401_5_PR00452_1_PR00452_2_PR00452_3_PS50001_1_PS50002_1_SM00252_1_SM00326_1_SSF50044_1_SSF55550_1_catalytic:PD000001_1_PF00069.12_1_PF07714.1_1_PR00109_1_PR00109_2_PR00109_3_PR00109_4_PR00109_5_PS00107_1_PS00109_1_PS50011_1_SM00219_1_SM00220_1_extended:SSF56112_1	IPR000719:IPR000980:IPR001245:IPR001452:IPR002290:IPR008266:IPR011009:IPR011511:PF07714.1:SSF55550	*
363	FANTOM	106334	TA106334.1	PA106334.1	A530048A03	Full complement	accessory:PD000093_1_PF00017.11_1_PF00169.13_1_PF00779.7_1_PR00401_1_PR00401_2_PR00401_3_PR00401_4_PR00402_1_PR00402_2_PS50001_1_PS50003_1_SM00107_1_SM00233_1_SM00252_1_SSF50729_1_SSF55550_1_catalytic:PD000001_1_PF00069.12_1_PF07714.1_1_PR00109_1_PR00109_2_PR00109_3_PR00109_4_PR00109_5_PS00107_1_PS00109_1_PS50011_1_SM00219_1_SM00220_1_extended:SSF56112_1	IPR000719:IPR000980:IPR001245:IPR001562:IPR001849:IPR002290:IPR008266:IPR011009:IPR011036:PF07714.1:SSF55550	*
364	FANTOM	227094	TA227094.4	PA227094.4	E430007F09	Variant affects accessory domains only	accessory:PD000066_1_PD000093_1_PF00017.11_1_PF00018.13_1_PR00401_1_PR00401_2_PR00401_3_PR00401_4_PR00401_5_PS50001_1_PS50002_1_SM00252_1_SM00326_1_SSF50044_1_SSF55550_1_catalytic:PD000001_1_PF00069.12_1_PF07714.1_1_PR00109_1_PR00109_2_PR00109_3_PR00109_4_PR00109_5_PS00107_1_PS00109_1_PS50011_1_SM00219_1_SM00220_1_extended:SSF56112_1	IPR000719:IPR000980:IPR001245:IPR001452:IPR002290:IPR008266:IPR011009:PF07714.1:SSF55550	*
364	FANTOM	227094	TA227094.3	PA227094.3	A430069A20	Full complement	accessory:PD000066_1_PD000093_1_PF00017.11_1_PF00018.13_1_PR00401_1_PR00401_2_PR00401_3_PR00401_4_PR00401_5_PR00452_1_PR00452_2_PR00452_3_PR00452_4_PS50001_1_PS50002_1_SM00252_1_SM00326_1_SSF50044_1_SSF55550_1_catalytic:PD000001_1_PF00069.12_1_PF07714.1_1_PR00109_1_PR00109_2_PR00109_3_PR00109_4_PR00109_5_PS00107_1_PS00109_1_PS50011_1_SM00219_1_SM00220_1_extended:SSF56112_1	IPR000719:IPR000980:IPR001245:IPR001452:IPR002290:IPR008266:IPR011009:PF07714.1:SSF55550	*
365	PUBLIC	82721	TA82721.2	PA82721.1	L08967	Full complement	accessory:PD000066_1_PD000093_1_PF00017.11_1_PF00018.13_1_PF00169.13_1_PF00779.7_1_PF07653.3_1_PR00401_1_PR00401_2_PR00401_3_PR00401_4_PR00402_1_PR00402_2_PR00452_1_PR00452_2_PR00452_3_PS50001_1_PS50002_1_PS50003_1_SM00107_1_SM00233_1_SM00252_1_SM00326_1_SSF50044_1_SSF50729_1_SSF55550_1_catalytic:PD000001_1_PF00069.12_1_PF07714.1_1_PR00109_1_PR00109_2_PR00109_3_PR00109_4_PR00109_5_PS00107_1_PS001…	IPR000719:IPR000980:IPR001245:IPR001452:IPR001562:IPR001849:IPR002290:IPR008266:IPR011009:IPR011036:IPR011511:PF07714.1:SSF55550	*
366	PUBLIC	80857	TA80857.1	PA80857.1	L00619	Full complement	accessory:PD000066_1_PD000093_1_PF00017.11_1_PF00018.13_1_PF00169.13_1_PF00779.7_1_PF07653.3_1_PR00401_1_PR00401_2_PR00401_3_PR00401_4_PR00401_5_PR00402_1_PR00402_2_PS50001_1_PS50002_1_PS50003_1_SM00107_1_SM00233_1_SM00252_1_SM00326_1_SSF50044_1_SSF50729_1_SSF55550_1_catalytic:PD000001_1_PF00069.12_1_PF07714.1_1_PR00109_1_PR00109_2_PR00109_3_PR00109_4_PR00109_5_PS00107_1_PS00109_1_PS50011_1_SM002…	IPR000719:IPR000980:IPR001245:IPR001452:IPR001562:IPR001849:IPR002290:IPR008266:IPR011009:IPR011036:IPR011511:PF07714.1:SSF55550	*
367	FANTOM	111366	TA111366.5	PA111366.5	4933423N14	Variant affects accessory and catalytic domains	accessory:PD000066_1_PD000093_1_PF00018.13_1_PF00169.13_1_PF00779.7_1_PF07653.3_1_PR00402_1_PR00402_2_PR00452_1_PR00452_2_PR00452_3_PR00452_4_PS50002_1_SM00107_1_SM00233_1_SM00326_1_SSF50044_1_SSF50729_1	IPR000980:IPR001452:IPR001562:IPR001849:IPR011036:IPR011511	*
367	PUBLIC	111366	TA111366.11	PA111366.11	BC062884	Variant affects accessory domains only	accessory:PD000066_1_PD000093_1_PF00017.11_1_PF00018.13_1_PR00401_1_PR00401_2_PR00401_3_PR00401_4_PR00401_5_PS50001_1_PS50002_1_SM00252_1_SM00326_1_SSF50044_1_SSF55550_1_catalytic:PD000001_1_PF00069.12_1_PF07714.1_1_PR00109_1_PR00109_2_PR00109_3_PR00109_4_PR00109_5_PS00107_1_PS00109_1_PS50011_1_SM00219_1_SM00220_1_extended:SSF56112_1	IPR000719:IPR000980:IPR001245:IPR001452:IPR002290:IPR008266:IPR011009:PF07714.1:SSF55550	*
367	PUBLIC	111366	TA111366.4	PA111366.4	X55663	Variant affects accessory domains only	accessory:PD000066_1_PD000093_1_PF00017.11_1_PF00018.13_1_PF00779.7_1_PR00401_1_PR00401_2_PR00401_3_PR00401_4_PR00401_5_PR00402_1_PR00402_2_PS50001_1_PS50002_1_SM00107_1_SM00252_1_SM00326_1_SSF50044_1_SSF50729_1_SSF55550_1_catalytic:PD000001_1_PF00069.12_1_PF07714.1_1_PR00109_1_PR00109_2_PR00109_3_PR00109_4_PR00109_5_PS00107_1_PS00109_1_PS50011_1_SM00219_1_SM00220_1_extended:SSF56112_1	IPR000719:IPR000980:IPR001245:IPR001452:IPR001562:IPR002290:IPR008266:IPR011009:IPR011036:PF07714.1:SSF55550	*
367	PUBLIC	111366	TA111366.3	PA111366.3	BC037071	Variant affects accessory domains only	accessory:PD000066_1_PD000093_1_PF00017.11_1_PF00018.13_1_PF00169.13_1_PF00779.7_1_PR00401_1_PR00401_2_PR00401_3_PR00401_4_PR00402_1_PR00402_2_PS50001_1_PS50002_1_PS50003_1_SM00107_1_SM00233_1_SM00252_1_SM00326_1_SSF50044_1_SSF50729_1_SSF55550_1_catalytic:PD000001_1_PF00069.12_1_PF07714.1_1_PR00109_1_PR00109_2_PR00109_3_PR00109_4_PR00109_5_PS00107_1_PS00109_1_PS50011_1_SM00219_1_SM00220_1_extende…	IPR000719:IPR000980:IPR001245:IPR001452:IPR001562:IPR001849:IPR002290:IPR008266:IPR011009:IPR011036:PF07714.1:SSF55550	*
367	PUBLIC	111366	TA111366.2	PA111366.1	S53716	Variant affects accessory domains only	accessory:PD000066_1_PD000093_1_PF00017.11_1_PF00018.13_1_PF00169.13_1_PF00779.7_1_PF07653.3_1_PR00401_1_PR00401_2_PR00401_3_PR00401_4_PR00402_1_PR00402_2_PR00452_1_PR00452_2_PR00452_3_PS50001_1_PS50002_1_PS50003_1_SM00107_1_SM00233_1_SM00252_1_SM00326_1_SSF50044_1_SSF50729_1_SSF55550_1_catalytic:PD000001_1_PF00069.12_1_PF07714.1_1_PR00109_1_PR00109_2_PR00109_3_PR00109_4_PR00109_5_PS00107_1_PS001…	IPR000719:IPR000980:IPR001245:IPR001452:IPR001562:IPR001849:IPR002290:IPR008266:IPR011009:IPR011036:IPR011511:PF07714.1:SSF55550	*
368	PUBLIC	134228	TA134228.1	PA134228.1	BC059260	Full complement	accessory:PD000066_1_PD000093_1_PF00017.11_1_PF00018.13_1_PF07653.3_1_PR00401_1_PR00401_2_PR00401_3_PR00401_4_PR00401_5_PR00452_1_PR00452_2_PR00452_3_PS50001_1_PS50002_1_SM00252_1_SM00326_1_SSF50044_1_SSF55550_1_catalytic:PD000001_1_PF00069.12_1_PF07714.1_1_PR00109_1_PR00109_2_PR00109_3_PR00109_4_PR00109_5_PS00107_1_PS00109_1_PS50011_1_SM00219_1_SM00220_1_extended:SSF56112_1	IPR000719:IPR000980:IPR001245:IPR001452:IPR002290:IPR008266:IPR011009:IPR011511:PF07714.1:SSF55550	*
370	PUBLIC	82763	TA82763.1	PA82763.1	M90470	Full complement	accessory:PS00239_1_SSF57196_1_catalytic:PD000001_1_PF00069.12_1_PF07714.1_1_PR00109_1_PR00109_2_PR00109_3_PR00109_4_PR00109_5_PS00107_1_PS00109_1_PS50011_1_SM00219_1_SM00220_1_extended:SSF56112_1	IPR000719:IPR001245:IPR002011:IPR002290:IPR008266:IPR011009:PF07714.1:SSF57196	*
371	PUBLIC	84352	TA84352.1	PA84352.1	D83002	Full complement	accessory:PF00629.11_1_PS00239_1_PS50060_1_PS50060_2_SM00192_1_SSF57196_1_SSF57424_1_catalytic:PD000001_1_PF00069.12_1_PF07714.1_1_PR00109_1_PR00109_2_PR00109_3_PR00109_4_PR00109_5_PS00107_1_PS00109_1_PS50011_1_SM00219_1_SM00220_1_extended:SSF56112_1	IPR000719:IPR000998:IPR001245:IPR002011:IPR002172:IPR002290:IPR008266:IPR011009:PF07714.1:SSF57196:SSF57424	*
372	FANTOM	83611	TA83611.3	PA83611.3	C130025G13	Predicted secreted decoy receptor	accessory:PF00757.9_1_PF01030.11_1_PF01030.11_2_PS00430_1_SM00261_1_SSF52058_1_SSF52058_2_SSF57184_1	IPR000494:IPR006211:IPR006212:IPR009030:IPR010916:SSF52058	*
372	PUBLIC	83611	TA83611.1	PA83611.1	AB007135	Full complement	accessory:PF00041.8_1_PF00041.8_2_PF00757.9_1_PF01030.11_1_PF01030.11_2_PS00239_1_PS00430_1_SM00060_1_SM00060_2_SM00060_3_SM00261_1_SSF49265_1_SSF49265_2_SSF49265_3_SSF52058_1_SSF52058_2_SSF57184_1_catalytic:PD000001_1_PF00069.12_1_PF07714.1_1_PR00109_1_PR00109_2_PR00109_3_PR00109_4_PR00109_5_PS00107_1_PS00109_1_PS50011_1_SM00219_1_SM00220_1_extended:SSF56112_1	IPR000494:IPR000719:IPR001245:IPR002011:IPR002290:IPR003961:IPR006211:IPR006212:IPR008266:IPR008957:IPR009030:IPR010916:IPR011009:PF07714.1:SSF52058	*
373	PUBLIC	2900	TA2900.15	PA2900.15	U00182	Variant affects accessory and catalytic domains	accessory:PF00757.9_1_PF01030.11_1_PR00353_1_PR00353_2_SM00261_1_SSF52058_1_SSF57184_1	IPR000494:IPR001450:IPR006211:IPR006212:IPR009030:SSF52058	*
373	FANTOM	2900	TA2900.26	PA2900.26	9530051D18	Variant affects accessory domains only	accessory:PF00041.8_1_PF00041.8_2_PS00239_1_SM00060_1_SM00060_2_SM00060_3_SSF49265_1_SSF49265_2_SSF49265_3_SSF52058_1_catalytic:PD000001_1_PF00069.12_1_PF07714.1_1_PR00109_1_PR00109_2_PR00109_3_PR00109_4_PR00109_5_PS00107_1_PS00109_1_PS50011_1_SM00219_1_SM00220_1_extended:SSF56112_1	IPR000719:IPR001245:IPR002011:IPR002290:IPR003961:IPR008266:IPR008957:IPR011009:PF07714.1:SSF52058	*
373	FANTOM	2900	TA2900.10	PA2900.10	F730313B05	Predicted type2 membrane associated catalytic form	accessory:PF00041.8_1_PF00041.8_2_PF00757.9_1_PF01030.11_1_PS00239_1_SM00060_1_SM00060_2_SM00060_3_SM00261_1_SSF49265_1_SSF49265_2_SSF49265_3_SSF52058_1_SSF57184_1_catalytic:PD000001_1_PF00069.12_1_PF07714.1_1_PR00109_1_PR00109_2_PR00109_3_PR00109_4_PR00109_5_PS00107_1_PS00109_1_PS50011_1_SM00219_1_SM00220_1_extended:SSF56112_1	IPR000494:IPR000719:IPR001245:IPR002011:IPR002290:IPR003961:IPR006211:IPR006212:IPR008266:IPR008957:IPR009030:IPR011009:PF07714.1:SSF52058	*
373	PUBLIC	2900	TA2900.1	PA2900.1	AF056187	Variant affects accessory domains only	accessory:PF00041.8_1_PF00041.8_2_PF00757.9_1_PF01030.11_1_PF01030.11_2_PS00239_1_SM00060_1_SM00060_2_SM00060_3_SM00261_1_SSF49265_1_SSF49265_2_SSF49265_3_SSF52058_1_SSF52058_2_SSF57184_1_catalytic:PD000001_1_PF00069.12_1_PF07714.1_1_PR00109_1_PR00109_2_PR00109_3_PR00109_4_PR00109_5_PS00107_1_PS00109_1_PS50011_1_SM00219_1_SM00220_1_extended:SSF56112_1	IPR000494:IPR000719:IPR001245:IPR002011:IPR002290:IPR003961:IPR006211:IPR006212:IPR008266:IPR008957:IPR009030:IPR011009:PF07714.1:SSF52058	*
374	FANTOM	80469	TA80469.9	PA80469.9	D330005C22	Predicted secreted decoy receptor	accessory:PF00757.9_1_PF01030.11_1_PR00353_1_PR00353_2_SM00261_1_SSF52058_1_SSF57184_1	IPR000494:IPR001450:IPR006211:IPR006212:IPR009030:SSF52058	*
374	PUBLIC	80469	TA80469.1	PA80469.1	J05149	Variant affects accessory domains only	accessory:PF00041.8_1_PF00757.9_1_PF01030.11_1_PF01030.11_2_PS00239_1_SM00060_1_SM00060_2_SM00060_3_SM00261_1_SSF49265_1_SSF49265_2_SSF49265_3_SSF52058_1_SSF52058_2_SSF57184_1_catalytic:PD000001_1_PF00069.12_1_PF07714.1_1_PR00109_1_PR00109_2_PR00109_3_PR00109_4_PR00109_5_PS00107_1_PS00109_1_PS50011_1_SM00219_1_SM00220_1_extended:SSF56112_1	IPR000494:IPR000719:IPR001245:IPR002011:IPR002290:IPR003961:IPR006211:IPR006212:IPR008266:IPR008957:IPR009030:IPR011009:PF07714.1:SSF52058	*
375	PUBLIC	81041	TA81041.4	PA81041.4	BC031168	Variant affects accessory and catalytic domains	accessory:PF00627.15_1_PR01217_1_PR01217_2_PR01217_3_PR01217_4_PR01217_5_PS00018_1_SSF46934_1_SSF46934_2	IPR000449:IPR002048:IPR009060:PR01217	*
375	PUBLIC	81041	TA81041.2	PA81041.2	BC052421	Variant affects accessory domains only	accessory:PF00018.13_1_PS00018_1_PS50002_1_SM00326_1_SSF46934_1_SSF47769_1_SSF50044_1_catalytic:PD000001_1_PF00069.12_1_PF07714.1_1_PR00109_1_PR00109_2_PR00109_3_PR00109_4_PR00109_5_PS00107_1_PS00109_1_PS50011_1_SM00219_1_SM00220_1_extended:SSF56112_1	IPR000719:IPR001245:IPR001452:IPR002048:IPR002290:IPR008266:IPR009060:IPR010993:IPR011009:PF07714.1	*
375	PUBLIC	81041	TA81041.1	PA81041.1	AF037260	Variant affects accessory domains only	accessory:PF00018.13_1_PF00627.15_1_PS00018_1_PS50002_1_SM00326_1_SSF46934_1_SSF46934_2_SSF47769_1_SSF50044_1_catalytic:PD000001_1_PF00069.12_1_PF07714.1_1_PR00109_1_PR00109_2_PR00109_3_PR00109_4_PR00109_5_PS00107_1_PS00109_1_PS50011_1_SM00219_1_SM00220_1_extended:SSF56112_1	IPR000449:IPR000719:IPR001245:IPR001452:IPR002048:IPR002290:IPR008266:IPR009060:IPR010993:IPR011009:PF07714.1	*
376	PUBLIC	73028	TA73028.2	PA73028.2	AF307746	Variant affects accessory domains only	accessory:SSF47769_1_catalytic:PD000001_1_PF00069.12_1_PF07714.1_1_PR00109_1_PR00109_2_PR00109_3_PR00109_4_PR00109_5_PS00107_1_PS00109_1_PS50011_1_SM00219_1_SM00220_1_extended:SSF56112_1	IPR000719:IPR001245:IPR002290:IPR008266:IPR010993:IPR011009:PF07714.1	*
376	FANTOM	73028	TA73028.5	PA73028.5	4022441E23	Variant disrupts the catalytic domain	accessory:PF00018.13_1_SSF47769_1_SSF50044_1_catalytic:PD000001_1_PF00069.12_1_PF07714.1_1_PR00109_1_PR00109_2_PR00109_3_PR00109_4_PS00107_1_PS00109_1_PS50011_1_SM00219_1_SM00220_1_extended:SSF56112_1	IPR000719:IPR001245:IPR001452:IPR002290:IPR008266:IPR010993:IPR011009:PF07714.1	*
376	PUBLIC	73028	TA73028.1	PA73028.1	BC055303	Full complement	accessory:PF00018.13_1_SSF47769_1_SSF50044_1_catalytic:PD000001_1_PF00069.12_1_PF07714.1_1_PR00109_1_PR00109_2_PR00109_3_PR00109_4_PR00109_5_PS00107_1_PS00109_1_PS50011_1_SM00219_1_SM00220_1_extended:SSF56112_1	IPR000719:IPR001245:IPR001452:IPR002290:IPR008266:IPR010993:IPR011009:PF07714.1	*
377	FANTOM	105563	TA105563.1	PA105563.1	9130025L13	Full complement	catalytic:PD000001_1_PF00069.12_1_PF07714.1_1_PR00109_1_PR00109_2_PR00109_3_PR00109_4_PR00109_5_PS00109_1_PS50011_1_SM00219_1_SM00220_1_extended:SSF56112_1	IPR000719:IPR001245:IPR002290:IPR008266:IPR011009:PF07714.1	*
381	PUBLIC	131681	TA131681.3	PA131681.1	NM_020021	Full complement	catalytic:PD000001_1_PF00069.12_1_PF07714.1_1_PS00107_1_PS00108_1_PS50011_1_SM00219_1_SM00220_1_extended:SSF56112_1	IPR000719:IPR001245:IPR002290:IPR008271:IPR011009:PF07714.1	*
382	FANTOM	112754	TA112754.1	PA112754.1	E130202F14	Predicted secreted decoy receptor	accessory:PD001495_1_PF01404.8_1_PS00791_1_PS01186_1_SM00615_1_SSF49785_1_SSF57535_1	IPR000436:IPR001090:IPR001426:IPR006209:IPR008979	*
383	PUBLIC	109130	TA109130.17	PA109130.1	BC031924	Full complement	accessory:PD001495_1_PF00041.8_1_PF00041.8_2_PF00536.14_1_PF01404.8_1_PF07647.3_1_PR00014_1_PR00014_2_PR00014_3_PR00014_4_PS00791_1_PS50105_1_SM00060_1_SM00060_2_SM00454_1_SM00615_1_SSF47769_1_SSF49265_1_SSF49265_2_SSF49785_1_SSF57586_1_catalytic:PD000001_1_PF00069.12_1_PF07714.1_1_PR00109_1_PR00109_2_PR00109_3_PR00109_4_PS50011_1_SM00219_1_SM00220_1_extended:SSF56112_1	IPR000719:IPR001090:IPR001245:IPR001426:IPR001660:IPR002290:IPR003961:IPR003962:IPR008957:IPR008979:IPR010993:IPR011009:IPR011510:PF07714.1:SSF57586	*
384	FANTOM	105972	TA105972.1	PA105972.1	B830049F06	Full complement	accessory:PD001495_1_PF00041.8_1_PF00041.8_2_PF00536.14_1_PF01404.8_1_PF07647.3_1_PR00014_1_PR00014_2_PR00014_3_PR00014_4_PS00790_1_PS00791_1_PS01186_1_PS50105_1_SM00060_1_SM00060_2_SM00454_1_SM00615_1_SSF47769_1_SSF49265_1_SSF49265_2_SSF49785_1_SSF57586_1_catalytic:PD000001_1_PF00069.12_1_PF07714.1_1_PR00109_1_PR00109_2_PR00109_3_PR00109_4_PR00109_5_PS00107_1_PS00109_1_PS50011_1_SM00219_1_SM0022…	IPR000719:IPR001090:IPR001245:IPR001426:IPR001660:IPR002290:IPR003961:IPR003962:IPR006209:IPR008266:IPR008957:IPR008979:IPR010993:IPR011009:IPR011510:PF07714.1:SSF57586	*
385	FANTOM	111318	TA111318.1	PA111318.1	G630062D11	Full complement	accessory:PD001495_1_PF00041.8_1_PF00041.8_2_PF00536.14_1_PF01404.8_1_PF07647.3_1_PR00014_1_PR00014_2_PR00014_3_PR00014_4_PS00790_1_PS00791_1_PS50105_1_SM00060_1_SM00060_2_SM00454_1_SM00615_1_SSF47769_1_SSF49265_1_SSF49265_2_SSF49785_1_SSF57535_1_SSF57586_1_SSF57586_2_catalytic:PD000001_1_PF00069.12_1_PF07714.1_1_PR00109_1_PR00109_2_PR00109_3_PR00109_4_PR00109_5_PS00107_1_PS00109_1_PS50011_1_SM00…	IPR000436:IPR000719:IPR001090:IPR001245:IPR001426:IPR001660:IPR002290:IPR003961:IPR003962:IPR008266:IPR008957:IPR008979:IPR010993:IPR011009:IPR011510:PF07714.1:SSF57586	*
386	FANTOM	106175	TA106175.3	PA106175.3	A330055I17	Predicted secreted decoy receptor	accessory:PD001495_1_PF00041.8_1_PF01404.8_1_PS00790_1_PS00791_1_PS01186_1_SM00060_1_SM00615_1_SSF49265_1_SSF49785_1_SSF57535_1_SSF57586_1	IPR000436:IPR001090:IPR001426:IPR003961:IPR006209:IPR008957:IPR008979:SSF57586	*
386	FANTOM	106175	TA106175.2	PA106175.2	9630045O17	Variant affects accessory and catalytic domains	accessory:PD001495_1_PF00041.8_1_PF00041.8_2_PF00536.14_1_PF01404.8_1_PF07647.3_1_PR00014_1_PR00014_2_PR00014_3_PR00014_4_PS00790_1_PS00791_1_PS01186_1_PS50105_1_SM00060_1_SM00060_2_SM00454_1_SM00615_1_SSF49265_1_SSF49265_2_SSF49785_1_SSF57535_1_SSF57586_1_catalytic:PD000001_1_PF00069.12_1_PF07714.1_1_PR00109_1_PR00109_2_PR00109_3_PR00109_4_PR00109_5_PS00109_1_PS50011_1_SM00219_1_SM00220_1_extend…	IPR000436:IPR000719:IPR001090:IPR001245:IPR001426:IPR001660:IPR002290:IPR003961:IPR003962:IPR006209:IPR008266:IPR008957:IPR008979:IPR011009:IPR011510:PF07714.1:SSF57586	*
386	PUBLIC	106175	TA106175.14	PA106175.1	BC057301	Full complement	accessory:PD001495_1_PF00041.8_1_PF00041.8_2_PF00536.14_1_PF01404.8_1_PF07647.3_1_PR00014_1_PR00014_2_PR00014_3_PR00014_4_PS00790_1_PS00791_1_PS01186_1_PS50105_1_SM00060_1_SM00060_2_SM00454_1_SM00615_1_SSF47769_1_SSF49265_1_SSF49265_2_SSF49785_1_SSF57535_1_SSF57586_1_catalytic:PD000001_1_PF00069.12_1_PF07714.1_1_PR00109_1_PR00109_2_PR00109_3_PR00109_4_PR00109_5_PS00107_1_PS00109_1_PS50011_1_SM002…	IPR000436:IPR000719:IPR001090:IPR001245:IPR001426:IPR001660:IPR002290:IPR003961:IPR003962:IPR006209:IPR008266:IPR008957:IPR008979:IPR010993:IPR011009:IPR011510:PF07714.1:SSF57586	*
387	PUBLIC	151720	TA151720.2	PA1919.1	L25890	Full complement	accessory:PD001495_1_PF00041.8_1_PF00041.8_2_PF00536.14_1_PF01404.8_1_PF07647.3_1_PR00014_1_PR00014_2_PR00014_3_PR00014_4_PS00790_1_PS00791_1_PS01186_1_PS50105_1_SM00060_1_SM00060_2_SM00454_1_SM00615_1_SSF47769_1_SSF49265_1_SSF49265_2_SSF49785_1_SSF57535_1_SSF57586_1_SSF57586_2_catalytic:PD000001_1_PF00069.12_1_PF07714.1_1_PR00109_1_PR00109_2_PR00109_3_PR00109_4_PR00109_5_PS00107_1_PS00109_1_PS50…	IPR000436:IPR000719:IPR001090:IPR001245:IPR001426:IPR001660:IPR002290:IPR003961:IPR003962:IPR006209:IPR008266:IPR008957:IPR008979:IPR010993:IPR011009:IPR011510:PF07714.1:SSF57586	*
388	PUBLIC	83344	TA83344.1	PA83344.1	U72207	Full complement	accessory:PD001495_1_PF00041.8_1_PF00041.8_2_PF00536.14_1_PF01404.8_1_PF07647.3_1_PR00014_1_PR00014_2_PR00014_3_PR00014_4_PS00790_1_PS00791_1_PS01186_1_PS50105_1_SM00060_1_SM00060_2_SM00454_1_SM00615_1_SSF47769_1_SSF49265_1_SSF49265_2_SSF49785_1_SSF57535_1_SSF57586_1_catalytic:PD000001_1_PF00069.12_1_PF07714.1_1_PR00109_1_PR00109_2_PR00109_3_PR00109_4_PR00109_5_PS00107_1_PS00109_1_PS50011_1_SM002…	IPR000436:IPR000719:IPR001090:IPR001245:IPR001426:IPR001660:IPR002290:IPR003961:IPR003962:IPR006209:IPR008266:IPR008957:IPR008979:IPR010993:IPR011009:IPR011510:PF07714.1:SSF57586	*
389	PUBLIC	108728	TA108728.18	PA108728.18	M68515	Predicted secreted decoy receptor	accessory:PD001495_1_PF00041.8_1_PF00041.8_2_PF01404.8_1_PR00014_1_PR00014_2_PR00014_3_PR00014_4_PS00790_1_PS00791_1_PS01186_1_SM00060_1_SM00060_2_SM00615_1_SSF49265_1_SSF49265_2_SSF49785_1_SSF57535_1_SSF57586_1	IPR000436:IPR001090:IPR001426:IPR003961:IPR003962:IPR006209:IPR008957:IPR008979:SSF57586	*
389	PUBLIC	108728	TA108728.14	PA108728.14	M68513	Full complement	accessory:PD001495_1_PF00041.8_1_PF00041.8_2_PF00536.14_1_PF01404.8_1_PF07647.3_1_PR00014_1_PR00014_2_PR00014_3_PR00014_4_PS00790_1_PS00791_1_PS01186_1_PS50105_1_SM00060_1_SM00060_2_SM00454_1_SM00615_1_SSF47769_1_SSF49265_1_SSF49265_2_SSF49785_1_SSF57535_1_SSF57586_1_catalytic:PD000001_1_PF00069.12_1_PF07714.1_1_PR00109_1_PR00109_2_PR00109_3_PR00109_4_PR00109_5_PS00107_1_PS00109_1_PS50011_1_SM002…	IPR000436:IPR000719:IPR001090:IPR001245:IPR001426:IPR001660:IPR002290:IPR003961:IPR003962:IPR006209:IPR008266:IPR008957:IPR008979:IPR010993:IPR011009:IPR011510:PF07714.1:SSF57586	*
390	FANTOM	1917	TA1917.7	PA1917.7	6720483C07	Predicted secreted decoy receptor	accessory:PD001495_1_PF00041.8_1_PF01404.8_1_PS00790_1_PS00791_1_PS01186_1_SM00060_1_SM00615_1_SSF49265_1_SSF49785_1_SSF57184_1	IPR001090:IPR001426:IPR003961:IPR006209:IPR008957:IPR008979:IPR009030	*
390	PUBLIC	1917	TA1917.4	PA1917.4	X79083	Predicted tethered catalytically dead decoy receptor	accessory:PD001495_1_PF00041.8_1_PF00041.8_2_PF01404.8_1_PR00014_1_PR00014_2_PR00014_3_PR00014_4_PS00790_1_PS00791_1_PS01186_1_SM00060_1_SM00060_2_SM00615_1_SSF49265_1_SSF49265_2_SSF49785_1_SSF57184_1	IPR001090:IPR001426:IPR003961:IPR003962:IPR006209:IPR008957:IPR008979:IPR009030	*
390	PUBLIC	1917	TA1917.2	PA1917.2	BC026153	Full complement	accessory:PD001495_1_PF00041.8_1_PF00041.8_2_PF00536.14_1_PF01404.8_1_PF07647.3_1_PR00014_1_PR00014_2_PR00014_3_PR00014_4_PS00790_1_PS00791_1_PS01186_1_PS50105_1_SM00060_1_SM00060_2_SM00454_1_SM00615_1_SSF47769_1_SSF49265_1_SSF49265_2_SSF49785_1_SSF57184_1_catalytic:PD000001_1_PF00069.12_1_PF07714.1_1_PR00109_1_PR00109_2_PR00109_3_PR00109_4_PR00109_5_PS00107_1_PS00109_1_PS50011_1_SM00219_1_SM0022…	IPR000719:IPR001090:IPR001245:IPR001426:IPR001660:IPR002290:IPR003961:IPR003962:IPR006209:IPR008266:IPR008957:IPR008979:IPR009030:IPR010993:IPR011009:IPR011510:PF07714.1	*
391	FANTOM	83492	TA83492.10	PA83492.10	C530046A01	Variant affects accessory and catalytic domains	accessory:PD001495_1_PF01404.8_1_PS00790_1_PS00791_1_PS01186_1_SM00615_1_SSF49785_1_SSF57535_1	IPR000436:IPR001090:IPR001426:IPR006209:IPR008979	*
391	FANTOM	83492	TA83492.9	PA83492.9	9330174B07	Predicted secreted decoy receptor	accessory:PD001495_1_PF01404.8_1_PS00790_1_PS00791_1_PS01186_1_SM00615_1_SSF49785_1_SSF57184_1	IPR001090:IPR001426:IPR006209:IPR008979:IPR009030	*
391	FANTOM	83492	TA83492.11	PA83492.11	5330440L02	Predicted secreted decoy receptor	accessory:PD001495_1_PF01404.8_1_PS00790_1_PS00791_1_PS01186_1_SM00615_1	IPR001090:IPR001426:IPR006209	*
391	FANTOM	83492	TA83492.8	PA83492.8	E530011F10	Predicted tethered catalytically dead decoy receptor	accessory:PD001495_1_PF00041.8_1_PF01404.8_1_PR00014_1_PR00014_2_PR00014_3_PR00014_4_PS00790_1_PS00791_1_PS01186_1_SM00060_1_SM00615_1_SSF49265_1_SSF49785_1_SSF57184_1	IPR001090:IPR001426:IPR003961:IPR003962:IPR006209:IPR008957:IPR008979:IPR009030	*
391	PUBLIC	83492	TA83492.2	PA83492.2	BC057401	Variant affects accessory domains only	accessory:PD001495_1_PF00041.8_1_PF01404.8_1_PR00014_1_PR00014_2_PR00014_3_PR00014_4_PS00790_1_PS00791_1_PS01186_1_PS50105_1_SM00060_1_SM00615_1_catalytic:PD000001_1_PF00069.12_1_PF07714.1_1_PR00109_1_PR00109_2_PR00109_3_PR00109_4_PR00109_5_PS00107_1_PS00109_1_PS50011_1_SM00219_1_SM00220_1	IPR000719:IPR001090:IPR001245:IPR001426:IPR001660:IPR002290:IPR003961:IPR003962:IPR006209:IPR008266:PF07714.1	*
391	PUBLIC	83492	TA83492.1	PA83492.1	U07357	Variant affects accessory domains only	accessory:PD001495_1_PF00041.8_1_PF00536.14_1_PF01404.8_1_PF07647.3_1_PR00014_1_PR00014_2_PR00014_3_PR00014_4_PS00790_1_PS00791_1_PS01186_1_PS50105_1_SM00060_1_SM00454_1_SM00615_1_catalytic:PD000001_1_PF00069.12_1_PF07714.1_1_PR00109_1_PR00109_2_PR00109_3_PR00109_4_PR00109_5_PS00107_1_PS00109_1_PS50011_1_SM00219_1_SM00220_1	IPR000719:IPR001090:IPR001245:IPR001426:IPR001660:IPR002290:IPR003961:IPR003962:IPR006209:IPR008266:IPR011510:PF07714.1	*
391	FANTOM	83492	TA83492.7	PA83492.7	E530015D21	Predicted tethered catalytically dead decoy receptor	accessory:PD001495_1_PF00041.8_1_PF00041.8_2_PF01404.8_1_PR00014_1_PR00014_2_PR00014_3_PR00014_4_PS00790_1_PS00791_1_PS01186_1_SM00060_1_SM00060_2_SM00615_1	IPR001090:IPR001426:IPR003961:IPR003962:IPR006209	*
392	FANTOM	157809	TA157809.2	PA157809.2	3425404B18	Predicted tethered catalytically dead decoy receptor	accessory:PD001495_1_PF00041.8_1_PF00041.8_2_PF01404.8_1_PR00014_1_PR00014_2_PR00014_3_PR00014_4_PS00790_1_PS00791_1_SM00060_1_SM00060_2_SM00615_1_SSF49265_1_SSF49265_2_SSF49785_1_SSF57184_1	IPR001090:IPR001426:IPR003961:IPR003962:IPR008957:IPR008979:IPR009030	*
392	PUBLIC	157809	TA157809.11	PA157809.11	BC004782	Full complement	accessory:PD001495_1_PF00041.8_1_PF00041.8_2_PF00536.14_1_PF01404.8_1_PF07647.3_1_PR00014_1_PR00014_2_PR00014_3_PR00014_4_PS00790_1_PS00791_1_PS50105_1_SM00060_1_SM00060_2_SM00454_1_SM00615_1_SSF47769_1_SSF49265_1_SSF49265_2_SSF49785_1_SSF57184_1_catalytic:PD000001_1_PF00069.12_1_PF07714.1_1_PR00109_1_PR00109_2_PR00109_3_PR00109_4_PR00109_5_PS00107_1_PS00109_1_PS50011_1_SM00219_1_SM00220_1_extend…	IPR000719:IPR001090:IPR001245:IPR001426:IPR001660:IPR002290:IPR003961:IPR003962:IPR008266:IPR008957:IPR008979:IPR009030:IPR010993:IPR011009:IPR011510:PF07714.1	*
393	PUBLIC	111197	TA111197.2	PA111197.2	BC006954	Variant affects accessory and catalytic domains	accessory:SSF47769_1	IPR010993	*
393	PUBLIC	111197	TA111197.4	PA111197.4	U07634	Variant affects accessory domains only	accessory:PD001495_1_PF00041.8_1_PF00041.8_2_PF00536.14_1_PF01404.8_1_PF07647.3_1_PS01186_1_PS50105_1_SM00060_1_SM00060_2_SM00454_1_SM00615_1_SSF47769_1_SSF49265_1_SSF49265_2_SSF49785_1_SSF57586_1_catalytic:PD000001_1_PF00069.12_1_PF07714.1_1_PR00109_1_PR00109_2_PR00109_3_PR00109_4_PR00109_5_PS00107_1_PS00109_1_PS50011_1_SM00219_1_SM00220_1_extended:SSF56112_1	IPR000719:IPR001090:IPR001245:IPR001660:IPR002290:IPR003961:IPR006209:IPR008266:IPR008957:IPR008979:IPR010993:IPR011009:IPR011510:PF07714.1:SSF57586	*
393	PUBLIC	111197	TA111197.12	PA111197.1	X78339	Variant affects accessory domains only	accessory:PD001495_1_PF00041.8_1_PF00041.8_2_PF00536.14_1_PF01404.8_1_PF07647.3_1_PS00790_1_PS00791_1_PS01186_1_PS50105_1_SM00060_1_SM00060_2_SM00454_1_SM00615_1_SSF47769_1_SSF49265_1_SSF49265_2_SSF49785_1_SSF57184_1_catalytic:PD000001_1_PF00069.12_1_PF07714.1_1_PR00109_1_PR00109_2_PR00109_3_PR00109_4_PR00109_5_PS00107_1_PS00109_1_PS50011_1_SM00219_1_SM00220_1_extended:SSF56112_1	IPR000719:IPR001090:IPR001245:IPR001426:IPR001660:IPR002290:IPR003961:IPR006209:IPR008266:IPR008957:IPR008979:IPR009030:IPR010993:IPR011009:IPR011510:PF07714.1	*
394	FANTOM	104441	TA104441.2	PA104441.2	5730453L17	Predicted secreted decoy receptor	accessory:PD001495_1_PF01404.8_1_SM00615_1_SSF49785_1_SSF50998_1	IPR001090:IPR008979:IPR011047	*
394	PUBLIC	104441	TA104441.4	PA104441.4	AF131197	Full complement	accessory:PD001495_1_PF00041.8_1_PF00041.8_2_PF00536.14_1_PF01404.8_1_PF07647.3_1_PS00211_1_PS00791_1_PS01186_1_PS50105_1_SM00060_1_SM00060_2_SM00454_1_SM00615_1_SSF47769_1_SSF49265_1_SSF49265_2_SSF49785_1_SSF50998_1_SSF57535_1_SSF57586_1_SSF57586_2_catalytic:PD000001_1_PF00069.12_1_PF07714.1_1_PR00109_1_PR00109_2_PR00109_3_PR00109_4_PR00109_5_PS00107_1_PS00109_1_PS50011_1_SM00219_1_SM00220_1_ext…	IPR000436:IPR000719:IPR001090:IPR001245:IPR001426:IPR001660:IPR002290:IPR003439:IPR003961:IPR006209:IPR008266:IPR008957:IPR008979:IPR010993:IPR011009:IPR011047:IPR011510:PF07714.1:SSF57586	*
395	PUBLIC	82943	TA82943.1	PA82943.1	BC054807	Full complement	accessory:PD000093_1_PF00017.11_1_PS50001_1_PS50057_1_SM00252_1_SM00295_1_SSF47031_1_SSF55550_1_catalytic:PD000001_1_PD000001_2_PF00069.12_1_PF00069.12_2_PF07714.1_1_PF07714.1_2_PR00109_1_PR00109_2_PR00109_3_PR00109_4_PS00107_1_PS00109_1_PS50011_1_PS50011_2_SM00219_1_SM00219_2_SM00220_1_SM00220_2_extended:PR01823_1_PR01823_2_PR01823_3_PR01825_1_PR01825_2_PR01825_3_SSF56112_1_SSF56112_2	IPR000299:IPR000719:IPR000980:IPR001245:IPR002290:IPR008266:IPR009065:IPR009127:IPR009129:IPR011009:PF07714.1:SSF55550	*
396	FANTOM	227169	TA227169.4	PA227169.1	A130091E14	Full complement	accessory:PD000093_1_PS00639_1_PS50057_1_SM00252_1_SM00295_1_SSF47031_1_SSF55550_1_catalytic:PD000001_1_PD000001_2_PF00069.12_1_PF07714.1_1_PF07714.1_2_PR00109_1_PR00109_2_PR00109_3_PR00109_4_PS00107_1_PS00109_1_PS50011_1_PS50011_2_SM00219_1_SM00219_2_SM00220_1_SM00220_2_extended:PR01823_1_PR01823_2_PR01823_3_PR01826_1_PR01826_2_PR01826_3_PR01826_4_SSF56112_1_SSF56112_2	IPR000169:IPR000299:IPR000719:IPR000980:IPR001245:IPR002290:IPR008266:IPR009065:IPR009127:IPR009130:IPR011009:PF07714.1:SSF55550	*
397	FANTOM	104322	TA104322.23	PA104322.23	I730051N20	Variant affects accessory and catalytic domains	catalytic:PD000001_1_PF07714.1_1_PR00109_1_PR00109_2_PR00109_3_PS00109_1_PS50011_1_SM00219_1_SM00220_1_extended:SSF56112_1	IPR000719:IPR001245:IPR002290:IPR008266:IPR011009:PF07714.1	*
397	PUBLIC	104322	TA104322.27	PA104322.27	BC031297	Variant removes all accessory domains	catalytic:PD000001_1_PD000001_2_PF00069.12_1_PF00069.12_2_PF07714.1_1_PF07714.1_2_PR00109_1_PR00109_2_PR00109_3_PR00109_4_PS00107_1_PS00109_1_PS50011_1_PS50011_2_SM00219_1_SM00219_2_SM00220_1_SM00220_2_extended:PR01823_1_PR01823_2_SSF56112_1_SSF56112_2	IPR000719:IPR001245:IPR002290:IPR008266:IPR009127:IPR011009:PF07714.1	*
397	PUBLIC	104322	TA104322.30	PA104322.1	S63728	Variant affects accessory domains only	accessory:PD000093_1_PS50057_1_SM00252_1_SM00295_1_SSF47031_1_SSF55550_1_catalytic:PD000001_1_PD000001_2_PF00069.12_1_PF00069.12_2_PF07714.1_1_PF07714.1_2_PR00109_1_PR00109_2_PR00109_3_PR00109_4_PS00107_1_PS00109_1_PS50011_1_PS50011_2_SM00219_1_SM00219_2_SM00220_1_SM00220_2_extended:PR01823_1_PR01823_2_PR01823_3_PR01824_1_PR01824_2_PR01824_3_PR01824_4_SSF56112_1_SSF56112_2	IPR000299:IPR000719:IPR000980:IPR001245:IPR002290:IPR008266:IPR009065:IPR009127:IPR009128:IPR011009:PF07714.1:SSF55550	*
397	FANTOM	104322	TA104322.7	PA104322.7	I830048I19	Full complement	accessory:PD000093_1_PF00017.11_1_PS50001_1_PS50057_1_SM00252_1_SM00295_1_SSF47031_1_SSF55550_1_catalytic:PD000001_1_PD000001_2_PF00069.12_1_PF00069.12_2_PF07714.1_1_PF07714.1_2_PR00109_1_PR00109_2_PR00109_3_PR00109_4_PS00107_1_PS00109_1_PS50011_1_PS50011_2_SM00219_1_SM00219_2_SM00220_1_SM00220_2_extended:PR01823_1_PR01823_2_PR01823_3_PR01824_1_PR01824_2_PR01824_3_PR01824_4_SSF56112_1_SSF56112_2	IPR000299:IPR000719:IPR000980:IPR001245:IPR002290:IPR008266:IPR009065:IPR009127:IPR009128:IPR011009:PF07714.1:SSF55550	*
398	FANTOM	110844	TA110844.1	PA110844.1	F630032J15	Variant affects accessory domains only	accessory:PR01827_1_PR01827_2_PR01827_3_PS50057_1_SM00295_1_SSF55550_1_catalytic:PD000001_1_PD000001_2_PF00069.12_1_PF00069.12_2_PF07714.1_1_PF07714.1_2_PR00109_1_PR00109_2_PR00109_3_PR00109_4_PS00107_1_PS00109_1_PS50011_1_PS50011_2_SM00219_1_SM00219_2_SM00220_1_SM00220_2_extended:PR01823_1_PR01823_2_PR01823_3_SSF56112_1_SSF56112_2	IPR000299:IPR000719:IPR001245:IPR002290:IPR008266:IPR009127:IPR009131:IPR011009:PF07714.1:SSF55550	*
398	PUBLIC	110844	TA110844.21	PA110844.21	AF173032	Full complement	accessory:PR01827_1_PR01827_2_PR01827_3_PS50057_1_SM00295_1_SSF47031_1_SSF55550_1_catalytic:PD000001_1_PD000001_2_PF00069.12_1_PF00069.12_2_PF07714.1_1_PF07714.1_2_PR00109_1_PR00109_2_PR00109_3_PR00109_4_PS00107_1_PS00109_1_PS50011_1_PS50011_2_SM00219_1_SM00219_2_SM00220_1_SM00220_2_extended:PR01823_1_PR01823_2_PR01823_3_SSF56112_1_SSF56112_2	IPR000299:IPR000719:IPR001245:IPR002290:IPR008266:IPR009065:IPR009127:IPR009131:IPR011009:PF07714.1:SSF55550	*
399	FANTOM	111995	TA111995.7	PA111995.1	8430401I19	Full complement	accessory:PD000093_1_PD000093_2_PF00017.11_1_PF00017.11_2_PR00401_1_PR00401_2_PR00401_3_PR00401_4_PR00401_5_PS50001_1_PS50001_2_SM00252_1_SM00252_2_SSF55550_1_SSF55550_2_catalytic:PD000001_1_PF00069.12_1_PF07714.1_1_PR00109_1_PR00109_2_PR00109_3_PR00109_4_PR00109_5_PS00107_1_PS00109_1_PS50011_1_SM00219_1_SM00220_1_extended:SSF56112_1	IPR000719:IPR000980:IPR001245:IPR002290:IPR008266:IPR011009:PF07714.1:SSF55550	*
399	FANTOM	111995	TA111995.4	PA111995.4	9830169A11	Variant removes the catalytic domain	accessory:PD000093_1_PD000093_2_PF00017.11_1_PF00017.11_2_PR00401_1_PR00401_2_PR00401_3_PR00401_4_PR00401_5_PS50001_1_PS50001_2_SM00252_1_SM00252_2_SSF55550_1_SSF55550_2	IPR000980:SSF55550	*
400	PUBLIC	81150	TA81150.3	PA81150.3	AB084383	Variant affects accessory and catalytic domains	catalytic:PD000001_1_PF00069.12_1_PF07714.1_1_PR00109_1_PR00109_2_PR00109_3_PR00109_4_PR00109_5_PS00109_1_PS50011_1_SM00219_1_SM00220_1_extended:SSF56112_1	IPR000719:IPR001245:IPR002290:IPR008266:IPR011009:PF07714.1	*
400	PUBLIC	81150	TA81150.2	PA81150.2	AB083210	Variant removes all accessory domains	catalytic:PD000001_1_PF00069.12_1_PF07714.1_1_PR00109_1_PR00109_2_PR00109_3_PR00109_4_PR00109_5_PS00107_1_PS00109_1_PS50011_1_SM00219_1_SM00220_1_extended:SSF56112_1	IPR000719:IPR001245:IPR002290:IPR008266:IPR011009:PF07714.1	*
400	PUBLIC	81150	TA81150.12	PA81150.1	U77667	Full complement	accessory:PD000093_1_PD000093_2_PF00017.11_1_PF00017.11_2_PR00401_1_PR00401_2_PR00401_3_PR00401_4_PR00401_5_PS50001_1_PS50001_2_SM00252_1_SM00252_2_SSF55550_1_SSF55550_2_catalytic:PD000001_1_PF00069.12_1_PF07714.1_1_PR00109_1_PR00109_2_PR00109_3_PR00109_4_PR00109_5_PS00107_1_PS00109_1_PS50011_1_SM00219_1_SM00220_1_extended:SSF56112_1	IPR000719:IPR000980:IPR001245:IPR002290:IPR008266:IPR011009:PF07714.1:SSF55550	*
401	FANTOM	105987	TA105987.3	PA105987.3	A630043J01	Variant affects accessory and catalytic domains	accessory:PS50057_1_SM00295_1_SSF47031_1_SSF54236_1_extended:SSF56112_1	IPR000299:IPR009065:IPR011009:SSF54236	*
401	FANTOM	105987	TA105987.2	PA105987.2	E430023O05	Full complement	accessory:PF03623.3_1_PS50057_1_SM00295_1_SSF47031_1_SSF54236_1_SSF68993_1_catalytic:PD000001_1_PF00069.12_1_PF07714.1_1_PR00109_1_PR00109_2_PR00109_3_PR00109_4_PR00109_5_PS00107_1_PS00109_1_PS50011_1_SM00219_1_SM00220_1_extended:SSF56112_1	IPR000299:IPR000719:IPR001245:IPR002290:IPR005189:IPR008266:IPR009065:IPR011009:PF07714.1:SSF54236:SSF68993	*
402	FANTOM	109004	TA109004.6	PA109004.6	1600015M17	Variant affects accessory and catalytic domains	accessory:PS50057_1_SSF47031_1_SSF54236_1	IPR000299:IPR009065:SSF54236	*
402	PUBLIC	109004	TA109004.4	PA109004.4	BC030180	Variant affects accessory domains only	accessory:PS50057_1_SM00295_1_SSF47031_1_SSF54236_1_catalytic:PD000001_1_PF00069.12_1_PF07714.1_1_PR00109_1_PR00109_2_PR00109_3_PR00109_4_PR00109_5_PS00107_1_PS00109_1_PS50011_1_SM00219_1_SM00220_1_extended:SSF56112_1	IPR000299:IPR000719:IPR001245:IPR002290:IPR008266:IPR009065:IPR011009:PF07714.1:SSF54236	*
402	PUBLIC	109004	TA109004.2	PA109004.2	M95408	Full complement	accessory:PF03623.3_1_PS50057_1_SM00295_1_SSF47031_1_SSF54236_1_SSF68993_1_catalytic:PD000001_1_PF00069.12_1_PF07714.1_1_PR00109_1_PR00109_2_PR00109_3_PR00109_4_PR00109_5_PS00107_1_PS00109_1_PS50011_1_SM00219_1_SM00220_1_extended:SSF56112_1	IPR000299:IPR000719:IPR001245:IPR002290:IPR005189:IPR008266:IPR009065:IPR011009:PF07714.1:SSF54236:SSF68993	*
403	FANTOM	158282	TA158282.13	PA158282.13	2310034C05	Variant affects accessory and catalytic domains	accessory:PF01462.8_1_PS50835_1_SM00013_1_SM00082_1_SSF48726_1_SSF52058_1	IPR000372:IPR000483:IPR007110:SSF52058	*
403	FANTOM	158282	TA158282.6	PA158282.6	4732460C10	Predicted tethered catalytically dead decoy receptor	accessory:PF00047.12_1_PF01462.8_1_PF07679.2_1_PF07686.2_1_PS50835_1_SM00013_1_SM00082_1_SM00408_1_SM00409_1_SSF48726_1_SSF48726_2_SSF52058_1	IPR000372:IPR000483:IPR003598:IPR003599:IPR007110:PF07679.2:PF07686.2:SSF52058	*
403	PUBLIC	158282	TA158282.29	PA158282.1	X17647	Full complement	accessory:PF00047.12_1_PF01462.8_1_PF07679.2_1_PF07686.2_1_PS00239_1_PS50835_1_SM00013_1_SM00082_1_SM00408_1_SM00409_1_SSF48726_1_SSF48726_2_SSF52058_1_catalytic:PD000001_1_PF00069.12_1_PF07714.1_1_PR00109_1_PR00109_2_PR00109_3_PR00109_4_PR00109_5_PS00107_1_PS00109_1_PS50011_1_SM00219_1_SM00220_1_extended:SSF56112_1	IPR000372:IPR000483:IPR000719:IPR001245:IPR002011:IPR002290:IPR003598:IPR003599:IPR007110:IPR008266:IPR011009:PF07679.2:PF07686.2:PF07714.1:SSF52058	*
404	PUBLIC	71948	TA71948.2	PA71948.2	AF035400	Predicted tethered catalytically dead decoy receptor	accessory:PF00047.12_1_PF00560.17_1_PF00560.17_2_PF01462.8_1_PF07679.2_1_PF07679.2_2_PR00019_1_PR00019_2_PS50835_1_SM00013_1_SM00082_1_SM00409_1_SSF48726_1_SSF48726_2_SSF52058_1	IPR000372:IPR000483:IPR001611:IPR003599:IPR007110:PF07679.2:SSF52058	*
404	PUBLIC	71948	TA71948.1	PA71948.1	AY336094	Full complement	accessory:PF00047.12_1_PF00560.17_1_PF00560.17_2_PF01462.8_1_PF07679.2_1_PF07679.2_2_PR00019_1_PR00019_2_PS00239_1_PS50835_1_SM00013_1_SM00082_1_SM00409_1_SSF48726_1_SSF48726_2_SSF52058_1_catalytic:PD000001_1_PF00069.12_1_PF07714.1_1_PR00109_1_PR00109_2_PR00109_3_PR00109_4_PR00109_5_PS00107_1_PS00109_1_PS50011_1_SM00219_1_SM00220_1_extended:SSF56112_1	IPR000372:IPR000483:IPR000719:IPR001245:IPR001611:IPR002011:IPR002290:IPR003599:IPR007110:IPR008266:IPR011009:PF07679.2:PF07714.1:SSF52058	*
405	FANTOM	109971	TA109971.2	PA109971.2	7120435O20	Predicted type2 membrane associated catalytic form	accessory:PS00239_1_catalytic:PD000001_1_PF00069.12_1_PF07714.1_1_PR00109_1_PR00109_2_PR00109_3_PR00109_4_PR00109_5_PS00107_1_PS00109_1_PS50011_1_SM00219_1_SM00220_1_extended:SSF56112_1	IPR000719:IPR001245:IPR002011:IPR002290:IPR008266:IPR011009:PF07714.1	*
405	FANTOM	109971	TA109971.1	PA109971.1	C130047N21	Full complement	accessory:PF00560.17_1_PF00560.17_2_PR00019_1_PR00019_2_PS00239_1_PS50835_1_SSF48726_1_SSF48726_2_SSF52058_1_catalytic:PD000001_1_PF00069.12_1_PF07714.1_1_PR00109_1_PR00109_2_PR00109_3_PR00109_4_PR00109_5_PS00107_1_PS00109_1_PS50011_1_SM00219_1_SM00220_1_extended:SSF56112_1	IPR000719:IPR001245:IPR001611:IPR002011:IPR002290:IPR007110:IPR008266:IPR011009:PF07714.1:SSF52058	*
407	PUBLIC	83271	TA83271.1	PA83271.1	X86444	Full complement	accessory:PF00047.12_1_PF00047.12_2_PF00047.12_3_PF01392.8_1_PF07679.2_1_PF07679.2_2_PF07679.2_3_PF07686.2_1_PS00228_1_PS50038_1_PS50835_1_PS50835_2_PS50835_3_SM00408_1_SM00408_2_SM00408_3_SM00409_1_SM00409_2_SM00409_3_SSF48726_1_SSF48726_2_SSF48726_3_SSF63501_1_catalytic:PD000001_1_PF00069.12_1_PF07714.1_1_PR00109_1_PR00109_2_PR00109_3_PR00109_4_PR00109_5_PS00107_1_PS00108_1_PS00109_1_PS50011_1_…	IPR000024:IPR000719:IPR001245:IPR002290:IPR002453:IPR003598:IPR003599:IPR007110:IPR008266:IPR008271:IPR011009:PF07679.2:PF07686.2:PF07714.1	*
409	FANTOM	78410	TA78410.30	PA78410.1	A430016F17	Full complement	accessory:PF00754.12_1_PS00239_1_PS01285_1_PS01286_1_PS50022_1_SM00231_1_SSF49785_1_catalytic:PD000001_1_PF00069.12_1_PF07714.1_1_PR00109_1_PR00109_2_PR00109_3_PR00109_4_PS00109_1_PS50011_1_SM00219_1_SM00220_1_extended:SSF56112_1	IPR000421:IPR000719:IPR001245:IPR002011:IPR002290:IPR008266:IPR008979:IPR011009:PF07714.1	*
410	FANTOM	82867	TA82867.13	PA82867.13	4732470C17	Predicted type2 membrane associated catalytic form	no domains predicted	-	*
410	PUBLIC	82867	TA82867.1	PA82867.1	X76505	Full complement	accessory:PF00754.12_1_PS00239_1_PS01285_1_PS01286_1_PS50022_1_SM00231_1_SSF49785_1_catalytic:PD000001_1_PF00069.12_1_PF07714.1_1_PR00109_1_PR00109_2_PR00109_3_PR00109_4_PS00109_1_PS50011_1_SM00219_1_SM00220_1_extended:SSF56112_1	IPR000421:IPR000719:IPR001245:IPR002011:IPR002290:IPR008266:IPR008979:IPR011009:PF07714.1	*
411	FANTOM	98244	TA98244.13	PA98244.1	B430202D04	Full complement	accessory:PD000395_1_PF00047.12_1_PF00051.8_1_PF01392.8_1_PF07679.2_1_PF07686.2_1_PR00018_1_PR00018_2_PR00018_3_PR00018_4_PS00021_1_PS50038_1_PS50070_1_PS50835_1_SM00130_1_SM00408_1_SM00409_1_SSF48726_1_SSF57440_1_SSF63501_1_catalytic:PD000001_1_PF00069.12_1_PF07714.1_1_PR00109_1_PR00109_2_PR00109_3_PR00109_4_PR00109_5_PS00109_1_PS50011_1_SM00219_1_SM00220_1_extended:SSF56112_1	IPR000001:IPR000024:IPR000719:IPR001245:IPR002290:IPR003598:IPR003599:IPR007110:IPR008266:IPR011009:PF07679.2:PF07686.2:PF07714.1:SSF57440	*
412	FANTOM	104696	TA104696.13	PA104696.1	5930405P12	Full complement	accessory:PD000395_1_PF00047.12_1_PF00051.8_1_PF01392.8_1_PF07679.2_1_PF07686.2_1_PR00018_1_PR00018_2_PR00018_3_PR00018_4_PS00021_1_PS50038_1_PS50070_1_PS50835_1_SM00130_1_SM00408_1_SM00409_1_SSF48726_1_SSF57440_1_SSF63501_1_catalytic:PD000001_1_PF00069.12_1_PF07714.1_1_PR00109_1_PR00109_2_PR00109_3_PR00109_4_PR00109_5_PS00109_1_PS50011_1_SM00219_1_SM00220_1_extended:SSF56112_1	IPR000001:IPR000024:IPR000719:IPR001245:IPR002290:IPR003598:IPR003599:IPR007110:IPR008266:IPR011009:PF07679.2:PF07686.2:PF07714.1:SSF57440	*
413	FANTOM	151790	TA151790.6	PA151790.6	4930438I19	Predicted type2 membrane associated catalytic form	accessory:PR00653_1_PR00653_2_SM00467_1_catalytic:PD000001_1_PF00069.12_1_PS00107_1_PS00108_1_PS50011_1_SM00219_1_SM00220_1_extended:SSF56112_1	IPR000333:IPR000719:IPR001245:IPR002290:IPR003605:IPR008271:IPR011009	*
413	PUBLIC	151790	TA151790.2	PA151790.2	D25540	Full complement	accessory:PF01064.10_1_PR00653_1_PR00653_2_PS50298_1_SM00467_1_SSF57302_1_catalytic:PD000001_1_PF00069.12_1_PS00107_1_PS00108_1_PS50011_1_SM00219_1_SM00220_1_extended:SSF56112_1	IPR000333:IPR000472:IPR000719:IPR001245:IPR002290:IPR003605:IPR008271:IPR011009:SSF57302	*
414	FANTOM	108054	TA108054.2	PA108054.2	C230097P10	Predicted cytosolic catalytic form	accessory:SSF57302_1_catalytic:PD000001_1_PF00069.12_1_PS00107_1_PS00108_1_PS50011_1_SM00219_1_SM00220_1_extended:SSF56112_1	IPR000719:IPR001245:IPR002290:IPR008271:IPR011009:SSF57302	*
414	FANTOM	108054	TA108054.1	PA108054.1	D430037D01	Full complement	accessory:PF01064.10_1_PS50298_1_SM00467_1_SSF57302_1_catalytic:PD000001_1_PF00069.12_1_PS00107_1_PS00108_1_PS50011_1_SM00219_1_SM00220_1_extended:SSF56112_1	IPR000472:IPR000719:IPR001245:IPR002290:IPR003605:IPR008271:IPR011009:SSF57302	*
415	PUBLIC	74467	TA74467.3	PA74467.3	U04673	Predicted tethered catalytically dead decoy receptor	accessory:PF01064.10_1_PS50298_1_SM00467_1_SSF57302_1_catalytic:PD000001_1_PF00069.12_1_PS00107_1_PS00108_1_PS50011_1_SM00219_1_SM00220_1_extended:SSF56112_1	IPR000472:IPR000719:IPR001245:IPR002290:IPR003605:IPR008271:IPR011009:SSF57302	*
415	PUBLIC	74467	TA74467.7	PA74467.1	U04672	Full complement	accessory:PF01064.10_1_PR00653_1_PR00653_2_PS50298_1_SM00467_1_SSF57302_1_catalytic:PD000001_1_PF00069.12_1_PF07714.1_1_PS00107_1_PS00108_1_PS50011_1_SM00219_1_SM00220_1_extended:SSF56112_1	IPR000333:IPR000472:IPR000719:IPR001245:IPR002290:IPR003605:IPR008271:IPR011009:PF07714.1:SSF57302	*
416	PUBLIC	157739	TA157739.2	PA157739.1	BC065106	Full complement	accessory:PF01064.10_1_PR00653_1_PR00653_2_PR00653_3_PS50298_1_SM00467_1_SSF57302_1_catalytic:PD000001_1_PF00069.12_1_PF07714.1_1_PS00107_1_PS00108_1_PS50011_1_SM00219_1_SM00220_1_extended:SSF56112_1	IPR000333:IPR000472:IPR000719:IPR001245:IPR002290:IPR003605:IPR008271:IPR011009:PF07714.1:SSF57302	*
417	PUBLIC	168983	TA168983.13	PA168983.1	AF332088	Full complement	accessory:PF01064.10_1_PR00653_1_PR00653_2_PR00653_3_PS50298_1_SM00467_1_SSF57302_1_catalytic:PD000001_1_PF00069.12_1_PF07714.1_1_PS00107_1_PS00108_1_PS50011_1_SM00219_1_SM00220_1_extended:SSF56112_1	IPR000333:IPR000472:IPR000719:IPR001245:IPR002290:IPR003605:IPR008271:IPR011009:PF07714.1:SSF57302	*
418	FANTOM	111309	TA111309.1	PA111309.1	6330534I18	Full complement	accessory:PF01064.10_1_SM00467_1_SSF57302_1_catalytic:PD000001_1_PF00069.12_1_PF07714.1_1_PS00107_1_PS00108_1_PS50011_1_SM00219_1_SM00220_1_extended:SSF56112_1	IPR000472:IPR000719:IPR001245:IPR002290:IPR003605:IPR008271:IPR011009:PF07714.1:SSF57302	*
419	FANTOM	113245	TA113245.13	PA113245.1	F930007E08	Full complement	accessory:PF01064.10_1_PS50298_1_SSF57302_1_catalytic:PD000001_1_PF00069.12_1_PS00108_1_PS50011_1_SM00219_1_SM00220_1_extended:SSF56112_1	IPR000472:IPR000719:IPR001245:IPR002290:IPR008271:IPR011009:SSF57302	*
420	PUBLIC	111932	TA111932.2	PA111932.1	M65287	Full complement	accessory:PF01064.10_1_PR00653_1_PR00653_2_PR00653_3_PR00653_4_PR00653_5_PR00653_6_PS50298_1_SSF57302_1_catalytic:PD000001_1_PF00069.12_1_PS00108_1_PS50011_1_SM00219_1_SM00220_1_extended:SSF56112_1	IPR000333:IPR000472:IPR000719:IPR001245:IPR002290:IPR008271:IPR011009:SSF57302	*
421	FANTOM	84409	TA84409.2	PA84409.2	9630058O11	Variant affects accessory domains only	accessory:PR00653_1_PR00653_2_PR00653_3_catalytic:PD000001_1_PF00069.12_1_PS00108_1_PS50011_1_SM00219_1_SM00220_1_extended:SSF56112_1	IPR000333:IPR000719:IPR001245:IPR002290:IPR008271:IPR011009	*
421	PUBLIC	84409	TA84409.1	PA84409.1	M84120	Full complement	accessory:PF01064.10_1_PR00653_1_PR00653_2_PR00653_3_PR00653_4_PR00653_5_PR00653_6_PS50298_1_SSF57302_1_catalytic:PD000001_1_PF00069.12_1_PS00108_1_PS50011_1_SM00219_1_SM00220_1_extended:SSF56112_1	IPR000333:IPR000472:IPR000719:IPR001245:IPR002290:IPR008271:IPR011009:SSF57302	*
422	PUBLIC	21328	TA21328.1	PA21328.1	AF503863	Full complement	accessory:PS50298_1_SSF57302_1_catalytic:PD000001_1_PF00069.12_1_PS00109_1_PS50011_1_SM00219_1_SM00220_1_extended:SSF56112_1	IPR000472:IPR000719:IPR001245:IPR002290:IPR008266:IPR011009:SSF57302	*
423	PUBLIC	74373	TA74373.4	PA74373.4	S69114	Variant disrupts the catalytic domain	accessory:PR00653_1_PR00653_2_PR00653_3_PS50298_1_SSF57302_1_catalytic:PD000001_1_PF00069.12_1_PS00107_1_PS00108_1_PS50011_1_SM00219_1_SM00220_1_extended:SSF56112_1	IPR000333:IPR000472:IPR000719:IPR001245:IPR002290:IPR008271:IPR011009:SSF57302	*
423	PUBLIC	74373	TA74373.15	PA74373.8	AF406755	Full complement	accessory:PR00653_1_PR00653_2_PR00653_3_PS50298_1_SSF57302_1_catalytic:PD000001_1_PF00069.12_1_PF07714.1_1_PS00107_1_PS00108_1_PS50011_1_SM00219_1_SM00220_1_extended:SSF56112_1	IPR000333:IPR000472:IPR000719:IPR001245:IPR002290:IPR008271:IPR011009:PF07714.1:SSF57302	*
424	PUBLIC	83357	TA83357.19	PA83357.1	U78048	Full complement	accessory:PF01064.10_1_PS50298_1_SSF57302_1_catalytic:PD000001_1_PF00069.12_1_PS00107_1_PS50011_1_SM00219_1_SM00220_1_extended:SSF56112_1	IPR000472:IPR000719:IPR001245:IPR002290:IPR011009:SSF57302	*
425	FANTOM	76378	TA76378.3	PA76378.3	2610528K09	Variant disrupts the catalytic domain	catalytic:PD000001_1_PF00069.12_1_PR00109_1_PR00109_2_PR00109_3_PS00108_1_PS50011_1_SM00219_1_SM00220_1_extended:SSF56112_1	IPR000719:IPR001245:IPR002290:IPR008271:IPR011009	*
425	FANTOM	76378	TA76378.4	PA76378.4	F630040N18	Full complement	catalytic:PD000001_1_PF00069.12_1_PR00109_1_PR00109_2_PR00109_3_PS00107_1_PS00108_1_PS50011_1_SM00219_1_SM00220_1_extended:SSF56112_1	IPR000719:IPR001245:IPR002290:IPR008271:IPR011009	*
426	PUBLIC	176923	TA176923.3	PA98947.3	BC005750	Variant disrupts the catalytic domain	catalytic:PD000001_1_PF00069.12_1_PS00107_1_PS50011_1_SM00220_1_extended:SSF56112_1	IPR000719:IPR002290:IPR011009	*
426	PUBLIC	176923	TA176923.16	PA98947.8	BC004839	Variant disrupts the catalytic domain	catalytic:PD000001_1_PF00069.12_1_PS00107_1_PS00108_1_PS50011_1_SM00220_1_extended:SSF56112_1	IPR000719:IPR002290:IPR008271:IPR011009	*
426	FANTOM	176923	TA176923.17	PA98947.1	4933401D14	Full complement	catalytic:PD000001_1_PF00069.12_1_PS00107_1_PS00108_1_PS50011_1_SM00219_1_SM00220_1_extended:SSF56112_1	IPR000719:IPR001245:IPR002290:IPR008271:IPR011009	*
427	PUBLIC	78573	TA78573.1	PA78573.1	BC033601	Variant removes all accessory domains	catalytic:PD000001_1_PF00069.12_1_PS00108_1_PS50011_1_SM00220_1_extended:SSF56112_1	IPR000719:IPR002290:IPR008271:IPR011009	*
427	FANTOM	78573	TA78573.13	PA78573.13	6530413N07	Variant disrupts the catalytic domain	accessory:SSF47240_1_catalytic:PD000001_1	IPR000719:IPR009078	*
428	FANTOM	112978	TA112978.1	PA112978.1	G630030E07	Full complement	catalytic:PD000001_1_PF00069.12_1_PS00107_1_PS00108_1_PS50011_1_SM00219_1_SM00220_1_extended:SSF56112_1	IPR000719:IPR001245:IPR002290:IPR008271:IPR011009	*
429	FANTOM	98789	TA98789.1	PA98789.1	I920067I11	Full complement	catalytic:PD000001_1_PF00069.12_1_PS00107_1_PS00108_1_PS50011_1_SM00219_1_SM00220_1_extended:SSF56112_1	IPR000719:IPR001245:IPR002290:IPR008271:IPR011009	*
430	FANTOM	107768	TA107768.10	PA107768.1	2810003O05	Full complement	catalytic:PD000001_1_PF00069.12_1_PS00108_1_PS50011_1_SM00220_1_extended:SSF56112_1	IPR000719:IPR002290:IPR008271:IPR011009	*
430	FANTOM	107768	TA107768.3	PA107768.3	E130008E14	Variant disrupts the catalytic domain	catalytic:PD000001_1_extended:SSF56112_1	IPR000719:IPR011009	*
431	FANTOM	177265	TA177265.1	PA177265.1	B430105I09	Full complement	catalytic:PD000001_1_PF00069.12_1_PS00107_1_PS00108_1_PS50011_1_SM00219_1_SM00220_1_extended:SSF56112_1	-	*
432	FANTOM	127318	TA127318.1	PA127318.1	G630092C12	Full complement	catalytic:PD000001_1_PF00069.12_1_PS00107_1_PS50011_1_SM00219_1_SM00220_1_extended:SSF56112_1	IPR000719:IPR001245:IPR002290:IPR011009	*
433	FANTOM	98910	TA98910.6	PA98910.6	C230058P07	Variant disrupts the catalytic domain	catalytic:PD000001_1_PS00107_1_extended:SSF56112_1	IPR000719:IPR011009	*
433	PUBLIC	98910	TA98910.3	PA98910.3	AB018574	Full complement	catalytic:PD000001_1_PD000001_2_PD000001_3_PF00069.12_1_PS00107_1_PS00108_1_PS50011_1_SM00219_1_SM00220_1_extended:SSF56112_1	IPR000719:IPR001245:IPR002290:IPR008271:IPR011009	*
434	PUBLIC	71564	TA71564.2	PA71564.1	AB028241	Full complement	catalytic:PD000001_1_PF00069.12_1_PS00107_1_PS00108_1_PS50011_1_SM00219_1_SM00220_1_extended:SSF56112_1	IPR000719:IPR001245:IPR002290:IPR008271:IPR011009	*
435	FANTOM	105894	TA105894.1	PA105894.1	F830209A15	no domains predicted	No domains detected	No domains detected	*
435	FANTOM	107616	TA107616.2	PA107616.2	4932408D03	Variant disrupts the catalytic domain	catalytic:PD000001_1_PF00069.12_1_PS50011_1_SM00220_1_extended:SSF56112_1	IPR000719:IPR002290:IPR011009	*
435	FANTOM	107616	TA107616.1	PA107616.1	9430043B19	Full complement	catalytic:PD000001_1_PF00069.12_1_PS00107_1_PS50011_1_SM00219_1_SM00220_1_extended:SSF56112_1	IPR000719:IPR001245:IPR002290:IPR011009	*
436	PUBLIC	104461	TA104461.2	PA104461.1	AF080253	Full complement	catalytic:PD000001_1_PF00069.12_1_PS00107_1_PS00108_1_PS50011_1_SM00220_1_extended:SSF56112_1	IPR000719:IPR002290:IPR008271:IPR011009	*
437	FANTOM	111239	TA111239.1	PA111239.1	A130020G10	Full complement	catalytic:PD000001_1_PS50011_1_SM00220_1_extended:SSF56112_1	IPR000719:IPR002290:IPR011009	*
438	FANTOM	118568	TA118568.1	PA118568.1	4933407K03	Full complement	accessory:SSF75217_1_catalytic:PD000001_1_PF00069.12_1_PS00107_1_PS00108_1_PS50011_1_SM00219_1_SM00220_1_extended:SSF56112_1	IPR000719:IPR001245:IPR002290:IPR008271:IPR011009:SSF75217	*
439	PUBLIC	81650	TA81650.1	PA81650.1	BC006704	Full complement	catalytic:PD000001_1_PF00069.12_1_PS00107_1_PS00108_1_PS50011_1_SM00219_1_SM00220_1_extended:SSF56112_1	IPR000719:IPR001245:IPR002290:IPR008271:IPR011009	*
441	PUBLIC	82968	TA82968.2	PA82968.2	U11054	Variant disrupts the catalytic domain	catalytic:PD000001_1_PF00069.12_1_PS00107_1_PS50011_1_SM00220_1_extended:SSF56112_1	IPR000719:IPR002290:IPR011009	*
441	PUBLIC	82968	TA82968.1	PA82968.1	M38381	Variant disrupts the catalytic domain	catalytic:PD000001_1_PF00069.12_1_PS00107_1_PS00108_1_PS50011_1_SM00219_1_SM00220_1_extended:SSF56112_1	IPR000719:IPR001245:IPR002290:IPR008271:IPR011009	*
441	FANTOM	82968	TA82968.7	PA82968.7	I530029H15	Variant disrupts the catalytic domain	catalytic:PD000001_1_PD000001_2_PF00069.12_1_PS50011_1_SM00220_1_extended:SSF56112_1	IPR000719:IPR002290:IPR011009	*
442	PUBLIC	81883	TA81883.1	PA81883.1	AF033564	Full complement	catalytic:PD000001_1_PF00069.12_1_PS00107_1_PS00108_1_PS50011_1_SM00219_1_SM00220_1_extended:SSF56112_1	IPR000719:IPR001245:IPR002290:IPR008271:IPR011009	*
443	PUBLIC	101500	TA101500.4	PA101500.4	BC006696	no domains predicted	No domains detected	No domains detected	*
443	PUBLIC	101500	TA101500.21	PA101500.21	AF033565	Full complement	catalytic:PD000001_1_PF00069.12_1_PS00107_1_PS00108_1_PS50011_1_SM00219_1_SM00220_1_extended:SSF56112_1	IPR000719:IPR001245:IPR002290:IPR008271:IPR011009	*
444	PUBLIC	76756	TA76756.21	PA76756.1	AF033566	Variant disrupts the catalytic domain	catalytic:PD000001_1_PF00069.12_1_PS00107_1_PS00108_1_PS50011_1_SM00219_1_SM00220_1_extended:SSF56112_1	IPR000719:IPR001245:IPR002290:IPR008271:IPR011009	*
444	FANTOM	76756	TA76756.5	PA76756.5	3110002D09	Variant disrupts the catalytic domain	catalytic:PD000001_1_PD000001_2_PF00069.12_1_PS00108_1_PS50011_1_SM00219_1_SM00220_1_extended:SSF56112_1	IPR000719:IPR001245:IPR002290:IPR008271:IPR011009	*
445	FANTOM	1800	TA1800.11	PA1800.11	D330050P05	Variant disrupts the catalytic domain	catalytic:PD000001_1_PF00069.12_1_PS00108_1_PS50011_1_SM00220_1_extended:SSF56112_1	IPR000719:IPR002290:IPR008271:IPR011009	*
445	PUBLIC	1800	TA1800.1	PA1800.1	U58497	Full complement	catalytic:PD000001_1_PF00069.12_1_PS00107_1_PS00108_1_PS50011_1_SM00219_1_SM00220_1_extended:SSF56112_1	IPR000719:IPR001245:IPR002290:IPR008271:IPR011009	*
446	PUBLIC	157637	TA157637.1	PA157637.1	AJ537610	Full complement	catalytic:PD000001_1_PF00069.12_1_PS00107_1_PS00108_1_PS50011_1_SM00219_1_SM00220_1_extended:SSF56112_1	IPR000719:IPR001245:IPR002290:IPR008271:IPR011009	*
447	PUBLIC	72950	TA72950.1	PA72950.1	AF283466	no domains predicted	catalytic:PD000001_1_PF00069.12_1_PS00108_1_PS50011_1_SM00219_1_SM00220_1_extended:SSF56112_1	IPR000719:IPR001245:IPR002290:IPR008271:IPR011009	*
448	FANTOM	133388	TA133388.4	PA133388.4	4933401D07	Variant disrupts the catalytic domain	accessory:PF00076.8_1_PS50102_1_SM00360_1_SSF54928_1_catalytic:PD000001_1_PF00069.12_1_PS50011_1_SM00220_1_extended:SSF56112_1	IPR000504:IPR000719:IPR002290:IPR011009:SSF54928	*
448	PUBLIC	133388	TA133388.1	PA133388.1	BC058732	Full complement	accessory:PF00076.8_1_PS50102_1_SM00360_1_SSF54928_1_catalytic:PD000001_1_PF00069.12_1_PS50011_1_SM00219_1_SM00220_1_extended:SSF56112_1	IPR000504:IPR000719:IPR001245:IPR002290:IPR011009:SSF54928	*
451	FANTOM	129544	TA129544.1	PA129544.1	1700109A11	no domains predicted	accessory:PS50125_1_SSF55073_1	IPR001054:SSF55073	*
452	PUBLIC	181945	TA181945.1	PA181945.1	BC057954	no domains predicted	accessory:PF01094.14_1_SSF53822_1_catalytic_PD000001_1_PF00069.12_1_PS50011_1_SM00220_1_extended_SSF56112_1	IPR000719:IPR001828:IPR002290:IPR011009:SSF53822	*
453	PUBLIC	82891	TA82891.1	PA82891.1	J05504	no domains predicted	accessory:PF00211.9_1_PF01094.14_1_PR00255_1_PR00255_2_PR00255_3_PR00255_4_PR00255_5_PS00452_1_PS00458_1_PS50125_1_SM00044_1_SSF53822_1_SSF55073_1_catalytic:PD000001_1_PF00069.12_1_PS50011_1_SM00219_1_SM00220_1_extended:SSF56112_1	IPR000719:IPR001054:IPR001170:IPR001245:IPR001828:IPR002290:IPR011009:SSF53822:SSF55073	*
455	PUBLIC	82449	TA82449.9	PA82449.9	AF331708	no domains predicted	no domains predicted	-	*
455	PUBLIC	82449	TA82449.1	PA82449.1	BC042470	no domains predicted	accessory:PF00211.9_1_PF01094.14_1_PR00255_1_PR00255_2_PR00255_3_PR00255_4_PR00255_5_PS00452_1_PS00458_1_PS50125_1_SM00044_1_SSF53822_1_SSF55073_1_catalytic:PD000001_1_PF00069.12_1_PS50011_1_SM00219_1_SM00220_1_extended:SSF56112_1	IPR000719:IPR001054:IPR001170:IPR001245:IPR001828:IPR002290:IPR011009:SSF53822:SSF55073	*
457	FANTOM	112007	TA112007.1	PA112007.1	9130002N05	no domains predicted	accessory:PF00211.9_1_PF01094.14_1_PS00452_1_PS50125_1_SM00044_1_SSF53822_1_SSF55073_1_catalytic_PD000001_1_PF00069.12_1_PS50011_1_SM00219_1_SM00220_1_extended_SSF56112_1	IPR000719:IPR001054:IPR001245:IPR001828:IPR002290:IPR011009:SSF53822:SSF55073	*
459	PUBLIC	105434	TA105434.13	PA105434.1	AF132483	Full complement	catalytic:PD000001_1_PF00069.12_1_PS00107_1_PS00108_1_PS50011_1_SM00219_1_SM00220_1_extended:SSF56112_1	IPR000719:IPR001245:IPR002290:IPR008271:IPR011009	*
464	FANTOM	167864	TA167864.1	PA167864.1	2610203O19	Full complement	catalytic:PD000001_1_PF00069.12_1_PS00107_1_PS00108_1_PS50011_1_SM00219_1_SM00220_1_extended:SSF56112_1	IPR000719:IPR001245:IPR002290:IPR008271:IPR011009	*
465	FANTOM	106889	TA106889.1	PA106889.1	2310050O10	Full complement	catalytic:PD000001_1_PS50011_1_extended:SSF56112_1	IPR000719:IPR011009	*
466	PUBLIC	177386	TA177386.19	PA177386.19	NM_194446	no domains predicted	No domains detected	No domains detected	*
466	FANTOM	177386	TA177386.2	PA177386.2	G730036C16	Full complement	catalytic:PD000001_1_PF00069.12_1_PS00107_1_PS00108_1_PS50011_1_SM00219_1_SM00220_1_extended:SSF56112_1	IPR000719:IPR001245:IPR002290:IPR008271:IPR011009	*
469	FANTOM	109933	TA109933.4	PA109933.4	6820415D11	no domains predicted	No domains detected	No domains detected	*
469	PUBLIC	109933	TA109933.3	PA109933.3	BC052920	Variant removes all accessory domains	catalytic:PD000001_1_PF00069.12_1_PS00108_1_PS50011_1_SM00219_1_SM00220_1_extended:SSF56112_1	IPR000719:IPR001245:IPR002290:IPR008271:IPR011009	*
470	PUBLIC	100026	TA100026.14	PA100026.1	AF461763	Full complement	accessory:PF00531.10_1_PS50017_1_SM00005_1_SSF47986_1_catalytic:PD000001_1_PF00069.12_1_PS50011_1_SM00219_1_SM00220_1_extended:SSF56112_1	IPR000488:IPR000719:IPR001245:IPR002290:IPR011009:IPR011029	*
471	PUBLIC	181931	TA181931.4	PA181931.4	AY162380	Variant removes all accessory domains	catalytic:PD000001_1_PF00069.12_1_PS50011_1_SM00219_1_SM00220_1_extended:SSF56112_1	IPR000719:IPR001245:IPR002290:IPR011009	*
471	PUBLIC	181931	TA181931.3	PA181931.3	AY162381	Variant affects accessory domains only	accessory:SSF47986_1_catalytic:PD000001_1_PF00069.12_1_PS50011_1_SM00219_1_SM00220_1_extended:SSF56112_1	IPR000719:IPR001245:IPR002290:IPR011009:IPR011029	*
471	FANTOM	181931	TA181931.17	PA181931.2	I830030B01	Full complement	accessory:PF00531.10_1_SSF47986_1_catalytic:PD000001_1_PF00069.12_1_PS50011_1_SM00219_1_SM00220_1_extended:SSF56112_1	IPR000488:IPR000719:IPR001245:IPR002290:IPR011009:IPR011029	*
474	PUBLIC	71769	TA71769.1	PA71769.1	BC004778	Variant affects accessory domains only	accessory:SSF47986_1_catalytic:PD000001_1_PF00069.12_1_PF07714.1_1_PS00107_1_PS00108_1_PS50011_1_SM00219_1_SM00220_1_extended:SSF56112_1	IPR000719:IPR001245:IPR002290:IPR008271:IPR011009:IPR011029:PF07714.1	*
474	PUBLIC	71769	TA71769.5	PA71769.4	U56773	Full complement	accessory:PF00531.10_1_SSF47986_1_catalytic:PD000001_1_PF00069.12_1_PF07714.1_1_PS00107_1_PS00108_1_PS50011_1_SM00219_1_SM00220_1_extended:SSF56112_1	IPR000488:IPR000719:IPR001245:IPR002290:IPR008271:IPR011009:IPR011029:PF07714.1	*
475	FANTOM	151216	TA151216.42	PA151216.42	5830462N16	Variant removes the catalytic domain	accessory:PS00093_1_PS00430_1	IPR001091:IPR010916	*
475	PUBLIC	151216	TA151216.1	PA151216.1	AY309076	Variant affects accessory domains only	accessory:PS00093_1_catalytic:PD000001_1_PF00069.12_1_PF07714.1_1_PS00108_1_PS50011_1_SM00219_1_SM00220_1_extended:SSF56112_1	IPR000719:IPR001091:IPR001245:IPR002290:IPR008271:IPR011009:PF07714.1	*
478	PUBLIC	81380	TA81380.28	PA81380.28	AY184228	Variant disrupts the catalytic domain	catalytic:PD000001_1_PF00069.12_1_PS00108_1_PS50011_1_SM00219_1_SM00220_1_extended:SSF56112_1	IPR000719:IPR001245:IPR002290:IPR008271:IPR011009	*
478	PUBLIC	81380	TA81380.1	PA81380.1	AY187027	Full complement	catalytic:PD000001_1_PF00069.12_1_PF07714.1_1_PS00108_1_PS50011_1_SM00219_1_SM00220_1_extended:SSF56112_1	IPR000719:IPR001245:IPR002290:IPR008271:IPR011009:PF07714.1	*
480	FANTOM	106525	TA106525.1	PA106525.1	9530056I06	Full complement	catalytic:PD000001_1_PF00069.12_1_PS00107_1_PS00108_1_PS50011_1_SM00219_1_SM00220_1_extended:SSF56112_1	IPR000719:IPR001245:IPR002290:IPR008271:IPR011009	*
481	PUBLIC	75323	TA75323.1	PA75323.1	AY072295	Full complement	catalytic:PD000001_1_PF00069.12_1_PS00107_1_PS00108_1_PS50011_1_SM00219_1_SM00220_1_extended:SSF56112_1	IPR000719:IPR001245:IPR002290:IPR008271:IPR011009	*
485	FANTOM	157703	TA157703.7	PA157703.7	5330409C18	Variant affects accessory and catalytic domains	accessory:PF00226.15_1_PS50076_1_SM00271_1_SSF46565_1_SSF50998_1_catalytic:PD000001_1_PF00069.12_1_PS50011_1_SM00219_1_SM00220_1_SSF52799_1_SSF52799_2_extended:SSF56112_1	IPR000719:IPR001245:IPR001623:IPR002290:IPR011009:IPR011047:SSF52799	*
485	PUBLIC	157703	TA157703.1	PA157703.1	BC065052	Variant affects accessory domains only	accessory:PF00226.15_1_PS50076_1_SM00271_1_SSF46565_1_SSF50998_1_catalytic:PD000001_1_PF00069.12_1_PS00108_1_PS50011_1_SM00219_1_SM00220_1_SSF52799_1_SSF52799_2_extended:SSF56112_1	IPR000719:IPR001245:IPR001623:IPR002290:IPR008271:IPR011009:IPR011047:SSF52799	*
485	PUBLIC	157703	TA157703.2	PA157703.2	BC030859	Variant affects accessory and catalytic domains	accessory:PF00226.15_1_PS50076_1_SM00271_1_SSF46565_1_SSF49562_1	IPR001623:IPR008973	*
486	FANTOM	222036	TA222036.9	PA222036.3	A530021P12	Variant disrupts the catalytic domain	catalytic:PD000001_1_PS50011_1_extended:SSF56112_1	IPR000719:IPR011009	*
486	FANTOM	222036	TA222036.7	PA222036.7	4732420B02	Full complement	catalytic:PD000001_1_PF00069.12_1_PS50011_1_SM00220_1_extended:SSF56112_1	IPR000719:IPR002290:IPR011009	*
487	FANTOM	105142	TA105142.5	PA105142.1	A930039E02	Full complement	catalytic:PD000001_1_PF00069.12_1_PS50011_1_SM00219_1_SM00220_1_extended:SSF56112_1	IPR000719:IPR001245:IPR002290:IPR011009	*
488	FANTOM	109862	TA109862.19	PA109862.1	I730086B05	Full complement	catalytic:PD000001_1_PF00069.12_1_PS50011_1_SM00220_1_extended:SSF56112_1	IPR000719:IPR002290:IPR011009	*
492	PUBLIC	40189	TA40189.1	PA40189.1	BC012437	Full complement	catalytic:PD000001_1_extended:SSF56112_1_SSF56112_2	IPR000719:IPR011009	*
494	FANTOM	108215	TA108215.1	PA108215.1	B230344L17	Full complement	catalytic:PD000001_1_PF00069.12_1_PS50011_1_SM00219_1_SM00220_1_extended:SSF56112_1	IPR000719:IPR001245:IPR002290:IPR011009	*
495	FANTOM	104799	TA104799.4	PA104799.4	B930044F18	no domains predicted	No domains detected	No domains detected	*
495	FANTOM	104799	TA104799.2	PA104799.2	A330062M24	Full complement	accessory:PF02985.7_1_PF02985.7_2_SSF48371_1_catalytic:PD000001_1_PF00069.12_1_PS50011_1_SM00220_1_extended:SSF56112_1	IPR000357:IPR000719:IPR002290:IPR008938:IPR011009	*
495	FANTOM	104799	TA104799.3	PA104799.3	A830089O07	Variant removes the catalytic domain	accessory:PF02985.7_1_PF02985.7_2_SSF48371_1	IPR000357:IPR008938	*
496	PUBLIC	104200	TA104200.26	PA104200.1	AF276514	Full complement	accessory:PF02985.7_1_PF02985.7_2_PF02985.7_3_SSF48371_1_catalytic:PD000001_1_PF00069.12_1_PS50011_1_SM00220_1_extended:SSF56112_1	IPR000357:IPR000719:IPR002290:IPR008938:IPR011009	*
497	FANTOM	82321	TA82321.7	PA82321.7	B020014N03	Variant removes the catalytic domain	accessory:PF02985.7_1_PF02985.7_2_SSF48371_1	IPR000357:IPR008938	*
497	FANTOM	82321	TA82321.6	PA82321.6	B020015I22	Variant affects accessory domains only	accessory:PF02985.7_1_PF02985.7_2_catalytic:PD000001_1_PF00069.12_1_PS50011_1_SM00220_1_extended:SSF56112_1	IPR000357:IPR000719:IPR002290:IPR011009	*
501	FANTOM	168071	TA168071.7	PA168071.7	1700112N14	Variant removes all accessory domains	catalytic:PD000001_1_PF00069.12_1_PS00107_1_PS00108_1_PS50011_1_SM00219_1_SM00220_1_extended:SSF56112_1	IPR000719:IPR001245:IPR002290:IPR008271:IPR011009	*
501	PUBLIC	168071	TA168071.4	PA168071.4	BC043103	Variant affects accessory domains only	accessory:SSF48371_1_catalytic:PD000001_1_PF00069.12_1_PS00107_1_PS00108_1_PS50011_1_SM00219_1_SM00220_1_extended:SSF56112_1	IPR000719:IPR001245:IPR002290:IPR008271:IPR008938:IPR011009	*
501	PUBLIC	168071	TA168071.3	PA168071.3	BC058698	Variant affects accessory domains only	accessory:PF02985.7_1_PF02985.7_2_PF02985.7_3_PF02985.7_4_SSF48371_1_catalytic:PD000001_1_PF00069.12_1_PS00107_1_PS00108_1_PS50011_1_SM00219_1_SM00220_1_extended:SSF56112_1	IPR000357:IPR000719:IPR001245:IPR002290:IPR008271:IPR008938:IPR011009	*
501	PUBLIC	168071	TA168071.2	PA168071.2	BC061470	Variant disrupts the catalytic domain	accessory:PF02985.7_1_PF02985.7_2_PF02985.7_3_PF02985.7_4_PF02985.7_5_SSF48371_1_catalytic:PD000001_1_PF00069.12_1_PS00108_1_PS50011_1_SM00219_1_SM00220_1_extended:SSF56112_1	IPR000357:IPR000719:IPR001245:IPR002290:IPR008271:IPR008938:IPR011009	*
504	FANTOM	104255	TA104255.8	PA104255.8	A630008K11	Variant disrupts the catalytic domain	catalytic:PD000001_1_PS50011_1_SM00220_1_extended:SSF56112_1	IPR000719:IPR002290:IPR011009	*
504	PUBLIC	104255	TA104255.58	PA104255.58	AB006036	Full complement	catalytic:PD000001_1_PD000001_2_PF00069.12_1_PS00107_1_PS00108_1_PS50011_1_SM00219_1_SM00220_1_extended:SSF56112_1	IPR000719:IPR001245:IPR002290:IPR008271:IPR011009	*
505	PUBLIC	83707	TA83707.1	PA83707.1	AF043288	Full complement	catalytic:PD000001_1_PD000001_2_PF00069.12_1_PS00107_1_PS00108_1_PS50011_1_SM00219_1_SM00220_1_extended:SSF56112_1	IPR000719:IPR001245:IPR002290:IPR008271:IPR011009	*
506	FANTOM	101729	TA101729.1	PA101729.1	I830026B02	Full complement	catalytic:PD000001_1_PD000001_2_PD000001_3_PF00069.12_1_PS00107_1_PS00108_1_PS50011_1_SM00219_1_SM00220_1_extended:SSF56112_1	IPR000719:IPR001245:IPR002290:IPR008271:IPR011009	*
507	FANTOM	112503	TA112503.1	PA112503.1	9830148H23	Full complement	catalytic:PF00069.12_1_PS00109_1_PS50011_1_SM00220_1_extended:SSF56112_1	IPR000719:IPR002290:IPR008266:IPR011009	*
508	FANTOM	168812	TA168812.1	PA168812.1	G431003G02	Full complement	accessory:PS50210_1_catalytic:PF00069.12_1_PS00109_1_PS50011_1_SM00220_1_extended:SSF56112_1	IPR000719:IPR001573:IPR002290:IPR008266:IPR011009	*
509	PUBLIC	71908	TA71908.1	PA71908.1	AF028808	Full complement	catalytic:PD000001_1_PD000001_2_PF00069.12_1_PS00107_1_PS00108_1_PS50011_1_SM00219_1_SM00220_1_extended:SSF56112_1	IPR000719:IPR001245:IPR002290:IPR008271:IPR011009	*
511	FANTOM	100244	TA100244.1	PA100244.1	4632432J16	Full complement	catalytic:PF03109.6_1_extended:SSF56112_1	IPR004147:IPR011009	*
512	FANTOM	106115	TA106115.3	PA106115.1	2610005A10	Full complement	catalytic:PD000001_1_PF03109.6_1_PS50011_1_extended:SSF56112_1	IPR000719:IPR004147:IPR011009	*
512	FANTOM	106115	TA106115.4	PA106115.4	I530022J17	Variant disrupts the catalytic domain	catalytic:PD000001_1_extended:SSF56112_1	IPR000719:IPR011009	*
515	PUBLIC	81097	TA81097.1	PA81097.1	AF107296	Full complement	catalytic:PD000001_1_PS50011_1_extended:SSF56112_1	IPR000719:IPR011009	*
516	FANTOM	222164	TA222164.4	PA222164.4	C230061K18	no domains predicted	No domains detected	No domains detected	*
516	PUBLIC	222164	TA222164.2	PA222164.2	AF002823	Full complement	catalytic:PD000001_1_PF00069.12_1_PS00107_1_PS00108_1_PS50011_1_SM00220_1_extended:SSF56112_1	IPR000719:IPR002290:IPR008271:IPR011009	*
517	FANTOM	126280	TA126280.1	PA126280.1	5031434A07	Full complement	catalytic:PD000001_1_extended:SSF56112_1	IPR000719:IPR011009	*
518	FANTOM	72567	TA72567.9	PA72567.9	4930579N05	Variant disrupts the catalytic domain	extended:SSF56112_1	IPR011009	*
518	FANTOM	72567	TA72567.8	PA72567.8	4933408M17	Variant disrupts the catalytic domain	catalytic:PD000001_1_PF00069.12_1_PS00107_1_PS00108_1_PS50011_1_SM00220_1_extended:SSF56112_1	IPR000719:IPR002290:IPR008271:IPR011009	*
518	PUBLIC	72567	TA72567.4	PA72567.4	AF208292	Full complement	catalytic:PD000001_1_PF00069.12_1_PS00107_1_PS00108_1_PS50011_1_SM00219_1_SM00220_1_extended:SSF56112_1	IPR000719:IPR001245:IPR002290:IPR008271:IPR011009	*
519	FANTOM	80468	TA80468.20	PA80468.7	F630215D07	Variant affects accessory and catalytic domains	accessory:PS00037_1_SM00564_1_SM00564_2_SM00564_3_SM00564_4_SM00564_5_SSF50998_1	IPR001005:IPR002372:IPR011047	*
519	FANTOM	80468	TA80468.6	PA80468.6	4932431G10	Variant affects accessory domains only	accessory:PF06479.1_1_PS00037_1_SM00564_1_SM00564_2_SM00564_3_SM00564_4_SM00564_5_SSF50998_1_catalytic:PD000001_1_PF00069.12_1_PS00108_1_PS50011_1_SM00219_1_SM00220_1_extended:SSF56112_1	IPR000719:IPR001005:IPR001245:IPR002290:IPR002372:IPR008271:IPR010513:IPR011009:IPR011047	*
[truncated: 1,610 more rows]

## Sheet: FL domain combos
PREGID	source	framework	transcript isoform	peptide isoform	Accession	domain combination	simplified combination	Variant type		class
[truncated: 1,080 more rows]
