# Supplementary material for: Genome-wide review of transcriptional complexity in mouse protein kinases and phosphatases
Source: Genome Biol. 2006 Jan 26;7(1):R5. doi: 10.1186/gb-2006-7-1-r5 (PMC1431701; doi:10.1186/gb-2006-7-1-r5)
Supplement: Additional data file 12 — A zip file containing an Excel file summarizing the quantitative real-time PCR results for the Csf1r receptor variants and a pdf file containing additional localization images for the secreted isoform. [file gb-2006-7-1-r5-S12.zip › Additional data file 12 - real time confirmation os Csf1r graph-1.xls]

## Sheet: raw ct
Sample Name	Peritoneal Macrophages	O-B6-csf-itn +LPS	Mal +/+ ES #113	CD1/C+ B6	CT B6 BMO+0	CT B6 7hr LPS
Lanchor-f LQ-r	Undetermined	19.8601	Undetermined	23.9174	25.07	22.76	Tethered1
Lanchor-f LQ-r	Undetermined	19.9277	37.7892	24.3268	21.64	22.82	Tethered1
Lanchor-f LM-r	31.4081	20.7324	36.3685	22.4853	19.77	20.83	Full length
Lanchor-f LM-r	30.1411	20.0496	36.533	22.8227	19.74	20.27	Full length
Quanchor-r PQ-f	25.7288	16.8685	29.9326	18.0076	17.07	18.16	Full length
Quanchor-r PQ-f	25.4603	16.9328	30.0808	17.9093	17.35	17.93	Full length
Qanchor-r LQ-f	35.3799	18.9585	36.4524	21.7175	21.16	21.91	Tethered1
Qanchor-r LQ-f	Undetermined	18.8387	36.6357	21.8161	21.71	21.56	Tethered1
Janchor-f JK-r	36.6077	29.0443	Undetermined	31.539	28.63	28.35
Janchor-f JK-r	37.696	29.2355	38.1433	30.4368	29.05	29.06
Janchor-f JL-r	25.5991	16.8398	30.652	17.8465	17.47	18.15
Janchor-f JL-r	25.309	16.6481	31.0778	18.1363	17.63	18.23
Hanchor-f HI-r	27.6115	17.0306	31.0585	18.0076	17.51	18.71
Hanchor-f HI-r	27.2302	17.2134	31.2372	18.442	17.55	17.79
Hanchor-f HU-r	Undetermined	33.8729	Undetermined	36.9465	37.58	35.74
Hanchor-f HU-r	Undetermined	33.4893	Undetermined	36.4684	35.85	35.72
Uanchor-r HU-f	Undetermined	35.9723	39.8372	37.3724	36	36.94
Uanchor-r HU-f	Undetermined	36	Undetermined	36	37.23	37.07
Uanchor-r TU-f	25.3822	19.2105	32.4027	19.3835	19.35	20.12
Uanchor-r TU-f	25.115	19.0224	28.8003	19.512	18.94	20.24
Oanchor-f OP-r	26.411	17.441	31.694	19.1738	17.78	18.4
Oanchor-f OP-r	26.559	17.5777	31.3528	18.7126	17.59	18.46
Oanchor-f Ointron-r	34.4315	24.1854	34.4262	27.5568	24.21	25.43
Oanchor-f Ointron-r	33.84	24.2176	33.5736	27.7626	24.58	25.46
Danchor-r DaDb-f	31.0929	19.5374	33.9216	21.3787	19.2	20.81
Danchor-r DaDb-f	31.3743	19.2272	35.267	20.8465	18.78	20.19
Danchor-r CDb-f	30.9441	18.4126	33.9422	20.0596	18.66	20.24
Danchor-r CDb-f	31.0266	18.5248	35.1551	20.4618	18.88	19.65
Canchor-f CDa-r	27.6717	17.8986	31.1121	18.6014	18.03	19.49
Canchor-f CDa-r	27.9877	18.2034	32.235	18.8701	18.22	19.27
Canchor-f CDb-f	Undetermined	33.988	Undetermined	35.6815	31.05	32.91
Canchor-f CDb-f	Undetermined	33.4321	Undetermined	36.1985	32.17	32.51

## Sheet: Relative FL to Variant calcula
Calculation of Fold Change of Full Length:Tethered (deltaCt)				Ct >35 is undtermined, machine sensitivity limit for SYBR green
	Sample Name	Peritoneal Macrophages	O-B6-csf-itn +LPS	Mal +/+ ES #113	CD1/C+ B6	CT B6 BMO+0	CT B6 7hr LPS
Lanchor-f LM-r	Full Length	Undetermined	20.7324	36.3685	22.4853	19.77	20.83
Lanchor-f LM-r	Full Length	30.1411	20.0496	36.533	22.8227	19.74	20.27
	Average Full Length	30.1411	20.391	Undetermined	22.654	19.755	20.55
Lanchor-f LQ-r	Tethered	0	19.8601	Undetermined	23.9174	25.07	22.76
Lanchor-f LQ-r	Tethered	0	19.9277	37.7892	24.3268	21.64	22.82
	Avergae Tethered	0	19.8939	Undetermined	24.1221	23.355	22.79
	Delta ct Full length	0	0	#VALUE!	0	0	0
	Delta ct Tethered	-30.1411	-0.4971	#VALUE!	1.4681	3.6	2.24
	St dev Full length	0	0.3414	0.08225	0.1687	0.015	0.28
	St dev Tethered	0	0.0338	0	0.2047	1.715	0.03
	Sum sq st dev	0	0.117696	0.00676506	0.0703618	0.000225	0.0793
	root sum sq = s	0	0.343069	0.08225	0.265258	0.015	0.281603
	Plus Dct FL	0	0.343069	#VALUE!	0.265258	0.015	0.281603
	Plus Dct Tethered	-30.1411	-0.154031	#VALUE!	1.73336	3.615	2.5216
	power dct FL	1	1	#VALUE!	1	1	1
	power dct Tethered	1.18406e+09	1.41137	#VALUE!	0.361458	0.0824692	0.211686
	Power Plus FL	1	0.788362	#VALUE!	0.83205	0.989657	0.822677
	Power Plus Tethered	1.18406e+09	1.11267	#VALUE!	0.300751	0.0816162	0.174149
	Error FL	0	0.211638	#VALUE!	0.16795	0.0103433	0.177323
	Error Tethered	0	0.2987	#VALUE!	0.0607069	0.000853008	0.0375369
	Sample Name	Peritoneal Macrophages	O-B6-csf-itn +LPS	Mal +/+ ES #113	CD1/C+ B6	CT B6 BMO+0	CT B6 7hr LPS
Quanchor-r PQ-f	Full Length	25.7288	16.8685	29.9326	18.0076	17.07	18.16
Quanchor-r PQ-f	Full Length	25.4603	16.9328	30.0808	17.9093	17.35	17.93
	Average Full Length	25.5945	16.9006	30.0067	17.9584	17.21	18.045
Qanchor-r LQ-f	Tethered	35.3799	18.9585	36.4524	21.7175	21.16	21.91
Qanchor-r LQ-f	Tethered	Undetermined	18.8387	36.6357	21.8161	21.71	21.56
	Avergae Tethered	Undetermined	18.8986	Undetermined	21.7668	21.435	21.735
	Delta ct Full length	0	0	0	0	0	0
	Delta ct Tethered	#VALUE!	1.99795	#VALUE!	3.80835	4.225	3.69
	St dev Full length	0.13425	0.03215	0.0741	0.04915	0.14	0.115
	St dev Tethered	0	0.0599	0.09165	0.0493	0.275	0.175
	Sum sq st dev	0.0180231	0.00462163	0.00549081	0.00484621	0.095225	0.04385
	root sum sq = s	0.13425	0.0679826	0.0741	0.0696147	0.308585	0.209404
	Plus Dct FL	0.13425	0.0679826	0.0741	0.0696147	0.308585	0.209404
	Plus Dct Tethered	#VALUE!	2.06593	#VALUE!	3.87796	4.53359	3.8994
	power dct FL	1	1	1	1	1	1
	power dct Tethered	#VALUE!	0.250355	#VALUE!	0.0713793	0.0534747	0.0774817
	Power Plus FL	0.911143	0.953971	0.949935	0.952892	0.807433	0.864895
	Power Plus Tethered	#VALUE!	0.238832	#VALUE!	0.0680168	0.0431772	0.0670135
	Error FL	0.0888566	0.0460289	0.0500655	0.0471076	0.192567	0.135105
	Error Tethered	#VALUE!	0.0115236	#VALUE!	0.00336251	0.0102975	0.0104682
	Sample Name	Peritoneal Macrophages	O-B6-csf-itn +LPS	Mal +/+ ES #113	CD1/C+ B6	CT B6 BMO+0	CT B6 7hr LPS
Janchor-f JL-r	Full Length	25.5991	16.8398	30.652	17.8465	17.47	18.15
Janchor-f JL-r	Full Length	25.309	16.6481	31.0778	18.1363	17.63	18.23
	Average Full Length	25.4541	16.7439	30.8649	17.9914	17.55	18.19
Janchor-f JK-r	Tethered3	36.6077	29.0443	Undetermined	31.539	28.63	28.35
Janchor-f JK-r	Tethered3	37.696	29.2355	38.1433	30.4368	29.05	29.06
	Avergae Tethered3	Undetermined	29.1399	38.1433	30.9879	28.84	28.705
	Delta ct Full length	0	0	0	0	0	0
	Delta ct Tethered3	#VALUE!	12.3959	7.2784	12.9965	11.29	10.515
	St dev Full length	0.14505	0.09585	0.2129	0.1449	0.08	0.04
	St dev Tethered3	0.54415	0.0956	0	0.5511	0.21	0.355
	Sum sq st dev	0.0210395	0.0183266	0.0453264	0.324707	0.0505	0.127625
	root sum sq = s	0.14505	0.135376	0.2129	0.569831	0.224722	0.357246
	Plus Dct FL	0.14505	0.135376	0.2129	0.569831	0.224722	0.357246
	Plus Dct Tethered3	#VALUE!	12.5313	7.4913	13.5663	11.5147	10.8722
	power dct FL	1	1	1	1	1	1
	power dct Tethered3	#VALUE!	0.000185544	0.00644144	0.000122367	0.000399366	0.000683392
	Power Plus FL	0.904348	0.910433	0.862801	0.673696	0.85576	0.780653
	Power Plus Tethered3	#VALUE!	0.000168925	0.00555769	8.2438e-05	0.000341762	0.000533492
	Error FL	0.095652	0.0895673	0.137199	0.326304	0.14424	0.219347
	Error Tethered3	#VALUE!	1.66187e-05	0.000883759	3.99288e-05	5.76046e-05	0.0001499
	Sample Name	Peritoneal Macrophages	O-B6-csf-itn +LPS	Mal +/+ ES #113	CD1/C+ B6	CT B6 BMO+0	CT B6 7hr LPS
Hanchor-f HI-r	Full Length	27.6115	17.0306	31.0585	18.0076	17.51	18.71
Hanchor-f HI-r	Full Length	27.2302	17.2134	31.2372	18.442	17.55	17.79
	Average Full Length	27.4209	17.122	31.1478	18.2248	17.53	18.25
Hanchor-f HU-r	Secreted	Undetermined	33.8729	Undetermined	36.9465	37.58	35.74
Hanchor-f HU-r	Secreted	Undetermined	33.4893	Undetermined	36.4684	35.85	35.72
	Avergae Secreted	Undetermined	33.6811	Undetermined	Undetermined	Undetermined	Undetermined
	Delta ct Full length	0	0	0	0	0	0
	Delta ct Secreted	#VALUE!	16.5591	#VALUE!	#VALUE!	#VALUE!	#VALUE!
	St dev Full length	0.19065	0.0914	0.08935	0.2172	0.02	0.46
	St dev Secreted	#DIV/0!	0.1918	#DIV/0!	0.23905	0.865	0.01
	Sum sq st dev	0.0363474	0.0451412	0.00798342	0.0471758	0.0004	0.2116
	root sum sq = s	0.19065	0.212465	0.08935	0.2172	0.02	0.46
	Plus Dct FL	0.19065	0.212465	0.08935	0.2172	0.02	0.46
	Plus Dct Secreted	#VALUE!	16.7716	#VALUE!	#VALUE!	#VALUE!	#VALUE!
	power dct FL	1	1	1	1	1	1
	power dct Tethered	#VALUE!	1.03565e-05	#VALUE!	#VALUE!	#VALUE!	#VALUE!
	Power Plus FL	0.876211	0.863062	0.939946	0.860233	0.986233	0.726986
	Power Plus Secreted	#VALUE!	8.93832e-06	#VALUE!	#VALUE!	#VALUE!	#VALUE!
	Error FL	0.123789	0.136938	0.0600539	0.139767	0.0137673	0.273014
	Error Secreted	#VALUE!	1.41821e-06	#VALUE!	#VALUE!	#VALUE!	#VALUE!
	Sample Name	Peritoneal Macrophages	O-B6-csf-itn +LPS	Mal +/+ ES #113	CD1/C+ B6	CT B6 BMO+0	CT B6 7hr LPS
Uanchor-r TU-f	Full Length	25.3822	19.2105	32.4027	19.3835	19.35	20.12
Uanchor-r TU-f	Full Length	25.115	19.0224	28.8003	19.512	18.94	20.24
	Average Full Length	25.2486	19.1165	30.6015	19.4477	19.145	20.18
Uanchor-r HU-f	Secreted	Undetermined	35.9723	39.8372	37.3724	36	36.94
Uanchor-r HU-f	Secreted	Undetermined	36	Undetermined	36	37.23	37.07
	Avergae Secreted	Undetermined	Undetermined	Undetermined	Undetermined	Undetermined	Undetermined
	Delta ct Full length	0	0	0	0	0	0
	Delta ct Secreted	#VALUE!	#VALUE!	#VALUE!	#VALUE!	#VALUE!	#VALUE!
	St dev Full length	0.1336	0.09405	1.8012	0.06425	0.205	0.06
	St dev Secreted	#DIV/0!	0.01385	0	0.6862	0.615	0.065
	Sum sq st dev	0.017849	0.0088454	3.24432	0.00412806	0.042025	0.0036
	root sum sq = s	0.1336	0.09405	1.8012	0.06425	0.205	0.06
	Plus Dct FL	0.1336	0.09405	1.8012	0.06425	0.205	0.06
	Plus Dct Secreted	#VALUE!	#VALUE!	#VALUE!	#VALUE!	#VALUE!	#VALUE!
	power dct FL	1	1	1	1	1	1
	power dct Secreted	#VALUE!	#VALUE!	#VALUE!	#VALUE!	#VALUE!	#VALUE!
	Power Plus FL	0.911554	0.936889	0.286936	0.956442	0.867539	0.959264
	Power Plus Secreted	#VALUE!	#VALUE!	#VALUE!	#VALUE!	#VALUE!	#VALUE!
	Error FL	0.088446	0.063111	0.713064	0.0435576	0.132461	0.0407359
	Error Secreted	#VALUE!	#VALUE!	#VALUE!	#VALUE!	#VALUE!	#VALUE!
	Sample Name	Peritoneal Macrophages	O-B6-csf-itn +LPS	Mal +/+ ES #113	CD1/C+ B6	CT B6 BMO+0	CT B6 7hr LPS
Oanchor-f OP-r	Full Length	26.411	17.441	31.694	19.1738	17.78	18.4
Oanchor-f OP-r	Full Length	26.559	17.5777	31.3528	18.7126	17.59	18.46
	Average Full Length	26.485	17.5093	31.5234	18.9432	17.685	18.43
Oanchor-f Ointron-r	Tethered2	34.4315	24.1854	34.4262	27.5568	24.21	25.43
Oanchor-f Ointron-r	Tethered2	33.84	24.2176	33.5736	27.7626	24.58	25.46
	Avergae Tethered	34.1358	24.2015	33.9999	27.6597	24.395	25.445
	Delta ct Full length	0	0	0	0	0	0
	Delta ct Tethered2	7.65075	6.69215	2.4765	8.7165	6.71	7.015
	St dev Full length	0.074	0.06835	0.1706	0.2306	0.095	0.03
	St dev Tethered2	0.29575	0.0161	0.4263	0.1029	0.185	0.015
	Sum sq st dev	0.0929441	0.00493093	0.210836	0.0637648	0.04325	0.001125
	root sum sq = s	0.304867	0.0702206	0.459169	0.252517	0.207966	0.033541
	Plus Dct FL	0.304867	0.0702206	0.459169	0.252517	0.207966	0.033541
	Plus Dct Tethered2	7.95562	6.76237	2.93567	8.96902	6.91797	7.04854
	power dct FL	1	1	1	1	1	1
	power dct Tethered2	0.00497616	0.00967079	0.17968	0.00237723	0.00955188	0.00773169
	Power Plus FL	0.809517	0.952492	0.727405	0.839431	0.865757	0.977019
	Power Plus Tethered2	0.00402829	0.00921136	0.1307	0.00199552	0.0082696	0.00755401
	Error FL	0.190483	0.0475077	0.272595	0.160569	0.134243	0.0229807
	Error Tethered2	0.000947876	0.000459437	0.0489798	0.000381711	0.00128227	0.00017768
	Sample Name	Peritoneal Macrophages	O-B6-csf-itn +LPS	Mal +/+ ES #113	CD1/C+ B6	CT B6 BMO+0	CT B6 7hr LPS
Danchor-r DaDb-f	Full Length	31.0929	19.5374	33.9216	21.3787	19.2	20.81
Danchor-r DaDb-f	Full Length	31.3743	19.2272	35.267	20.8465	18.78	20.19
	Average Full Length	31.2336	19.3823	Undetermined	21.1126	18.99	20.5
Danchor-r CDb-f	Tethered	30.9441	18.4126	33.9422	20.0596	18.66	20.24
Danchor-r CDb-f	Tethered	31.0266	18.5248	35.1551	20.4618	18.88	19.65
	Avergae Tethered	30.9853	18.4687	Undetermined	20.2607	18.77	19.945
	Delta ct Full length	0	0	#VALUE!	0	0	0
	Delta ct Tethered	-0.24825	-0.9136	#VALUE!	-0.8519	-0.22	-0.555
	St dev Full length	0.1407	0.1551	0.6727	0.2661	0.21	0.31
	St dev Tethered	0.04125	0.0561	0.60645	0.2011	0.11	0.295
	Sum sq st dev	0.0214981	0.0272032	0.820307	0.11125	0.0562	0.183125
	root sum sq = s	0.146622	0.164934	0.905708	0.333542	0.237065	0.427931
	Plus Dct FL	0.146622	0.164934	#VALUE!	0.333542	0.237065	0.427931
	Plus Dct Tethered	-0.101628	-0.748666	#VALUE!	-0.518358	0.0170654	-0.127069
	power dct FL	1	1	#VALUE!	1	1	1
	power dct Tethered	1.18777	1.88374	#VALUE!	1.80488	1.16473	1.46917
	Power Plus FL	0.903363	0.891969	#VALUE!	0.793586	0.848469	0.743327
	Power Plus Tethered	1.07298	1.68024	#VALUE!	1.43232	0.988241	1.09207
	Error FL	0.0966369	0.108031	#VALUE!	0.206414	0.151531	0.256673
	Error Tethered	0.114782	0.203502	#VALUE!	0.372552	0.176493	0.377096
	Sample Name	Peritoneal Macrophages	O-B6-csf-itn +LPS	Mal +/+ ES #113	CD1/C+ B6	CT B6 BMO+0	CT B6 7hr LPS
Canchor-f CDa-r	Full Length	27.6717	17.8986	31.1121	18.6014	18.03	19.49
Canchor-f CDa-r	Full Length	27.9877	18.2034	32.235	18.8701	18.22	19.27
	Average Full Length	27.8297	18.051	31.6735	18.7358	18.125	19.38
Canchor-f CDb-f	Tethered	Undetermined	33.988	Undetermined	35.6815	31.05	32.91
Canchor-f CDb-f	Tethered	Undetermined	33.4321	Undetermined	36.1985	32.17	32.51
	Avergae Tethered	Undetermined	33.71	Undetermined	Undetermined	31.61	32.71
	Delta ct Full length	0	0	0	0	0	0
	Delta ct Tethered	#VALUE!	15.659	#VALUE!	#VALUE!	13.485	13.33
	St dev Full length	0.158	0.1524	0.56145	0.13435	0.095	0.11
	St dev Tethered	#DIV/0!	0.27795	#DIV/0!	0.2585	0.56	0.2
	Sum sq st dev	0.024964	0.100482	0.315226	0.0848722	0.322625	0.0521
	root sum sq = s	0.158	0.316989	0.56145	0.291328	0.568001	0.228254
	Plus Dct FL	0.158	0.316989	0.56145	0.291328	0.568001	0.228254
	Plus Dct Tethered	#VALUE!	15.976	#VALUE!	#VALUE!	14.053	13.5583
	power dct FL	1	1	1	1	1	1
	power dct Tethered	#VALUE!	1.93266e-05	#VALUE!	#VALUE!	8.72189e-05	9.71114e-05
	Power Plus FL	0.896267	0.802744	0.677621	0.817149	0.674551	0.853667
	Power Plus Tethered	#VALUE!	1.55143e-05	#VALUE!	#VALUE!	5.88336e-05	8.29008e-05
	Error FL	0.103733	0.197256	0.322379	0.182851	0.325449	0.146333
	Error Tethered	#VALUE!	3.8123e-06	#VALUE!	#VALUE!	2.83853e-05	1.42106e-05

## Sheet: Relative FL to variant summary
	Sample Name	Peritoneal Macrophages	BMM	Mal +/+ ES #113	BMM-csf1	BMM+LPS	CD11+Dendritic
Qanchor-r LQ-f	Tethered1	0	0.0534747	0	0.250355	0.0774817	0.0713793
Oanchor-f Ointron-r	Tethered2	0.00497616	0.00955188	0.17968	0.00967079	0.00773169	0.00237723
Janchor-f JK-r	Tethered3	0	0.000399366	0.00644144	0.000185544	0.000683392	0.000122367
Hanchor-f HU-r	Secreted	0	0	0	1.03565e-05	0	0
Qanchor-r LQ-f	Tethered error	0.0888566	0.192567	0.0500655	0.0460289	0.135105	0.0471076
Oanchor-f Ointron-r	Tethered error	0.000947876	0.00128227	0.0489798	0.000459437	0.00017768	0.000381711
Janchor-f JK-r	Tethered error	0	5.76046e-05	0.000883759	1.66187e-05	0.0001499	3.99288e-05
Hanchor-f HU-r	Secreted error	0	0	0	1.41821e-06	0	0
			BMM-csf1		Dendritic	BMM	CT B6 7hr LPS
			1.41137		0.361458	0.0824692	0.211686
			0.250355		0.0713793	0.0534747	0.0774817
			0.00967079		0.00237723	0.00955188	0.00773169
			0.000185544		0.000122367	0.000399366	0.000683392
			1.03565e-05		0	0	0
			0		0	0	0
			0.2987		0.0607069	0.000853008	0.0375369
			0.0460289		0.0471076	0.192567	0.135105
			0.000459437		0.000381711	0.00128227	0.00017768
			1.66187e-05		3.99288e-05	5.76046e-05	0.0001499
			1.41821e-06		0	0	0
			0		0	0	0

## Sheet: Primer information
Name	Length	Tm	%GC
Lanchor-f	26	61	42	GAAGGCAATAGCTACACCTTCATTGA
LQr	21	61	57	TTGGCTGGAGAAGTGGAGCAG
LMr	26	60	50	GCTCCTAGAGTCTTACCAAACTGCAG
Qanchor-r	19	60	68	GAGCTGCTACGTCCCGGTG
PQf	18	59	72	CCCCTGGAGCTCTGGGAC
LQf	21	59	57	GTGGAGTTCCCTCGGAACAAC
Janchor-f	19	60	63	TCCCTCTTCACTCCGGTGG
JKr	19	60	68	CGGTGACTCTGGGGTCCTG
JLr	22	62	59	GCACCTGGTACTTCGGCTTCTG
Hanchor-f	20	58	60	GAGCTCACCCTGCGATATCC
HIr	18	60	61	TCCATGTCACGCTGGGCT
HU-r	22	59	55	AAGGTGGGTCTTCTGGTAGGCT
Uanchor-r	23	60	52	GCTTGGCAGGTTAGCATAGTCCT
HU-f	22	60	59	TGACGTCTCTGGGTACCCTCAG
TU-f	20	60	65	AGTCCTGCTGGGACCTGGAG
Oanchor-f	19	59	68	GGACCCAGCCTGAGTCCTG
OP-r	21	59	57	ACTGGAGAAGCCACTGTCCCT
Ointron-R	21	60	57	TCCTATGCCAGCGAGCTACCT
Danchor-R	23	60	57	GTCCACAGCGTTGAGACTGAGAG
DaDb-f	19	60	63	GGCCACTAACGCCGAAGTG
CDb-f	21	59	57	GTGAATCGAGTCCACCCAGTG
Canchor-f	23	60	52	GCAATACCTACGTGTGCAAGACC
Cda-r	24	64	50	CCAATTTTATCTGTGGGGGCTCTG
Cdb-r	24	61	46	TGAGGATAACGTTGAATCCCACTG
